# Supplementary material for: The Hypoxic Proteome and Metabolome of Barley (Hordeum vulgare L.) with and without Phytoglobin Priming
Source: Int J Mol Sci. 2020 Feb 24;21(4):1546. doi: 10.3390/ijms21041546 (PMC7073221; doi:10.3390/ijms21041546)
Supplement: Supplementary file 1 [file ijms-21-01546-s001.zip]

Archive with 12 entries (11 files):
- ijms-726488-SI-to conversion/
- ijms-726488-SI-to conversion/Figure S1_amino.pdf
- ijms-726488-SI-to conversion/Figure S2_defense.pdf
- ijms-726488-SI-to conversion/Figure S3_stress.pdf
- ijms-726488-SI-to conversion/Figure S4_detox.pdf
- ijms-726488-SI-to conversion/Figure S5_histone modification.docx
- ijms-726488-SI-to conversion/Table S1_all_proteins identified and quantified from PD.xlsx
- ijms-726488-SI-to conversion/Table S2_all_DAP.xlsx
- ijms-726488-SI-to conversion/Table S3_all_metabolites.xlsx
- ijms-726488-SI-to conversion/Table S4_selected_meabolites.xlsx
- ijms-726488-SI-to conversion/Table S5_data for fig 12.xlsx
- ijms-726488-SI-to conversion/Table S6_data of histone peptides.xlsx
