# Supplementary material for: The Hypoxic Proteome and Metabolome of Barley (Hordeum vulgare L.) with and without Phytoglobin Priming
Source: Int J Mol Sci. 2020 Feb 24;21(4):1546. doi: 10.3390/ijms21041546 (PMC7073221; doi:10.3390/ijms21041546)
Supplement: Supplementary file 1 [file ijms-21-01546-s001.zip › ijms-726488-SI-to conversion/Table S1_all_proteins identified and quantified from PD.xlsx]

## Sheet: 20190106_Barley_Hyp_Proteins
Accession	Description	Sum PEP Score	Coverage	# Peptides	# PSMs	# Unique Peptides	# Protein Groups	# AAs	MW [kDa]	calc. pI	Biological Process	Cellular Component	Molecular Function	Pfam IDs	Abundances (Normalized): F7: 127N, Sample, HO, Control	Abundances (Normalized): F7: 129N, Sample, HO, Control	Abundances (Normalized): F8: 127N, Sample, HO, Control	Abundances (Normalized): F8: 129N, Sample, HO, Control	Abundances (Normalized): F7: 127C, Sample, WT, Control	Abundances (Normalized): F7: 129C, Sample, WT, Control	Abundances (Normalized): F8: 127C, Sample, WT, Control	Abundances (Normalized): F8: 129C, Sample, WT, Control	Abundances (Normalized): F7: 128N, Sample, HO, Hypoxia	Abundances (Normalized): F7: 130N, Sample, HO, Hypoxia	Abundances (Normalized): F8: 128N, Sample, HO, Hypoxia	Abundances (Normalized): F8: 130N, Sample, HO, Hypoxia	Abundances (Normalized): F7: 128C, Sample, WT, Hypoxia	Abundances (Normalized): F7: 130C, Sample, WT, Hypoxia	Abundances (Normalized): F8: 128C, Sample, WT, Hypoxia	Abundances (Normalized): F8: 130C, Sample, WT, Hypoxia	emPAI	# Razor Peptides	Score Mascot	# Peptides Mascot
AAX44970.1	ribulose-1,5-bisphosphate carboxylase/oxygenase large subunit (chloroplast) [Hordeum vulgare subsp. spontaneum]	780,340	75,3653444676409	60	1312	43	1	479	53,0	6,68	metabolic process		catalytic activity;metal ion binding	Pf00016, Pf02788	119644	105936	91268.3	80664.5	116548	146489	82202.7	111488	136877	139495	102619	103841	91930.4	127677	96161.6	96495.9	2030916,621	17	21416	60
CEH24690.1	ribulose 1,5-bisphosphate carboxylase/oxygenase large subunit, Rubisco, partial (chloroplast) [Hordeum vulgare]	696,756	74,5140388768899	55	1178	38	1	463	51,2	6,79	metabolic process		catalytic activity;metal ion binding	Pf00016, Pf02788	100113	87232.9	79787.6	69701.7	98914.3	121531	71850.2	96536.5	112562	114875	88126.5	89855.4	76626.6	104823	84427	82602.1	831762,771	0	19132	55
Q40073.1	RecName: Full=Ribulose bisphosphate carboxylase/oxygenase activase A, chloroplastic; Short=RA A; Short=RuBisCO activase A; Flags: Precursor	670,248	68,9655172413793	42	566	0	0	464	51,0	7,94			nucleotide binding	Pf00004, Pf06309																	19782,189	0	16783	42
BAJ90419.1	predicted protein [Hordeum vulgare subsp. vulgare]	669,197	74,7072599531616	41	552	3	1	427	47,0	7,75			nucleotide binding	Pf00004, Pf06309	55024.6	47905.6	39486.1	35529.6	56718.3	72919.2	37330.6	54377.9	61105	65098.9	44720.3	47617.8	45402.3	63612.8	42649.6	47052.5	51088,698	0	16626	41
BAJ41041.1	ribulose-1,5-bisphosphate carboxylase/oxygenase activase small isoform [Hordeum vulgare subsp. vulgare]	669,197	74,7072599531616	41	552	3	1	427	47,1	7,75			nucleotide binding	Pf00004, Pf06309	55024.6	47905.6	39486.1	35529.6	56718.3	72919.2	37330.6	54377.9	61105	65098.9	44720.3	47617.8	45402.3	63612.8	42649.6	47052.5	51088,698	56	16626	41
AAC12951.1	methyljasmonate-inducible lipoxygenase 2 [Hordeum vulgare subsp. vulgare]	657,082	48,0769230769231	67	416	55	1	936	105,8	6,11	metabolic process		catalytic activity;metal ion binding;protein binding	Pf00305, Pf01477	40893	33677.6	27802.6	23857.4	53674.5	44645	35473.1	33010.3	40677.8	37584	27905.2	28201	34048.7	36782.3	37021.3	26293.7	1296,799	18	7529	67
AGP50762.1	ATP synthase CF1 beta subunit (chloroplast) [Hordeum vulgare subsp. vulgare]	654,829	86,5461847389558	42	572	40	1	498	53,8	5,27	metabolic process;transport	membrane	catalytic activity;nucleotide binding;transporter activity	Pf00006, Pf00306, Pf02874	55097.3	49495.1	39266.4	38450.1	54404.3	59908.8	36480	46215.1	54208.1	56155.7	42799.4	43051.1	40998.7	53962	39670.5	41604	8530,679	2	17378	42
AAA63163.1	ribulose 1,5-bisphosphate carboxylase activase isoform 1 [Hordeum vulgare subsp. vulgare]	646,727	66,2763466042154	39	548	2	1	427	47,1	8,48			nucleotide binding	Pf00004, Pf06309	54543.1	47506.2	39320.1	35378.9	56264.1	72291.3	37146.4	54115.9	60514.9	64450.8	44521.5	47344	44966.9	63028.6	42418.5	46806.9	42168,65	0	16355	39
CAA25114.1	ATPase, beta subunit (chloroplast) [Hordeum vulgare]	642,651	83,3333333333333	40	570	38	1	498	53,8	5,22	metabolic process;transport		nucleotide binding	Pf00006, Pf00306, Pf02874	54403.4	48654.1	39266.4	38450.1	53885.7	59074.8	36480	46215.1	53427	55333.1	42799.4	43051.1	40479.3	53022.5	39670.5	41604	7277,954	0	17303	40
AAA62701.1	B23703 ribulose-bisphosphate carboxylase activase (EC 6.3.4.-) A long form precursor - barley (fragment)	632,903	74,8826291079812	39	503	4	1	426	47,1	5,90			nucleotide binding	Pf00004, Pf06309	1801	1636.3	1008.7	1063.1	1690.9	1983.5	1046.5	1279.1	1702.9	1725.2	1129.5	1050.1	1472	1888.5	1097.2	1292	25117,864	0	14042	39
AKT74903.1	ribulose-1,5-carboxylase/oxygenase large subunit, partial (chloroplast) [Hordeum vulgare]	627,019	71,6981132075472	47	986	30	1	424	47,0	6,68				Pf00016, Pf02788	79393.5	70986.6	65868.9	57674.2	76502.9	97084	58463.4	77539.2	92711.9	93333.4	73916.4	74056.9	61926.8	85202.7	68491.2	67822.8	2404098,184	0	14576	47
AAA62702.1	ribulose 1,5-bisphosphate carboxylase activase [Hordeum vulgare subsp. vulgare]	609,382	66,0421545667447	36	485	1	1	427	47,0	8,22			nucleotide binding	Pf00004, Pf06309	48251	42046	34927	31434.3	49722.3	63735.5	33169.1	48162.1	53193.7	57106.2	39311.3	42181.4	39848.1	55639.5	37722.7	41565.2	23712,737	0	13614	36
BAJ99801.1	predicted protein [Hordeum vulgare subsp. vulgare]	575,292	63,4782608695652	72	285	47	1	920	102,0	7,09	metabolic process		catalytic activity;nucleotide binding;protein binding	Pf00004, Pf02151, Pf02861, Pf07724, Pf07728, Pf10431, Pf13191, Pf13401	26211.6	26220.3	26634.1	27004.2	26863	26342.7	26320.6	28067.8	26179.2	25423.4	27363.9	26675.8	25028.2	26511.5	26604.4	27503	176,828	31	5922	72
BAJ91305.1	predicted protein [Hordeum vulgare subsp. vulgare]	544,375	64,6058732612056	57	328	30	1	647	71,1	5,19	cell organization and biogenesis		nucleotide binding	Pf00012, Pf06723	38773.2	40823	30066.3	31418	39551.2	38172.5	31745.8	30390.2	38552	39040.4	28952.5	30284.7	41051.1	36966.8	30536.4	28455.6	2388,893	33	6676	57
BAK01257.1	predicted protein, partial [Hordeum vulgare subsp. vulgare]	512,795	48,4	55	328	43	1	750	86,0	5,83	metabolic process		catalytic activity;metal ion binding;protein binding	Pf00305, Pf01477	30106.9	24608.7	18791.1	16151.6	39815.1	32718.1	24315.6	22270.2	29701.7	27402.8	18704.7	19196.5	25063	26908	25353.4	17750.2	1112,042	0	5678	55
AAP87284.1	cytosolic heat shock protein 90 [Hordeum vulgare]	472,594	54,8571428571429	58	253	33	1	700	80,4	5,03	metabolic process;response to stimulus		nucleotide binding;protein binding	Pf00183, Pf02518, Pf13589	27738.4	30081.1	22877	24379.8	29828.6	28499.3	24362.4	23274	27585.7	27988.6	22750.4	22688.9	33043.5	28175	23142.7	23045.3	340,455	24	4665	58
BAK01720.1	predicted protein [Hordeum vulgare subsp. vulgare]	464,038	56,6893424036281	55	243	30	1	882	96,7	6,64	metabolic process		catalytic activity;metal ion binding;protein binding	Pf00305, Pf01477	29285.5	24945.4	16917.6	15521.9	34100.4	31958.6	21858.2	20514.6	29261	27261.9	17255.5	17236	23011.3	26679.2	20853.3	16979.2	61,56	27	5625	55
BAJ90336.1	predicted protein [Hordeum vulgare subsp. vulgare]	441,867	72,5433526011561	58	214	49	1	692	73,8	5,17	cell organization and biogenesis;metabolic process		nucleotide binding;protein binding	Pf00012, Pf06723	25706.1	26302.4	20974.1	21052.7	26165.7	29994.5	20289.9	23904.5	27175.4	27533.2	22442.4	22468.1	24139.7	29773.9	21995.9	23069.1	192,07	9	4434	58
BAJ99646.1	predicted protein [Hordeum vulgare subsp. vulgare]	432,693	51,7142857142857	54	237	30	1	700	80,4	5,06	metabolic process;response to stimulus		nucleotide binding;protein binding	Pf00183, Pf02518, Pf13589	26393.7	28568.1	20790.4	22178.5	28247.5	27029	22031.7	20954.9	26191	26598.7	20772.8	20588.6	31321.4	26740.4	20982.8	20945	225,754	0	4284	54
BAJ93658.1	predicted protein, partial [Hordeum vulgare subsp. vulgare]	432,124	54,0500736377025	42	305	36	1	679	73,5	5,71	metabolic process		catalytic activity	Pf00456, Pf02779, Pf02780	36950.2	33854.5	26608.3	24299.4	36155.8	42269.9	26101.8	31025.9	39731.5	40530.9	26751.6	29168.2	31212.1	38344.6	28632.9	27607	227,546	7	6443	42
BAK08045.1	predicted protein [Hordeum vulgare subsp. vulgare]	430,625	59,7785977859779	56	169	11	1	813	90,1	5,29	metabolic process;response to stimulus		catalytic activity;nucleotide binding;RNA binding	Pf00004, Pf00910, Pf01057, Pf01078, Pf02359, Pf02933, Pf05496, Pf06068, Pf07724, Pf07728, Pf13173, Pf13191, Pf13207, Pf13238, Pf13401	17544.5	18174	13140.2	14201.5	18548.2	16957.2	14409.8	13169.5	16661.1	17135	13249.9	13270.5	18612.7	16295.4	13738.2	13144.9	121,168	51	3631	56
CAJ01713.1	methionine synthase 1 enzyme [Hordeum vulgare subsp. vulgare]	415,540	52,5490196078431	47	235	31	1	765	84,5	6,04	metabolic process		catalytic activity;metal ion binding	Pf01717, Pf08267	27965.4	30040	21673.3	23940.7	28416.1	27151.4	23628.4	21496.1	28963.4	27415.3	23377	21939.6	29722.5	28093.4	22468.9	21963.9	81,54	18	5181	47
AGP50828.1	ATP synthase CF1 alpha subunit (chloroplast) [Hordeum vulgare subsp. spontaneum]	415,388	61,3095238095238	36	335	32	1	504	55,3	6,74	metabolic process;transport	membrane	catalytic activity;nucleotide binding;transporter activity	Pf00006, Pf00306, Pf02874	34596.6	31996.4	21381.6	19672.7	31492.6	37394	18710.1	23392	36198.7	37432.1	23245.5	22751.5	26006.5	35109.2	20905.8	21537.9	609,54	5	8540	36
BAD34660.1	methionine synthase [Hordeum vulgare subsp. vulgare]	412,474	51,5032679738562	46	233	30	1	765	84,5	5,95	metabolic process		catalytic activity;metal ion binding	Pf01717, Pf08267	27965.4	30040	21536.8	23788.5	28416.1	27151.4	23488.2	21370.1	28963.4	27415.3	23234.9	21807	29722.5	28093.4	22331.7	21826.9	67,665	0	5152	46
BAJ85279.1	predicted protein [Hordeum vulgare subsp. vulgare]	406,535	77,3542600896861	32	168	2	1	446	48,0	5,55	metabolic process		catalytic activity;metal ion binding	Pf00113, Pf03952	1001.4	1104.5	875.1	1039.9	1076	1008.3	1030.1	828.6	1084.8	1014.2	952.5	898.1	1330.5	1083.2	930.2	1005.3	167,192	0	5612	32
BAJ90134.1	predicted protein [Hordeum vulgare subsp. vulgare]	405,654	76,837416481069	32	168	2	1	449	48,2	5,55	metabolic process		catalytic activity;metal ion binding	Pf00113, Pf03952	20745.5	23526.7	11317.5	12366	20712.3	20708.7	12215	10875.1	23601.6	22986.7	12247.5	12055	25570.1	23392	11906.3	12251.1	167,192	37	5740	32
BAJ86014.1	predicted protein [Hordeum vulgare subsp. vulgare]	392,748	61,7511520737327	51	228	17	1	651	71,2	5,21	cell organization and biogenesis;metabolic process;response to stimulus	cytosol;extracellular;Golgi;membrane;mitochondrion	nucleotide binding;protein binding	Pf00012, Pf06723	12397	12350.4	9844.4	9505.6	12187.1	12544.8	9668.1	10313.4	13611.4	13254.7	9836.4	11000.6	13728.7	11126.4	9796.9	8673.8	417,429	13	4165	51
BAJ93578.1	predicted protein [Hordeum vulgare subsp. vulgare]	388,235	66,6666666666667	42	195	42	1	621	68,4	5,38	metabolic process;transport		catalytic activity;nucleotide binding;transporter activity	Pf00006, Pf00306, Pf02874	18806.4	18333	14563.6	14551.4	18366.6	18063.8	15169.2	14356.8	18676.5	18099.9	14438.9	14674.4	17751	17916.9	14285.7	14227.7	65,408	0	4838	42
BAJ89638.1	predicted protein [Hordeum vulgare subsp. vulgare]	378,552	71,6463414634146	27	346	27	1	328	34,4	5,90	metabolic process;regulation of biological process		metal ion binding	Pf01716	33594.3	30308.5	25703.2	22840.6	31463	37619.1	25537.8	29491.4	34289.8	35475.8	25295.5	26904.1	24355.1	32447.7	26936.8	25203.1	1109,336	0	8828	27
BAK00031.1	predicted protein [Hordeum vulgare subsp. vulgare]	375,612	61,4890885750963	46	155	37	1	779	88,2	4,98	metabolic process;response to stimulus		nucleotide binding;protein binding	Pf00183, Pf02518, Pf13589	14833.6	16252.4	11927.4	13539.5	14247.7	16490.3	12189.3	13947.5	15450.7	15444.1	14187.2	12714	13787.7	18279.9	12595.6	15138.7	28,552	9	3965	46
BAJ85675.1	predicted protein [Hordeum vulgare subsp. vulgare]	365,457	62,7067669172932	49	199	46	1	665	73,1	5,21	cell organization and biogenesis		catalytic activity;nucleotide binding	Pf00012, Pf01968, Pf06723	22699.5	23503.5	12713.5	14053.4	27045.6	24111.5	19394.8	13653.4	22466.5	22150.7	13168.7	12793.5	54092.5	22971.1	17838.8	13706.6	148,624	3	4132	49
BAK02054.1	predicted protein [Hordeum vulgare subsp. vulgare]	364,686	69,64586846543	46	150	1	1	593	65,4	5,16	metabolic process;response to stimulus		catalytic activity;nucleotide binding;RNA binding	Pf00004, Pf00910, Pf01057, Pf01078, Pf05496, Pf06068, Pf06414, Pf07724, Pf07728, Pf13173, Pf13191, Pf13207, Pf13238, Pf13401, Pf13671	1138.1	1289.6	507.6	481.6	1085.5	1009.4	438.7	424	938.9	870	397.8	392.1	1019	1258.7	463.3	498.2	205,199	0	3217	46
BAJ90283.1	predicted protein [Hordeum vulgare subsp. vulgare]	356,290	67,5090252707581	32	191	7	1	554	59,3	6,24	metabolic process;transport		catalytic activity;nucleotide binding;transporter activity	Pf00006, Pf00306, Pf02874	17515.3	17244.9	10656	10930.5	17675	16476.4	11317.4	10379.3	17871.5	17833.5	10364.7	11127.2	18052.2	16540.6	10597.7	10309.4	123,961	27	6027	32
BAJ86355.1	predicted protein [Hordeum vulgare subsp. vulgare]	356,254	52,2857142857143	47	184	19	1	700	80,4	5,06	metabolic process;response to stimulus		nucleotide binding;protein binding	Pf00183, Pf02518, Pf13589	9055.2	9223.8	7365.6	7017.3	8771.5	8581.5	7303.1	6590.4	10145.9	10244	6913.8	7731.1	9822.9	8356.8	6571.6	6340.9	62,096	1	2945	47
CAA48143.1	GRP94 homologue [Hordeum vulgare]	355,974	55,6242274412855	62	181	58	1	809	92,9	4,94	metabolic process;response to stimulus	endoplasmic reticulum;organelle lumen	nucleotide binding;protein binding	Pf00183, Pf02518, Pf13589	21350.2	22089.4	14550.3	15319.8	25651.9	22616.4	19938.7	15077.5	22342.5	21550.4	14604.6	15076.7	43904.1	22216.6	18711	15649.9	74,431	4	3343	62
BAK00257.1	predicted protein [Hordeum vulgare subsp. vulgare]	349,095	58,179012345679	46	195	5	1	648	71,0	5,25	cell organization and biogenesis;metabolic process;response to stimulus	cytosol;extracellular;Golgi;membrane;mitochondrion	nucleotide binding;protein binding	Pf00012, Pf06723	1366.7	1232.7	3456.2	2452.9	1029.8	977.7	2939.5	2024.9	1913.1	1545.7	2751.9	3719.9	1393.9	1068	2282.3	2173.8	185,325	6	4084	46
AAN15220.1	plasma membrane P-type proton pump ATPase [Hordeum vulgare subsp. vulgare]	344,616	33,8912133891213	44	155	32	1	956	105,3	6,81	metabolic process;transport	membrane	catalytic activity;metal ion binding;nucleotide binding;transporter activity	Pf00122, Pf00690, Pf00702, Pf12710	13858.2	13231.1	14187.2	13295.5	14471.8	13585.6	14652.9	14813.5	13359.6	14061.4	12957.6	15032.3	14271.2	13374.6	14385.5	13421.8	38,811	13	3087	44
BAK05600.1	predicted protein [Hordeum vulgare subsp. vulgare]	339,823	68,4668989547038	40	162	36	1	574	61,0	5,55	metabolic process	cytoplasm	nucleotide binding	Pf00118	19423.9	19201.1	14997.4	14738.8	20020.3	18661.3	14878.9	14426	18803.1	19429.8	14847.4	15224.3	19162.2	19249.3	14935.1	14795.4	99	4	3980	40
BAJ89205.1	predicted protein [Hordeum vulgare subsp. vulgare]	336,741	58,6744639376218	43	184	43	1	513	56,4	5,10	cellular homeostasis;metabolic process;regulation of biological process	endoplasmic reticulum;organelle lumen	catalytic activity	Pf00085, Pf13098, Pf13848, Pf13899, Pf13905	21131.8	24321.4	14024	16159	24583.5	22240.5	19202.8	13972.7	22249.4	20888.8	14658	13972.3	48345.3	23027.8	17855.9	15456.4	147,398	0	3748	43
CAC50884.1	plasma membrane H+-ATPase, partial [Hordeum vulgare subsp. vulgare]	334,647	46,7716535433071	41	150	31	1	635	70,6	8,53	metabolic process		catalytic activity;nucleotide binding	Pf00702, Pf12710	13542.8	12912.7	13450.9	12624	14197.2	13330.9	13946.4	14154.4	13066.9	13773.5	12333.9	14370.8	13966.3	13093.5	13774.2	12793.6	83,14	0	2989	41
BAJ87833.1	predicted protein [Hordeum vulgare subsp. vulgare]	332,074	47,36355226642	56	152	56	1	1081	120,8	5,52	metabolic process		catalytic activity;metal ion binding	Pf00675, Pf05193, Pf08367	17405.7	19130.4	12912.8	14143.3	16514.9	17335.4	11995.5	13205.1	18296.9	18292.7	13761.5	13818.9	15908.7	17935.3	12842.5	13345.7	17,738	0	3023	56
BAJ92874.1	predicted protein [Hordeum vulgare subsp. vulgare]	330,254	53,8940809968847	38	163	1	1	642	69,4	6,71	metabolic process		catalytic activity;metal ion binding	Pf00408, Pf02878, Pf02879, Pf02880			393.5	409.1			438.5	447.6			501.4	411.7			430.7	427.2	69,17	0	3817	38
AAA62325.1	HSP70 [Hordeum vulgare subsp. vulgare]	328,484	57,7302631578947	43	187	40	1	608	67,0	5,99	cell organization and biogenesis		catalytic activity	Pf00012, Pf01968, Pf06723	22068.3	22767.4	11892.3	13136.5	26302	23305.9	18280.8	12806.3	21771.7	21441.6	12294	12043.1	52550.1	22284.4	16835.1	12801.1	155,475	0	3807	43
BAJ91066.1	predicted protein [Hordeum vulgare subsp. vulgare]	327,621	57,3149741824441	39	164	2	1	581	62,7	5,48	metabolic process		catalytic activity;metal ion binding	Pf00408, Pf02878, Pf02879, Pf02880	17769.5	17326.6	14351.7	14511.4	17737.5	16881.6	14555	14626.7	18018	17533.6	14705.8	15084.9	16945.1	17035.7	14424.4	14343.7	92,966	44	3803	39
BAJ87342.1	predicted protein [Hordeum vulgare subsp. vulgare]	326,942	47,9685452162516	42	184	12	1	763	85,1	6,10			catalytic activity;nucleotide binding	Pf00009, Pf00679, Pf03764, Pf14492	20223.5	22307.1	16894.2	17204.3	19965.4	20003	17349.3	15416.2	20408.9	20388.1	16150.8	15829.4	22182.1	21573.3	16709.2	16434.2	64,513	42	3030	42
AAB60306.1	vacuolar ATPase catalytic subunit, partial [Hordeum vulgare subsp. vulgare]	323,045	63,2758620689655	36	164	36	1	580	64,1	5,55	metabolic process;transport		catalytic activity;nucleotide binding;transporter activity	Pf00006, Pf00306, Pf02874	16806.1	16560.3	12488.3	12543.1	16247.2	16159.4	12948.1	12259.9	16836.1	16272.6	12472.1	12549.5	15893	16058.8	12151	12148.3	47,187	0	4102	36
AAA70345.1	disulfide isomerase [Hordeum vulgare subsp. vulgare]	319,509	55,5555555555556	42	179	42	1	513	56,4	5,14	cellular homeostasis;regulation of biological process	endoplasmic reticulum	catalytic activity	Pf00085, Pf13098, Pf13848, Pf13899, Pf13905	20762.3	23914.6	13928.7	16055.4	24224.3	21890.5	19091.9	13854.7	21884.2	20537.1	14545.8	13816.8	47872.3	22629	17717.5	15369.3	120,819	0	3580	42
AGP50935.1	photosystem II 47 kDa protein (chloroplast) [Hordeum vulgare subsp. spontaneum]	313,139	35,8267716535433	22	153	22	1	508	56,1	6,54	metabolic process	membrane		Pf00421	15685.5	14280.3	9543.4	8321.7	14678.9	17557.9	8756.4	11175.4	16154.4	17016.5	10155.7	10438.3	11068.6	15861.9	9905.4	9428.4	500,187	0	4332	22
CAA32264.1	chlorophyll a-binding protein (chloroplast) [Hordeum vulgare subsp. vulgare]	313,139	35,8267716535433	22	153	22	1	508	56,1	6,54	metabolic process	membrane		Pf00421	15685.5	14280.3	9543.4	8321.7	14678.9	17557.9	8756.4	11175.4	16154.4	17016.5	10155.7	10438.3	11068.6	15861.9	9905.4	9428.4	500,187	0	4332	22
BAJ87675.1	predicted protein, partial [Hordeum vulgare subsp. vulgare]	310,671	70,7317073170732	49	114	49	1	615	68,9	5,00	metabolic process;transport		catalytic activity;DNA binding;motor activity;nucleotide binding;transporter activity	Pf00521, Pf01496, Pf01576, Pf04582, Pf12128, Pf13166	11028.7	10720	12104.7	11996	10400.2	10882.5	11073.1	11986.3	10511.6	10979.8	12372.4	12245.7	8580	11178.2	11631.7	11908.1	29,142	0	2586	49
BAK00392.1	predicted protein [Hordeum vulgare subsp. vulgare]	307,488	72,3970944309927	31	153	31	1	413	44,3	8,59	metabolic process	mitochondrion	catalytic activity	Pf01571, Pf08669	16706.2	15981.6	11315.2	11246.5	16436.4	17884.5	11297.7	12817.6	17542.4	17078	12055.9	12469.1	14622.9	17416.3	11871.3	12210.5	411,463	0	3169	31
AAM51720.1	3-phosphoglycerate kinase, partial [Hordeum vulgare subsp. vulgare]	303,528	82,2147651006711	28	207	10	1	298	31,3	5,01	metabolic process		catalytic activity	Pf00162	23037.1	21396.4	13224	11888.5	22678.6	28576	12892.3	16765.1	25526	27141.4	14816.5	15356.3	19332.7	27025.2	14506.8	15173	267,27	15	5675	28
BAJ98295.1	predicted protein [Hordeum vulgare subsp. vulgare]	302,557	71,9444444444444	35	166	35	1	360	39,6	8,09	metabolic process		catalytic activity	Pf00175, Pf00667, Pf00970	22907.3	20967.9	12433.1	10813.4	22309.6	25262.3	11827.6	14179.5	23443.9	24476.3	12851.2	13353	17718.9	23603.8	13109.2	12464.7	344,511	0	3587	35
BAK01292.1	predicted protein [Hordeum vulgare subsp. vulgare]	302,285	53,5283993115318	36	156	2	1	581	62,7	5,40	metabolic process		catalytic activity;metal ion binding	Pf00408, Pf02878, Pf02879, Pf02880	16437.5	16104.4	14198.8	14347.7	16202.5	15648.8	14412.9	14477.5	16708.5	16254.5	14528.2	14921.6	15723	15893.8	14276.2	14183.9	72,26	0	3552	36
BAJ91336.1	predicted protein [Hordeum vulgare subsp. vulgare]	300,557	63,7254901960784	34	170	34	1	510	56,1	8,21	metabolic process		catalytic activity	Pf00155, Pf00464, Pf01212	15145.4	15376.6	12293	11584.3	13998	16674.5	10862.7	13341.4	16706.5	17380.4	12485.9	13363.4	12996.9	16222.2	12108.6	12106.9	86,333	0	3676	34
BAJ97326.1	predicted protein [Hordeum vulgare subsp. vulgare]	300,508	55,535390199637	27	169	2	1	551	58,9	6,24	metabolic process;transport		catalytic activity;nucleotide binding;transporter activity	Pf00006, Pf00306, Pf02874	16.4	16.1	54.6	42.7	11.1	17.1	47.2	46.4	16.1	18.9	52.3	45.4	11.1	8.3	43.5	45.8	54,2	0	5444	27
AEL00112.1	ribulose-1,5-bisphosphate carboxylase/oxygenase large subunit, partial (chloroplast) [Hordeum vulgare subsp. vulgare]	296,422	72,6907630522088	28	746	11	1	249	27,7	6,00	metabolic process		catalytic activity;metal ion binding	Pf00016, Pf02788	64288.5	53802.4	48088.2	42384.1	65877.5	79588.4	44627.1	62501	69368.2	71629.7	53902.2	55187	48459	64799.5	52504.4	50815.9	11658,144	0	12654	28
BAK08153.1	predicted protein [Hordeum vulgare subsp. vulgare]	289,722	57,9896907216495	24	151	14	1	388	41,9	7,21	metabolic process		catalytic activity	Pf00274	9725	8507.4	5717.8	5239.7	10316.4	11608	5687.6	6970.8	10538.7	10545.9	5877.6	6128.3	7596.2	10140.1	6229.4	6374.6	132,352	0	4360	24
Q40078.1	RecName: Full=V-type proton ATPase subunit B 1; Short=V-ATPase subunit B 1; AltName: Full=Vacuolar proton pump subunit B 1	286,849	59,0163934426229	31	133	2	1	488	54,0	5,25	metabolic process;transport		catalytic activity;nucleotide binding;transporter activity	Pf00006, Pf00306, Pf02874	405.5	357.8	1110.5	1108.5	445.6	396.6	1155	1070.6	380.1	395.5	1070.9	1115.4	442	402.4	1020.7	1106.6	107,264	0	3392	31
CAJ01714.1	methionine synthase 2 enzyme [Hordeum vulgare subsp. vulgare]	284,770	49,0861618798956	44	157	25	1	766	84,4	6,37	metabolic process		catalytic activity;metal ion binding	Pf01717, Pf08267	7892.2	8246.6	6710.7	7182.2	8116.6	7816.5	7957.9	7228.4	8119.8	8341.5	7189.1	7154.4	9918.3	7666.4	7341.1	7035.6	22,3	0	3347	44
BAJ88127.1	predicted protein [Hordeum vulgare subsp. vulgare]	284,770	49,0861618798956	44	157	25	1	766	84,4	6,46	metabolic process		catalytic activity;metal ion binding	Pf01717, Pf08267	7892.2	8246.6	6710.7	7182.2	8116.6	7816.5	7957.9	7228.4	8119.8	8341.5	7189.1	7154.4	9918.3	7666.4	7341.1	7035.6	22,3	3	3347	44
BAJ92215.1	predicted protein [Hordeum vulgare subsp. vulgare]	284,568	57,8096947935368	37	157	7	1	557	62,0	7,56			nucleotide binding	Pf00679, Pf03144, Pf03764, Pf14492	1902.4	2153.9	2046.1	2116.8	1893.2	1974.6	1978.8	1871.8	2140.2	2239.6	2059	1916.8	2059.1	2004.4	1870	1974.1	157,489	0	2537	37
BAJ90885.1	predicted protein [Hordeum vulgare subsp. vulgare]	283,859	64,3391521197007	30	231	21	1	401	42,7	7,72	metabolic process		catalytic activity;nucleotide binding	Pf00044, Pf02800	17275.7	16507.3	13671.6	12521.6	16459.8	20524.4	12371.1	16690.6	19145.9	19739	14478.8	15279	14410.2	19420.9	14092.3	14858.7	250,189	0	6247	30
BAK02477.1	predicted protein [Hordeum vulgare subsp. vulgare]	282,325	33,5674157303371	41	87	41	1	1424	152,1	4,51			catalytic activity;nucleotide binding	Pf00735, Pf01926, Pf03193, Pf04548, Pf11886	7136.3	7745.1	9941.5	10972.4	6599.3	7185	9453.7	10166.9	7058.9	7076.1	10985.3	10109.9	6496.9	7650.1	9817.2	10858.1	5,89	0	2294	41
BAJ87953.1	predicted protein [Hordeum vulgare subsp. vulgare]	276,955	46,9973890339426	41	152	23	1	766	84,4	6,18	metabolic process		catalytic activity;metal ion binding	Pf01717, Pf08267	7892.2	8246.6	5273.1	5928.9	8116.6	7816.5	6122	5569.3	8119.8	8341.5	5976.1	5652.2	9918.3	7666.4	5726.1	5792.9	19,535	0	3321	41
BAJ87214.1	predicted protein [Hordeum vulgare subsp. vulgare]	274,592	62,1621621621622	33	233	18	1	444	46,8	6,47	metabolic process		catalytic activity;nucleotide binding	Pf00044, Pf02672, Pf02800	23902.7	21992.2	19741.6	17608.7	23473.1	28672.7	18219.8	23715.4	25050.9	26097.9	20669.9	21621.7	19789.3	25547.5	20094.5	20985.6	106,711	16	6070	33
BAK07857.1	predicted protein [Hordeum vulgare subsp. vulgare]	274,392	33,3766233766234	30	151	2	1	770	86,0	10,10	cell organization and biogenesis		nucleotide binding	Pf00012, Pf06723	1291	1742	1146.9	1507.8	1354.2	1433.3	1180.5	1225.5	1518.3	1443.7	1405.1	1191.3	1588.4	1471.3	1191.3	1303	26,661	2	3281	30
BAJ90789.1	predicted protein [Hordeum vulgare subsp. vulgare]	270,865	58,1818181818182	27	156	17	1	385	41,5	6,80	metabolic process		catalytic activity	Pf00274	18233.7	15873.1	11177.3	9579.4	18550.9	21941.3	10857.6	14472.9	18920.5	19806.4	10959.3	12019.9	14398.9	19470.7	12012.7	11936.2	90,525	11	4230	27
BAK05017.1	predicted protein, partial [Hordeum vulgare subsp. vulgare]	270,857	63,4146341463415	33	132	32	1	369	40,8	8,76			catalytic activity	Pf01370, Pf04321, Pf13460	13574.3	12053.3	12077.8	10132	13165.6	16020.5	10636.4	14426.1	14455	15699.3	12210.8	13781.1	10531	14710.4	12066.7	12640.9	479,638	1	2640	33
AGP50844.1	cytochrome f (chloroplast) [Hordeum vulgare subsp. spontaneum]	270,497	55,3125	28	163	28	1	320	35,3	8,75	metabolic process;transport	membrane	metal ion binding	Pf01333	15346.6	13450.2	12904.1	11038.9	16013.9	18739.5	13498.1	16243.7	16025.1	17186.7	13298.5	14398.5	13106	17691.3	15206	14248.8	999	0	3109	28
BAJ88466.1	predicted protein [Hordeum vulgare subsp. vulgare]	266,277	55,8333333333333	27	127	23	1	360	37,9	6,40	metabolic process		catalytic activity	Pf00274	9445.9	8538.5	7588.9	6616.5	9409.5	11548.7	7346.2	9513.6	9897.8	10305.2	7675.6	8484.1	8567.2	10708.3	8180.6	8305.6	245,209	0	3392	27
BAJ89923.1	predicted protein [Hordeum vulgare subsp. vulgare]	266,102	46,1859979101358	47	115	47	1	957	106,7	5,63	metabolic process		catalytic activity;metal ion binding	Pf00675, Pf05193, Pf08367	14294.8	15678.1	9908.6	10895.6	13525.6	14229	9278.9	10153.2	15044.1	15116.2	10464.1	10706.3	13004.4	14649	9872.7	10099.5	13,384	0	2327	47
BAJ96363.1	predicted protein [Hordeum vulgare subsp. vulgare]	262,893	69,2737430167598	28	134	24	1	358	38,8	6,79	metabolic process		catalytic activity	Pf00274	14672.4	16155	9642.4	11309.1	15084.5	14852	10963.7	10247.5	16165.8	16387.9	11014.7	11293.8	17724.5	17401.4	11851.8	12227.5	239,41	4	3445	28
BAJ85305.1	predicted protein, partial [Hordeum vulgare subsp. vulgare]	261,501	78,714859437751	23	117	22	1	249	27,1	5,01	metabolic process		catalytic activity;nucleotide binding	Pf01434	11548.5	10263.3	7499.9	7036.3	12571.6	11455.5	7575.3	7933.1	11009.3	11352.6	7440.6	8029.5	10149.3	11019.1	7704.9	7511.7	1153,782	1	3322	23
AAK32118.1	plasmalemma H+-ATPase 1, partial [Hordeum vulgare]	261,206	57,4468085106383	24	107	17	1	329	35,7	7,15			nucleotide binding	Pf00702, Pf12710, Pf13246	9591.1	9466.1	9547.3	9222.6	9778.9	9490.5	9786.4	9846	9478.1	9924.3	9168.9	10222.2	10227.8	9411.9	9551.1	9295.3	255,502	0	2377	24
BAJ89541.1	predicted protein [Hordeum vulgare subsp. vulgare]	258,810	47,5195822454308	43	129	25	1	766	84,3	6,37	metabolic process		catalytic activity;metal ion binding	Pf01717, Pf08267	7892.2	8246.6	6710.7	7182.2	8116.6	7816.5	7957.9	7228.4	8119.8	8341.5	7189.1	7154.4	9918.3	7666.4	7341.1	7035.6	16,575	0	2687	43
BAJ90530.1	predicted protein [Hordeum vulgare subsp. vulgare]	258,326	59,8503740648379	29	210	20	1	401	42,6	7,72	metabolic process		catalytic activity;nucleotide binding	Pf00044, Pf02800	14479.7	13655.2	12118.2	10982.6	13898.6	17460.8	10953	14984.1	15912.6	16494.1	12844.7	13667.9	11951.6	16247.9	12628.6	13176.6	189,546	0	5263	29
BAJ85174.1	predicted protein [Hordeum vulgare subsp. vulgare]	257,575	59,0163934426229	31	127	2	1	488	54,2	5,16	metabolic process;transport		catalytic activity;nucleotide binding;transporter activity	Pf00006, Pf00306, Pf02874	12618.8	11965.8	8061	7799.3	12979.2	12035.3	8574.5	8044.3	12264.9	12296.3	7584.9	8168.5	12239.3	11535.7	7987.5	7656	84,317	38	3141	31
BAJ97209.1	predicted protein, partial [Hordeum vulgare subsp. vulgare]	255,912	42,4329501915709	50	99	43	1	1044	116,2	8,02	metabolic process;response to stimulus	cytoplasm	catalytic activity;nucleotide binding	Pf00004, Pf01695, Pf02861, Pf03962, Pf04111, Pf04156, Pf07724, Pf07728, Pf08317, Pf10431, Pf13191, Pf13401	9566.9	10131.7	9779.1	10924.4	9114.1	9535.3	9616.5	10383	9498.4	9214.1	10763.2	9895.9	8617.1	10453.7	9867.2	11212.6	8,657	5	1747	50
BAJ86633.1	predicted protein [Hordeum vulgare subsp. vulgare]	253,263	58,7837837837838	32	212	18	1	444	46,9	6,32	metabolic process		catalytic activity;nucleotide binding	Pf00044, Pf02672, Pf02800	21897.3	20121.5	18784.9	16677.1	21386.6	26224.7	17328.5	22459	22850.7	23846.1	19335.2	20548.6	18047.4	23399	19046	19858.3	85,195	0	4974	32
BAJ85914.1	predicted protein [Hordeum vulgare subsp. vulgare]	252,265	65,5172413793103	25	189	1	1	377	41,6	5,49			nucleotide binding	Pf00022	1640.3	1667.1	1636.7	1721.4	1595.4	1665.2	1602.7	1780.9	1688.4	1632.2	1744	1653	1484.3	1691.3	1644.1	1750.2	176,828	5	4436	25
AAN59956.1	actin [Hordeum vulgare]	251,749	66,57824933687	26	186	6	1	377	41,7	5,40			nucleotide binding	Pf00022	18248.2	17696.7	12810.4	12693.8	18596.7	17769.8	13153.4	13004.2	17858.1	19043.6	12754.5	13696.8	17453.8	17325.7	13052.4	12354.2	194,734	24	4456	26
ANI86426.1	ATPase subunit 1 (mitochondrion) [Hordeum vulgare subsp. vulgare]	251,198	56,385068762279	30	188	26	1	509	55,3	5,90	metabolic process;transport	mitochondrion	catalytic activity;nucleotide binding;transporter activity	Pf00006, Pf00306, Pf02874, Pf09378	15330.4	14163.4	11644	11185.4	15643.4	14291.7	11641.5	11077.4	14752.7	14817.3	11205.6	11492.9	15220.9	14071.4	11391.1	11023.4	43,367	0	4045	30
BAJ93193.1	predicted protein [Hordeum vulgare subsp. vulgare]	249,134	62,3481781376518	30	188	24	1	494	56,9	7,06	metabolic process;response to stimulus		antioxidant activity;catalytic activity;metal ion binding	Pf00199, Pf06628	15681.4	13261.7	11752.1	9400.8	19037.9	12769	15971.9	9094.7	15922.1	15416.1	9838.6	11429	23883.1	13727.6	12877	10014	91,612	7	3462	30
BAJ85661.1	predicted protein [Hordeum vulgare subsp. vulgare]	246,810	35,0609756097561	34	106	27	1	984	106,9	7,24	metabolic process		catalytic activity;metal ion binding	Pf00330, Pf00694	8428.9	8054.4	6731.1	6400.7	9863.4	8797	8074.3	7209.9	7713.2	7826.1	6721.2	6459.8	10603.6	8949.2	7816	7285	10,788	0	2361	34
BAK04551.1	predicted protein [Hordeum vulgare subsp. vulgare]	246,791	69,1891891891892	24	125	21	1	370	40,3	8,97	metabolic process		catalytic activity;nucleotide binding	Pf00478, Pf00977, Pf01070, Pf01645, Pf03060	13290	11364.9	9090.2	7455.4	12380.9	15283.4	8017.6	10705.8	15210.3	16822.6	9734.4	11176.4	11533.7	13495.5	9802.7	9161	148,25	3	3339	24
BAJ85474.1	predicted protein [Hordeum vulgare subsp. vulgare]	246,000	60,2122015915119	24	172	5	1	377	41,8	5,49			nucleotide binding	Pf00022	3465.6	3623.6	4325.8	4714.6	3216.3	3315.8	4486.2	4410.6	3597.8	3829.6	4578.4	4732.5	3146.8	3502.8	4368.5	4409.2	160,56	3	4124	24
BAJ85116.1	predicted protein [Hordeum vulgare subsp. vulgare]	245,904	48,1144343302991	36	118	36	1	769	84,1	5,33	metabolic process		catalytic activity;nucleotide binding;RNA binding	Pf00009, Pf00679, Pf01926, Pf03144, Pf03764, Pf14492	10701.6	11931.2	10499.3	12083.9	9916.7	12190.9	8872.7	11271	11261.7	11194.9	11882.5	11170.4	8782.4	12877	9955.3	11266.3	18,573	0	2396	36
Q40079.1	RecName: Full=V-type proton ATPase subunit B 2; Short=V-ATPase subunit B 2; AltName: Full=Vacuolar proton pump subunit B 2	245,041	56,1076604554865	30	124	1	1	483	53,7	5,24	metabolic process;transport		catalytic activity;nucleotide binding;transporter activity	Pf00006, Pf00306, Pf02874	12618.8	11965.8	7765.9	7504.4	12979.2	12035.3	8298	7788	12264.9	12296.3	7307.5	7900.5	12239.3	11535.7	7731.8	7363.1	66,234	0	3056	30
BAJ92965.1	predicted protein [Hordeum vulgare subsp. vulgare]	244,017	40,1401401401401	38	112	31	1	999	107,3	7,24	metabolic process		catalytic activity;metal ion binding	Pf00330, Pf00694	11533.7	11200.4	10971.1	10351.2	12906.9	11754.3	12561.9	10894	11499.3	11459.1	10297.1	10706.7	15005.4	12100.5	12170.6	11524.3	11,69	8	2309	38
BAJ97130.1	predicted protein [Hordeum vulgare subsp. vulgare]	243,929	71,6006884681584	44	125	35	1	581	65,0	6,30			protein binding	Pf00515, Pf13414, Pf13424, Pf13432	11857	12139.6	12232.8	12487.8	11555	11001	12092	11152.6	11693.8	11553.8	11866.3	11842.5	12587.8	11638.5	11695.9	11699.5	26,213	11	2195	44
BAJ94694.1	predicted protein [Hordeum vulgare subsp. vulgare]	242,391	54,4529262086514	25	144	25	1	393	42,1	6,57	metabolic process		catalytic activity	Pf00316	15311.6	14271.1	11823.1	10931.6	15253	18760.4	11235.1	14621.7	16295.7	17015.2	12662.3	13143.2	12431.7	16982.2	12529.4	13449	99	0	3573	25
BAJ96385.1	predicted protein [Hordeum vulgare subsp. vulgare]	242,303	63,9257294429708	24	165	3	1	377	41,6	5,49			nucleotide binding	Pf00022	937.1	944.9	629.2	594.7	884.9	998	577.4	596.8	1012.3	1116	556.7	511.5	817	941.4	556.9	595.8	132,352	0	3980	24
BAJ87768.1	predicted protein [Hordeum vulgare subsp. vulgare]	242,150	53,6885245901639	29	123	1	1	488	54,3	5,11	metabolic process;transport		catalytic activity;nucleotide binding;transporter activity	Pf00006, Pf00306, Pf02874	12618.8	11965.8	7604.4	7406.6	12979.2	12035.3	8067.5	7587.7	12264.9	12296.3	7230.9	7717.8	12239.3	11535.7	7527.9	7255.2	61,102	0	3054	29
BAJ93967.1	predicted protein [Hordeum vulgare subsp. vulgare]	240,769	53,8152610441767	30	135	30	1	498	52,4	6,06				Pf05368, Pf13460	14646.4	12938.2	9668.5	8795.3	14542.5	14777	10117.9	10724.4	14003	14678.3	9739.6	10184	11556.8	13933.9	10621.3	9540.1	35,21	0	3232	30
BAJ89010.1	predicted protein, partial [Hordeum vulgare subsp. vulgare]	240,169	56,2770562770563	25	240	25	1	231	24,9	9,83	metabolic process		metal ion binding	Pf05757	26036.2	22696.3	19977.5	17490.1	24283.5	29403.9	18989	24729.4	25740.1	28291.5	20435.7	21784.5	17537.4	23754.4	20838.7	18438.4	8482,429	0	5049	25
BAJ90882.1	predicted protein [Hordeum vulgare subsp. vulgare]	240,169	53,2786885245902	25	240	25	1	244	26,3	9,86	metabolic process		metal ion binding	Pf05757	26036.2	22696.3	19977.5	17490.1	24283.5	29403.9	18989	24729.4	25740.1	28291.5	20435.7	21784.5	17537.4	23754.4	20838.7	18438.4	4640,589	0	5049	25
BAJ88009.1	predicted protein, partial [Hordeum vulgare subsp. vulgare]	240,169	56,2770562770563	25	240	25	1	231	24,9	9,83	metabolic process		metal ion binding	Pf05757	26036.2	22696.3	19977.5	17490.1	24283.5	29403.9	18989	24729.4	25740.1	28291.5	20435.7	21784.5	17537.4	23754.4	20838.7	18438.4	8482,429	0	5049	25
BAJ88044.1	predicted protein, partial [Hordeum vulgare subsp. vulgare]	240,169	59,9078341013825	25	240	25	1	217	23,2	9,67	metabolic process		metal ion binding	Pf05757	26036.2	22696.3	19977.5	17490.1	24283.5	29403.9	18989	24729.4	25740.1	28291.5	20435.7	21784.5	17537.4	23754.4	20838.7	18438.4	8482,429	0	5049	25
BAJ85327.1	predicted protein [Hordeum vulgare subsp. vulgare]	239,851	37,4485596707819	42	111	26	1	972	110,2	5,86	metabolic process		catalytic activity	Pf00311	7960.2	9174.6	9954.9	11286.5	7440.2	7566.7	10383.4	9226.2	9231.8	8010.2	10748	9817.8	9022.3	8303	9978.1	10166	6,627	19	2317	42
BAJ97144.1	predicted protein [Hordeum vulgare subsp. vulgare]	239,851	37,4485596707819	42	111	26	1	972	110,1	5,91	metabolic process		catalytic activity	Pf00311	7960.2	9174.6	9954.9	11286.5	7440.2	7566.7	10383.4	9226.2	9231.8	8010.2	10748	9817.8	9022.3	8303	9978.1	10166	6,627	0	2317	42
BAJ89461.1	predicted protein [Hordeum vulgare subsp. vulgare]	239,648	55,5555555555556	28	118	26	1	414	46,9	5,48			catalytic activity;nucleotide binding	Pf00270, Pf00271, Pf13245	9678.4	10594.6	9486.7	9976.2	9600.2	9372.8	9436.2	8600.3	9971.7	9778.9	9622.1	9462.5	10936.2	9854.7	9188.8	9280.5	202,092	0	2474	28
BAJ85348.1	predicted protein [Hordeum vulgare subsp. vulgare]	239,648	55,5555555555556	28	118	26	1	414	46,9	5,58			catalytic activity;nucleotide binding	Pf00270, Pf00271, Pf13245	9678.4	10594.6	9486.7	9976.2	9600.2	9372.8	9436.2	8600.3	9971.7	9778.9	9622.1	9462.5	10936.2	9854.7	9188.8	9280.5	202,092	2	2474	28
BAJ96964.1	predicted protein [Hordeum vulgare subsp. vulgare]	239,648	55,5555555555556	28	118	26	1	414	46,9	5,48			catalytic activity;nucleotide binding	Pf00270, Pf00271	9678.4	10594.6	9486.7	9976.2	9600.2	9372.8	9436.2	8600.3	9971.7	9778.9	9622.1	9462.5	10936.2	9854.7	9188.8	9280.5	202,092	0	2474	28
BAJ92063.1	predicted protein, partial [Hordeum vulgare subsp. vulgare]	238,972	45,5555555555556	44	80	44	1	990	105,8	5,58			protein binding	Pf05109, Pf12807, Pf13374, Pf13414, Pf13424	7849	9056.3	7062.1	8212.6	7065.8	8481.8	6373.2	7360.3	7810.8	7675.9	8175.5	6760.8	6688.4	9256.6	6764.7	8426.7	8,63	0	1505	44
BAK04996.1	predicted protein [Hordeum vulgare subsp. vulgare]	238,028	56,5055762081784	29	106	26	1	538	55,7	5,80	metabolic process	cytoplasm	catalytic activity;metal ion binding	Pf00883, Pf02789	13730.7	14011.4	10134.3	9650.1	13631.6	13205.1	9919.7	9490.2	14429.6	14736.4	10160	10144.4	14796.7	13683.5	9917.3	9870.9	30,623	3	3014	29
BAJ88371.1	predicted protein, partial [Hordeum vulgare subsp. vulgare]	237,889	79,0575916230366	28	144	19	1	382	40,2	5,54	metabolic process		catalytic activity;nucleotide binding	Pf00162	18108.2	19216.2	9061	9381.1	18022.5	18305	9148.9	9342.3	19228.1	19741.8	9830.8	9718.5	19457.3	19399	9354.5	9868.4	65,287	10	3557	28
CAA44259.1	14-3-3 protein homologue [Hordeum vulgare subsp. vulgare]	236,697	67,816091954023	22	156	11	1	261	29,2	4,88	regulation of biological process		enzyme regulator activity;protein binding	Pf00244	16722	17433.2	13575.6	13703.5	16876.4	15730.8	13550.5	12578.8	16588.8	16490.4	13184.3	13284.8	17725.5	16104.7	12739.5	12634.7	333,048	17	3293	22
BAJ95975.1	predicted protein [Hordeum vulgare subsp. vulgare]	235,620	40,4569892473118	26	78	26	1	744	80,2	6,79	metabolic process	membrane	catalytic activity	Pf00111, Pf00384, Pf09326, Pf10588, Pf13510	7274.9	7553.1	7566.5	7620.3	7249.2	7233.5	8010.5	7709.9	7579	7457.1	7453.1	7467.5	7907.1	7345.2	7665.1	7599.9	10,13	0	2097	26
BAJ90836.1	predicted protein [Hordeum vulgare subsp. vulgare]	235,577	61,9596541786743	28	135	28	1	347	37,4	8,16	metabolic process	membrane;nucleus;ribosome	RNA binding;structural molecule activity	Pf00687	11696.1	12203.5	13360.2	14325.9	11496.4	12619.8	12966.9	15258	11994.7	12063.3	14642.8	14021.4	9688.2	13230.4	14435.2	15556	330,131	0	2523	28
BAK06400.1	predicted protein [Hordeum vulgare subsp. vulgare]	235,273	56,4986737400531	22	167	0	0	377	41,8	5,58			nucleotide binding	Pf00022																	109,069	0	4110	22
BAJ89816.1	predicted protein, partial [Hordeum vulgare subsp. vulgare]	234,665	52,3985239852399	40	132	40	1	542	63,0	4,89	metabolic process;response to stimulus		nucleotide binding;protein binding	Pf00183	16354.3	17075.3	9914.7	10380.7	19634.3	17214.9	13673.8	10361.7	17210.9	16378.3	10028.9	10189.8	33950.9	17175.8	12857	10680.8	85,596	0	2463	40
BAJ89767.1	predicted protein [Hordeum vulgare subsp. vulgare]	234,329	50,3717472118959	31	110	19	1	538	60,4	4,81	metabolic process	endoplasmic reticulum;membrane	metal ion binding;protein binding	Pf00262	10264.6	11179	9223.1	9775.4	11782.3	11139.5	12873.1	9037.7	11125	10879.1	9444.7	9148.6	24754.5	11463.9	11916.8	9803.4	72,564	12	2169	31
BAJ85161.1	predicted protein [Hordeum vulgare subsp. vulgare]	233,152	60,2305475504323	27	133	27	1	347	37,4	8,16	metabolic process	membrane;nucleus	RNA binding;structural molecule activity	Pf00687	11696.1	12203.5	13160.9	14142.8	11496.4	12619.8	12789	15026	11994.7	12063.3	14441.5	13843.1	9688.2	13230.4	14211.2	15343.3	274,423	0	2519	27
CAA74592.1	14-3-3 protein [Hordeum vulgare]	233,007	62,3574144486692	20	144	5	1	263	29,9	4,78			protein binding	Pf00244	1232.9	1265.3	844.2	852.7	1089.8	1041.5	787.1	734.7	1156.1	1119.6	813.4	828.5	1214.8	1133.9	734	792.8	397,107	0	3178	20
BAJ89129.1	predicted protein, partial [Hordeum vulgare subsp. vulgare]	232,547	59,6654275092937	32	95	32	1	538	60,2	5,25	metabolic process;transport			Pf00254, Pf05697, Pf05698	11488.4	14671.2	7719.2	9763.9	10493.4	14289.5	7133.5	9734.9	12725.1	12244.5	10337.1	8016.9	9475.6	16697.1	8203	11476.8	20,984	0	2218	32
BAJ89925.1	predicted protein [Hordeum vulgare subsp. vulgare]	232,377	59,9009900990099	28	103	22	1	404	44,2	10,58	metabolic process	ribosome	structural molecule activity	Pf00573, Pf14374	11685.3	12202.8	9088.5	9058.1	11106.3	10417.8	9294.8	8504.5	11526.9	11254.3	8740.3	8701.2	11401	11013.3	9084.5	8564.5	70,097	9	2480	28
AGV54897.1	cytosolic phosphorylase [Hordeum vulgare subsp. vulgare]	229,175	45,4326923076923	36	101	19	1	832	93,9	7,58	metabolic process		catalytic activity	Pf00343	8427.1	8840.6	8545.1	9171.1	7416.7	7624.8	8219	8327.6	9030.7	8763	9430.5	8829.7	7521	8285.7	8528.4	8413.4	13,563	19	1927	36
BAJ92898.1	predicted protein [Hordeum vulgare subsp. vulgare]	228,945	35,8752166377816	25	109	25	1	577	62,2	6,49	metabolic process		catalytic activity;metal ion binding	Pf01450, Pf07991	12261.5	13097.9	8091.2	9004.7	11599.6	13102.5	8719.4	9420.4	12711.4	12390.1	8922.9	8732.2	11036.8	13694	8744.4	9637.1	47,939	0	2890	25
BAJ90574.1	predicted protein, partial [Hordeum vulgare subsp. vulgare]	227,146	66,7796610169491	24	122	24	1	295	33,1	6,02	metabolic process		catalytic activity	Pf00155	11362.3	9879.8	10504.3	9359.1	10995.1	11942.4	9643.9	11230.4	12482.8	12690.1	11193	11788.6	10308.6	10956.2	10590.7	10501.5	333,048	0	2332	24
BAJ97578.1	predicted protein [Hordeum vulgare subsp. vulgare]	225,678	53,7558685446009	19	95	19	1	426	45,9	5,29					12868.9	11373.5	10501.2	9348.2	9483.2	9440	7351.3	7513.2	12333.5	13311.2	10674.8	10764.9	9180	9773.8	7626	7926.9	81,54	0	2405	19
BAJ85565.1	predicted protein [Hordeum vulgare subsp. vulgare]	225,470	39,7637795275591	42	79	35	1	1016	115,2	6,92	metabolic process		catalytic activity	Pf00676, Pf02779	6296.3	6336.5	8277.5	8116.8	6306.9	5845.9	8116.3	7517.6	6478.8	6368.4	8000	8237.1	6716.8	6025.6	7874.1	7796.5	10,365	7	1419	42
CAA63658.1	Hv14-3-3b [Hordeum vulgare subsp. vulgare]	224,622	63,7404580152672	21	152	7	1	262	29,7	4,74			protein binding	Pf00244	4726.2	4730.8	4893.3	4747.9	4505.8	4280.8	4722.6	4354	4730.5	4682.2	4533.7	4579.2	4643	4254.5	4400.5	4355.2	397,107	7	3180	21
BAJ92951.1	predicted protein, partial [Hordeum vulgare subsp. vulgare]	224,301	47,3776223776224	23	73	23	1	572	62,1	6,09	metabolic process;response to stimulus	membrane;mitochondrion	catalytic activity	Pf00384, Pf09326, Pf10588	7081.6	7365.1	6711.8	6896.9	7026.7	7037.3	7032	6800.2	7383.7	7244.7	6799.1	6586.9	7699.5	7133	6704.1	6833.1	24,119	0	2050	23
P29305.1	RecName: Full=14-3-3-like protein A; Short=14-3-3A	223,687	63,3587786259542	20	151	9	1	262	29,3	4,88	regulation of biological process		enzyme regulator activity;protein binding	Pf00244	16235.5	16909.5	13253.3	13434.3	16404.8	15311.2	13269.6	12346.9	16087.9	15835	12853.8	12985	17214.6	15629.2	12451.6	12372.9	239,41	0	3252	20
BAJ95180.1	predicted protein [Hordeum vulgare subsp. vulgare]	223,666	48,7640449438202	20	136	3	1	445	49,9	4,87	cell organization and biogenesis	cytoplasm;cytoskeleton	catalytic activity;nucleotide binding;structural molecule activity	Pf00091, Pf03953	12165.5	13731.8	9523.7	10919.7	12240.2	13260.4	10407.1	10569.7	10285.2	10690	8840.2	8676.2	10137.8	10519.2	8860.7	8655.2	120,153	25	3306	20
BAJ90704.1	predicted protein [Hordeum vulgare subsp. vulgare]	223,106	48,9981785063752	34	109	34	1	549	59,3	6,70	metabolic process		catalytic activity	Pf00171	11788.3	12628.6	8610.2	9048.1	11688.4	11148.9	8528	8056.2	12647.5	12057.4	8151.5	8867.4	13212.1	11368.6	7688.5	7954.9	26,067	0	2265	34
BAK02194.1	predicted protein [Hordeum vulgare subsp. vulgare]	223,098	31,5068493150685	29	135	1	1	657	71,9	5,25	cell organization and biogenesis		nucleotide binding	Pf00012, Pf06723	112.1	94.1			93.7	85.1			92.5	103.3			103.7	99.1			38,318	0	2315	29
P18492.3	RecName: Full=Glutamate-1-semialdehyde 2,1-aminomutase, chloroplastic; Short=GSA; AltName: Full=Glutamate-1-semialdehyde aminotransferase; Short=GSA-AT; Flags: Precursor	222,931	42,2174840085288	22	98	21	1	469	49,5	6,86	metabolic process		catalytic activity	Pf00202	12478.9	12727.4	7657.2	8222.5	11552	13131.3	7399.9	8537.4	12488.1	12875.8	8462.3	8118.2	9236.4	14109.9	7899.7	8805.1	48,239	1	2673	22
BAJ97194.1	predicted protein [Hordeum vulgare subsp. vulgare]	222,822	44,1761363636364	30	83	25	1	704	75,6	6,28	metabolic process	cytoplasm	catalytic activity	Pf00221	10350.8	13235	9536.2	12578	10352.6	11453.8	11021.5	10963.4	4857.5	4787	4596.3	4477	7003	4393.7	4644.9	3942.7	13,678	6	1951	30
AAK72401.1	Mg-chelatase subunit XANTHA-F [Hordeum vulgare subsp. vulgare]	222,103	25,6335988414193	33	75	32	1	1381	152,8	6,28	metabolic process		catalytic activity	Pf02514, Pf11965	6600.8	8203.4	6146.3	8158.8	6655.3	8436.5	6304.3	8489.2	6415.7	6511	7683.2	6231.4	5875.9	9263.1	6394.1	9760	3,689	1	1655	33
AAA70346.1	disulfide isomerase, partial [Hordeum vulgare subsp. vulgare]	221,880	61,3333333333333	25	105	25	1	300	33,2	4,93	cellular homeostasis;regulation of biological process			Pf00085, Pf13098, Pf13848, Pf13899, Pf13905	12861.2	14939.7	9185.7	10759.9	14852.3	13510.3	12513.7	9079.6	13717.9	12889	9777.2	9247.3	29918.2	14101.2	11533.6	10383.1	99	0	2533	25
ALH06519.1	eukaryotic elongation factor 1 gamma [Hordeum vulgare]	221,308	62,4697336561743	30	133	30	1	413	46,8	6,58	metabolic process		protein binding;RNA binding	Pf00043, Pf00647, Pf02798, Pf13409, Pf13410, Pf13417, Pf14497	14736.9	15457.9	12437.3	12861.2	14436	14033.5	12342.3	11372.5	15112.2	15075.1	12640.2	12076.7	16029.8	15116.9	12212	12519.7	83,834	0	2367	30
BAJ98572.1	predicted protein [Hordeum vulgare subsp. vulgare]	220,854	52,7227722772277	20	171	20	1	404	45,0	6,21	metabolic process		catalytic activity;nucleotide binding	Pf00485	18580.7	17563.1	12336.5	11674.7	18320.9	21613.3	11392.7	14741.8	19755.3	20573.5	13600.6	13824	14680.9	20027.8	12709.4	14070	109,53	0	3775	20
AAA96948.1	catalase [Hordeum vulgare subsp. vulgare]	219,924	56,8825910931174	27	163	21	1	494	56,9	7,08	metabolic process;response to stimulus		antioxidant activity;catalytic activity	Pf00199, Pf06628	14052.4	11868.8	10145.4	8211.8	17052.7	11445.3	13804.4	7962.7	14308.3	13897.1	8593.9	9901.3	21617.6	12317.9	11174.5	8785.6	49,119	0	3205	27
BAK03652.1	predicted protein [Hordeum vulgare subsp. vulgare]	216,616	70,8588957055215	24	107	24	1	326	35,6	6,14				Pf14200	8229.2	7702.2	5782.8	5407.5	7740.9	6765.2	5297.7	4729.3	7679.1	7661	5305.7	5737.4	7001.8	7156.6	5233.7	5040.4	109,53	0	2117	24
BAJ91545.1	predicted protein, partial [Hordeum vulgare subsp. vulgare]	215,698	38,6206896551724	17	119	15	1	435	47,6	6,09	metabolic process		catalytic activity;nucleotide binding	Pf00120, Pf03951	14533.7	13405.2	8561.2	7406.4	13830.5	16507.2	8051.7	9638.8	16279.3	16099.5	8888.9	9746	12759.7	15690	8679.7	8874.2	137,95	0	2382	17
BAJ92683.1	predicted protein [Hordeum vulgare subsp. vulgare]	214,665	54,275092936803	28	86	25	1	538	55,8	5,80	metabolic process	cytoplasm	catalytic activity;metal ion binding	Pf00883, Pf02789	11396.8	11700	8122.2	7661.3	11403.1	11011.3	7899.6	7623.5	11997.2	12213.5	8054.5	8033.8	12512.7	11464.2	7909.3	7869.3	21,067	0	2670	28
BAJ93533.1	predicted protein [Hordeum vulgare subsp. vulgare]	213,455	47,6874003189793	28	78	27	1	627	67,3	6,74	metabolic process		catalytic activity	Pf00682, Pf08502	6042.5	6342.5	5616.7	6339.7	5622.5	6236.5	5685.9	6297.1	5879.6	5610.8	6280.4	5853.7	5426.3	6412.9	5725.5	6599.2	12,335	1	2184	28
ABC00200.1	14-3-3D [Hordeum vulgare subsp. vulgare]	213,011	58,6872586872587	17	98	10	1	259	28,6	4,89	regulation of biological process		enzyme regulator activity;protein binding	Pf00244	6033.7	6153.1	3638	3740.9	5713.2	5800.3	3313.6	3367	6355.3	6294.9	3931.8	3655.1	5604.4	5993.7	3309.1	3547	88,125	0	3082	17
AAC41656.1	carbonic anhydrase [Hordeum vulgare]	212,489	59,2592592592593	24	135	24	1	324	35,1	8,63			catalytic activity;metal ion binding	Pf00484	15059.8	14026.8	14764.1	12672.8	12950.7	19535.2	11570.7	18042.1	17730.9	18845.9	16877.1	16405.5	10549.5	16476.4	13605.9	14950.3	109,069	0	2225	24
BAJ84883.1	predicted protein [Hordeum vulgare subsp. vulgare]	212,126	48,0932203389831	27	92	27	1	472	51,8	5,73					7064.2	7668.3	6142.5	7078.6	7070.7	7446.3	6155	6832.5	6714.5	6770.8	6891.9	6455.3	6318.7	7878.5	6575.3	7362.6	31,903	0	2334	27
ACO44685.1	fructose-bisphosphate aldolase [Hordeum vulgare]	211,339	54,7486033519553	22	104	19	1	358	38,7	6,40	metabolic process		catalytic activity	Pf00274	10346.8	11407.7	7032.5	8102	10775.3	10460.3	8091	7421.4	11539.1	11691.3	7920.5	8390	12680.8	12281.9	8701.8	8814.4	88,125	0	2842	22
BAK04705.1	predicted protein [Hordeum vulgare subsp. vulgare]	209,987	49,5670995670996	29	127	29	1	462	50,6	9,10	metabolic process	membrane	catalytic activity;nucleotide binding		12809.4	14753	10046.4	11109.5	12943.3	14447.7	10359.5	11525.5	12386	12355.4	10398.5	9287.2	11257	14789.4	10632.5	11328.3	45,416	0	2930	29
BAJ89855.1	predicted protein [Hordeum vulgare subsp. vulgare]	209,746	32,5823223570191	24	103	24	1	577	62,2	6,49	metabolic process		catalytic activity;metal ion binding	Pf01450, Pf07991	11601.7	12393.6	7838	8722.6	10954.9	12395	8456	9137.6	12034.8	11735.1	8626.9	8472	10403.6	12967.7	8499	9341.9	40,753	0	2580	24
AKT04286.1	ribulose-1,5-bisphosphate carboxylase/oxygenase large subunit, partial (chloroplast) [Hordeum vulgare]	209,744	71,2121212121212	22	609	5	1	198	21,9	7,17	metabolic process		catalytic activity;metal ion binding	Pf00016, Pf02788	47793	36741.6	37706.3	32303.6	50875.9	58329.8	36016.1	49959.9	47985.2	51650	39518.8	43837.9	34184.1	45233.9	42687.5	39234.2	25117,864	0	10028	22
BAJ91195.1	predicted protein [Hordeum vulgare subsp. vulgare]	208,840	44,8347107438017	30	82	30	1	484	51,9	4,45		nucleus	DNA binding	Pf01429	11608	11711.5	6514.2	6303.6	10898.2	10611.9	6230.8	5651.6	11901.4	10909.6	6597.7	6132.1	12186.6	11293.4	5894.2	6159.8	25,264	0	1706	30
BAJ90231.1	predicted protein [Hordeum vulgare subsp. vulgare]	208,334	83,4123222748815	35	127	32	1	211	23,0	5,39				Pf03763, Pf03766	19973.1	14055	16840.5	12217.6	18704	17214.1	15021.8	15921.3	16423.2	18816.5	13422.7	16995.9	12525.4	14752.5	15421.9	12936.6	1437,45	3	1412	35
BAF93200.1	RuBisCO activase, partial [Hordeum vulgare]	207,796	67,7215189873418	13	196	2	1	158	17,4	5,66			nucleotide binding	Pf00004	19490.8	16479.1	14419.7	13184.2	20315.3	25694.6	14017.3	20576.6	20865.1	22385.3	15692.6	17549.4	15744.8	22032.1	16156.6	17604.3	56233,133	0	5802	13
BAJ91401.1	predicted protein [Hordeum vulgare subsp. vulgare]	206,886	54,7085201793722	28	115	3	1	446	47,4	6,58					11848.4	10501	9113.3	8365.5	10768	15639.6	7484.4	11717.9	13642.7	13863.2	10799.3	10170.4	8777.7	13676.3	9049.9	10487.8	45,416	28	2859	28
AAO32642.1	cytosolic 3-phosphoglycerate kinase, partial [Hordeum vulgare subsp. vulgare]	206,028	79,5302013422819	23	117	14	1	298	31,3	5,15	metabolic process		catalytic activity	Pf00162	15769.8	16886.9	7439.7	7702.5	15330.2	16077.2	7444.2	7799.8	17019.3	17520.2	8226.6	8072.2	16990.4	17100.9	7634.4	8175.1	66,002	0	3275	23
BAJ85443.1	predicted protein [Hordeum vulgare subsp. vulgare]	204,719	48,0984340044743	26	139	17	1	447	49,1	9,13	metabolic process	cytoplasm	catalytic activity;nucleotide binding;RNA binding	Pf00009, Pf03143, Pf03144	19334.9	20370.7	14371.2	15127.7	18212.3	18660.9	15370.3	14128.4	19324.8	19541.1	14849.7	14261.5	20583.3	19558.7	14634.7	14636.9	45,416	11	2568	26
BAJ87153.1	predicted protein [Hordeum vulgare subsp. vulgare]	203,857	37,3842592592593	35	109	25	1	864	96,6	6,73	metabolic process		catalytic activity;metal ion binding;protein binding	Pf00305, Pf01477	7716.4	7886.6	6906.5	7047.8	8956.3	8607.1	9596.7	7738.7	7580.6	7362.6	6625.8	6438	12153	8209.8	8115.3	7335.1	9	8	1910	35
BAJ90709.1	predicted protein [Hordeum vulgare subsp. vulgare]	203,824	71,2166172106825	24	154	14	1	337	36,6	7,14	metabolic process		catalytic activity;nucleotide binding	Pf00044, Pf01113, Pf02800	19931.2	23508.6	11374.2	12708.1	20583	19705.6	11800	10887.8	21329	22229	12191.1	11763.6	23849.4	21933.4	11811.1	12283.7	99	11	3444	24
BAJ88969.1	predicted protein [Hordeum vulgare subsp. vulgare]	203,551	61,8483412322275	30	109	30	1	422	45,1	6,71	metabolic process;response to stimulus	mitochondrion	catalytic activity;metal ion binding;nucleotide binding	Pf00549, Pf08442	12690.3	12336.1	11078.9	11096.3	13257.6	11757.1	11497.3	10681	12488.1	12330	10458.6	11096.9	13031.6	11934.6	11040.7	10417.9	31,68	0	2214	30
BAK02737.1	predicted protein [Hordeum vulgare subsp. vulgare]	203,537	62,7450980392157	22	155	13	1	306	32,9	8,00	metabolic process		catalytic activity	Pf00044, Pf02800	7806.4	7527.3	5792.6	5401.2	7380.2	9617.8	5315.7	7458.6	8611.7	8970	6232.6	6476.8	6635.1	8978.7	6218.9	6541.3	182,298	0	4277	22
BAJ99064.1	predicted protein [Hordeum vulgare subsp. vulgare]	203,352	47,9274611398964	20	98	20	1	386	42,0	6,89	metabolic process		catalytic activity;nucleotide binding	Pf00389, Pf02826	10059.7	8466.7	8922.2	7817.4	10386.7	11945.8	8663.6	10710.3	11022.8	11689.1	9869.9	10456.1	9296.2	10203	10085	9418.1	44,066	0	2508	20
AAK32119.1	plasmalemma H+-ATPase 2, partial [Hordeum vulgare]	202,858	53,3333333333333	17	73	11	1	240	26,0	7,97			nucleotide binding	Pf00702, Pf12710	6523	6267.3	7115.1	6933.3	6578.3	6271.7	7177.8	7195.2	6310.2	6635	6914.1	7480.5	6536.1	6291.9	6946.3	6866.4	236,137	0	1967	17
BAJ92985.1	predicted protein [Hordeum vulgare subsp. vulgare]	202,360	53,5	20	88	19	1	400	41,4	7,52			catalytic activity	Pf01370, Pf13460	10226.6	10056.7	7102.8	6602.6	9963	12769.9	5869.2	7916.3	11637.4	12011.2	7822.6	7268.7	8327.4	11652.9	6673.2	7620.4	38,811	0	2215	20
BAJ90467.1	predicted protein [Hordeum vulgare subsp. vulgare]	200,486	28,9115646258503	29	121	4	1	882	97,3	6,34	metabolic process		catalytic activity;metal ion binding;protein binding	Pf00305, Pf01477	691.5	465.7	494	423.6	922.8	524.4	759.4	526.3	428.4	386.9	548.9	412.4	1014.5	580.5	878.8	469	9	0	2307	29
AAS58474.1	coatomer alpha subunit [Hordeum vulgare subsp. vulgare]	200,292	32,3481116584565	35	74	32	1	1218	135,7	7,01	transport	cytoplasm;Golgi;membrane	protein binding;structural molecule activity	Pf00400, Pf04053, Pf06957	5638	6176	7425.8	7881.4	5561.9	5543.2	7341.1	7183.8	5420.2	5467.8	7590.3	7162.1	6231.1	5464.2	7449.1	7105.3	2,888	4	1657	35
P08477.1	RecName: Full=Glyceraldehyde-3-phosphate dehydrogenase 2, cytosolic	199,300	73,7704918032787	22	150	14	1	305	33,2	6,65	metabolic process	cytoplasm	catalytic activity;nucleotide binding	Pf00044, Pf02800	19605.3	23136.8	11075.9	12406.8	20235.6	19370.6	11480.1	10582.8	20976.5	21880.2	11900.1	11470.3	23446.8	21564.2	11480.9	11994.5	99	0	3441	22
BAJ87789.1	predicted protein [Hordeum vulgare subsp. vulgare]	198,148	53,9622641509434	28	89	27	1	530	58,5	6,49	metabolic process		catalytic activity;metal ion binding	Pf00675, Pf05193, Pf08367	9239.1	8974.1	6426.2	6216.7	9593.2	8600.7	6993.9	6352.7	8744.5	9015.3	6182.1	6691.7	9648.9	8903.7	6720.1	6355.3	26,384	1	1949	28
BAJ93636.1	predicted protein [Hordeum vulgare subsp. vulgare]	197,949	45,3151618398637	24	102	22	1	587	61,7	5,47	metabolic process	cytoplasm	nucleotide binding	Pf00118	8836.5	10116.8	6852.5	8015.8	8252.4	9146.4	6661.5	7288.5	8945	8831.1	7842.4	7058.5	8345.6	9889.5	6903.6	7792.8	10,325	1	2496	24
BAJ89086.1	predicted protein [Hordeum vulgare subsp. vulgare]	197,687	34,2635658914729	42	63	42	1	1290	142,2	6,46	cell organization and biogenesis;cellular component movement		catalytic activity;motor activity;nucleotide binding;protein binding	Pf00225, Pf13851	6879.3	6880.8	6779.7	6831.1	6213.3	6712.4	6187.8	6773.7	6947.7	6991.2	7178.4	6981.3	5978.9	7067.2	6619.8	6959.7	2,831	0	1246	42
CAJ01706.1	S-adenosyl-L-homocysteine hydrolase [Hordeum vulgare subsp. vulgare]	197,228	52,4444444444445	28	145	9	1	450	49,3	6,18	metabolic process;transport		catalytic activity;nucleotide binding	Pf00670, Pf02254, Pf02826, Pf02882, Pf05221, Pf13241	15418.7	16982.4	10697.7	11115.5	16748.1	15347.6	12526.9	10029.9	15692.3	15034.1	10267.5	10016.5	20208.7	15919.4	11404.9	10479.3	90,825	23	2659	28
Q43772.1	RecName: Full=UTP--glucose-1-phosphate uridylyltransferase; AltName: Full=UDP-glucose pyrophosphorylase; Short=UDPGP; Short=UGPase	195,901	61,7336152219873	30	103	30	1	473	51,6	5,34	metabolic process	cytoplasm	catalytic activity	Pf01704	10777.9	11268.8	6602.9	6656	11210.3	11891.7	7395	7222.6	11283	11706	6747.1	6901.9	11858.7	11848.9	7260.5	7028.2	26,384	0	2003	30
BAJ96541.1	predicted protein, partial [Hordeum vulgare subsp. vulgare]	194,722	36,3095238095238	37	79	13	1	1008	109,8	6,29	metabolic process	cytoplasm	catalytic activity;nucleotide binding	Pf01411, Pf07973	10168	10470.3	7971.8	8132.6	10112.4	9634	8095.4	7594.3	10329.6	10025.9	7870.1	7956.3	11647.7	9896.8	7993.3	8061.7	7,142	26	1292	37
AAT80326.1	UDP-D-glucuronate decarboxylase [Hordeum vulgare]	194,706	58,3333333333333	23	90	19	1	348	38,9	7,56	metabolic process		catalytic activity	Pf01073, Pf01370, Pf02719, Pf04321, Pf07993	7466	8550.9	6871	7980	7685.8	7554	7453.6	7050.8	7251.7	7358.7	7244.2	6820.5	7927	7158.6	7065.5	6676.5	122,285	4	1823	23
BAJ93240.1	predicted protein [Hordeum vulgare subsp. vulgare]	194,629	45,5621301775148	22	72	18	1	507	54,7	6,32	cellular homeostasis;metabolic process		catalytic activity;enzyme regulator activity;nucleotide binding	Pf00349, Pf03727	7409.2	7507.6	6277.9	6471.8	7071.8	6903.9	6100.1	5923.5	7551.1	7381.3	6392	6432.6	7910	7163.1	6097.9	6199.8	22,263	5	1825	22
BAK07558.1	predicted protein [Hordeum vulgare subsp. vulgare]	194,200	65,6992084432718	19	76	19	1	379	39,8	4,65			protein binding	Pf00023, Pf12796, Pf13606, Pf13637, Pf13857	7079.9	7559.8	7524.2	7850	6143	6640.9	6804.4	7090.1	6979	6909.8	7750.6	7462.7	5802.8	7152.9	6910.2	7548.9	32,246	0	1821	19
BAJ92764.1	predicted protein [Hordeum vulgare subsp. vulgare]	193,843	34,3617021276596	35	94	35	1	940	101,9	6,09	metabolic process		catalytic activity;metal ion binding;nucleotide binding	Pf00391, Pf01326, Pf02896	7906.7	7207.3	8839.9	7948.5	8533.7	8225.7	9076.4	10016.5	8104.2	7990	8982.1	9708.4	8926.8	7858.4	9620.2	9168.6	7,599	0	1773	35
ALH06512.1	eukaryotic elongation factor 1 alpha [Hordeum vulgare]	193,309	45,413870246085	25	137	17	1	447	49,1	9,14	metabolic process	cytoplasm	catalytic activity;nucleotide binding;RNA binding	Pf00009, Pf03143, Pf03144	19334.9	20370.7	14187.2	14948.2	18212.3	18660.9	15201.7	13980.7	19324.8	19541.1	14670.3	14090.5	20583.3	19558.7	14475.8	14461.3	38,811	0	2494	25
BAJ93445.1	predicted protein [Hordeum vulgare subsp. vulgare]	193,147	46,9798657718121	19	127	1	1	447	50,2	4,79	cell organization and biogenesis	cytoplasm;cytoskeleton	catalytic activity;nucleotide binding;structural molecule activity	Pf00091, Pf03953			118.2	138.3			137.3	127.6			115	112.6			110.5	104.4	89,474	0	2997	19
BAJ93559.1	predicted protein [Hordeum vulgare subsp. vulgare]	193,067	33,5658914728682	41	62	41	1	1290	142,2	6,46	cell organization and biogenesis;cellular component movement		catalytic activity;motor activity;nucleotide binding;protein binding	Pf00225, Pf13851	6153.4	6160.2	6779.7	6831.1	5532.1	5903.6	6187.8	6773.7	6170.4	6177.6	7178.4	6981.3	5357.3	6256.2	6619.8	6959.7	2,728	0	1218	41
BAK07537.1	predicted protein [Hordeum vulgare subsp. vulgare]	192,856	93,6305732484076	21	116	21	1	157	16,2	4,84					14691.6	14308.1	15900.2	14845.5	12553.3	12094.4	13962.2	14351.9	15425.1	14900.1	15754.3	17536.1	11332.5	12541.6	15513.5	13385.5	999	0	2694	21
CAM58985.1	beta tubulin 7 [Hordeum vulgare subsp. vulgare]	192,698	39,0519187358916	17	104	2	1	443	49,4	4,86	cell organization and biogenesis	cytoplasm;cytoskeleton	catalytic activity;nucleotide binding;structural molecule activity	Pf00091, Pf03953, Pf10644	1641.2	1977.1	1369.4	1592.3	1566.2	1637.3	1351.6	1293.9	1480.5	1464.4	1353.6	1295.7	1399.6	1412.1	1248.1	1252.7	122,285	0	2334	17
BAJ90550.1	predicted protein [Hordeum vulgare subsp. vulgare]	192,637	63,6363636363636	14	171	1	1	176	19,5	8,31	metabolic process		catalytic activity	Pf00101, Pf12338	15797.4	15716.5	10512.1	9694.4	14101.4	19465.2	9735.3	12039	19519.6	18453.8	11761.6	10990.7	13205.6	17787.1	10786.8	11333.3	609,54	18	3144	14
BAJ89663.1	predicted protein [Hordeum vulgare subsp. vulgare]	192,637	82,962962962963	14	171	1	1	135	15,8	6,13	metabolic process		catalytic activity	Pf00101	15797.4	15716.5	10512.1	9694.4	14101.4	19465.2	9735.3	12039	19519.6	18453.8	11761.6	10990.7	13205.6	17787.1	10786.8	11333.3	3510,192	0	3144	14
BAJ89884.1	predicted protein [Hordeum vulgare subsp. vulgare]	192,637	64	14	171	1	1	175	19,5	8,54	metabolic process		catalytic activity	Pf00101, Pf12338	15797.4	15716.5	10512.1	9694.4	14101.4	19465.2	9735.3	12039	19519.6	18453.8	11761.6	10990.7	13205.6	17787.1	10786.8	11333.3	609,54	0	3144	14
CAM58980.1	beta tubulin 2 [Hordeum vulgare subsp. vulgare]	191,972	44,8430493273543	19	119	0	0	446	50,0	4,77	cell organization and biogenesis	cytoplasm;cytoskeleton	catalytic activity;nucleotide binding;structural molecule activity	Pf00091, Pf03953, Pf10644																	80,855	0	2856	19
BAJ95492.1	predicted protein, partial [Hordeum vulgare subsp. vulgare]	191,885	30,1149425287356	14	114	14	1	435	47,7	6,28	metabolic process		catalytic activity;nucleotide binding	Pf00120, Pf03951	14394.8	13289.7	8358.2	7216.8	13703.2	16356	7862.8	9408.3	16140.6	15954.6	8670.1	9517.2	12649.4	15549.3	8464.7	8653.8	111,202	0	2298	14
BAK04984.1	predicted protein [Hordeum vulgare subsp. vulgare]	191,877	43,9060205580029	28	78	22	1	681	73,5	4,75	transport			Pf00650, Pf03765, Pf13716	6838.1	5911.9	6594.6	6020.4	6588.5	6020.1	6366.3	5966.7	5907.3	6234	5779.9	6313.6	6618.6	6123.1	5951.2	6161.5	13,007	1	1727	28
BAJ85123.1	predicted protein [Hordeum vulgare subsp. vulgare]	190,735	53,9240506329114	21	83	17	1	395	42,1	9,17	metabolic process		catalytic activity	Pf00106, Pf01370, Pf08659	9976.9	12272.6	7225.6	8749.7	9412.6	9622.5	7874.2	7118	8699.6	8504.5	7520.5	6382.7	7243.3	10862.4	6627.8	7914.1	18,783	0	2113	21
ADB97492.1	NADPH-protochlorophyllide oxidoreductase B [Hordeum vulgare]	190,735	53,9240506329114	21	83	17	1	395	42,2	9,19	metabolic process		catalytic activity	Pf00106, Pf01370, Pf08659	9976.9	12272.6	7225.6	8749.7	9412.6	9622.5	7874.2	7118	8699.6	8504.5	7520.5	6382.7	7243.3	10862.4	6627.8	7914.1	18,783	4	2113	21
BAK00571.1	predicted protein [Hordeum vulgare subsp. vulgare]	189,828	41,1633109619687	18	126	1	1	447	50,1	4,83	cell organization and biogenesis	cytoplasm;cytoskeleton	catalytic activity;nucleotide binding;structural molecule activity	Pf00091, Pf03953			151.2	138.5			190.5	190.8			120.6	114.1			150	114.7	67,129	0	2980	18
BAJ84945.1	predicted protein, partial [Hordeum vulgare subsp. vulgare]	189,455	61,609907120743	25	86	16	1	323	33,8	4,70			nucleotide binding	Pf00012	6471.2	6673.4	6851.1	6341.5	6021.7	6603	6143.1	6517.9	7552.9	7450.3	6978.7	7149.6	6105.9	6910.6	6172.7	6630.8	195,842	0	1893	25
BAF93201.1	putative chloroplast inner envelope protein, partial [Hordeum vulgare]	188,758	74,5033112582781	27	99	2	1	302	33,3	5,60					588.6	488	207.7	190	582.2	800.3	150.6	245.3	689.8	702.7	225.6	229	442.5	655.3	222.4	232.6	80,113	0	2411	27
AAA99721.1	protoporphyrin IX Mg-chelatase subunit precursor [Hordeum vulgare subsp. vulgare]	188,135	23,3333333333333	31	62	30	1	1380	152,9	6,52	metabolic process		catalytic activity	Pf02514, Pf11965	5777.9	7278.6	5784.6	7672.2	5883.9	7555.3	5931.2	8022.2	5668.1	5770.2	7271.8	5856.1	5161.3	8208.8	6010.9	9218.7	2,909	0	1298	31
BAK03695.1	predicted protein [Hordeum vulgare subsp. vulgare]	186,065	46,6135458167331	28	73	21	1	502	52,8	7,58	cellular homeostasis;metabolic process;regulation of biological process		catalytic activity;nucleotide binding	Pf00070, Pf01134, Pf02852, Pf07992, Pf12831	8294.4	7417.9	8184.9	7736.8	9058	8324	8305.5	7896.7	7911.2	8180.6	7617.4	7942.6	8452.6	7710.9	8151.1	7801.8	19,535	8	1496	28
AAA87039.1	ribulose-1,5-bisphosphate carboxylase small subunit [Hordeum vulgare subsp. vulgare]	183,686	64,367816091954	14	169	1	1	174	19,4	8,75				Pf00101, Pf12338			80.8	47.3			85.3	58.9			62.6	76.1			74	59.1	516,947	0	3089	14
CAA88449.1	ADP-glucose pyrophosphorylase small subunit [Hordeum vulgare subsp. vulgare]	183,408	46,8220338983051	22	82	14	1	472	52,0	5,92	metabolic process		catalytic activity;nucleotide binding	Pf00483, Pf12804	8564.7	8049.5	6302.3	6088.2	7969.9	8336.1	6226.3	6661	8530.1	8466.4	6319.6	6552.8	7309.2	8482.1	6550.7	6385.5	18,11	0	1763	22
P55238.1	RecName: Full=Glucose-1-phosphate adenylyltransferase small subunit, chloroplastic/amyloplastic; AltName: Full=ADP-glucose pyrophosphorylase; AltName: Full=ADP-glucose synthase; AltName: Full=AGPase B; AltName: Full=Alpha-D-glucose-1-phosphate adenyl transferase; Flags: Precursor	183,408	43,0799220272904	22	82	14	1	513	56,0	6,55	metabolic process		catalytic activity;nucleotide binding	Pf00483, Pf12804	8564.7	8049.5	6302.3	6088.2	7969.9	8336.1	6226.3	6661	8530.1	8466.4	6319.6	6552.8	7309.2	8482.1	6550.7	6385.5	11,826	0	1763	22
CAX51352.1	small subunit of ADP-glucose pyrophosphorylase [Hordeum vulgare subsp. vulgare]	183,408	42,9961089494163	22	82	14	1	514	56,3	6,86	metabolic process		catalytic activity;nucleotide binding	Pf00483, Pf12804	8564.7	8049.5	6302.3	6088.2	7969.9	8336.1	6226.3	6661	8530.1	8466.4	6319.6	6552.8	7309.2	8482.1	6550.7	6385.5	12,769	10	1763	22
CAM58982.1	beta tubulin 4 [Hordeum vulgare subsp. vulgare]	183,279	48,993288590604	20	122	4	1	447	50,3	4,83	cell organization and biogenesis	cytoplasm;cytoskeleton	catalytic activity;nucleotide binding;structural molecule activity	Pf00091, Pf03953	1270.7	1268.3	896.7	1056.1	1169.3	1241.8	1032.1	991.8	1008	1003	806.6	739.2	1020	1112.6	817.9	802.8	67,129	4	2846	20
AAA32949.1	calreticulin, partial [Hordeum vulgare subsp. vulgare]	182,752	58,3132530120482	27	90	27	1	415	47,3	4,65	metabolic process	endoplasmic reticulum	metal ion binding;protein binding	Pf00262	10950	12318	9753.6	10595.1	12180.7	11395.9	11957.5	9137.2	11293.3	10962.6	10310.3	9233.8	22050.4	12148.5	11083.8	10264	54,048	0	1455	27
BAJ87476.1	predicted protein [Hordeum vulgare subsp. vulgare]	182,752	57,7565632458234	27	90	27	1	419	47,5	4,64	metabolic process	endoplasmic reticulum	metal ion binding;protein binding	Pf00262	10950	12318	9753.6	10595.1	12180.7	11395.9	11957.5	9137.2	11293.3	10962.6	10310.3	9233.8	22050.4	12148.5	11083.8	10264	54,048	0	1455	27
AAA32948.1	calreticulin, partial [Hordeum vulgare subsp. vulgare]	182,752	58,7378640776699	27	90	27	1	412	47,0	4,63	metabolic process	endoplasmic reticulum	metal ion binding;protein binding	Pf00262	10950	12318	9753.6	10595.1	12180.7	11395.9	11957.5	9137.2	11293.3	10962.6	10310.3	9233.8	22050.4	12148.5	11083.8	10264	54,048	0	1455	27
BAJ92038.1	predicted protein [Hordeum vulgare subsp. vulgare]	182,752	57,7565632458234	27	90	27	1	419	47,6	4,63	metabolic process	endoplasmic reticulum	metal ion binding;protein binding	Pf00262	10950	12318	9753.6	10595.1	12180.7	11395.9	11957.5	9137.2	11293.3	10962.6	10310.3	9233.8	22050.4	12148.5	11083.8	10264	54,048	0	1455	27
CAM58981.1	beta tubulin 3 [Hordeum vulgare subsp. vulgare]	182,605	45,9641255605381	19	115	2	1	446	50,2	4,81	cell organization and biogenesis	cytoplasm;cytoskeleton	catalytic activity;nucleotide binding;structural molecule activity	Pf00091, Pf03953, Pf10644	1737.6	1815.9	2176.2	2439.7	1762.7	1624.5	2294.5	2231.7	1511	1633.1	2176.5	2168.5	1609	1507.7	2117.5	2114.1	50,09	5	2903	19
BAJ92159.1	predicted protein [Hordeum vulgare subsp. vulgare]	182,313	42,3791821561338	8	114	8	1	269	29,3	8,75	metabolic process	membrane		Pf00504	15156.1	13862.9	7763.7	6899.3	14426.3	17544.5	7601.2	9028.7	15520.9	16402	8095.5	8449.7	12349.4	15923.5	8182.9	8289.4	260,016	0	3686	8
Q8GSM3.1	RecName: Full=Lipoxygenase 2.2, chloroplastic; AltName: Full=LOX2:Hv:2; Flags: Precursor	182,148	30,3648068669528	36	102	25	1	932	106,4	6,74	metabolic process		catalytic activity;metal ion binding;protein binding	Pf00305, Pf01477	4604.7	3725.8	5585.7	5114.4	6721.7	5058.5	8124.7	6674.6	3839.3	3440.2	5731.8	4773.8	5859.7	4662	9833.9	6218.7	8,611	0	1542	36
BAK01571.1	predicted protein [Hordeum vulgare subsp. vulgare]	182,148	30,3648068669528	36	102	25	1	932	106,2	6,61	metabolic process		catalytic activity;metal ion binding;protein binding	Pf00305, Pf01477	4604.7	3725.8	5585.7	5114.4	6721.7	5058.5	8124.7	6674.6	3839.3	3440.2	5731.8	4773.8	5859.7	4662	9833.9	6218.7	9,42	3	1542	36
AAB70865.1	lipoxygenase 2 [Hordeum vulgare subsp. vulgare]	180,553	33,5648148148148	32	94	23	1	864	96,7	6,73	metabolic process		catalytic activity;metal ion binding;protein binding	Pf00305, Pf01477	6267.7	6441.3	6366.1	6529.9	7289.1	6938.6	8652.9	7136.8	6211.5	5953.4	6132	5947.1	9596.3	6604.5	7346.2	6703.9	7,142	0	1568	32
BAJ84973.1	predicted protein [Hordeum vulgare subsp. vulgare]	180,514	50	22	74	22	1	420	45,3	5,59	metabolic process		catalytic activity;nucleotide binding		7491	8535.5	5277.2	6334.7	6828.8	8032.2	5069.4	5884.1	7717.5	7596.8	6204	5487	5986.1	8761.1	5366.6	6431.3	50,09	0	1514	22
CAM58984.1	beta tubulin 6 [Hordeum vulgare subsp. vulgare]	180,376	47,1910112359551	19	121	3	1	445	50,1	4,86	cell organization and biogenesis	cytoplasm;cytoskeleton	catalytic activity;nucleotide binding;structural molecule activity	Pf00091, Pf03953	555.5	610.8	896.7	1056.1	537.5	635.1	1032.1	991.8	459.3	493.6	806.6	739.2	434.7	469.8	817.9	802.8	60,897	0	2838	19
BAJ89734.1	predicted protein [Hordeum vulgare subsp. vulgare]	179,792	61,0666666666667	32	99	30	1	375	40,1	7,46				Pf04774	9861.2	9815.4	8008.9	7604.2	9794.2	8884.3	8149.4	7521.7	9577.4	9454.1	7804.5	7991.9	9354.6	9168.8	7955.8	7561.4	186,382	2	1318	32
BAJ87987.1	predicted protein [Hordeum vulgare subsp. vulgare]	178,876	43,1481481481481	25	73	24	1	540	61,0	5,47		extracellular		Pf01117, Pf07468	6664.3	7907.8	5104.5	5553.3	5962.5	5968.7	4248.4	4092.4	7210.4	6590.3	4850.7	4586.2	6039.9	6731.5	4066	4722.9	17,116	0	1596	25
BAJ98134.1	predicted protein [Hordeum vulgare subsp. vulgare]	178,402	33,8645418326693	35	73	11	1	1004	109,8	6,47	metabolic process	cytoplasm;mitochondrion	catalytic activity;metal ion binding;nucleotide binding;RNA binding	Pf01411, Pf07973	1799.8	1931.7	1193.7	1267.7	1724.6	1755.5	1200.7	1232.8	1839.5	1832.1	1435.5	1205.7	1818	1906.1	1198.9	1313.7	6,154	0	1250	35
CAJ01704.1	putative AdoMet synthase 3 [Hordeum vulgare subsp. vulgare]	178,185	57,3604060913706	18	78	4	1	394	42,7	5,83	metabolic process		catalytic activity;metal ion binding;nucleotide binding	Pf00438, Pf02772, Pf02773	3215.7	3810	1512.8	1773.6	3396.7	3694.4	1597.8	1589.8	3390.3	3199	1613.5	1472.9	3201.6	3082.2	1397.6	1364.2	45,416	0	2015	18
AAU06190.1	ADP-glucose pyrophosphorylase small subunit a [Hordeum vulgare]	177,640	44,7033898305085	21	81	13	1	472	52,0	5,81	metabolic process		catalytic activity;nucleotide binding	Pf00483, Pf12804	8564.7	8049.5	5885.1	5662.1	7969.9	8336.1	5857.7	6245.9	8530.1	8466.4	5870.2	6157.5	7309.2	8482.1	6160.3	5970.1	18,513	0	1729	21
AAU06191.1	ADP-glucose pyrophosphorylase small subunit b [Hordeum vulgare]	177,640	41,130604288499	21	81	13	1	513	56,0	6,40	metabolic process		catalytic activity;nucleotide binding	Pf00483, Pf12804	8564.7	8049.5	5885.1	5662.1	7969.9	8336.1	5857.7	6245.9	8530.1	8466.4	5870.2	6157.5	7309.2	8482.1	6160.3	5970.1	11,915	0	1729	21
BAJ89139.1	predicted protein [Hordeum vulgare subsp. vulgare]	177,410	37,0280146163216	26	66	26	1	821	92,9	6,05	transport	membrane	transporter activity	Pf01496	4368.8	4361.8	7054.8	6651.8	4233.3	4210.8	6899	6856.2	4494.7	4584.5	6889.3	7147.9	4378.7	4203.6	6582.7	6251.7	6,698	0	1553	26
ABX72229.1	plastid ADP-glucose pyrophosphorylase small subunit [Hordeum vulgare]	177,309	41,5204678362573	21	78	14	1	513	56,2	7,03	metabolic process		catalytic activity;nucleotide binding	Pf00483, Pf12804	8285.7	7845.9	5679.7	5530.5	7627.3	8057.7	5440.6	5944.1	8305	8212.5	5752.3	5934.4	7023.3	8184.4	5728.1	5689.1	11,115	0	1667	21
BAJ91393.1	predicted protein [Hordeum vulgare subsp. vulgare]	176,246	54,2416452442159	19	96	18	1	389	40,9	6,40	metabolic process		catalytic activity	Pf00291	10042.7	10123.6	7783.2	7623.6	9663.8	10462.8	7610.7	8213.4	10126.4	10282	7969.7	7935.4	9561.1	11038.2	8037.7	8593.2	80,113	1	1809	19
BAJ87776.1	predicted protein [Hordeum vulgare subsp. vulgare]	176,184	49,2836676217765	24	85	24	1	349	37,4	7,71	metabolic process;response to stimulus		antioxidant activity;catalytic activity	Pf00141	9541.6	8214.4	9227.9	7972.8	10103.8	10254.7	9445.3	10360.5	9610.7	10257.6	9214.8	9982.8	8329.1	9315.1	9802.9	8977.5	66,002	0	1862	24
CAA58110.1	jasmonate induced protein [Hordeum vulgare subsp. vulgare]	175,979	49,859943977591	25	81	15	1	357	39,4	5,91					8917.4	6019.4	9029.1	6594.7	10166.9	6906.9	15004.6	7602.3	12442.9	8361.5	7377.6	8732.2	11433.6	5624.4	11873.6	6376.9	109,53	11	1495	25
BAJ87818.1	predicted protein [Hordeum vulgare subsp. vulgare]	175,291	42,5862068965517	31	60	26	1	580	63,2	4,73	transport			Pf00650, Pf03765, Pf13716	5954.9	6350.8	8573.4	8490.3	4952.2	5551.4	7605.5	7752.9	5643.9	5733.5	7997	7901.7	4768.5	5448.5	7481.9	7830.4	13,384	7	1008	31
AAC49170.1	beta-D-glucan exohydrolase, isoenzyme ExoII [Hordeum vulgare subsp. vulgare]	175,169	41,5064102564103	25	87	17	1	624	67,4	7,88	metabolic process		catalytic activity	Pf00933, Pf01915	8113.7	8380.2	7790.3	7930.5	8480.6	8081.1	8897.8	7795.7	7720.1	7634.6	7732.6	7465.9	8158.3	8616.6	8360.4	7795.3	24,483	10	1270	25
BAJ98760.1	predicted protein [Hordeum vulgare subsp. vulgare]	174,894	40,0868306801737	29	67	27	1	691	76,5	6,30	metabolic process	cytoplasm	catalytic activity;nucleotide binding	Pf00458, Pf00587, Pf03129	5487.2	5544.9	7489.3	7664.6	5277.2	5168.2	7278.5	6940.4	5413.6	5491	7523.3	7122.6	5511.1	5482	7199.5	7414.9	7,286	2	1410	29
BAK02719.1	predicted protein [Hordeum vulgare subsp. vulgare]	174,440	41,5841584158416	21	70	14	1	505	52,9	7,96	cellular homeostasis;metabolic process;regulation of biological process		catalytic activity;nucleotide binding	Pf00070, Pf02852, Pf07992	5179.2	4585.6	4906.6	4182	4903.8	5608.5	4424.8	5546.1	5383.6	5475.2	5161.2	5405.1	4342	5408.7	4877.7	4813.5	17,116	0	1722	21
BAK01655.1	predicted protein [Hordeum vulgare subsp. vulgare]	174,440	41,5841584158416	21	70	14	1	505	52,8	7,97	cellular homeostasis;metabolic process;regulation of biological process		catalytic activity;nucleotide binding	Pf00070, Pf02852, Pf07992	5179.2	4585.6	4906.6	4182	4903.8	5608.5	4424.8	5546.1	5383.6	5475.2	5161.2	5405.1	4342	5408.7	4877.7	4813.5	18,953	0	1722	21
CAJ01707.1	putative S-adenosylhomocystein hydrolase 2 [Hordeum vulgare subsp. vulgare]	174,358	43,0927835051546	24	137	5	1	485	53,2	5,92	metabolic process;transport		catalytic activity;nucleotide binding	Pf00670, Pf02254, Pf02826, Pf02882, Pf05221, Pf13241	1516.2	1747.5	1365	1534.7	1457.6	1466	1393	1303	1614.1	1445	1541.6	1356.3	1714.6	1635.8	1403.7	1388.1	42,94	0	2540	24
BAJ85518.1	predicted protein [Hordeum vulgare subsp. vulgare]	173,471	39,4392523364486	27	93	23	1	535	58,7	7,12	metabolic process		catalytic activity	Pf01764	9198.4	8481.3	6364.4	6428.5	10652.1	10468.5	6847.2	8134.2	6942.6	6742	5788.6	4979	6281.4	7894	6640.8	5683.6	24,483	4	1715	27
BAJ85976.1	predicted protein [Hordeum vulgare subsp. vulgare]	173,218	66,497461928934	19	81	4	1	394	42,8	5,94	metabolic process		catalytic activity;metal ion binding;nucleotide binding	Pf00438, Pf02772, Pf02773	12278.4	13792	4927.2	5759.2	12892.1	13773	5538.2	5369.7	12504.9	12476.2	5100	4856.5	12298.2	12004.3	4785	4506.2	45,416	17	1783	19
BAJ92001.1	predicted protein [Hordeum vulgare subsp. vulgare]	173,218	66,497461928934	19	81	4	1	394	42,8	5,81	metabolic process		catalytic activity;metal ion binding;nucleotide binding	Pf00438, Pf02772, Pf02773	12278.4	13792	4927.2	5759.2	12892.1	13773	5538.2	5369.7	12504.9	12476.2	5100	4856.5	12298.2	12004.3	4785	4506.2	45,416	0	1783	19
BAJ85136.1	predicted protein [Hordeum vulgare subsp. vulgare]	173,045	62,1026894865526	26	71	19	1	409	45,8	6,39	metabolic process		catalytic activity;metal ion binding;nucleotide binding	Pf00180	6417.4	7227.8	6332.8	6493.6	6907.8	6252.4	6659.3	5669.8	6742.6	6771.4	5937	6205.3	8910.7	6541.9	6075.5	5937.3	20,544	7	1459	26
BAJ90352.1	predicted protein [Hordeum vulgare subsp. vulgare]	173,045	62,1026894865526	26	71	19	1	409	45,8	6,39	metabolic process		catalytic activity;metal ion binding;nucleotide binding	Pf00180	6417.4	7227.8	6332.8	6493.6	6907.8	6252.4	6659.3	5669.8	6742.6	6771.4	5937	6205.3	8910.7	6541.9	6075.5	5937.3	20,544	0	1459	26
ACI46151.1	NADP-dependent malic enzyme [Hordeum vulgare]	172,703	44,9122807017544	29	107	26	1	570	63,0	5,83	metabolic process		catalytic activity;metal ion binding;nucleotide binding	Pf00390, Pf03949	11837.6	11856.7	9570.9	9884.6	12711.8	10067.5	11776.1	8476.8	12304	11460.5	8851.2	9811.3	16315.8	10565.3	10723.2	9090.2	21,022	4	1481	29
BAJ91347.1	predicted protein, partial [Hordeum vulgare subsp. vulgare]	171,992	54,0425531914894	13	65	9	1	235	25,9	4,93	regulation of biological process		enzyme regulator activity;protein binding	Pf00244	4416.9	4582.9	2839.3	2931.8	4193.8	4275.4	2587.7	2659.8	4717.3	4668	3130.9	2908.2	4118.5	4391.7	2563.4	2768.5	43,367	0	2602	13
BAJ90006.1	predicted protein [Hordeum vulgare subsp. vulgare]	171,771	51,6209476309227	22	96	21	1	401	43,8	8,06			catalytic activity	Pf00266	12635.3	10503.7	7293.7	5846.1	12079.9	13932.4	6607.6	7899.6	14053.8	15625.1	7670.2	8268.4	11306.3	12788.8	7766.3	7116.6	29,2	1	2309	22
AAC49729.1	ADP-glucose pyrophosphorylase large subunit [Hordeum vulgare subsp. vulgare]	171,518	56,4612326043738	25	67	25	1	503	54,8	8,24	metabolic process		catalytic activity	Pf00483	5059.1	5076.4	6411.7	6377.6	4686.2	5221.1	5977.2	6475.2	5233.6	5186.7	6778.1	6642.2	4371.2	5352.7	6463.9	6774.3	11,826	0	1305	25
BAJ90901.1	predicted protein [Hordeum vulgare subsp. vulgare]	171,518	56,4612326043738	25	67	25	1	503	54,7	8,24	metabolic process		catalytic activity;nucleotide binding	Pf00483	5059.1	5076.4	6411.7	6377.6	4686.2	5221.1	5977.2	6475.2	5233.6	5186.7	6778.1	6642.2	4371.2	5352.7	6463.9	6774.3	11,826	0	1305	25
AAB08791.1	alpha tubulin [Hordeum vulgare subsp. vulgare]	170,820	48,5587583148559	20	64	4	1	451	49,6	5,06			catalytic activity	Pf00091, Pf03953	6660.1	8275.7	5361	6215.2	6446.2	7580.2	5839.4	5821.9	5925.7	6153.6	5092.2	4859.2	5665.5	5948.2	4724.5	4591.6	27,73	17	1510	20
Q9ZRR5.1	RecName: Full=Tubulin alpha-3 chain	170,820	48,5587583148559	20	64	4	1	451	49,7	5,02	cell organization and biogenesis	cytoplasm;cytoskeleton	catalytic activity;nucleotide binding;structural molecule activity	Pf00091, Pf03953	6660.1	8275.7	5361	6215.2	6446.2	7580.2	5839.4	5821.9	5925.7	6153.6	5092.2	4859.2	5665.5	5948.2	4724.5	4591.6	27,73	0	1510	20
CAA69724.1	alpha-tubulin 2 [Hordeum vulgare subsp. vulgare]	170,820	48,5587583148559	20	64	4	1	451	49,7	5,02	cell organization and biogenesis	cytoplasm;cytoskeleton	catalytic activity;nucleotide binding;structural molecule activity	Pf00091, Pf03953	6660.1	8275.7	5361	6215.2	6446.2	7580.2	5839.4	5821.9	5925.7	6153.6	5092.2	4859.2	5665.5	5948.2	4724.5	4591.6	27,73	0	1510	20
BAJ89536.1	predicted protein [Hordeum vulgare subsp. vulgare]	170,413	52,0286396181384	26	87	26	1	419	47,5	4,67	metabolic process	endoplasmic reticulum	metal ion binding;protein binding	Pf00262	10666.6	11924.6	9646.7	10473.3	11918.3	11124.8	11829.8	9050	10961.3	10655.4	10187.1	9117.4	21493.2	11847.8	10992.3	10156.8	45,416	0	1406	26
AHM09965.1	ribulose-1,5-bisphosphate carboxylase/oxygenase large subunit, partial (chloroplast) [Hordeum vulgare]	170,186	68,4782608695652	18	438	1	1	184	20,3	6,55	metabolic process		catalytic activity;metal ion binding	Pf00016, Pf02788	218.8	181.3			181.5	291.1			229.7	234			168.4	259.9			9999	0	5811	18
AUR29694.1	ribulose-1,5-bisphosphate carboxylase/oxygenase large subunit, partial (chloroplast) [Hordeum vulgare]	170,186	68,4782608695652	18	438	1	1	184	20,4	6,55					218.8	181.3			181.5	291.1			229.7	234			168.4	259.9			9999	0	5811	18
BAK08134.1	predicted protein [Hordeum vulgare subsp. vulgare]	167,896	53,0035335689046	14	100	12	1	283	30,7	4,79			RNA binding	Pf00076, Pf13893, Pf14259	9672.4	10089.3	5422.5	5965.8	9221	10394.4	5158.2	6200.2	10454.3	10845.5	6553.2	6022.8	7877.1	10638.1	5692.7	6215.6	85,596	2	2609	14
ANA95998.1	ribulose-1,5-bisphosphate carboxylase/oxygenase large subunit, partial (chloroplast) [Hordeum vulgare]	167,769	66,6666666666667	18	441	1	1	186	20,6	6,55	metabolic process		catalytic activity;metal ion binding	Pf00016, Pf02788	30800.3	23403.8	24654.3	20743.4	32512.1	37722.4	23485.7	32189.7	31769.1	34080.4	26008.2	28811.7	22109.7	28888	27656.8	25026.4	9999	0	5793	18
BAJ94338.1	predicted protein [Hordeum vulgare subsp. vulgare]	167,398	32,2981366459627	35	84	17	1	966	109,5	6,02	metabolic process		catalytic activity	Pf00311	4764.4	5141.3	3774.5	3986	4022.7	4340	3537.2	3627.3	5026.6	4637.9	4150.1	3857.4	4036.4	4994	3556.9	4021.4	3,962	5	1268	35
BAK04290.1	predicted protein [Hordeum vulgare subsp. vulgare]	167,175	32,8589909443726	25	52	25	1	773	85,3	6,06	metabolic process		catalytic activity;nucleotide binding	Pf00300, Pf00686, Pf01591, Pf13671	4411.8	4203.5	5262.2	4967.3	4158	4717.9	4871.4	6215.9	4725.2	4667.5	5891.2	6018	3953.3	4510.1	5594.4	5740.1	6,406	0	1277	25
AAC17730.1	catalase 2, partial [Hordeum vulgare subsp. vulgare]	166,961	56,8527918781726	22	128	18	1	394	45,9	6,99	metabolic process;response to stimulus		antioxidant activity;catalytic activity	Pf00199, Pf06628	10340.7	9083.9	7460.1	6070.5	12133.5	8644	10142.3	5763.2	10519.9	10263.6	6178.1	7223.5	15344.4	9293	8102.3	6367.9	55,234	0	2015	22
BAJ91881.1	predicted protein [Hordeum vulgare subsp. vulgare]	166,153	68,1818181818182	17	103	13	1	176	18,1	5,68	metabolic process	ribosome	structural molecule activity	Pf00542	9370.7	9765.7	8338.2	8652.3	8734.4	10144	8095.2	9905.5	9469.7	9674.7	9222	8719.8	7053.4	10879.7	9252.6	9889.1	1518,911	4	2161	17
BAK08008.1	predicted protein [Hordeum vulgare subsp. vulgare]	165,957	55,6291390728477	19	63	18	1	302	32,3	7,42	cell organization and biogenesis;metabolic process;reproduction	cytosol;extracellular;mitochondrion	catalytic activity	Pf00121	7820.9	8133.8	5227.9	5462.3	7733.4	9137.1	5724.7	6170.9	8957.4	8425.7	5751.5	5678.8	7852.6	9023.1	5739.1	6307.9	47,329	1	1844	19
BAJ96384.1	predicted protein [Hordeum vulgare subsp. vulgare]	165,745	50,5300353356891	13	97	11	1	283	30,7	4,84			RNA binding	Pf00076, Pf13893, Pf14259	9412.3	9890	5329.6	5871.2	8973.1	10189.5	5060.6	6098.9	10195.1	10641.3	6456	5927.3	7670.3	10426.2	5585.7	6104.8	73,989	0	2605	13
BAJ88928.1	predicted protein, partial [Hordeum vulgare subsp. vulgare]	165,301	59,7222222222222	21	66	12	1	288	30,0	4,56			nucleotide binding	Pf00012	5385	5589.2	5572.8	5182.9	4913.1	5467.5	4910.8	5234.4	6400.2	6272.6	5792.1	5805.4	5068.9	5800.9	4947.5	5453.5	157,489	0	1507	21
BAJ86721.1	predicted protein [Hordeum vulgare subsp. vulgare]	164,602	52,5083612040134	18	81	18	1	299	33,3	8,81			protein binding	Pf00043, Pf13409, Pf13410, Pf13417, Pf14497	11082.8	10846.8	5627	6343.7	9038.2	8220.3	6175.9	4674.8	11200.9	10396	5389.1	6027.1	8743.4	11624.4	4674.5	7014.6	23,621	0	2268	18
ASD42800.1	photosystem II CP43 chlorophyll apoprotein (chloroplast) [Hordeum vulgare]	164,425	28,9640591966173	15	131	15	1	473	52,1	7,21	metabolic process	membrane	metal ion binding	Pf00421	10418.5	9324.2	7050.2	6031.2	9994.5	11378.2	6445.9	7864.1	10268.3	10677.4	6994.5	7301.8	7890.7	10361.4	7534.7	6883.5	132,352	0	3199	15
BAJ96804.1	predicted protein [Hordeum vulgare subsp. vulgare]	164,382	33,2155477031802	17	75	17	1	566	60,5	8,10	cell organization and biogenesis;metabolic process;regulation of biological process		catalytic activity;enzyme regulator activity	Pf01095, Pf04043	9707.4	8995.4	7385.9	6659.3	8983.9	8771.3	6454.2	6534.3	9453.2	9722.3	7158.8	7298.7	7762.1	8150.4	6445.4	5999.4	16,783	0	2171	17
Q40034.1	RecName: Full=Elongation factor 1-alpha; Short=EF-1-alpha	164,001	42,9530201342282	22	102	0	0	447	49,1	9,07	metabolic process	cytoplasm	catalytic activity;nucleotide binding;RNA binding	Pf00009, Pf03143, Pf03144																	20,017	0	1909	22
BAJ88568.1	predicted protein [Hordeum vulgare subsp. vulgare]	163,268	49,5833333333333	24	67	5	1	480	52,6	6,37	metabolic process		catalytic activity;nucleotide binding	Pf00984, Pf03720, Pf03721	7300.6	8056.5	6934	7939.7	8484.6	7858.6	8138.8	7486.1	7087.9	7277.5	7233.6	7148.4	9640.5	7124.3	7909.4	7073.6	11,182	21	1278	24
BAK00820.1	predicted protein [Hordeum vulgare subsp. vulgare]	163,107	47,2897196261682	30	72	18	1	535	60,0	4,88	metabolic process	endoplasmic reticulum;membrane	metal ion binding;protein binding	Pf00262	4289.8	4830.9	4496.6	5043.5	4467.3	4339.5	5754	4608.8	4469.1	4273	4817	4761.2	8608	4482.7	5527.6	4789.8	28,126	0	1202	30
BAJ94182.1	predicted protein [Hordeum vulgare subsp. vulgare]	163,107	47,2897196261682	30	72	18	1	535	60,0	4,88	metabolic process	endoplasmic reticulum;membrane	metal ion binding;protein binding	Pf00262	4289.8	4830.9	4496.6	5043.5	4467.3	4339.5	5754	4608.8	4469.1	4273	4817	4761.2	8608	4482.7	5527.6	4789.8	28,126	0	1202	30
BAJ94953.1	predicted protein, partial [Hordeum vulgare subsp. vulgare]	162,916	45,1948051948052	15	74	15	1	385	41,2	5,35					11125.6	10010.5	7839.7	7009.1	8313.3	8295.2	5457.7	5607.8	10528	11107.8	8035.8	7982.4	8115.7	8514.6	5651	5922.8	40,596	0	1731	15
BAJ99820.1	predicted protein [Hordeum vulgare subsp. vulgare]	162,745	40,8415841584158	34	81	33	1	808	92,1	6,25	metabolic process		catalytic activity	Pf00534, Pf00862, Pf13524, Pf13692	7599	8725.4	6678.7	6644.5	8148.6	7699.1	6378.3	5966.5	11373.4	11050.3	8449.7	8594.1	15322	11335.5	8439.7	9032.9	8,522	1	1371	34
ALH06513.1	eukaryotic elongation factor 1 alpha [Hordeum vulgare]	162,605	39,1498881431767	23	114	16	1	447	49,2	9,03	metabolic process	cytoplasm	catalytic activity;nucleotide binding;RNA binding	Pf00009, Pf03143, Pf03144	17664.2	18653.5	12315.3	13098.9	16578.3	17022.4	13125.8	12218.4	17622.7	17763.8	12911.2	12293.4	18701.7	17828.7	12631.8	12738.1	27,072	0	1931	23
ABB99729.1	3-phosphoglycerate kinase, partial [Hordeum vulgare]	161,981	90,4761904761905	18	132	1	1	147	15,8	7,40	metabolic process		catalytic activity	Pf00162			111.8	125			92.1	122.6			125	124.3			105.1	126.6	999	0	3069	18
BAJ94984.1	predicted protein [Hordeum vulgare subsp. vulgare]	161,802	73,5849056603774	26	79	25	1	265	29,9	10,15	metabolic process	ribosome	RNA binding;structural molecule activity	Pf00900, Pf01479, Pf08071	6870	7018.1	7085.7	7183.9	7254.1	6743.8	7146.1	6855.4	6723	6736.9	6970.1	6876.8	7315.5	6840	7156.7	6929.9	154,052	1	1068	26
BAJ85361.1	predicted protein [Hordeum vulgare subsp. vulgare]	161,494	79,4285714285714	12	96	12	1	175	16,9	5,54			RNA binding	Pf00076, Pf13893, Pf14259	8465.7	8114.8	5553.9	5556.3	9622.1	7816.9	5784.9	5479.2	7737.3	7701.9	4863	5170.7	8008.9	7557.6	5412.5	5238.9	1290,55	0	3007	12
AAC60547.1	ferredoxin-dependent glutamate synthase, partial [Hordeum vulgare]	161,467	53,1034482758621	20	71	20	1	435	48,6	5,39				Pf00310	7574.7	7140.8	4274.1	3862.7	7511.7	8932.2	4027.5	4846.3	8361.4	8584.8	4498.6	4525.8	6770.6	8951.3	4297.8	4742	19,962	0	1421	20
Q08258.2	RecName: Full=Ferredoxin-dependent glutamate synthase; AltName: Full=FD-GOGAT	161,467	52,9816513761468	20	71	20	1	436	48,7	5,39	metabolic process		catalytic activity;metal ion binding	Pf00310	7574.7	7140.8	4274.1	3862.7	7511.7	8932.2	4027.5	4846.3	8361.4	8584.8	4498.6	4525.8	6770.6	8951.3	4297.8	4742	19,962	0	1421	20
BAJ86022.1	predicted protein [Hordeum vulgare subsp. vulgare]	161,265	64	13	137	0	0	175	19,4	8,54	metabolic process		catalytic activity	Pf00101, Pf12338																	192,07	0	2406	13
BAJ87839.1	predicted protein [Hordeum vulgare subsp. vulgare]	160,926	39,7849462365591	13	87	12	1	279	29,7	9,47	metabolic process		catalytic activity	Pf00160	9438.4	9747.5	6386.9	6427	9253.7	9719.6	6266.5	6567.8	9971.8	10141.8	6924.2	7032.4	8625.1	9870.3	6435.2	6558.1	99	0	1898	13
BAJ86108.1	predicted protein [Hordeum vulgare subsp. vulgare]	160,926	45,679012345679	13	87	12	1	243	25,8	9,33	metabolic process		catalytic activity	Pf00160	9438.4	9747.5	6386.9	6427	9253.7	9719.6	6266.5	6567.8	9971.8	10141.8	6924.2	7032.4	8625.1	9870.3	6435.2	6558.1	132,352	0	1898	13
BAJ86303.1	predicted protein [Hordeum vulgare subsp. vulgare]	160,919	32,7628361858191	12	74	12	1	409	44,2	5,20	metabolic process;response to stimulus	extracellular	catalytic activity	Pf00316	7190.9	7216.8	5940.4	5651.4	6483.6	7769.2	5616	6714.7	8115.8	8474.5	6296.2	7078	6084.6	7699.6	6045.6	6152.1	30,623	0	2377	12
BAJ97226.1	predicted protein [Hordeum vulgare subsp. vulgare]	160,711	38,6104783599089	36	73	31	1	878	99,1	6,13	metabolic process		catalytic activity;metal ion binding;protein binding	Pf00305, Pf01477	6012.4	6544.2	6949.4	7611.3	7494.1	6595.5	8292.2	7325.9	5577	5566.9	6435.5	6093.8	9950.8	6714.3	7215	7854.2	5,158	5	1133	36
BAJ88283.1	predicted protein [Hordeum vulgare subsp. vulgare]	160,372	94,4099378881988	14	88	14	1	161	15,8	5,60			RNA binding	Pf00076, Pf13893, Pf14259	9037.5	9126.5	5059.9	5540.2	9554.4	8449.8	5149.5	5080.6	7720.9	7584.1	4763.8	4700.3	8250.9	7805.9	4993.1	4845.1	283,804	0	2604	14
BAJ90355.1	predicted protein [Hordeum vulgare subsp. vulgare]	159,879	61,6541353383459	20	84	12	1	266	29,4	4,83			protein binding	Pf00244	5147.3	5296	4140.8	4304.3	4858.7	4613.6	3827.1	3691.9	4950.6	4846.9	3953.4	3884.1	4847.2	4731.1	3582.5	3870.5	70,969	6	1720	20
2JKI	C Chain C, Cytosolic Heat Shock Protein 90	159,829	62,780269058296	18	72	10	1	223	25,2	5,59					6475.7	7123.3	5642.9	6227.3	6540.3	6598.5	6029.1	5765.1	6374.2	6420.5	5705.4	5731.1	7388.1	6740.6	5751.6	5915.2	586,802	0	1787	18
BAJ88084.1	predicted protein [Hordeum vulgare subsp. vulgare]	159,770	25,3280839895013	24	72	9	1	762	79,5	5,39	transport	membrane	catalytic activity;transporter activity	Pf03030	7221.9	7849.1	6243.7	6784.9	6643.5	7841.6	6208.6	6671.7	6977.5	7352.5	6741.7	6223.6	6718	7191.5	5955.8	6241.9	12,46	0	1878	24
ACA63883.1	vacuolar proton-inorganic pyrophosphatase [Hordeum vulgare]	159,770	25,3280839895013	24	72	9	1	762	79,5	5,39	transport	membrane	catalytic activity;transporter activity	Pf03030	7221.9	7849.1	6243.7	6784.9	6643.5	7841.6	6208.6	6671.7	6977.5	7352.5	6741.7	6223.6	6718	7191.5	5955.8	6241.9	12,46	14	1878	24
BAA02717.2	inorganic pyrophosphatase [Hordeum vulgare subsp. vulgare]	159,770	25,3280839895013	24	72	9	1	762	79,5	5,39	transport	membrane	catalytic activity;transporter activity	Pf03030	7221.9	7849.1	6243.7	6784.9	6643.5	7841.6	6208.6	6671.7	6977.5	7352.5	6741.7	6223.6	6718	7191.5	5955.8	6241.9	12,46	0	1878	24
CAA89006.1	phenylalanine ammonia-lyase, partial [Hordeum vulgare subsp. vulgare]	159,181	45,6740442655936	22	62	19	1	497	54,0	6,06	metabolic process	cytoplasm	catalytic activity	Pf00221	8249.9	10597.4	7520.4	9935.6	8163.7	9066.1	8572.4	8523.3	3874.8	3806.7	3551	3488.1	5471.3	3457.5	3596.9	3073.9	16,433	0	1433	22
BAK06755.1	predicted protein [Hordeum vulgare subsp. vulgare]	158,947	18,1715575620768	20	100	2	1	886	97,1	6,10	metabolic process		catalytic activity;nucleotide binding;protein binding	Pf00004, Pf02861, Pf07724, Pf07728, Pf10431, Pf13191, Pf13401	456.8	480	476	463.1	474.8	454.6	457.4	414.4	444.5	501.1	467.2	433.1	405	517	457.2	466.7	4,337	0	2129	20
BAJ91798.1	predicted protein [Hordeum vulgare subsp. vulgare]	158,870	29,7397769516729	7	109	7	1	269	29,3	9,03	metabolic process	membrane		Pf00504	14957.3	13685.7	7625.1	6746.1	14241	17305.3	7448.3	8865.1	15303.5	16188.4	7952.7	8297.4	12200.2	15730.6	8049.5	8153.2	176,828	0	3384	7
BAJ86854.1	predicted protein [Hordeum vulgare subsp. vulgare]	158,774	58,5365853658537	18	80	18	1	287	31,8	5,64	defense response;metabolic process;response to stimulus	cytoplasm	catalytic activity;metal ion binding	Pf00719	8116.8	7909.6	6994.5	6676.1	7855.5	8019.8	7026.5	7127.5	8202.2	8155.8	7196.1	7338.7	7131.1	8049	6941.6	7161.8	130,113	0	1474	18
BAJ93027.1	predicted protein [Hordeum vulgare subsp. vulgare]	158,722	38,9558232931727	9	72	9	1	249	26,6	4,84	metabolic process;transport	membrane	catalytic activity;transporter activity	Pf00213	7301.5	6327.3	3175.7	2964.9	7487.7	7763.2	2979.5	3614.7	7042.5	7921.8	3305.5	3470.9	5338.6	6994.5	3312.2	3331.4	99	0	1876	9
BAJ97499.1	predicted protein [Hordeum vulgare subsp. vulgare]	158,722	38,9558232931727	9	72	9	1	249	26,6	4,91	metabolic process;transport	membrane	catalytic activity;transporter activity	Pf00213	7301.5	6327.3	3175.7	2964.9	7487.7	7763.2	2979.5	3614.7	7042.5	7921.8	3305.5	3470.9	5338.6	6994.5	3312.2	3331.4	70,969	0	1876	9
BAK05195.1	predicted protein, partial [Hordeum vulgare subsp. vulgare]	157,897	48,3091787439614	16	52	16	1	414	44,8	6,71	metabolic process;response to stimulus	membrane;mitochondrion	catalytic activity	Pf00384, Pf09326	5225.9	5502.2	5177.4	5348.3	5151	5203.4	5356.3	5203.6	5554.6	5450.5	5358.6	5060.8	5685.8	5310.5	5153.2	5296.1	24,65	0	1362	16
BAJ96195.1	predicted protein [Hordeum vulgare subsp. vulgare]	157,614	22,7992957746479	26	64	26	1	1136	122,8	5,08	regulation of biological process		protein binding	Pf00400, Pf03154, Pf03326, Pf05109, Pf05539, Pf07223, Pf08801, Pf09770, Pf12931, Pf15279	8650	8484.4	6229.5	6295	8780	8100.2	6633.8	6019.7	8426.6	8172.1	6057.2	5953	9777.5	8292.8	6504.7	6223.5	5,434	0	1341	26
BAJ94849.1	predicted protein [Hordeum vulgare subsp. vulgare]	157,565	65,4178674351585	22	64	19	1	347	38,7	6,77				Pf14200	5127.5	5666.1	5732.6	6234.6	5145.4	5190.9	6234.6	5474.7	5426.2	4906.3	5860	5580.2	5618.1	5026.1	5836.6	5531.5	18,783	3	1389	22
BAJ87275.1	predicted protein [Hordeum vulgare subsp. vulgare]	157,492	57,6315789473684	23	92	19	1	380	41,5	5,08	metabolic process;response to stimulus	membrane	antioxidant activity;catalytic activity	Pf00141	12389.8	11412.8	8844.4	7425.1	11943.2	12881	8314.4	8958.8	13083.5	13199	8758	9423.3	10646.8	12124.2	8423.3	8295.1	38,811	5	1714	23
AAA99720.1	Mg-chelatase subunit, partial [Hordeum vulgare subsp. vulgare]	156,915	51,6616314199396	19	66	19	1	331	36,4	5,05	metabolic process		catalytic activity;nucleotide binding		6623.1	7513.1	4553.6	5527.3	5969.7	7060.2	4433.9	5179.7	6757.7	6621.5	5415.2	4801	5228.9	7733.5	4695.6	5634.1	45,416	0	1360	19
BAK00069.1	predicted protein [Hordeum vulgare subsp. vulgare]	156,430	40,6844106463878	36	75	36	1	789	86,6	7,85	response to stimulus;transport		protein binding;RNA binding	Pf02847, Pf02854	8318.9	8618.2	7317.1	7694.2	8342.3	7647.3	7385	6865.3	7789.4	7943.7	7323.2	7005.9	8535.8	8122	7295.2	7232.8	6,017	0	1448	36
BAJ90391.1	predicted protein [Hordeum vulgare subsp. vulgare]	155,786	43,348623853211	21	73	21	1	436	46,3	5,69	metabolic process		catalytic activity;nucleotide binding	Pf00070, Pf04820, Pf07992	6908.7	6660.4	7423.2	7391.1	7616.4	6455.7	7823.5	7285.7	6986.9	7126.3	7385.6	7713.1	7832.3	6648.1	7837	7415.5	18,307	0	1425	21
BAJ92273.1	predicted protein [Hordeum vulgare subsp. vulgare]	155,601	32,8467153284672	22	70	14	1	685	72,9	5,73	cell organization and biogenesis;metabolic process		nucleotide binding;protein binding	Pf00012, Pf06723	4380.8	4502.4	3889.9	4507	4759.5	4314.3	3967.6	4016.6	4280.2	4349.8	3969.9	3959.9	4930.2	4315	4153.4	4053.6	5,641	6	1567	22
BAK04297.1	predicted protein [Hordeum vulgare subsp. vulgare]	155,601	32,8467153284672	22	70	14	1	685	72,9	5,73	cell organization and biogenesis;metabolic process		nucleotide binding;protein binding	Pf00012, Pf06723	4380.8	4502.4	3889.9	4507	4759.5	4314.3	3967.6	4016.6	4280.2	4349.8	3969.9	3959.9	4930.2	4315	4153.4	4053.6	5,641	0	1567	22
BAA09895.1	S-adenosylmethionine synthetase [Hordeum vulgare]	154,706	58,1218274111675	16	70	4	1	394	42,8	5,81	metabolic process	cytoplasm	catalytic activity;metal ion binding;nucleotide binding	Pf00438, Pf02772, Pf02773	10679.1	11951.5	4541.9	5316.5	11281.1	12004.2	5091.5	4956.3	10894.7	10970.6	4719.8	4460.7	10687.1	10468	4401	4166.7	28,936	0	1584	16
BAK01654.1	predicted protein, partial [Hordeum vulgare subsp. vulgare]	154,369	41,7840375586854	25	69	19	1	639	68,4	5,17	transport			Pf00650, Pf03765, Pf13716	6286.7	5450	5980.9	5491.6	6078.9	5578.8	5785.4	5442.1	5464.1	5734.6	5249.5	5724.5	6169.5	5668.1	5404.9	5590.5	8,006	0	1225	25
BAJ94910.1	predicted protein, partial [Hordeum vulgare subsp. vulgare]	153,855	39,7830018083183	24	64	11	1	553	61,4	6,70			catalytic activity	Pf02637, Pf02934	6413.7	6617.6	5817.3	5916.3	6165.1	6552.6	5469.5	6090.7	6476.8	6722.5	6196	5924.2	5839.9	6842.3	5963.2	6384.3	9	13	1167	24
BAK06340.1	predicted protein [Hordeum vulgare subsp. vulgare]	153,845	43,9583333333333	23	66	5	1	480	52,6	6,37	metabolic process		catalytic activity;nucleotide binding	Pf00984, Pf03720, Pf03721	7083.8	7803.4	6934	7939.7	8269.5	7636.3	8138.8	7486.1	6860.1	7018.8	7233.6	7148.4	9361.5	6899.6	7909.4	7073.6	10,406	0	1220	23
BAJ90404.1	predicted protein [Hordeum vulgare subsp. vulgare]	153,718	64	13	127	5	1	175	19,5	8,54	metabolic process		catalytic activity	Pf00101, Pf12338	4915.4	5276.4	2307.2	2064.7	4165.2	6832.1	1959.8	2946.2	6377.6	6671.6	2826.1	2763.3	4001.1	6536.7	2256.2	2625.2	162,789	0	2188	13
BAJ90202.1	predicted protein [Hordeum vulgare subsp. vulgare]	153,718	64,367816091954	13	127	5	1	174	19,5	8,76	metabolic process		catalytic activity	Pf00101, Pf12338	4915.4	5276.4	2307.2	2064.7	4165.2	6832.1	1959.8	2946.2	6377.6	6671.6	2826.1	2763.3	4001.1	6536.7	2256.2	2625.2	115,591	0	2188	13
CAB86384.1	allene oxide synthase [Hordeum vulgare subsp. vulgare]	153,615	46,0416666666667	28	76	20	1	480	52,7	7,81	metabolic process		catalytic activity;metal ion binding	Pf00067	10179.7	9078.4	6706.8	5975.4	10797.8	9946.6	7673.5	6967.3	10035.9	9383.8	6293.2	6423.3	9092.8	9279.4	7811.7	6261.7	14,647	9	1142	28
CAA55976.1	ES2A [Hordeum vulgare]	153,333	84,7457627118644	19	79	5	1	177	18,4	4,92					11011.9	9899.9	9148	8378.7	9211.1	11088.1	7444.6	9885.5	9766.1	10272.6	8289	8912.7	7360	10454.9	8116.5	8646.7	114,478	16	1849	19
BAJ85850.1	predicted protein [Hordeum vulgare subsp. vulgare]	153,275	29,5918367346939	24	53	24	1	882	94,1	5,14	cell organization and biogenesis			Pf10358	5110.4	4887.5	4132.6	3967.8	4483.6	5090.4	3588	4384.6	4872.9	4838.4	4051.5	4352.1	3918.3	5215.7	3775.7	4299	2,661	0	1347	24
2XCM	A Chain A, Complex Of Hsp90 N-Terminal, Sgt1 Cs And Rar1 Chord2 Domain	153,238	58,411214953271	17	69	10	1	214	23,9	5,10					5966.5	6586.9	5466.6	6025.5	6030.1	6055.6	5850.1	5605.3	5868.7	5769.5	5530.9	5516.4	6901.4	6247	5589.5	5724.2	491,388	0	1753	17
CAX51356.1	large subunit of ADP-glucose pyrophosphorylase (plastid) [Hordeum vulgare subsp. vulgare]	152,351	51,6898608349901	23	61	23	1	503	54,8	8,25	metabolic process		catalytic activity;nucleotide binding	Pf00483	4304.2	4387.3	5898.6	5882	4011.9	4490.9	5497.5	5915.5	4471.9	4467.5	6263.1	6082.1	3811.1	4633.4	5913.3	6244.4	9	0	1148	23
BAJ85096.1	predicted protein [Hordeum vulgare subsp. vulgare]	152,091	47,5	23	62	5	1	480	52,7	6,24	metabolic process		catalytic activity;nucleotide binding	Pf00984, Pf03720, Pf03721	831.2	964.9	1592	2112.3	873.4	919.8	1710.8	1806.3	866.8	926.9	1924.9	1590.5	924.5	872.5	1637.6	1717.9	9,661	0	1130	23
BAJ99125.1	predicted protein [Hordeum vulgare subsp. vulgare]	151,290	36,2204724409449	28	62	23	1	889	98,7	5,14	transport	cytoplasm;Golgi;membrane	structural molecule activity	Pf01602, Pf08752	5958.4	6913.4	4695.3	5279.9	5953.1	6027.2	4816.4	4650.7	5827.3	5807.9	4782.5	4635.9	6804.3	6088.2	4684.7	4653	3,217	5	1020	28
BAJ91228.1	predicted protein [Hordeum vulgare subsp. vulgare]	150,750	43,7601296596434	23	54	19	1	617	63,9	6,86	metabolic process		catalytic activity;nucleotide binding	Pf00208, Pf00389, Pf00670, Pf01842, Pf02826, Pf05221, Pf07991	3216.2	3555.2	5087	5705.6	3779	3217	6068	5204.4	3240.4	3119	5319.4	5076.2	5088.7	3339.3	5578	5238.9	8,326	3	1450	23
BAJ97937.1	predicted protein [Hordeum vulgare subsp. vulgare]	150,730	51,0476190476191	23	52	23	1	525	57,3	5,92	metabolic process	cytoplasm	nucleotide binding;protein binding	Pf00118	3816.5	4103.6	5302.3	5764.8	3880.2	3595.1	5400.2	4987.7	3665.3	3502.1	5206	5106.2	3770.7	3751.9	5139.9	5234.7	7,254	0	1356	23
BAJ86589.1	predicted protein [Hordeum vulgare subsp. vulgare]	150,632	69,1394658753709	23	98	13	1	337	36,5	7,18	metabolic process		catalytic activity;nucleotide binding	Pf00044, Pf01113, Pf01408, Pf02800	5669.4	5386	2973.2	2773	5776.7	5124.6	4145.5	2856.9	6154.5	5925.7	2729.4	3151	7570.2	5456.9	3622.4	3203.2	47,064	1	2033	23
BAJ85181.1	predicted protein [Hordeum vulgare subsp. vulgare]	150,516	46,6666666666667	17	69	17	1	345	35,8	8,06	metabolic process		catalytic activity	Pf00056, Pf01073, Pf02866	8510.5	8679.5	6734.6	6973.8	8831.7	8164.1	6841.2	6832.1	8788.4	8723.8	6961.4	7011.2	8159.8	8519.6	6748.8	6797.3	25,367	0	1920	17
BAJ86408.1	predicted protein [Hordeum vulgare subsp. vulgare]	150,512	56,0185185185185	18	110	18	1	216	23,2	9,67	cellular homeostasis;metabolic process;regulation of biological process		antioxidant activity;catalytic activity	Pf00578, Pf08534, Pf13905	15791.2	13545.5	10994.4	9749.7	16484.9	15378	11264	11144	15458.4	16502.8	10307.3	11798.6	14160.6	14116.3	11481	10164.9	157,489	0	2060	18
P34824.1	RecName: Full=Elongation factor 1-alpha; Short=EF-1-alpha	150,290	37,8076062639821	21	91	12	1	447	49,1	9,13	metabolic process	cytoplasm	catalytic activity;nucleotide binding;RNA binding	Pf00009, Pf03143, Pf03144	6044.9	6989.5	3812.2	3891	5729.8	5988	3880.3	3599.4	6734	6231.7	3897.7	3731.8	6883.5	6525.5	3831.8	3764.7	19,434	0	1781	21
BAJ88948.1	predicted protein [Hordeum vulgare subsp. vulgare]	149,773	65,983606557377	25	72	10	1	244	28,3	10,04				Pf00327, Pf08079	3122.3	3325.9	4233.2	4317.3	2944.5	2927	4293	3908.5	3150.1	2974.6	4244.5	4211.1	3147.5	3089.5	4075.6	3969.6	161,378	0	1049	25
BAJ96771.1	predicted protein [Hordeum vulgare subsp. vulgare]	149,469	36,7990654205608	27	61	22	1	856	94,9	5,10	transport	cytoplasm;Golgi;membrane	structural molecule activity	Pf01602, Pf08752	5958.4	6913.4	4434.2	4969.6	5953.1	6027.2	4576.1	4365.2	5827.3	5807.9	4514.6	4362.2	6804.3	6088.2	4419.1	4401.3	3,262	0	1005	27
BAJ85560.1	predicted protein [Hordeum vulgare subsp. vulgare]	149,035	21,5669014084507	25	60	25	1	1136	122,7	5,06	regulation of biological process		protein binding	Pf00400, Pf03154, Pf03326, Pf05109, Pf05539, Pf07223, Pf08801, Pf09770, Pf12931, Pf15279	8181.4	8014.8	6058.7	6147.9	8284.8	7626.4	6436.6	5853.3	7945.7	7707.1	5894.5	5787	9226.4	7811.1	6314.6	6062.1	4,834	0	1255	25
BAJ94492.1	predicted protein [Hordeum vulgare subsp. vulgare]	148,913	57,5418994413408	21	65	21	1	358	38,1	5,94				Pf00190	7601.2	7067.2	6404.3	6341.9	7278.9	6708.3	6598.1	5761.3	7575.9	7728.6	6090.8	6486.6	6686.6	6339	6137.8	5676	30,623	0	1681	21
BAA35162.1	ribulose-1,5-bisphosphate carboxylase/oxygenase small subunit, partial [Hordeum vulgare subsp. vulgare]	148,656	55,1515151515151	12	125	4	1	165	18,6	8,56				Pf00101, Pf12338	4915.4	5276.4	1853	1765	4165.2	6832.1	1539.8	2539	6377.6	6671.6	2422.9	2340.5	4001.1	6536.7	1818.3	2236.6	137,95	0	2162	12
BAJ98744.1	predicted protein, partial [Hordeum vulgare subsp. vulgare]	147,598	43,1858407079646	25	66	25	1	565	60,5	5,63	metabolic process;regulation of biological process	cytoplasm;cytosol;membrane	nucleotide binding;protein binding	Pf00118	7905.4	8084.5	6838.3	6950.5	7927.1	7716.4	6887.1	6267.4	7625.8	7681.3	6632.6	6379.9	8418.1	7719.9	6621.1	6565.3	7,886	0	1558	25
BAJ86066.1	predicted protein [Hordeum vulgare subsp. vulgare]	147,216	54,7112462006079	20	68	20	1	329	34,9	8,85				Pf05368, Pf13460	8778.1	8526.2	6246.1	5961.8	8924	8782.3	6037.7	6520.1	8819.6	9445.3	6695.7	7200.5	7978.5	8876.6	6492.8	6334.5	47,064	0	1077	20
CAA39602.1	aspartic proteinase [Hordeum vulgare subsp. vulgare]	146,641	31,8897637795276	16	50	16	1	508	54,2	5,36	metabolic process		catalytic activity	Pf00026, Pf03489, Pf05184, Pf14541, Pf14543	8525.2	7871.6	5332.7	4861.6	9645.9	7186.4	5946.4	4464.9	6875.9	7076.2	3844	4173.8	8545.8	6057.6	4336.5	3659.8	9,826	0	1251	16
BAK06780.1	predicted protein [Hordeum vulgare subsp. vulgare]	146,553	54,9407114624506	14	81	13	1	253	26,8	5,47	metabolic process;response to stimulus	cytosol;extracellular;membrane;mitochondrion;vacuole	catalytic activity;metal ion binding	Pf00121	7475.9	8045.3	4527.2	4957.7	7145.5	7616.2	4532.5	4693.8	8291.2	8167.8	5030	5013.6	7951.2	8467.1	4766.2	5138	118,378	0	2247	14
AHM09960.1	ribulose-1,5-bisphosphate carboxylase/oxygenase large subunit, partial (chloroplast) [Hordeum vulgare]	146,375	64,6739130434783	14	266	1	1	184	20,4	6,76	metabolic process		catalytic activity;metal ion binding	Pf00016, Pf02788	218.8	181.3			181.5	291.1			229.7	234			168.4	259.9			1667,101	0	4359	14
CAA11893.1	cp31BHv [Hordeum vulgare subsp. vulgare]	146,311	43,8162544169611	12	95	10	1	283	30,7	4,83				Pf00076, Pf13893, Pf14259	9151.7	9610.8	5321.4	5892.9	8666.4	9897.4	5046.2	6054	9987.6	10181.5	6488.6	5928.5	7441.6	10076	5561.9	6139.1	55,234	0	2378	12
BAJ92668.1	Glutamate decarboxylase	146,277	34,2213114754098	18	79	14	1	488	54,1	5,50	metabolic process		catalytic activity	Pf00282	8049.2	8217.7	4992	5181.4	7857.6	7848.2	5391.6	4860.9	8514.5	8061.5	5031.4	5096.2	8173.1	8121.5	5416.2	5062.8	16,433	7	1595	18
BAJ90137.1	predicted protein [Hordeum vulgare subsp. vulgare]	146,058	43,5435435435435	17	91	17	1	333	35,6	5,88	metabolic process		catalytic activity	Pf00056, Pf02866	12265.2	12374.2	8705.8	9250.1	12524.1	11314.6	9210.3	8309.5	12202.2	12194.6	8553.7	8917.8	12618.8	11644.9	8880.9	8670.2	99	0	1877	17
BAJ93072.1	predicted protein [Hordeum vulgare subsp. vulgare]	146,031	55,379746835443	15	63	9	1	316	32,6	8,06	metabolic process;response to stimulus	extracellular	antioxidant activity;catalytic activity;metal ion binding	Pf00141	4517.9	4904.5	4539.2	3814.6	8934.5	7337.3	5997.9	5903.3	4322.3	4167.5	2791.4	2937.9	13693.5	10325.5	3287	9892.3	32,839	7	1909	15
BAJ87577.1	predicted protein [Hordeum vulgare subsp. vulgare]	145,992	42,3913043478261	19	52	19	1	460	47,9	7,96	metabolic process		catalytic activity	Pf00108, Pf02803	5190.9	4805.7	3560.1	3545.8	5823.4	4846	3763.2	3380.3	5054.3	5309.2	3634.6	3866.6	5894.6	4838.9	3654.6	3530.4	17,233	0	1246	19
BAJ93915.1	predicted protein [Hordeum vulgare subsp. vulgare]	145,978	61,3793103448276	20	81	0	2	290	32,7	7,05					7517.8	6644.4	5579.6	5060.7	6607.4	10261.1	4600.1	7537	8872	9194.8	6660.3	6430.6	5395.4	8950.2	5657.7	6604	32,405	0	1984	20
3WLN	A Chain A, Beta-d-glucan Exohydrolase Isoenzyme Exoi	145,777	37,3553719008264	23	74	15	1	605	65,4	7,03					3907.6	4216.1	3929.1	4159.6	4539.9	4018.3	4263.1	3972.9	3720.1	3750.7	3950.3	3606.4	4718.9	4164.1	4212.9	4354.4	11,053	0	1228	23
1X39	A Chain A, Beta-d-glucan Exohydrolase Isoenzyme Exoi	145,777	37,5415282392027	23	74	15	1	602	64,9	6,70					3907.6	4216.1	3929.1	4159.6	4539.9	4018.3	4263.1	3972.9	3720.1	3750.7	3950.3	3606.4	4718.9	4164.1	4212.9	4354.4	11,053	0	1228	23
BAK01596.1	predicted protein [Hordeum vulgare subsp. vulgare]	145,205	31,3267813267813	26	56	16	1	814	91,7	5,29	metabolic process;response to stimulus	mitochondrion	nucleotide binding;protein binding	Pf00183, Pf02518, Pf13589	2256.5	2436	2789.4	2923.3	2215.9	2189.8	2869.8	2628.4	2292.3	2183.9	2845.9	2862.6	2397.4	2173	2757.1	2702.5	3,194	0	1355	26
ADK78215.1	methionine aminopeptiase [Hordeum vulgare]	145,168	47,7157360406091	20	62	20	1	394	43,3	7,03				Pf00557	5716.1	6200.2	7164.8	7220.7	5237.3	5630.2	6700	6002.8	5896	5615.8	7199.9	6504.3	5681.4	5817.2	6473.1	6514	12,895	0	1490	20
BAK03359.1	predicted protein [Hordeum vulgare subsp. vulgare]	145,101	51,8796992481203	21	80	21	1	266	29,4	8,85	metabolic process			Pf01765	10669.5	9681.5	8293.2	7669.2	10978.3	11104.8	8281.9	9463.8	10525.7	11121.1	8515.7	9113.9	9032.2	10445.7	9152.9	8634.3	99	0	1237	21
BAK01843.1	predicted protein [Hordeum vulgare subsp. vulgare]	144,873	21,8269230769231	24	60	24	1	1040	112,2	5,20	regulation of biological process	proteasome	enzyme regulator activity	Pf01851, Pf07423, Pf13646	4221.4	4361.5	5380.1	5509.9	4430.9	4018.3	5581.2	5081.5	4067.8	4145	5068.8	5225.5	4572.4	4104.6	5409.6	5288.8	4,08	0	1287	24
BAJ86198.1	predicted protein [Hordeum vulgare subsp. vulgare]	144,823	41,2199630314233	22	43	22	1	541	60,5	7,58	development;metabolic process;regulation of biological process	cytoplasm;mitochondrion	catalytic activity;nucleotide binding	Pf00587, Pf03129, Pf09180	3643.7	3720.8	4427.1	4451.3	3207.3	3572.1	4116.7	4488.7	3812.7	3674.2	4576.3	4471.4	3301.2	3715.5	4377.3	4541.7	9	0	852	22
BAJ96421.1	predicted protein [Hordeum vulgare subsp. vulgare]	144,472	32,7645051194539	32	56	32	1	879	98,4	5,63	metabolic process		catalytic activity;metal ion binding	Pf01433, Pf11838, Pf13485	4718.9	5049.8	6606.8	6481.6	4526.2	4357	6338.5	5710.3	4831.7	4651.1	6458	6464.7	5154.4	4547.9	6389.8	6041.7	4,685	0	928	32
CAZ64535.1	sucrose synthase [Hordeum vulgare subsp. vulgare]	144,337	36,6336633663366	31	75	31	1	808	92,2	6,25	metabolic process		catalytic activity	Pf00534, Pf00862, Pf13524, Pf13692	7373.3	8474.1	6464.9	6402.9	7876.8	7446.6	6149.4	5743.6	11025	10747.8	8186.5	8312.5	14862.8	11014.1	8186.4	8745	6,827	0	1302	31
AAD23382.1	beta-D-glucan exohydrolase isoenzyme ExoI [Hordeum vulgare subsp. vulgare]	144,268	34,9206349206349	22	73	14	1	630	67,9	6,70	metabolic process		catalytic activity	Pf00933, Pf01915	3695	3989.6	3929.1	4159.6	4286.5	3781.9	4263.1	3972.9	3506.1	3558.6	3950.3	3606.4	4429.4	3932.6	4212.9	4354.4	11,115	0	1213	22
3WLS	A Chain A, Beta-d-glucan Exohydrolase Isoenzyme Exoi	144,268	36,1247947454844	22	73	14	1	609	65,6	7,11					3695	3989.6	3929.1	4159.6	4286.5	3781.9	4263.1	3972.9	3506.1	3558.6	3950.3	3606.4	4429.4	3932.6	4212.9	4354.4	10,325	0	1213	22
3WLT	A Chain A, Beta-d-glucan Exohydrolase Isoenzyme Exoi	144,268	36,1247947454844	22	73	14	1	609	65,7	7,11					3695	3989.6	3929.1	4159.6	4286.5	3781.9	4263.1	3972.9	3506.1	3558.6	3950.3	3606.4	4429.4	3932.6	4212.9	4354.4	10,325	0	1213	22
BAK05680.1	predicted protein [Hordeum vulgare subsp. vulgare]	144,268	34,9206349206349	22	73	14	1	630	67,8	6,70	metabolic process		catalytic activity	Pf00933, Pf01915	3695	3989.6	3929.1	4159.6	4286.5	3781.9	4263.1	3972.9	3506.1	3558.6	3950.3	3606.4	4429.4	3932.6	4212.9	4354.4	11,115	0	1213	22
AGP50816.1	photosystem II protein D2 (chloroplast) [Hordeum vulgare subsp. spontaneum]	144,110	25,4957507082153	8	92	8	1	353	39,5	5,55	metabolic process;transport	membrane	catalytic activity;metal ion binding	Pf00124	8901.7	8475.3	3979.2	3641.4	7886.6	10147.8	3515.8	4326.6	9749.5	9884.6	4173.8	4109.2	6553.9	9097.1	3817.9	4006.8	122,285	0	2747	8
BAJ91061.1	predicted protein, partial [Hordeum vulgare subsp. vulgare]	143,687	49,6420047732697	20	57	17	1	419	46,2	6,29	metabolic process	cytoplasm	catalytic activity	Pf00221	7632.1	9733.5	6954.9	9183.7	7548.6	8339.3	7987	7865.3	3675.4	3607.9	3290.9	3241.6	5108.8	3323.5	3351.7	2885.1	14,317	0	1305	20
BAK05088.1	predicted protein [Hordeum vulgare subsp. vulgare]	143,377	46,8609865470852	21	84	17	1	446	48,2	6,19	metabolic process;response to stimulus	membrane	antioxidant activity;catalytic activity	Pf00141	10744.1	9836.5	8337.7	6993.3	10411.2	11189.9	7824.6	8365.7	11610.3	11659.8	8273.4	8820.6	9515.9	10640.4	7888.4	7794.1	16,113	0	1449	21
BAJ89905.1	predicted protein [Hordeum vulgare subsp. vulgare]	143,059	49,2021276595745	18	105	8	1	376	41,6	5,39			nucleotide binding	Pf00022	2915.5	2352.3	1502	1160.3	3104.3	2562.6	1499.9	1337.8	2565.8	2725.4	1223.2	1347.8	3146.1	2599	1347.2	1388.4	30,623	0	2148	18
BAD21122.1	ATP-dependent RNA helicase [Hordeum vulgare subsp. vulgare]	142,770	33,3769633507853	26	59	26	1	764	81,7	7,78		nucleus	catalytic activity;metal ion binding;nucleotide binding;RNA binding	Pf00098, Pf00270, Pf00271, Pf08152, Pf14617	4411.6	5125.5	4745.6	5518.6	4474.9	5391.2	4937.7	6023.4	4466.2	4570.2	5391.3	4818.3	4171.3	5838.8	5083	6611.7	4,495	0	1097	26
BAK00792.1	predicted protein [Hordeum vulgare subsp. vulgare]	142,616	64,7540983606557	25	69	10	1	244	28,3	10,04				Pf00327, Pf08079	5986.4	6824.1	8895.1	9029.2	5784.2	5737.7	8734.2	8287	6359.3	6146.4	8884.1	8637	6622.9	6364.8	8735	8372.3	99	18	1158	25
CAA06469.1	cp31AHv protein [Hordeum vulgare subsp. vulgare]	141,594	49,6598639455782	12	92	10	1	294	31,9	4,68				Pf00076, Pf13893, Pf14259	8881	8670.6	5815.1	5713	8393.6	9585.9	5205.2	6273.9	9123.4	9865.5	5982.9	5982.7	6371.2	9445.1	5833.6	6333.5	37,747	0	2356	12
BAJ85374.1	predicted protein [Hordeum vulgare subsp. vulgare]	141,594	49,6598639455782	12	92	10	1	294	31,9	4,64			RNA binding	Pf00076, Pf13893, Pf14259	8881	8670.6	5815.1	5713	8393.6	9585.9	5205.2	6273.9	9123.4	9865.5	5982.9	5982.7	6371.2	9445.1	5833.6	6333.5	47,697	0	2356	12
BAJ89904.1	predicted protein [Hordeum vulgare subsp. vulgare]	141,585	49,7777777777778	15	46	14	1	225	25,2	10,46	metabolic process	ribosome	structural molecule activity	Pf01201	5643.5	5845.5	3236.3	3364.6	5776.2	5227.5	3297.6	2942.9	5333.7	5440.3	3274.5	3067.8	5615.5	5310.2	3062.8	3035.2	81,54	0	1103	15
BAJ98664.1	predicted protein, partial [Hordeum vulgare subsp. vulgare]	141,321	28,0587275693312	21	46	21	1	613	64,6	5,31				Pf00581	4520.8	4045.9	4492.3	4108	4318	4818.6	4801	5083.7	4603.7	4798.6	4873.9	4855.2	3818.9	4779	4996.7	4841.9	14,571	0	1104	21
BAJ91879.1	predicted protein, partial [Hordeum vulgare subsp. vulgare]	141,321	27,9674796747967	21	46	21	1	615	64,9	5,31				Pf00581	4520.8	4045.9	4492.3	4108	4318	4818.6	4801	5083.7	4603.7	4798.6	4873.9	4855.2	3818.9	4779	4996.7	4841.9	13,065	0	1104	21
BAJ91598.1	predicted protein [Hordeum vulgare subsp. vulgare]	141,237	22,4383916990921	20	66	5	1	771	80,1	5,20	transport	membrane	catalytic activity;transporter activity	Pf03030	3117.5	2951.1	2561.3	2348.2	2515.8	2827.1	2171.2	2585.9	2517.1	2476.5	2508.2	2386.8	1910.3	3029.8	2023.1	2306.7	9,798	0	1677	20
BAJ91011.1	predicted protein, partial [Hordeum vulgare subsp. vulgare]	141,030	30,7692307692308	25	47	25	1	910	99,4	5,21			catalytic activity;nucleotide binding	Pf00735, Pf01926, Pf03193, Pf04548, Pf11886	3264.6	3351.1	5673.8	6081	3181.2	3308	5352.9	5909.6	3067	3195.1	6186.1	5715.6	2980.4	3362.8	5853.4	6143.4	3,87	0	1131	25
BAJ88747.1	predicted protein [Hordeum vulgare subsp. vulgare]	140,884	43,5272045028143	26	113	20	1	533	60,7	7,08	metabolic process;response to stimulus		antioxidant activity;catalytic activity;metal ion binding	Pf00199, Pf06628	7332.7	6001.7	5570.4	4549.9	8790.8	9329.7	5794.2	6736.4	7893.7	8784.1	5641.9	6552.6	7416.8	8272.6	6363.1	6064.4	33,333	2	1656	26
BAJ90861.1	predicted protein [Hordeum vulgare subsp. vulgare]	140,884	47,1544715447154	26	113	20	1	492	56,5	7,06	metabolic process;response to stimulus		antioxidant activity;catalytic activity;metal ion binding	Pf00199, Pf06628	7332.7	6001.7	5570.4	4549.9	8790.8	9329.7	5794.2	6736.4	7893.7	8784.1	5641.9	6552.6	7416.8	8272.6	6363.1	6064.4	33,333	0	1656	26
BAK05861.1	predicted protein, partial [Hordeum vulgare subsp. vulgare]	140,768	25,1470588235294	19	72	4	1	680	72,7	5,45	cell organization and biogenesis;metabolic process		nucleotide binding;protein binding	Pf00012, Pf06723	5286.7	5201.1	4221.1	4302.2	5663.3	5129.1	4492.6	4209.4	5219.9	5302.3	4256.2	4375.1	5971.4	5396.4	4508.8	4432.3	5,516	10	1255	19
BAJ97592.1	predicted protein, partial [Hordeum vulgare subsp. vulgare]	140,693	40,2173913043478	32	66	27	1	736	83,8	5,94	metabolic process		catalytic activity;metal ion binding	Pf00305	5426.2	5909.4	5801.8	6237.7	6884.8	5982	6938.5	6082.6	5016	5024.7	5302.4	5062.8	9073.8	6057.2	6020.2	6470.2	6,406	0	992	32
BAJ89415.1	predicted protein, partial [Hordeum vulgare subsp. vulgare]	140,547	75,6906077348066	16	71	9	1	181	20,3	5,15			nucleotide binding	Pf07724, Pf10431	4335.9	4708.9	5106.6	5440.7	4132.7	4418.3	4748.5	5252.2	4277.1	4367.9	5740.3	5058.4	3894.6	4835.1	5233.5	5694.3	241,446	0	1429	16
CAC42119.1	flavin containing polyamine oxidase [Hordeum vulgare subsp. vulgare]	140,446	34,5924453280318	19	58	19	1	503	56,5	6,65	metabolic process		catalytic activity	Pf01593, Pf13450	6467.9	5283.7	5549.9	4904.9	5426	6320.4	5291.1	5953.3	7257.7	5751.1	5507	5440.4	4135.1	4231.3	4434	4150.2	8,326	0	1156	19
BAJ98505.1	predicted protein [Hordeum vulgare subsp. vulgare]	140,013	52,6717557251908	16	109	16	1	262	28,2	6,79	cellular homeostasis;metabolic process;regulation of biological process		antioxidant activity;catalytic activity	Pf00578, Pf08534, Pf10417	11098	11273	6658.4	7255.6	10763.5	11702.6	6597.3	7490.6	11877.7	11712.8	7415.3	7573.7	9601.3	11285.2	6971.4	7354.5	36,927	0	2420	16
BAJ98432.1	predicted protein [Hordeum vulgare subsp. vulgare]	139,633	46,5116279069767	16	49	15	1	387	41,7	8,35	metabolic process		catalytic activity	Pf00274	4159.4	4468.3	4820.6	4885.9	4277.2	4199.5	5166.5	4779.2	4354.6	4243	4645.6	4935.5	4845	4273.7	4827.6	4689	12,503	0	1220	16
BAJ96638.1	predicted protein [Hordeum vulgare subsp. vulgare]	139,485	46,1706783369803	22	67	22	1	457	49,9	8,32	metabolic process;response to stimulus	extracellular	catalytic activity	Pf00155	7387.8	7270.6	5651	5668.1	6911.1	7493	5340.5	5559.2	7679.6	7684.1	5520.4	5802.7	7017.1	7491.6	5524.6	5922.8	12,594	0	1414	22
BAJ92741.1	predicted protein [Hordeum vulgare subsp. vulgare]	139,485	46,1706783369803	22	67	22	1	457	49,9	8,32	metabolic process;response to stimulus	extracellular	catalytic activity	Pf00155	7387.8	7270.6	5651	5668.1	6911.1	7493	5340.5	5559.2	7679.6	7684.1	5520.4	5802.7	7017.1	7491.6	5524.6	5922.8	12,594	0	1414	22
BAJ85452.1	predicted protein [Hordeum vulgare subsp. vulgare]	139,085	35,8156028368794	17	48	17	1	564	59,0	6,73	cellular homeostasis;metabolic process;regulation of biological process		catalytic activity;nucleotide binding	Pf00070, Pf02852, Pf07992, Pf13434	4661.9	5026.9	4685.7	5455	4765.5	4599.6	5111.8	5228.5	4450	4490.7	5085.7	4948.6	4447.1	4899.9	5269.6	5364.2	6,943	0	1318	17
BAJ90632.1	predicted protein [Hordeum vulgare subsp. vulgare]	138,966	83,0188679245283	17	76	16	1	212	23,3	6,06	metabolic process;response to stimulus		antioxidant activity;catalytic activity;protein binding	Pf02798, Pf13409, Pf13410, Pf13417	13223	12326.2	6062.4	5615.7	13353.5	11782.5	6967.5	5545.5	13575.9	12779.5	5387.8	5968.7	12759.9	10957.1	6043.2	5167.1	114,478	1	1419	17
BAJ93273.1	predicted protein [Hordeum vulgare subsp. vulgare]	138,822	39,873417721519	16	98	6	1	316	33,4	6,32	metabolic process		catalytic activity	Pf01680, Pf05690	9096.5	8737.9	6997.3	7106.7	9271.9	9322.2	6225.2	7490.5	9445.6	9545.6	7336.4	7997.6	9677	8839	6768.7	7262.5	43,668	15	2329	16
AFP19106.1	plastidic starch phosphorylase [Hordeum vulgare]	138,718	32,0247933884298	26	47	25	1	968	108,3	5,55	metabolic process		catalytic activity	Pf00343	5078.2	5268.3	4179.7	4512.1	4946.1	5463.1	4310.1	4934	5212.6	5229.9	4783.9	4509.3	4790.5	5403	4309	4938.2	2,793	0	855	26
BAK00834.1	predicted protein [Hordeum vulgare subsp. vulgare]	138,718	32,0247933884298	26	47	25	1	968	108,2	5,64	metabolic process		catalytic activity	Pf00343	5078.2	5268.3	4179.7	4512.1	4946.1	5463.1	4310.1	4934	5212.6	5229.9	4783.9	4509.3	4790.5	5403	4309	4938.2	2,793	0	855	26
AGV98910.1	plastidal phosphorylase, partial [Hordeum vulgare subsp. vulgare]	138,718	37,8973105134474	26	47	25	1	818	92,4	5,40	metabolic process		catalytic activity	Pf00343	5078.2	5268.3	4179.7	4512.1	4946.1	5463.1	4310.1	4934	5212.6	5229.9	4783.9	4509.3	4790.5	5403	4309	4938.2	3,437	0	855	26
BAB62533.1	peroxisome type ascorbate peroxidase [Hordeum vulgare subsp. vulgare]	138,617	59,7938144329897	27	76	27	1	291	31,7	7,99	metabolic process;response to stimulus		antioxidant activity;catalytic activity	Pf00141	7981	7229.2	7446.8	6658.2	7851.4	7797.2	7038.1	7581.6	8411	8817.9	8044.1	8359.7	7383.9	7943.4	7770.2	7578.9	64,793	0	1023	27
BAJ96045.1	predicted protein [Hordeum vulgare subsp. vulgare]	138,613	31,7557251908397	21	71	13	1	655	70,7	8,21	metabolic process		catalytic activity	Pf00933, Pf01915	3408.3	3696.7	3591.2	3824.4	3988.5	3504.3	3928.3	3649.7	3226.7	3265.9	3585.8	3280.4	4121.2	3656.4	3887.6	3999.6	9	0	1160	21
BAJ88241.1	predicted protein [Hordeum vulgare subsp. vulgare]	138,206	60,4761904761905	13	47	13	1	210	22,5	7,83				Pf02575	3163.1	3462.5	3444.2	3543.5	2838.5	3271.1	3126.9	3503.2	3383.2	3381.3	3734.6	3597.6	2852.1	3316.6	3457.1	3568.9	214,443	0	1330	13
CAA06996.1	ascorbate peroxidase [Hordeum vulgare subsp. vulgare]	137,848	67,6	16	74	15	1	250	27,4	6,24	metabolic process;response to stimulus		antioxidant activity;catalytic activity	Pf00141	6612.3	6884.7	4541.8	4243.7	8170.9	7781.4	5646.2	5038.9	6773.5	6763.3	4570.2	4391.2	9760.6	8523.2	5440.5	5337.2	41,813	2	1679	16
CAA46701.1	sucrose synthase [Hordeum vulgare subsp. vulgare]	137,807	36,183395291202	30	67	29	1	807	92,2	6,37	metabolic process		catalytic activity	Pf00534, Pf00862, Pf13524, Pf13692	6129.1	7109.3	5387.3	5261	6679.1	6243.1	5129.3	4720.4	9361.8	9220.8	6876.6	7040.2	12781.4	9317.1	6835.7	7282.1	5,494	0	1134	30
BAK06325.1	predicted protein [Hordeum vulgare subsp. vulgare]	137,768	57,7981651376147	13	65	11	1	218	23,3	4,67	metabolic process		RNA binding	Pf00736	8085	8034.6	6095.7	6113.3	8583.5	7726.4	7288	6174.6	7792.2	7731	5756.1	6043.3	8961.8	7833.5	6871.4	6304.8	241,446	3	1414	13
BAJ87231.1	predicted protein [Hordeum vulgare subsp. vulgare]	137,251	47,1816283924843	24	64	22	1	479	52,5	8,09	metabolic process		catalytic activity	Pf01747, Pf14306	5430.2	5039.9	6178.5	5941.9	5541	6068.2	5731	7564.7	5241.4	5725	6547	6830.6	4580.6	5661.5	6611.1	7103.1	17,116	2	1020	24
BAJ97991.1	predicted protein [Hordeum vulgare subsp. vulgare]	136,914	54,0229885057471	21	44	18	1	348	37,1	5,15	metabolic process		catalytic activity;metal ion binding	Pf00481	3265.3	3073	4465.2	4416.6	3385.3	2980.3	4426.6	4083.9	3036.3	3093.2	4258.3	4372.5	3406.4	3077.1	4327.3	4326	16,783	3	882	21
BAJ91096.1	predicted protein [Hordeum vulgare subsp. vulgare]	135,500	40,7673860911271	16	51	16	1	417	48,1	8,76	cell organization and biogenesis;metabolic process;regulation of biological process	membrane	catalytic activity;metal ion binding	Pf02915	6253	7828.8	4642.4	5933.4	5256.7	6545.8	4423.5	5211.3	6303.6	6355.2	5624	4485.2	4815.4	7625	4381.9	5756.5	10,788	0	1041	16
BAJ97181.1	predicted protein [Hordeum vulgare subsp. vulgare]	135,357	33,184855233853	29	70	29	1	898	98,1	5,19	regulation of biological process	proteasome	enzyme regulator activity	Pf01851	7713.5	8193.2	7319.8	7792.2	7485.7	7172.4	7302.5	6570.2	7557.3	7305	7308.1	7058	7929.3	7530.8	7083.5	7205.2	3,894	0	1090	29
BAJ90031.1	predicted protein [Hordeum vulgare subsp. vulgare]	134,652	65,8878504672897	12	86	12	1	214	23,6	6,04			protein binding	Pf00043, Pf02798, Pf13409, Pf13410, Pf13417, Pf14497	8058.9	8446.8	6098.5	6499.7	7790.6	7678.6	6616.5	5920.7	8214.4	8124.5	6012.3	6323.4	8272.3	7831.8	6125.5	5973.7	118,378	0	2061	12
AHI17511.1	cytosolic glutamine synthetase 1 [Hordeum vulgare subsp. vulgare]	134,381	49,438202247191	20	66	18	1	356	39,1	5,48	metabolic process		catalytic activity;nucleotide binding	Pf00120, Pf03951	6545.5	7408.7	8106.8	8370.3	6993.8	6251.1	7284.4	7024	6488.2	7126.1	6898.6	8029.7	7807.1	6583.2	7024.1	7324.9	51,75	2	954	20
BAK01302.1	predicted protein [Hordeum vulgare subsp. vulgare]	134,363	58,9090909090909	17	62	17	1	275	29,8	10,08	metabolic process;response to stimulus	membrane;ribosome	structural molecule activity	Pf00281, Pf00673	7146	7834.2	4214.4	4515.7	6932.8	7872.6	4036	4705.3	7389.5	7615.3	4647.1	4445.3	5996.2	8409.4	4521.9	4847.4	58,948	0	1495	17
BAJ92761.1	predicted protein [Hordeum vulgare subsp. vulgare]	133,787	35,3348729792148	17	66	17	1	433	46,9	6,21	metabolic process		catalytic activity	Pf00056, Pf02866	6967	6911.2	5439.2	5416.5	6577.2	6948.2	5008.6	5418.8	7469.3	7133.4	5716.6	5609.3	6361.8	7162.7	5253.5	5731.9	7,577	0	1826	17
BAJ91168.1	predicted protein [Hordeum vulgare subsp. vulgare]	133,480	52,5773195876289	14	40	14	1	291	30,3	6,37	metabolic process		catalytic activity;nucleotide binding	Pf03435, Pf03446, Pf03807, Pf14833	3703.6	3643.1	3363.8	3503.2	3441.6	3521.7	3138.7	3284.9	3648.6	3887.5	3446.6	3558	3101.3	3456	3101.3	3218.4	26,826	0	1049	14
CAA58235.1	sucrose:fructan 6-fructosyltransferase [Hordeum vulgare subsp. vulgare]	133,321	28,96	16	52	1	1	625	69,4	5,44	metabolic process		catalytic activity	Pf00251, Pf08244	366.8	458.5	364.5	393.9	330.6	409.9	312.7	376.2	311	276.1	287.4	295	210.4	267	236.8	291.3	7,058	0	1196	16
CAA03098.1	SUCROSE-FRUCTAN 6-FRUCTOSYLTRANSFERASE [Hordeum vulgare subsp. vulgare]	133,321	28,9137380191693	16	52	1	1	626	69,5	5,68					366.8	458.5	364.5	393.9	330.6	409.9	312.7	376.2	311	276.1	287.4	295	210.4	267	236.8	291.3	6,565	0	1196	16
BAJ90753.1	predicted protein [Hordeum vulgare subsp. vulgare]	133,308	32,6946107784431	29	61	24	1	835	92,7	5,15			nucleotide binding	Pf00012, Pf02801	6989.8	7138.1	4806.6	4917	6817.3	6484.8	4632.2	4444.8	7073.2	7004.6	4604.1	4721.8	7574.9	6672.2	4656.3	4554.7	5,434	5	742	29
2OIF	G Chain G, Non-legume Hemoglobin	133,144	67,2839506172839	18	200	18	1	162	18,0	8,12					24756	27896.2	17978.3	19712.9	6502.2	5401.9	4975.6	4592.9	26682.3	24489.9	18690.9	17803.1	5416.6	5847.2	4151.4	4844.7	516,947	0	3120	18
BAJ96406.1	predicted protein [Hordeum vulgare subsp. vulgare]	132,575	34,9462365591398	27	57	25	1	744	81,2	9,16		cytoplasm	RNA binding	Pf00076, Pf00658, Pf13893, Pf14259	6710.7	7195.5	6004.3	6236.5	6852	6554.3	6191.5	5863.2	6739	6716.1	5959.3	5751.3	7090.1	6984.4	6024.4	6118.7	7,886	2	873	27
BAJ93743.1	predicted protein [Hordeum vulgare subsp. vulgare]	131,944	27,0903010033445	24	50	24	1	897	97,8	6,10	metabolic process		catalytic activity;RNA binding	Pf00013, Pf00575, Pf01138, Pf03725, Pf03726, Pf13014	4554.9	4745.5	4412.4	4550.7	4579.8	4820.6	4147.1	4812.3	4582.9	4689.5	4749.3	4515.9	4255.8	4964.2	4670	4885.8	3,715	0	932	24
5LR8	A Chain A, Alpha-1,4 Glucan Phosphorylase	131,735	31,8763326226013	25	44	24	1	938	105,8	5,38					4894.6	5076.7	4052.8	4369.9	4814.4	5318.7	4205.7	4813.5	5041.6	5035.3	4679.8	4418.6	4655.4	5237.1	4210.8	4784.9	2,577	0	774	25
BAJ97809.1	predicted protein [Hordeum vulgare subsp. vulgare]	131,236	52,1495327102804	32	70	32	1	535	57,6	8,56	metabolic process		RNA binding	Pf06273	6181.6	6327.2	7600.6	7994.8	6152.3	5659.9	7512.3	7197.3	5694.2	5600.4	7578.4	7473.1	6020	6070.2	7592.4	7624.6	9	0	976	32
BAJ86047.1	predicted protein [Hordeum vulgare subsp. vulgare]	130,958	39,2265193370166	12	61	12	1	362	38,5	7,20		membrane			10391.8	9316.4	6610.6	5961.9	7722.7	7682.4	4598.1	4727.6	9781.4	10323.9	6807.7	6644.8	7505.7	7886.5	4743.8	4965.8	25,367	0	1453	12
AAB60715.1	lipoxygenase [Hordeum vulgare subsp. vulgare]	130,691	33,2191780821918	30	57	25	1	876	98,9	6,35	metabolic process		catalytic activity;metal ion binding;protein binding	Pf00305, Pf01477	4297.9	4646.4	6070.2	6594	5494.5	4740.6	7246.6	6379.5	3924.8	3954.4	5625.6	5333.4	7341.5	4826.3	6291.5	6840.4	3,344	0	851	30
BAJ93891.1	predicted protein [Hordeum vulgare subsp. vulgare]	130,636	29,1713961407492	24	61	23	1	881	97,8	6,90	metabolic process		catalytic activity;metal ion binding;protein binding	Pf00305, Pf01477	3695.9	3412.5	5136.6	4790.4	5063.5	3934.6	8078.9	5815.3	3839.4	3575.1	5055.5	5434.9	6913.9	3696.2	6971.1	5741.7	3,778	0	949	24
BAJ94459.1	predicted protein [Hordeum vulgare subsp. vulgare]	130,617	27,5	21	42	21	1	720	78,7	5,29				Pf02847	5416.3	5376.1	4665	4505.8	5196.1	4703.3	4440.7	4159.6	5180.5	5100.4	4656.9	4454.4	5299.3	5190.7	4465.6	4421	4,179	0	1013	21
BAJ91231.1	predicted protein [Hordeum vulgare subsp. vulgare]	130,495	52,8735632183908	19	61	19	1	261	27,8	10,73	metabolic process	ribosome	structural molecule activity	Pf00828	3911.3	3825.2	8500.1	6382.3	3927	4289.3	6209.6	6730	3951.4	4013.1	7248.9	6222.4	3227.1	4236.2	6838.1	6991.2	112,646	0	1061	19
BAJ88210.1	predicted protein [Hordeum vulgare subsp. vulgare]	130,229	33,8487972508591	22	59	18	1	582	61,4	6,74	metabolic process	cytoplasm	nucleotide binding	Pf00118	3855.9	3913.7	4895.2	5006.8	3813.7	3544.2	4490	4494.4	3688.3	3940.5	4854.5	5008.5	3745.3	3622.8	4595.2	4853.5	5,31	0	1087	22
BAJ94729.1	predicted protein [Hordeum vulgare subsp. vulgare]	129,982	37,9032258064516	17	51	17	1	496	54,2	5,90			protein binding	Pf05694	5210.2	4795.9	4619.8	4959	5057.7	4408.2	6107.3	4314.2	4958	4678	4403.9	4834.4	5542.1	5521.8	4837.5	5705.5	8,261	0	1358	17
BAK01679.1	predicted protein [Hordeum vulgare subsp. vulgare]	129,890	31,1081441922563	24	51	24	1	749	82,7	5,26				Pf00575	3710.4	3994.7	5797.7	6146.7	3428.2	3982.3	5339.5	6337.8	3808.8	3763.9	6961.4	6325.4	3220.1	4095	5991.2	6663	4,289	0	1045	24
BAJ95776.1	predicted protein [Hordeum vulgare subsp. vulgare]	129,872	43,3774834437086	15	49	15	1	302	33,5	7,55	transport		protein binding;structural molecule activity	Pf06957, Pf13414, Pf13432	5543.6	5253.9	5463.6	4722.5	5481.4	5798.5	5219.4	5628.9	5924.9	6035.2	5695.9	5689.1	4917.8	5608	5421.1	5433.2	39,842	0	1155	15
BAJ87826.1	predicted protein [Hordeum vulgare subsp. vulgare]	129,788	21,2041884816754	29	60	29	1	1146	122,2	5,40	transport	membrane	transporter activity	Pf00999, Pf02254, Pf05103, Pf05701	6636.4	6218.8	5487.4	5394.9	6285.2	6801.6	5583.7	5980.4	6687.4	6794.6	5686.6	5824.4	6251.2	7071.5	5960.5	6081.1	3,197	0	890	29
BAJ88744.1	predicted protein, partial [Hordeum vulgare subsp. vulgare]	129,613	27,5167785234899	24	40	24	1	894	98,5	5,68			nucleotide binding	Pf00012	3389.3	3604.2	4877.7	5167.5	3712	3427.2	5625.6	4584	3440.3	3304.4	4855.8	4780	6189	3488.8	5550.5	4990.1	2,914	0	805	24
BAJ97749.1	predicted protein, partial [Hordeum vulgare subsp. vulgare]	129,613	27,5167785234899	24	40	24	1	894	98,5	5,73			nucleotide binding	Pf00012	3389.3	3604.2	4877.7	5167.5	3712	3427.2	5625.6	4584	3440.3	3304.4	4855.8	4780	6189	3488.8	5550.5	4990.1	2,914	0	805	24
Q4LB21.1	RecName: Full=S-adenosylmethionine synthase 4; Short=AdoMet synthase 4; AltName: Full=Methionine adenosyltransferase 4; Short=MAT 4	129,560	50,5050505050505	14	56	7	1	396	43,2	5,67	metabolic process;response to stimulus	cytoplasm;membrane	catalytic activity;metal ion binding;nucleotide binding;RNA binding	Pf00438, Pf02772, Pf02773	1828.7	1744.4	2925.9	2759.5	1847	1783.4	2714.6	2646	1782.5	1790.9	2828	2785.7	1884.1	1712.5	2662.2	2504	12,689	0	1298	14
BAJ86516.1	predicted protein [Hordeum vulgare subsp. vulgare]	129,171	44,478527607362	18	83	18	1	326	35,3	5,16	metabolic process	ribosome	RNA binding;structural molecule activity	Pf03719	9410.5	9761.3	6536	6734.6	9307.2	9965.4	5993.6	7330.8	9202.3	9249.4	7152.8	6863.4	7436.5	10464.3	6847	7503.2	68,519	0	1743	18
BAJ94456.1	predicted protein [Hordeum vulgare subsp. vulgare]	129,132	52,1875	18	45	18	1	320	34,5	5,64		ribosome		Pf00428, Pf00466	4627.6	4747.2	5534.6	5917.1	4837.7	4488.6	5695.7	5408.9	4401.1	4534.1	5607.8	5347	4774.2	4311	5482.6	5490.8	72,564	0	1056	18
BAJ92405.1	predicted protein [Hordeum vulgare subsp. vulgare]	129,132	52,1875	18	45	18	1	320	34,5	5,50		ribosome		Pf00428, Pf00466	4627.6	4747.2	5534.6	5917.1	4837.7	4488.6	5695.7	5408.9	4401.1	4534.1	5607.8	5347	4774.2	4311	5482.6	5490.8	72,564	0	1056	18
BAB18681.1	vacuolar proton-inorganic pyrophosphatase [Hordeum vulgare subsp. vulgare]	128,950	20,8819714656291	19	61	4	1	771	80,2	5,20	transport	membrane	catalytic activity;transporter activity	Pf03030	1984.2	1913.9	1190.5	1118.1	1662.9	1643.2	1003.9	1110.6	1458.9	1400.4	1117	1176.6	1109.6	1987	948.9	1004.6	8,261	0	1445	19
BAJ90105.1	predicted protein [Hordeum vulgare subsp. vulgare]	128,850	53,9325842696629	10	38	10	1	267	28,0	8,68		membrane		Pf00805, Pf13599	5354.6	6109.6	2741.9	3235.5	4336.2	5498.8	2424.5	2987	5475.8	5243.2	3018.3	2710.1	3618.8	5586.7	2566.5	3083.7	18,684	0	1561	10
BAK02464.1	predicted protein [Hordeum vulgare subsp. vulgare]	128,670	29,5409181636727	30	49	29	1	1002	112,3	7,96	cell organization and biogenesis		protein binding	Pf00626, Pf02209	3302.9	3295.7	7672.8	7161.4	3320.5	3201.1	6827.3	6736.4	3189.7	3215.4	6784.9	6756.2	3233.3	3182.5	6763	6923.4	2,016	1	897	30
A1E9I7.1	RecName: Full=ATP synthase subunit b, chloroplastic; AltName: Full=ATP synthase F(0) sector subunit b; AltName: Full=ATPase subunit I	128,597	49,1803278688525	19	77	19	1	183	21,0	9,61	metabolic process;transport	membrane	catalytic activity;transporter activity	Pf00430	9496.8	8153.6	7012.4	6185.8	8976.8	10193.2	6173.9	7998	8984.9	9683.6	7048.9	7489.5	6648.2	8997.5	6935.5	6885.8	680,292	0	1446	19
AGP50827.1	ATP synthase CF0 subunit I (chloroplast) [Hordeum vulgare subsp. spontaneum]	128,597	47,8723404255319	19	77	19	1	188	21,4	9,32	metabolic process;transport	membrane	catalytic activity;transporter activity	Pf00430	9496.8	8153.6	7012.4	6185.8	8976.8	10193.2	6173.9	7998	8984.9	9683.6	7048.9	7489.5	6648.2	8997.5	6935.5	6885.8	411,463	0	1446	19
BAJ98828.1	predicted protein [Hordeum vulgare subsp. vulgare]	128,483	37,8980891719745	15	75	5	1	314	33,2	7,09	metabolic process		catalytic activity	Pf01680	2340.7	2305	2714.3	2808.2	2379.8	2057.6	2688.7	2491.8	2435	2319.2	2686.4	2784.7	2256.9	2221.8	2677.9	2741.7	30,623	0	1900	15
BAJ94250.1	predicted protein [Hordeum vulgare subsp. vulgare]	128,480	44,8186528497409	16	53	16	1	386	39,9	9,52	regulation of biological process;response to stimulus	membrane;mitochondrion		Pf00581	6660.6	6061.4	5005.5	4582.3	6454.2	6634.1	4486.3	5318.5	6845.8	6961.2	5321.9	5392.5	5477.1	6159	4937.6	4881.6	19,691	0	1303	16
BAJ86075.1	predicted protein [Hordeum vulgare subsp. vulgare]	128,480	44,8186528497409	16	53	16	1	386	39,9	9,45	regulation of biological process;response to stimulus	membrane;mitochondrion		Pf00581	6660.6	6061.4	5005.5	4582.3	6454.2	6634.1	4486.3	5318.5	6845.8	6961.2	5321.9	5392.5	5477.1	6159	4937.6	4881.6	19,691	0	1303	16
P34937.3	RecName: Full=Triosephosphate isomerase, cytosolic; Short=TIM; Short=Triose-phosphate isomerase	128,132	46,6403162055336	12	78	11	1	253	26,7	5,47	metabolic process;response to stimulus	cytoplasm;cytosol;extracellular;membrane;mitochondrion;vacuole	catalytic activity;metal ion binding	Pf00121	7100.2	7609.6	4527.2	4957.7	6807	7199.1	4532.5	4693.8	7862	7699.1	5030	5013.6	7573.3	8032.5	4766.2	5138	69,17	0	2174	12
BAK01386.1	predicted protein [Hordeum vulgare subsp. vulgare]	127,994	37,1681415929204	16	58	16	1	452	48,3	6,40	metabolic process		catalytic activity;nucleotide binding;RNA binding	Pf00009, Pf03143, Pf03144	5731.4	5643.9	4592.7	4581.9	5492.7	5266.2	4531.6	4313.3	5698.9	5652.4	4457.7	4755.9	5739.8	5518.1	4521	4412.8	7,62	0	1241	16
BAK06761.1	predicted protein, partial [Hordeum vulgare subsp. vulgare]	127,987	84,4444444444444	13	51	13	1	135	14,5	4,74	metabolic process	cytoplasm		Pf00166	4684	5425	5230.5	6364	4604.1	5666.9	5428.4	6445.6	4993.6	4832.8	6696.5	5567.7	4127.8	6242.8	5550.1	7207.8	122,285	0	1535	13
BAJ90127.1	predicted protein [Hordeum vulgare subsp. vulgare]	127,955	29,7348484848485	30	50	27	1	1056	115,2	6,18	metabolic process		catalytic activity	Pf00534, Pf05116, Pf13524, Pf13692	2909.8	2675.9	5691.6	5008.1	2946.5	3457.2	4998.3	6453.1	3094.8	3116.2	6147.2	6148	2725.8	3090.7	5901.9	5690.9	2,594	4	847	30
BAJ97281.1	predicted protein [Hordeum vulgare subsp. vulgare]	127,823	61,0441767068273	19	58	19	1	249	28,3	6,65					4910.5	5481.4	3763.6	4542.1	4327	5757.5	3561.8	4518	5075.4	5057.6	4383.8	3608.9	3587.1	6475.2	3690.2	5131.5	51,75	0	1145	19
BAJ93264.1	predicted protein [Hordeum vulgare subsp. vulgare]	127,626	55,7768924302789	12	51	12	1	251	26,0	6,61	metabolic process;regulation of biological process	cytoplasm	metal ion binding;nucleotide binding	Pf00166	7309.1	7855	3644.9	3942.1	7165.7	7997	3445.7	4036.2	8079.1	8344.8	4247.6	4028.7	6581.8	8536.7	3861.7	4260	38,811	0	1730	12
BAJ92406.1	predicted protein [Hordeum vulgare subsp. vulgare]	127,401	63,2352941176471	14	62	8	1	204	21,8	6,70	metabolic process		catalytic activity;nucleotide binding	Pf00258, Pf02525, Pf03358	5736.5	5478.1	7473	7078.7	5960.8	5052.8	8135.7	6730.9	5499.1	5520.3	6744.6	7527.9	6297.7	5327.6	7531.4	6981.9	176,828	9	1471	14
BAJ99865.1	predicted protein [Hordeum vulgare subsp. vulgare]	127,301	43,1952662721894	15	53	15	1	338	37,6	6,43	metabolic process		catalytic activity	Pf01593, Pf13450	6467.9	5283.7	4559	3983.6	5426	6320.4	4429.9	4928.5	7257.7	5751.1	4505.5	4467.6	4135.1	4231.3	3624.4	3398.9	20,544	0	1121	15
AFP72240.1	sucrose:fructan 6-fructosyltransferase [Hordeum vulgare subsp. vulgare]	126,773	28,8244766505636	16	45	1	1	621	68,7	5,44	metabolic process	membrane	catalytic activity	Pf00251, Pf08244	3825.9	4637	3136.2	3987.5	3743.1	4761.8	3259.5	4112.6	3515	3332.7	2879.8	2824.2	2818.5	2811.5	2800.6	2405.9	6,499	18	1023	16
BAJ93334.1	predicted protein [Hordeum vulgare subsp. vulgare]	126,746	51,7374517374517	22	78	22	1	259	29,4	10,35				Pf01248	8440	9563.1	9978.7	10252.2	8313.2	8303.9	10038.6	9058.7	8992.4	8593.9	10223.1	9612.7	9030.4	8788	9842.3	9454.5	152,993	0	1137	22
BAJ91543.1	predicted protein [Hordeum vulgare subsp. vulgare]	126,654	56,1946902654867	10	60	8	1	226	23,3	6,23	cellular homeostasis;metabolic process;regulation of biological process		antioxidant activity;catalytic activity	Pf00578, Pf08534	5303.4	5070.4	4584.8	4402.4	5183.8	5478.9	4553.7	4875.4	5685.6	5721.8	4922.3	4933.4	4338.8	5022.1	4748.5	4367.8	60,054	2	1450	10
BAJ97575.1	predicted protein [Hordeum vulgare subsp. vulgare]	126,587	32,9223181257707	22	52	22	1	811	86,9	7,87	transport	membrane	transporter activity	Pf01103, Pf07244	4954.6	5233	4867.3	5257.3	4873.6	5090.5	4583.6	4950.8	4920.8	4940.6	5247.2	4933.4	4722.6	5130.3	4937	5055.3	4,854	0	1079	22
BAJ88724.1	predicted protein [Hordeum vulgare subsp. vulgare]	126,485	40,8496732026144	12	65	12	1	306	32,6	9,61	transport	membrane		Pf00153	6620.9	6214.5	5721.7	5350.4	6489.1	7265.5	5261.5	6052.5	7311.2	7369.8	5881	5986.9	6104.1	6816	5562.5	5557.3	17,33	0	1759	12
BAK01819.1	predicted protein [Hordeum vulgare subsp. vulgare]	126,376	66,2538699690403	25	52	19	1	323	34,8	5,87	metabolic process		catalytic activity	Pf00294	4260.4	4614	5615.2	6114.5	4371.2	4031.8	6117.4	5236.5	4552.6	4495.8	6083.5	5832	5689	4245.3	5646.1	5646.6	19,153	6	1212	25
BAJ96994.1	predicted protein [Hordeum vulgare subsp. vulgare]	126,129	38,7453874538745	15	95	15	1	271	28,2	8,82		membrane		Pf00504	14055.9	12446.1	9470.8	8372	14434.7	14673.6	9350.7	10602.2	14178.9	14705.8	9279.2	10426.5	11168.9	13064.1	9764.6	8949.3	37,747	0	1980	15
BAJ99666.1	predicted protein [Hordeum vulgare subsp. vulgare]	125,967	33,7974683544304	28	59	28	1	790	88,2	6,01	metabolic process		catalytic activity;metal ion binding	Pf01432	4720.1	4879.7	5155.4	5333.3	4107.9	4319.8	4807.8	4901.7	4656.3	4522.2	5374.4	5131.3	4213.6	4732	4933.7	5290.6	4,36	0	1008	28
BAK02378.1	predicted protein [Hordeum vulgare subsp. vulgare]	125,676	37,6785714285714	25	56	23	1	560	62,2	5,36	metabolic process		catalytic activity;protein binding	Pf00254, Pf00515, Pf07719, Pf13181, Pf13414, Pf13424, Pf13432, Pf14559	8252.8	8619.1	7411.6	7546.6	8204.8	7759.8	7685.7	6967.8	8325.5	8185.4	7292.5	7445.6	8675.1	8045.1	7256.1	7111.4	13,874	2	714	25
BAJ85475.1	predicted protein, partial [Hordeum vulgare subsp. vulgare]	125,517	32,5980392156863	12	52	12	1	408	42,6	8,91				Pf13561	5194.2	5073.4	4697.3	4620.3	5172.8	5014	4681.7	4744.8	5363.9	5654.1	4865.5	4979	5084.9	5266.7	4971.1	4776.7	25,367	0	1382	12
BAJ89869.1	predicted protein [Hordeum vulgare subsp. vulgare]	125,352	56,1151079136691	19	70	19	1	278	30,3	10,17	metabolic process	ribosome	RNA binding;structural molecule activity	Pf00333, Pf03719	8803.9	9337.8	6024.3	6117.9	8724.5	8443.5	5875.6	5609.1	8740.3	9071.3	6087.2	5906.3	8899.2	8664.5	5851.4	5668.6	55,234	0	1190	19
BAJ94736.1	predicted protein [Hordeum vulgare subsp. vulgare]	125,235	27,3190621814475	27	42	27	1	981	106,7	6,05	metabolic process	cytoplasm;mitochondrion	catalytic activity;metal ion binding;nucleotide binding;RNA binding	Pf01411, Pf07973	3309.7	3364.2	5238.2	5463.4	3158.9	3526.4	4846.5	5692.4	3251.6	3160.4	5749.4	5354.3	2815.8	3547.5	5328	5924.4	2,548	0	932	27
BAJ96314.1	predicted protein [Hordeum vulgare subsp. vulgare]	125,043	72,6027397260274	23	74	12	1	219	24,4	10,11	metabolic process	ribosome	structural molecule activity	Pf01159, Pf03868	9844.5	9588.8	8153.2	7937.8	10586.1	9371.5	8661.8	8172.6	9179.9	9545.7	7498.9	8029.9	10349.2	9329.4	8594.5	7644.9	68,519	11	987	23
BAK04633.1	predicted protein [Hordeum vulgare subsp. vulgare]	124,899	21,7270194986072	20	58	7	1	718	76,2	6,76	transport	membrane	catalytic activity;transporter activity	Pf03030	5565.3	6045.2	5256	5697.8	5051.8	6109.3	5301.1	5688.5	5350.6	5630.6	5692.1	5242.7	5137.2	5518.1	5014.7	5246.4	7,003	0	1461	20
BAJ90285.1	Glutamate decarboxylase	124,897	22,8346456692913	14	66	9	1	508	57,2	7,52	metabolic process		catalytic activity	Pf00282	1252.2	1131	3576	3357.4	1574.6	1022.1	4120.6	3049.2	1186.3	1158.5	3182.1	3499.8	2146.5	1154.6	3727.4	3408.4	11,69	2	1473	14
ABE41789.1	glucose-6-phosphate isomerase [Hordeum vulgare]	124,645	42,1516754850088	22	52	22	1	567	62,2	7,25	metabolic process		catalytic activity	Pf00342	4056	4282.8	4892	5173.7	4057.3	4038.5	5098	4935.2	4363.3	4317.9	5260.1	5254.3	4545.6	4376.1	5313.2	5260.2	5,739	0	1000	22
BAJ92904.1	predicted protein [Hordeum vulgare subsp. vulgare]	124,542	33,2792207792208	21	48	17	1	616	67,1	7,31	metabolic process	cytoplasm	catalytic activity;metal ion binding;nucleotide binding	Pf00365	3525.4	4033.3	5202.4	5686	3441.7	3536.5	5726.8	5032.4	3643	3589.1	5508.9	5168.4	3962.4	3812.8	5316	5496.5	6,263	5	938	21
BAJ88165.1	predicted protein, partial [Hordeum vulgare subsp. vulgare]	124,364	50,6944444444444	24	68	24	1	288	31,5	7,21	metabolic process;response to stimulus	membrane	antioxidant activity;catalytic activity	Pf00141	7699.9	6960.5	6869.1	6131	7575.4	7515.9	6457.7	6950.2	8111.7	8506.6	7418.5	7707.9	7108.2	7660.9	7126.5	6985.4	42,288	0	961	24
BAJ99960.1	predicted protein [Hordeum vulgare subsp. vulgare]	124,202	49,2890995260664	15	86	15	1	211	22,5	5,85	metabolic process;transport	membrane	transporter activity	Pf00430	14941	11768.7	7474.1	6545.5	16205.8	15661.8	7205	8952.8	13228.7	14666.5	7035.4	8299.1	9655.1	12858.7	8148.9	7294.6	532,67	0	1704	15
BAJ86488.1	predicted protein [Hordeum vulgare subsp. vulgare]	124,202	50,2415458937198	15	86	15	1	207	22,2	5,85	metabolic process;transport	membrane	transporter activity	Pf00430	14941	11768.7	7474.1	6545.5	16205.8	15661.8	7205	8952.8	13228.7	14666.5	7035.4	8299.1	9655.1	12858.7	8148.9	7294.6	532,67	0	1704	15
BAJ99180.1	predicted protein [Hordeum vulgare subsp. vulgare]	123,927	60,5442176870748	10	28	10	1	147	15,4	9,82	metabolic process			Pf02427	2523.1	2368.2	2890.4	2320.6	2402.8	2979.6	3023.9	3294.7	2955.6	3009.6	3012.8	3333.8	2200.6	2889.4	3016.6	2881.1	132,352	0	1016	10
BAJ90883.1	predicted protein [Hordeum vulgare subsp. vulgare]	123,858	41,4096916299559	25	62	24	1	454	50,5	9,33	transport	membrane		Pf03962, Pf04156, Pf05008, Pf05622, Pf05667, Pf08317, Pf08614, Pf11853, Pf11932, Pf12128, Pf13166	6050.2	5710.9	6619.6	6621.4	6544.6	5349.7	7146.4	6291.4	5609	5627	6455	6833.7	6025.4	5170.4	7098.5	6190.6	15,379	1	989	25
BAJ97289.1	predicted protein [Hordeum vulgare subsp. vulgare]	123,805	35,9550561797753	18	37	18	1	534	57,4	6,99	metabolic process;response to stimulus	cytoplasm;cytosol	nucleotide binding;protein binding	Pf00118	2420.5	2449.2	4467.8	4484.3	2483.2	2296.9	4453.8	4210.3	2286.5	2317.2	4346.2	4228.1	2457.4	2345.3	4418.7	4304.3	5,579	0	849	18
Q96468.1	RecName: Full=2-Cys peroxiredoxin BAS1, chloroplastic; AltName: Full=Thiol-specific antioxidant protein; Flags: Precursor	123,760	53,8095238095238	15	106	15	1	210	23,3	5,69	cellular homeostasis;metabolic process;regulation of biological process		antioxidant activity;catalytic activity	Pf00578, Pf08534, Pf10417	10536.8	10765.6	6467.3	7076.9	10201.4	11104.4	6389.1	7271.9	11303.5	11158.3	7250.2	7364.7	9124.7	10787.1	6786.2	7174.1	55,234	0	2290	15
CAJ33759.1	ATP synthase beta subunit, partial (plastid) [Hordeum vulgare]	123,559	89,1891891891892	6	78	6	1	74	8,1	8,62			nucleotide binding	Pf00006	5125.8	5125.3	3091.9	3195.8	4621.9	5699.4	2764.4	3369.1	5361.9	5236.3	3435.4	3219	3997.6	5401.9	2924	3261.6	31621,777	0	3740	6
BAJ98897.1	predicted protein [Hordeum vulgare subsp. vulgare]	123,046	27,8765201122544	27	45	23	1	1069	115,5	5,82			protein binding	Pf00400	4288.7	4295.8	5135.9	5332.6	4475.8	3922.6	5010.1	4340.3	4110.9	4127.5	4929.9	4897.8	4888	4135.6	5091	5070.5	3,054	0	925	27
BAJ93604.1	predicted protein [Hordeum vulgare subsp. vulgare]	122,898	36,0934182590234	19	55	17	1	471	51,4	7,24	metabolic process		catalytic activity	Pf00155, Pf00464	5667.5	6471.3	5859.4	6411.4	5422.9	5656.8	6363.6	5757.5	6131	5744.9	6023	5934.2	6294.7	5825.9	5876.9	6008.7	11,915	3	1000	19
BAJ90613.1	predicted protein [Hordeum vulgare subsp. vulgare]	122,828	56,3888888888889	17	63	9	1	360	38,7	5,81	metabolic process		catalytic activity;protein binding	Pf00891, Pf08100	5176.7	5819	5986.2	6655.1	5348.8	5545	6342.5	6181.7	5033.3	5006.7	5723.1	5524.1	6059.6	5206.8	5517.7	5941.8	19,153	10	1636	17
CAM58977.1	alpha-tubulin 4 [Hordeum vulgare subsp. vulgare]	122,743	43,2372505543237	19	55	2	1	451	49,7	4,96	cell organization and biogenesis	cytoplasm;cytoskeleton	catalytic activity;nucleotide binding;structural molecule activity	Pf00091, Pf03953			274.8	367.3			269.9	269			283.6	254.6			241.7	264.5	18,573	1	916	19
BAJ90886.1	predicted protein [Hordeum vulgare subsp. vulgare]	122,729	83,8323353293413	25	94	25	1	167	19,6	6,62	metabolic process;transport	membrane;mitochondrion	transporter activity	Pf05873	13654.9	12731.5	8433.7	7841.3	13846	12190.7	8451.1	7827.3	13207.4	13442.2	7857.1	8300	14058.9	12173.5	8183.6	7733	847,343	0	1362	25
CAA88558.1	glycine rich protein, RNA binding protein [Hordeum vulgare subsp. vulgare]	122,705	65,3179190751445	9	74	9	1	173	16,8	5,54				Pf00076, Pf13893, Pf14259	6582.3	6225.2	4508.7	4534.8	7658.4	6116.5	4669	4454.9	5939.7	5989.8	3913.5	4152.8	6214.5	5818	4316.9	4265.9	277,256	0	2193	9
BAJ89683.1	predicted protein [Hordeum vulgare subsp. vulgare]	122,689	20,4188481675393	28	56	28	1	1146	122,2	5,47	transport	membrane	transporter activity	Pf00999, Pf02254, Pf05103, Pf05701	5535.3	5203	5066.8	4891.6	5122.7	5557.3	5055.1	5445.2	5545.4	5569.2	5270	5370.5	5221.7	5845.5	5428.5	5598.7	2,892	0	811	28
BAJ97491.1	predicted protein [Hordeum vulgare subsp. vulgare]	122,409	61,3888888888889	17	44	17	1	360	38,1	6,39			RNA binding	Pf00013, Pf13014	2668.4	2640.6	3051	3125.9	2523.6	2550	3048.7	2910.8	2599.4	2614.6	3030.7	3015.3	2674.6	2595.2	2951.1	2967.5	20,544	0	926	17
BAJ97318.1	predicted protein [Hordeum vulgare subsp. vulgare]	122,395	29,1208791208791	20	45	20	1	546	58,7	7,83	metabolic process	organelle lumen	catalytic activity	Pf00198, Pf00364, Pf02817	4856.7	4841.9	4667	4765.3	4705.6	4366.2	4821	4412.6	4845.7	4699.6	4677.1	4790.7	4866	4509.2	4681.7	4652.2	6,055	0	989	20
BAJ97759.1	predicted protein [Hordeum vulgare subsp. vulgare]	122,346	39,647577092511	24	60	23	1	454	50,5	9,33	transport	membrane		Pf03962, Pf04156, Pf05008, Pf05622, Pf05667, Pf08317, Pf08614, Pf11853, Pf11932, Pf12128, Pf13166	6050.2	5710.9	6166.4	6221.3	6544.6	5349.7	6636.3	5880.8	5609	5627	6030.9	6402.2	6025.4	5170.4	6562.9	5804.5	14,086	0	989	24
CAA03925.1	cold-regulated protein, partial [Hordeum vulgare subsp. vulgare]	121,955	90,0826446280992	15	64	2	1	121	12,5	5,15					1312	1169.6	2233.3	1977.6	1114.3	1510.1	1708.7	2221.6	982.7	973.7	2042.5	2246.2	797	1140.2	1887.3	2032.2	629,957	0	1411	15
CAA10664.1	beta-tubulin 2, partial [Hordeum vulgare subsp. vulgare]	121,861	36,3636363636364	14	87	2	1	330	37,4	4,78			catalytic activity;nucleotide binding;structural molecule activity	Pf00091, Pf03953	1015.9	990.6	352.2	445.7	943.4	959.5	404	396.7	834.5	829.1	325.9	290.1	849.4	922.8	308.8	313.7	75,27	0	1924	14
BAJ85252.1	predicted protein [Hordeum vulgare subsp. vulgare]	121,735	82,3788546255507	21	54	9	1	227	25,4	9,52	metabolic process	ribosome	RNA binding;structural molecule activity	Pf00189, Pf07650	6855.3	7460.2	4699.3	4666.9	6478	6384.1	4427.9	4070.3	6938.3	6885.5	4599.4	4303.9	7156.3	6751.5	4271.2	4271	65,608	13	1174	21
BAK03413.1	predicted protein [Hordeum vulgare subsp. vulgare]	121,491	43,1554524361949	19	64	19	1	431	46,3	6,30	metabolic process;response to stimulus	cytoplasm;mitochondrion	catalytic activity	Pf00923	7946.8	8899.2	5479.8	5535.7	9429.4	8308.7	5953.5	4853.9	8317.7	8031.5	5601.8	5119.1	13186.4	8508	5543.5	5286.2	7,577	0	1621	19
BAJ90922.1	predicted protein [Hordeum vulgare subsp. vulgare]	121,289	45,1871657754011	14	37	14	1	374	40,3	6,46	metabolic process	cytoplasm;mitochondrion	catalytic activity;nucleotide binding;protein binding	Pf01118, Pf02774	3202.3	3200.8	2495.8	2429.1	2803.4	2990.4	2234.1	2284.7	3254.3	3599.7	2486.2	2507.3	2635.1	3055.4	2315.2	2425.7	17,957	0	1058	14
BAJ87072.1	predicted protein [Hordeum vulgare subsp. vulgare]	121,113	30,4201680672269	17	41	17	1	595	63,2	6,28	metabolic process		catalytic activity	Pf00920	3107.7	3145.9	4544.8	4549.8	3072.2	3060	4147.7	4271.3	3217.8	3207.4	4810	4726.8	2916.3	3088.7	4526	4516.7	6,43	0	918	17
BAJ93888.1	predicted protein [Hordeum vulgare subsp. vulgare]	120,990	29,5063145809414	28	56	27	1	871	97,9	5,21	metabolic process		catalytic activity;metal ion binding	Pf01433, Pf11838, Pf13485	6408.2	6819.8	5601.4	5742.3	6599.3	6473.5	5887.1	5527.7	6378.1	6317.5	5319.4	5456	7460.1	6670.6	5774.9	5563.4	3,217	0	845	28
BAJ93320.1	predicted protein [Hordeum vulgare subsp. vulgare]	120,990	29,5063145809414	28	56	27	1	871	97,8	5,21	metabolic process		catalytic activity;metal ion binding	Pf01433, Pf11838, Pf13485	6408.2	6819.8	5601.4	5742.3	6599.3	6473.5	5887.1	5527.7	6378.1	6317.5	5319.4	5456	7460.1	6670.6	5774.9	5563.4	3,217	1	845	28
BAJ85672.1	predicted protein [Hordeum vulgare subsp. vulgare]	120,971	30,9338521400778	15	52	15	1	514	55,4	7,56	metabolic process		catalytic activity;metal ion binding	Pf00224, Pf02887	4459.5	5103.2	3078.4	3528.7	4366	4237.8	3107	2901.3	5214.6	5084.4	3652	3574.2	5712.3	5044.7	3473.5	3466.7	5,579	0	1339	15
BAJ85761.1	predicted protein [Hordeum vulgare subsp. vulgare]	120,617	44,9720670391061	16	57	15	1	358	37,3	8,18	metabolic process		catalytic activity	Pf00056, Pf02866	6346.7	5114.3	4505.4	3719.9	6291.5	6892.7	4027.5	5031.8	6522	6878.6	4489.5	4757.6	5418.5	5972.5	4741	4316.6	12,689	1	1336	16
BAJ95746.1	predicted protein [Hordeum vulgare subsp. vulgare]	120,617	44,9720670391061	16	57	15	1	358	37,3	8,18	metabolic process		catalytic activity	Pf00056, Pf02866	6346.7	5114.3	4505.4	3719.9	6291.5	6892.7	4027.5	5031.8	6522	6878.6	4489.5	4757.6	5418.5	5972.5	4741	4316.6	12,689	0	1336	16
BAJ94814.1	predicted protein [Hordeum vulgare subsp. vulgare]	120,545	49,6143958868895	26	71	16	1	389	44,6	10,02	metabolic process	ribosome	structural molecule activity	Pf00297	9513.3	10996.9	7920.1	8075.9	9131.8	9202.5	7415.6	7036.5	9842.8	9767.5	7649	7172.2	9086.7	9589.7	7359.9	7219.6	38,811	13	917	26
BAK06305.1	predicted protein [Hordeum vulgare subsp. vulgare]	120,494	33,9181286549708	12	42	12	1	513	52,8	8,76	metabolic process		catalytic activity	Pf00198, Pf00364, Pf02817	4127.1	4459.7	2963.7	3253.9	3996.5	4527.5	2930.8	3297.4	4352.3	4396.6	3201.6	3112.7	3838.8	4547.6	3054.3	3185.7	6,667	0	1218	12
BAJ87490.1	predicted protein [Hordeum vulgare subsp. vulgare]	120,378	77,124183006536	20	85	6	1	153	16,5	10,15		chromosome;nucleus	DNA binding;protein binding	Pf00125	15755.3	12755	9036.3	5074.4	13334.1	10765.8	7757.6	4735.4	17632.4	19890.1	8011.3	7802.9	11170.2	10561	6023.6	4310.4	3161,278	15	1444	20
BAJ97674.1	predicted protein [Hordeum vulgare subsp. vulgare]	119,917	54,0616246498599	21	56	19	1	357	39,4	6,40	metabolic process		catalytic activity	Pf01747, Pf14306	4324.6	4009.6	5855.5	5636.6	4390.8	4963	5367	7086.1	4311.1	4769.6	6208.8	6474.4	3790.8	4620.2	6209.8	6723.3	27,73	0	864	21
BAJ86388.1	predicted protein [Hordeum vulgare subsp. vulgare]	119,735	36,056338028169	21	39	21	1	710	80,0	5,50	metabolic process		catalytic activity	Pf00326, Pf02897	1929.5	1954.1	4479.5	4699.5	1882.7	1881.1	4480.4	4547.8	1883.1	1866.8	4533.1	4590.7	1893.2	1991.9	4650.4	4618.7	3,062	0	948	21
BAJ89352.1	predicted protein [Hordeum vulgare subsp. vulgare]	119,589	45,2868852459016	20	64	17	1	488	54,2	7,20	metabolic process		catalytic activity	Pf01474	4379.6	5049.6	4099.5	4843.9	4937.3	5077.5	5153.3	5017	4581.3	4339.5	4260.7	4073.3	5934.4	4930.3	4734.6	4877.4	9	5	1156	20
BAJ86238.1	predicted protein [Hordeum vulgare subsp. vulgare]	119,007	29,9605781865966	25	42	25	1	761	82,6	5,71	metabolic process		catalytic activity;nucleotide binding	Pf00092, Pf01078, Pf07728, Pf13519, Pf13768	2612	3105	5557.3	6735.1	2348.4	2993.6	5116.4	6398.2	2699.3	2594.6	6318.2	5457.8	2254	3049.2	5418.1	6580	3,365	0	734	25
AFV80089.1	plastid starch phosphorylase, partial [Hordeum vulgare]	118,767	32,3360184119678	23	40	22	1	869	97,9	5,49	metabolic process		catalytic activity	Pf00343	4248.7	4378.8	3620.7	3887.7	4146.2	4673.9	3742.5	4247.9	4387.2	4372.6	4141.8	3963.8	4014.7	4578.1	3730.7	4266.4	2,455	0	688	23
BAJ84821.1	predicted protein [Hordeum vulgare subsp. vulgare]	118,610	32,8767123287671	13	46	13	1	438	45,5	4,50		nucleus	DNA binding	Pf01429	4553.9	4151.4	4109.3	3828.6	4430.3	4072.9	4131.6	3811.1	4532.7	4455.2	3992.3	4234.7	4383.1	4081.7	3932.2	3828.6	14,505	0	944	13
BAJ92091.1	predicted protein [Hordeum vulgare subsp. vulgare]	118,288	41,9921875	22	53	22	1	512	56,6	6,76	metabolic process	membrane	catalytic activity;metal ion binding	Pf00067, Pf03724	3246.3	3950.9	3860.6	4983.1	3124.2	3591.2	3730.4	4492.3	3338.3	3421.4	4830.9	4162.8	2851.8	3633.6	4202.7	4555.5	13,678	0	973	22
BAJ94874.1	predicted protein [Hordeum vulgare subsp. vulgare]	118,027	26,6380236305048	26	42	26	1	931	106,4	6,55	metabolic process	cytosol	catalytic activity	Pf00686, Pf02446	3855.3	3964.5	4326.1	4718.5	3680.6	3764.2	4234.5	4279.8	3986.4	3850.4	4749.2	4578	3650.4	3750.2	4424.2	4376.9	2,282	0	730	26
BAJ86270.1	predicted protein [Hordeum vulgare subsp. vulgare]	117,864	37	13	88	0	0	300	34,2	4,73	cell organization and biogenesis		catalytic activity;nucleotide binding;structural molecule activity	Pf00091, Pf03953																	85,596	0	1916	13
AAL33610.1	SGT1 [Hordeum vulgare]	117,415	46,112600536193	17	50	17	1	373	41,0	5,03			protein binding	Pf00515, Pf04969, Pf05002, Pf07719, Pf12895, Pf13181, Pf13371, Pf13414, Pf13424, Pf13428, Pf13432, Pf14559	6193.4	6314.4	5312.7	5169.3	6429.2	5962.9	5524.5	4760.5	6153.4	5975	4853.8	5173.4	7211.5	6439.3	5138.8	5054.7	24,119	0	1111	17
BAJ86509.1	predicted protein [Hordeum vulgare subsp. vulgare]	117,353	42,0886075949367	15	53	15	1	316	31,7	9,48	transport	membrane		Pf00153	6298.7	5741.9	4393.6	3949.8	6055.7	6519.9	4091.2	4867.9	6706.3	6826.9	4755.3	5070.4	5472.4	6217.6	4790.8	4398.9	24,119	0	1133	15
BAJ91367.1	predicted protein [Hordeum vulgare subsp. vulgare]	117,219	57,0397111913357	20	53	20	1	277	29,4	9,25	transport	membrane	transporter activity	Pf01459	4719.4	4508.1	6452.2	6180.5	4668.6	4543.7	6445	6374.8	4711.2	4839.3	6181.2	6558.8	4751.9	4492.1	6586.1	6323.8	26,826	0	1213	20
BAK00720.1	predicted protein [Hordeum vulgare subsp. vulgare]	117,097	59,5155709342561	17	50	17	1	289	31,9	9,72		membrane		Pf01145	3967.6	4267.3	6270.3	6379.5	3889.7	3609.2	6066.3	5795.3	4093.9	4112.6	6243.7	6211.6	3941.6	3677	6040.5	5990.8	23,041	0	1121	17
BAJ90138.1	predicted protein [Hordeum vulgare subsp. vulgare]	117,066	24,6298788694482	15	34	15	1	743	79,2	4,96	transport	membrane	transporter activity	Pf00083, Pf06609, Pf07690, Pf13347	4013.5	3616.8	2457.5	2314.7	3933.6	3643.8	2179.6	2039.2	3616.2	3761.1	2227.8	2380.3	3656.6	3554.9	2134	2028.5	9	0	727	15
CAD58958.1	hexose transporter [Hordeum vulgare subsp. vulgare]	117,066	24,6298788694482	15	34	15	1	743	79,3	4,96	transport	membrane	transporter activity	Pf00083, Pf06609, Pf07690, Pf13347	4013.5	3616.8	2457.5	2314.7	3933.6	3643.8	2179.6	2039.2	3616.2	3761.1	2227.8	2380.3	3656.6	3554.9	2134	2028.5	9	0	727	15
BAJ88443.1	predicted protein [Hordeum vulgare subsp. vulgare]	117,064	44,1247002398081	19	47	19	1	417	45,9	5,53	metabolic process		catalytic activity;nucleotide binding	Pf00485	4570.3	4678.8	3175.3	3201.1	4192.8	4877.9	2722.7	3404	4861.2	4630.9	3242.4	3365.8	3663.9	4830.7	2979.7	3491.5	11,023	0	1173	19
BAJ93460.1	predicted protein [Hordeum vulgare subsp. vulgare]	116,925	59,9388379204893	23	56	23	1	327	36,2	5,15	response to stimulus			Pf03168	4666.2	4859.6	7221.1	7309.4	4566.4	4311.4	7711.4	6698.1	4828.5	4685.8	6963.8	6878.4	4861.4	4397	7220.1	7116.3	21,275	0	789	23
AAV65329.1	putative glutamate decarboxylase [Hordeum vulgare]	116,867	33,4905660377358	16	62	13	1	424	47,2	5,25	metabolic process		catalytic activity	Pf00282	7007.1	7136.7	4466.1	4622.6	6780.5	6896.8	4812.4	4381.4	7452.3	7094.1	4507.9	4557.5	6881.4	7105.1	4850.6	4516	13,065	0	1084	16
AAP46640.1	GAD1 [Hordeum vulgare]	116,867	28,9795918367347	16	62	13	1	490	54,3	5,43	metabolic process		catalytic activity	Pf00282	7007.1	7136.7	4466.1	4622.6	6780.5	6896.8	4812.4	4381.4	7452.3	7094.1	4507.9	4557.5	6881.4	7105.1	4850.6	4516	10,721	0	1084	16
ABK56718.1	unknown [Hordeum vulgare]	116,823	57,7181208053691	13	63	1	1	149	16,8	4,27			metal ion binding;protein binding	Pf00036, Pf08726, Pf12763, Pf13202, Pf13405, Pf13499, Pf13833, Pf14658	7877.3	8132.1	7864.9	7727.1	7842.6	7590.1	7962	6937.7	8356.1	8151.7	7554.1	7913.7	8740.2	7676.7	6975.8	7002.3	629,957	16	1217	13
BAK01750.1	predicted protein [Hordeum vulgare subsp. vulgare]	116,644	66	15	82	2	1	150	16,2	10,02		chromosome;nucleus	DNA binding;protein binding	Pf00125	3041.4	2265.1	3459	1935.7	2718.9	2080.9	2979.4	1742.6	3083.7	3432.1	2859.4	2929.3	2134.2	2052.9	2147.9	1645	1667,101	0	1554	15
BAJ84915.1	predicted protein [Hordeum vulgare subsp. vulgare]	116,633	34,8802395209581	24	45	24	1	668	73,9	7,08	metabolic process		catalytic activity;nucleotide binding	Pf01756, Pf02770, Pf14749	3205.5	3412.2	5079.3	5240	3536.1	3258.5	5307	4935.8	3577.4	3576.7	5364	5499.5	4150.3	3487.9	5581.5	5226.2	4,391	0	905	24
BAJ99220.1	predicted protein, partial [Hordeum vulgare subsp. vulgare]	116,586	27,9527559055118	30	44	29	1	1016	114,2	7,30	regulation of biological process			Pf14443	3138.3	3102.3	6110.2	6183.7	3067.8	3050.7	5793.2	5641.5	3153.8	3213	6181.4	6034.9	3126.3	3172.9	5791.2	5877.1	2,275	1	683	30
BAJ88559.1	predicted protein [Hordeum vulgare subsp. vulgare]	116,283	38,2051282051282	19	54	8	1	390	42,2	9,61	cell organization and biogenesis		nucleotide binding	Pf00012, Pf06723	2070.7	2025.9	1483.9	1446.9	2098.9	1932.4	1714.1	1476.4	2047.9	2039.8	1387.9	1461	2193.5	1996.7	1659	1623.9	24,65	0	971	19
BAJ88874.1	predicted protein [Hordeum vulgare subsp. vulgare]	116,229	57,7181208053691	13	64	1	1	149	16,8	4,27			metal ion binding;protein binding	Pf00036, Pf08726, Pf12763, Pf13202, Pf13405, Pf13499, Pf13833, Pf14658	358.5	351.6	226.6	250.2	288	326.5	192.3	217.3	343.5	355.4	261.7	230.4	260.8	381.2	189.7	220.8	629,957	0	1212	13
BAJ98304.1	predicted protein, partial [Hordeum vulgare subsp. vulgare]	116,063	51,8847006651885	18	45	18	1	451	49,2	7,56	transport	membrane	transporter activity	Pf01103, Pf07244	4691.5	4980.1	3807.5	4052.5	4619.6	4858.2	3580.9	3857.8	4678.5	4740.9	4068.5	3869.5	4501.9	4886	3830.4	3917.5	7,532	0	1035	18
AAL08496.1	ascorbate peroxidase [Hordeum vulgare subsp. vulgare]	115,670	65,625	14	81	11	1	256	27,6	5,25	metabolic process;response to stimulus		antioxidant activity;catalytic activity	Pf00141	6126.5	5641.4	4574.3	4018.1	7049.4	6468.6	5424.3	4579.7	6037.2	6215.6	4544.7	4497.4	7631.4	7059.3	5083.1	5073.1	47,697	1	1449	14
BAJ86175.1	predicted protein, partial [Hordeum vulgare subsp. vulgare]	115,398	23,6530880420499	19	47	18	1	761	83,2	9,04	metabolic process		catalytic activity	Pf00378, Pf00725, Pf02737	4392.4	4384	5020.6	5306.6	4128.8	4067.2	5097.3	4808.9	4366.1	4481.9	5258.3	5276.1	4296.7	4289.1	5363.3	5123.6	4,623	1	1077	19
CAB76916.1	beta tubulin 3, partial [Hordeum vulgare subsp. vulgare]	115,302	41,5966386554622	11	82	0	1	238	26,8	8,25			catalytic activity;nucleotide binding;structural molecule activity	Pf00091, Pf03953																	47,697	0	1989	11
BAJ95108.1	predicted protein [Hordeum vulgare subsp. vulgare]	115,259	55,2083333333333	15	44	15	1	288	31,6	5,82	metabolic process;regulation of biological process	mitochondrion;organelle lumen	enzyme regulator activity;metal ion binding;nucleotide binding;protein binding	Pf01025	6301.8	6019.4	3322.7	3161.6	6157.8	6282	3156.1	3345.1	6540.8	6862.6	3581.9	3580.2	5313.6	6360.1	3280	3364.9	17,957	0	1358	15
BAK08096.1	predicted protein [Hordeum vulgare subsp. vulgare]	115,174	44,1734417344173	14	55	6	1	369	39,5	5,48	metabolic process	mitochondrion;organelle lumen	catalytic activity	Pf02779, Pf02780	5541.5	5542.6	4128.7	4022.9	5798.5	5353.8	4417.2	4129.6	5462.7	5641.4	3846.8	4179.4	6272.1	5399.6	4228.8	4003.9	26,826	9	1029	14
BAJ85622.1	predicted protein [Hordeum vulgare subsp. vulgare]	115,132	32,0388349514563	24	38	24	1	721	83,3	5,14	cell organization and biogenesis;metabolic process;regulation of biological process	cytoplasm	protein binding;RNA binding	Pf00076, Pf08662	1643.8	1775	4911	5294.2	1554.7	1569	4707	4468.6	1608.1	1603.1	5154.3	4867.5	1727.3	1622.9	4605.6	4876	6,079	0	469	24
DAA80496.1	TPA_exp: pyrroline-5-carboxylate synthetase [Hordeum vulgare subsp. vulgare]	115,025	34,3575418994413	27	42	27	1	716	77,5	6,61	metabolic process	cytoplasm	catalytic activity;nucleotide binding	Pf00696	2612.3	2927.1	5883.7	6847.3	2539.4	2572.6	5911.9	5321	2577.4	2369.4	6021.2	5606.3	3377.5	2588.7	6000.5	5881	3,348	0	767	27
BAJ92418.1	predicted protein [Hordeum vulgare subsp. vulgare]	114,916	69,1011235955056	11	51	11	1	178	18,6	8,65				Pf01042	6398	6803.6	4749.7	5043.8	5930.7	6026.4	4298.3	4407.6	6596.3	6435.6	5026.9	4615.2	5558.4	6724.5	4396.4	4955.3	38,811	0	1411	11
AMA20245.1	photosystem I P700 apoprotein A2 (chloroplast) [Hordeum vulgare subsp. vulgare]	114,800	18,1198910081744	13	62	13	1	734	82,6	7,15	metabolic process;transport	membrane	catalytic activity;metal ion binding	Pf00223	5395.8	5369.7	4077.6	3873.3	5384.7	6541.6	4152.4	4880.2	5663.9	5936.6	4547.9	4314.7	5448.1	6204.4	4538.5	4568.6	10,159	0	1295	13
BAJ98194.1	predicted protein [Hordeum vulgare subsp. vulgare]	114,435	31,9034852546917	17	78	16	1	373	39,8	6,71	metabolic process	mitochondrion	catalytic activity	Pf00291	6971.2	6954.8	4961.4	5051.1	7502	6304	5704.7	4658.5	7185	6988	4568	5424.6	10493	5800.3	5088.1	4232.2	58,948	0	1142	17
BAJ95449.1	predicted protein [Hordeum vulgare subsp. vulgare]	114,359	61,2456747404844	14	38	13	1	289	32,0	5,48	metabolic process		catalytic activity	Pf00704	5272.7	4964.4	2465	2223.4	5621.4	5337.5	2793.8	2364.8	5409.4	5517.2	2273.3	2528.2	5726.8	5475.3	2325.9	2595.6	22,714	1	1041	14
BAJ95309.1	predicted protein [Hordeum vulgare subsp. vulgare]	114,080	25,6435643564356	29	54	28	1	1010	112,8	6,30	metabolic process		catalytic activity;metal ion binding	Pf01074, Pf07748, Pf09261	4488.3	4209.5	6639.3	6119.6	4332	4063.6	6105.6	5720.9	4249.5	4138.2	6181.8	6065.7	4037.9	4178.2	5897.1	5970.6	2,831	1	765	29
BAK02240.1	predicted protein, partial [Hordeum vulgare subsp. vulgare]	113,755	41,2103746397695	12	33	12	1	347	35,8	8,50	metabolic process		catalytic activity;nucleotide binding	Pf03446, Pf03807, Pf14833	3448.4	3351.3	2892.1	2710.3	3085.1	3504.5	2675.8	2922.4	3843.3	3778.9	3033.6	3043.4	2894.2	3392.6	2662.5	2754.9	10,22	0	1043	12
BAJ88924.1	predicted protein, partial [Hordeum vulgare subsp. vulgare]	113,755	40,5099150141643	12	33	12	1	353	36,6	9,11	metabolic process		catalytic activity;nucleotide binding	Pf03446, Pf03807, Pf14833	3448.4	3351.3	2892.1	2710.3	3085.1	3504.5	2675.8	2922.4	3843.3	3778.9	3033.6	3043.4	2894.2	3392.6	2662.5	2754.9	10,22	0	1043	12
BAK07624.1	predicted protein [Hordeum vulgare subsp. vulgare]	113,607	20,5186880244088	24	39	23	1	1311	141,1	5,68	cell organization and biogenesis;regulation of biological process	cytoskeleton	catalytic activity;metal ion binding;motor activity;protein binding	Pf01576, Pf03234, Pf05557, Pf06160, Pf12763, Pf13202, Pf13499, Pf13833	2844.6	2828.8	4168.1	4430.3	2726.3	2560.4	4320	4269.7	2663.7	2607	4177.3	4229.6	2707.5	2577.2	4318.1	4264.6	1,596	1	824	24
BAJ87277.1	predicted protein [Hordeum vulgare subsp. vulgare]	113,493	45,7055214723926	17	49	17	1	326	35,4	9,35	metabolic process;transport		catalytic activity;transporter activity	Pf00231	3338.5	3315.2	5442.2	5277.6	3333.3	3136	5245.9	4738.5	3331.3	3252.7	5229.6	5047.3	3815.9	3301.5	4916.5	5004.3	27,184	0	962	17
BAJ96977.1	predicted protein [Hordeum vulgare subsp. vulgare]	113,286	28,0159521435693	26	53	7	1	1003	113,3	5,48	metabolic process		catalytic activity	Pf00311	2168.5	2119.3	2340.9	2329.9	2024	2385.3	2297.2	2928.9	2163.4	2270.9	2502.8	2561	1805.2	2335.7	2605.8	2819.8	2,008	10	894	26
BAJ91632.1	predicted protein [Hordeum vulgare subsp. vulgare]	113,275	25,260718424102	24	62	11	1	863	96,5	6,81	metabolic process		catalytic activity;metal ion binding;protein binding	Pf00305, Pf01477	730	661.9	1528.3	1396.2	971.1	897.3	2477.2	1933.9	672.2	659	1379.9	1247.5	1111.8	835.2	2006.2	2010.1	3,458	0	948	24
BAJ90241.1	predicted protein [Hordeum vulgare subsp. vulgare]	113,229	61,1940298507463	16	73	16	1	201	21,9	8,76	metabolic process		metal ion binding	Pf01789	4248.2	4097.7	5513.1	5027.6	4341.8	4372.2	5261.4	5802.8	4324.9	4525	5162.5	5935.9	3753.5	4316.2	5700	5162.3	141,51	0	1584	16
BAJ96843.1	predicted protein [Hordeum vulgare subsp. vulgare]	113,229	53,0172413793103	16	73	16	1	232	25,1	9,47	metabolic process		metal ion binding	Pf01789	4248.2	4097.7	5513.1	5027.6	4341.8	4372.2	5261.4	5802.8	4324.9	4525	5162.5	5935.9	3753.5	4316.2	5700	5162.3	99	0	1584	16
BAK01391.1	predicted protein [Hordeum vulgare subsp. vulgare]	113,164	45,662100456621	13	76	13	1	219	24,9	6,21			catalytic activity;protein binding	Pf00043, Pf02798, Pf13409, Pf13410, Pf13417	7454.8	8022.8	6512.8	6868.7	7417.3	7234.8	6631.6	6469.7	7936.7	7645	6326	7034.5	8501.1	7293.5	6205.2	6224	350,119	0	1628	13
BAJ87096.1	predicted protein [Hordeum vulgare subsp. vulgare]	112,687	44,078947368421	10	45	10	1	304	33,2	6,28	metabolic process		metal ion binding	Pf00034, Pf02167	4112	4352.4	2272.7	2357.6	3888.5	3823.2	2395.8	2149.1	4207.9	4091.9	2259.7	2276.3	4312.2	4161	2289.7	2293.3	30,623	0	1071	10
BAJ88897.1	predicted protein [Hordeum vulgare subsp. vulgare]	112,687	28,9835164835165	21	46	21	1	728	78,8	8,98	metabolic process		catalytic activity	Pf00378, Pf00725, Pf02737	4476.3	4469.2	3916.8	4050.3	4628.4	4185.6	4216.6	3845.2	4489.3	4575.7	4136.2	4217.6	5600.9	4364.7	4105	3920.3	4,259	0	908	21
BAJ93145.1	predicted protein [Hordeum vulgare subsp. vulgare]	112,687	28,9835164835165	21	46	21	1	728	78,8	8,98	metabolic process		catalytic activity	Pf00378, Pf00725, Pf02737	4476.3	4469.2	3916.8	4050.3	4628.4	4185.6	4216.6	3845.2	4489.3	4575.7	4136.2	4217.6	5600.9	4364.7	4105	3920.3	4,259	0	908	21
P15737.1	RecName: Full=Glucan endo-1,3-beta-glucosidase GII; AltName: Full=(1-_3)-beta-glucan endohydrolase GII; AltName: Full=(1-_3)-beta-glucanase isoenzyme GII; AltName: Full=Beta-1,3-endoglucanase GII; Flags: Precursor	112,505	55,9880239520958	15	40	15	1	334	35,2	8,98	defense response;metabolic process;response to stimulus		catalytic activity	Pf00332	2656.4	4078.9	2372.8	3582.7	3984.2	2711.6	3571.8	1538	3283.2	2836.5	1451.7	2093.6	8885.8	2811.8	2478.4	2103.7	9	0	1227	15
AAM75342.1	beta-1,3-glucanase II [Hordeum vulgare subsp. vulgare]	112,505	55,9880239520958	15	40	15	1	334	35,2	8,98	metabolic process		catalytic activity	Pf00332	2656.4	4078.9	2372.8	3582.7	3984.2	2711.6	3571.8	1538	3283.2	2836.5	1451.7	2093.6	8885.8	2811.8	2478.4	2103.7	9	0	1227	15
1GHS	A Chain A, The Three-Dimensional Structures Of Two Plant Beta-Glucan Endohydrolases With Distinct Substrate Specificities	112,505	61,1111111111111	15	40	15	1	306	32,3	8,78					2656.4	4078.9	2372.8	3582.7	3984.2	2711.6	3571.8	1538	3283.2	2836.5	1451.7	2093.6	8885.8	2811.8	2478.4	2103.7	9	0	1227	15
BAJ94028.1	predicted protein [Hordeum vulgare subsp. vulgare]	112,337	67,9611650485437	14	74	14	1	103	11,4	11,47		chromosome;nucleus	DNA binding;protein binding	Pf00125, Pf15630	5993.1	5379	5104.3	3958.2	6842.5	6102.4	6788.6	4827.4	5897.7	6120.5	4222	4701.9	7913.1	6178.5	6185.7	4953.5	31621,777	0	1563	14
BAK03333.1	predicted protein [Hordeum vulgare subsp. vulgare]	112,337	15,3508771929825	14	74	14	1	456	50,5	9,95	cell organization and biogenesis;metabolic process	chromosome;nucleus	catalytic activity;DNA binding;protein binding	Pf00125, Pf00300	5993.1	5379	5104.3	3958.2	6842.5	6102.4	6788.6	4827.4	5897.7	6120.5	4222	4701.9	7913.1	6178.5	6185.7	4953.5	7,532	0	1563	14
BAK02764.1	predicted protein [Hordeum vulgare subsp. vulgare]	112,337	67,9611650485437	14	74	14	1	103	11,4	11,47	cell organization and biogenesis	chromosome;nucleus	DNA binding;protein binding	Pf00125, Pf15630	5993.1	5379	5104.3	3958.2	6842.5	6102.4	6788.6	4827.4	5897.7	6120.5	4222	4701.9	7913.1	6178.5	6185.7	4953.5	31621,777	0	1563	14
BAJ99542.1	predicted protein [Hordeum vulgare subsp. vulgare]	112,280	61,5969581749049	18	49	18	1	263	29,2	4,75	metabolic process;regulation of biological process	nucleus	DNA binding;enzyme regulator activity	Pf00705, Pf02747	5329.6	5452.7	5362	5415.3	4857.4	4678.2	5245.6	5032.5	5070.3	5005.2	5239.7	4989.1	4923.4	5050.6	5106.3	5099.3	45,416	0	981	18
AAK38481.1	alpha-L-arabinofuranosidase/beta-D-xylosidase isoenzyme ARA-I [Hordeum vulgare]	112,243	26,5122265122265	19	63	19	1	777	81,9	5,92	metabolic process		catalytic activity	Pf00933, Pf01915, Pf14310	6296.8	6089.1	6034.4	6036.7	6342.8	6119.8	6161.7	6304.9	5802.3	6041.9	5793.2	6131.7	5631	6035.8	5984.5	6080.1	3,725	0	1303	19
BAJ90315.1	predicted protein [Hordeum vulgare subsp. vulgare]	112,243	26,5806451612903	19	63	19	1	775	81,8	6,11	metabolic process		catalytic activity	Pf00933, Pf01915, Pf14310	6296.8	6089.1	6034.4	6036.7	6342.8	6119.8	6161.7	6304.9	5802.3	6041.9	5793.2	6131.7	5631	6035.8	5984.5	6080.1	3,725	0	1303	19
BAJ96778.1	predicted protein [Hordeum vulgare subsp. vulgare]	112,243	26,5806451612903	19	63	19	1	775	81,8	6,11	metabolic process		catalytic activity	Pf00933, Pf01915, Pf14310	6296.8	6089.1	6034.4	6036.7	6342.8	6119.8	6161.7	6304.9	5802.3	6041.9	5793.2	6131.7	5631	6035.8	5984.5	6080.1	3,725	0	1303	19
BAJ96158.1	predicted protein [Hordeum vulgare subsp. vulgare]	112,071	40,139211136891	18	58	18	1	431	46,4	6,60	metabolic process;response to stimulus	cytoplasm;mitochondrion	catalytic activity	Pf00923	7218.7	8029.3	5216	5218.5	8548.5	7452.5	5661.6	4580.8	7538.7	7252.5	5315.2	4870.3	11955.6	7659	5272.5	5009	6,356	0	1509	18
BAK06478.1	predicted protein [Hordeum vulgare subsp. vulgare]	111,990	74,3421052631579	17	77	4	1	152	16,5	10,02		chromosome;nucleus	DNA binding;protein binding	Pf00125	2953.6	2232.2	2407.5	1446.6	2624.1	2034.2	2237.9	1564.3	3129.9	3362.4	1825	2109.2	2165.3	2008.6	1952.2	1348	2153,435	1	1511	17
BAJ92721.1	predicted protein [Hordeum vulgare subsp. vulgare]	111,954	42,014742014742	14	44	11	1	407	42,7	7,74	metabolic process		catalytic activity;nucleotide binding	Pf00044, Pf02800	2151.5	2112.3	2671.7	2729.7	2206.6	2029.3	2944.6	2641.1	1989.4	1964.1	2631.7	2545	2289.9	2307.8	2795.8	3017.6	5,629	0	1073	14
BAK05828.1	predicted protein [Hordeum vulgare subsp. vulgare]	111,809	11,7894736842105	13	55	1	1	950	104,2	6,48	metabolic process;transport	membrane	catalytic activity;metal ion binding;nucleotide binding;transporter activity	Pf00122, Pf00690, Pf00702, Pf12710, Pf13246			237.9	320.2			266	308.2			318.7	266.3			268	297.4	2,162	0	1278	13
AAK38482.1	beta-D-xylosidase [Hordeum vulgare]	111,792	23,8095238095238	19	56	17	1	777	83,5	6,83	metabolic process		catalytic activity	Pf00933, Pf01915, Pf14310	5572.5	5605.8	4257.8	4528	4945.1	4628.2	3983.5	3894.6	5020.1	4689.8	4200.4	4020.6	4326.1	4758	4055.6	3951.5	3,642	2	887	19
BAK02034.1	predicted protein [Hordeum vulgare subsp. vulgare]	111,534	58,3756345177665	16	71	16	1	197	22,0	9,85	metabolic process	ribosome	structural molecule activity	Pf01281, Pf03948	7645.6	7775.4	4864.6	5134.4	7312.8	8192.6	4938	5690.2	7692.2	7978.1	5181.1	5183.7	5684.6	8853	5452.3	5641.2	169,125	0	1423	16
BAJ85477.1	predicted protein [Hordeum vulgare subsp. vulgare]	111,244	67,3003802281369	19	46	19	1	263	28,7	9,80	transport	Golgi;membrane;vacuole	catalytic activity;transporter activity	Pf01813	4597	4479.5	4530.4	4251.9	4522.6	4395.8	4364.5	4147.5	4575.9	4769.3	4317.1	4360.4	4824.2	4373.1	4246.9	4170.7	38,811	0	758	19
BAJ88798.1	predicted protein [Hordeum vulgare subsp. vulgare]	111,038	34,7912524850895	14	40	14	1	503	54,4	5,62	metabolic process		catalytic activity	Pf00171	5995.5	6589.7	3600.8	3950.3	5979	5746.3	3798.1	3384.1	6358.3	5952.8	3772.3	3711.8	6032	5910.6	3510.8	3467.9	6,586	0	1193	14
BAJ85222.1	predicted protein [Hordeum vulgare subsp. vulgare]	111,009	27,6807980049875	15	55	3	1	401	42,1	6,23	metabolic process		catalytic activity;nucleotide binding	Pf00162			720.1	692.1			742.7	705.5			657	680.2			739.8	686.7	8,183	0	902	15
BAJ96683.1	predicted protein [Hordeum vulgare subsp. vulgare]	110,996	35,9081419624217	17	41	3	1	479	53,4	5,43	metabolic process		catalytic activity;metal ion binding	Pf01261	5568.8	5678.1	3463.2	3582.8	5455	4936.2	3644.5	3164	5713.7	5460.9	3527.7	3440.2	6110.2	5496.9	3465.2	3493.6	6,356	14	1004	17
BAK01582.1	predicted protein, partial [Hordeum vulgare subsp. vulgare]	110,970	28,2087447108604	18	61	18	1	709	75,1	5,91	metabolic process		catalytic activity	Pf00933, Pf01915, Pf14310	6072.6	5845	5914.7	5912.6	6132.9	5877.4	6027.9	6181.5	5562.1	5787	5678.4	6005.6	5463.3	5771.5	5863.3	5936	3,642	0	1297	18
BAJ95816.1	predicted protein [Hordeum vulgare subsp. vulgare]	110,696	21,1041852181656	24	48	24	1	1123	122,8	4,92	transport	nucleus	protein binding	Pf06122, Pf13513, Pf13646	4236	4302.5	4086	4151.4	3934.7	3999.4	4102.7	3801.7	4314.9	4161.5	4125.4	4164.5	4192.9	4188.1	4113.7	4033.3	2,36	0	978	24
BAK03332.1	predicted protein, partial [Hordeum vulgare subsp. vulgare]	110,590	63,9810426540284	15	45	13	1	211	23,9	5,38	metabolic process	cytoplasm	catalytic activity;metal ion binding	Pf01676, Pf06415	4346.5	4864.9	5366.8	6101	4392	4316.5	5552.9	5025.4	4647.5	4461.6	5841.6	5457.6	4952.5	4544.6	5412.2	5824.6	32,839	3	899	15
BAJ91067.1	predicted protein [Hordeum vulgare subsp. vulgare]	110,492	36,0381861575179	18	44	18	1	419	45,8	6,74	metabolic process		catalytic activity	Pf00676, Pf02775	4653.5	4871.8	3513.3	3745.8	4344.4	5121.7	3472.5	4142.8	4774.2	4784.9	4055	3761	4099.9	5271	3753.6	4010.4	9	0	954	18
BAK05658.1	predicted protein [Hordeum vulgare subsp. vulgare]	110,340	42,299794661191	25	59	17	1	487	53,5	8,84	metabolic process		catalytic activity;metal ion binding	Pf00067	3409.5	3169.4	2850.3	2484	4313.7	3891.3	4295	3351.8	3166.8	3066.1	2527	2515.5	4864.5	3907.6	3757.3	3263.4	5,884	0	908	25
BAJ90005.1	predicted protein [Hordeum vulgare subsp. vulgare]	110,323	39,5784543325527	14	59	7	1	427	46,1	6,01	metabolic process		catalytic activity;metal ion binding	Pf00490	5588.2	6004	3228.6	3764.6	5552.9	5886.1	3556.9	3970.3	5016	4906.1	3569.1	3240.2	4798.5	6484.2	3570.8	4319.1	6,667	10	1341	14
BAJ97416.1	predicted protein [Hordeum vulgare subsp. vulgare]	109,964	66,2420382165605	21	42	21	1	314	35,2	7,01			metal ion binding	Pf00191	3578	3746.8	2559.3	2831.4	3769.5	3341	3038.4	2655.3	3405.8	3316.4	2487.6	2595	3824.2	3447.5	2671.8	2817.6	21,387	0	925	21
BAJ89651.1	predicted protein [Hordeum vulgare subsp. vulgare]	109,900	45,3488372093023	17	52	17	1	344	37,4	5,47	metabolic process		catalytic activity	Pf00316	6353	5637.4	5239.6	4417.6	6077	7295.4	4580.9	5895.9	6948.7	7408.3	5756.8	5765.4	5439.1	6768.6	5507	5387.2	16,783	0	1370	17
BAK01914.1	predicted protein [Hordeum vulgare subsp. vulgare]	109,434	27,9674796747967	17	44	17	1	615	67,8	5,11	metabolic process		catalytic activity;metal ion binding	Pf01433, Pf09127, Pf13485	5014.2	5041.6	3533.7	3421.5	4928.8	4467.5	3418.5	3169.6	4970.9	5009.3	3416.2	3499.2	5306.5	4827.3	3465.9	3340.1	9,826	0	920	17
BAJ94094.1	predicted protein [Hordeum vulgare subsp. vulgare]	109,248	35,6435643564356	20	46	20	1	505	55,4	7,88	metabolic process;transport	membrane;mitochondrion	catalytic activity;metal ion binding;nucleotide binding	Pf01512, Pf10531, Pf10589	2338.4	2380.1	5016.8	5075.5	2152.2	2193.4	5083.7	4594.8	2334.2	2210.4	5006.8	4967.1	2477.8	2312.8	4933.6	4965	7,003	0	909	20
BAJ90564.1	predicted protein [Hordeum vulgare subsp. vulgare]	109,247	49,6746203904555	20	49	20	1	461	49,9	8,18	metabolic process		catalytic activity	Pf00155, Pf04864	5545.5	5438.7	3749.1	3572.1	5527.3	5311.4	3576.4	3590.6	5717.3	5849.1	3820.8	3943.7	5590.1	5721.7	3679.7	3693.3	6,356	0	898	20
BAJ87964.1	predicted protein [Hordeum vulgare subsp. vulgare]	109,239	41,3965087281795	16	31	16	1	401	41,7	7,62	metabolic process		catalytic activity	Pf00108, Pf02803	1960.7	1911.4	3119.2	3341.6	2082.2	1880.1	3353.7	3104	1867.1	1906.8	3262.9	3164.2	1946	1928.5	3325.2	3160.5	10,053	0	738	16
BAK05515.1	predicted protein [Hordeum vulgare subsp. vulgare]	109,148	74,1496598639456	13	95	1	1	147	15,8	6,55	metabolic process		catalytic activity	Pf02800			69.5	58			61.8	78			57	63.4			65.7	77.6	150,991	0	2850	13
BAK02925.1	predicted protein [Hordeum vulgare subsp. vulgare]	109,006	26,3392857142857	20	40	15	1	896	99,7	5,17	transport	cytoplasm;Golgi;membrane	structural molecule activity	Pf01602, Pf08752	1756.3	1897.7	2428.5	2491.8	1792.4	1734.3	2633.5	2450	1741	1696.5	2412.8	2483.7	1956.6	1724.3	2576.7	2287.2	1,97	0	771	20
BAK06225.1	predicted protein [Hordeum vulgare subsp. vulgare]	108,989	28,0405405405405	25	36	25	1	888	95,2	5,95	metabolic process	cytoplasm	catalytic activity;nucleotide binding	Pf00221, Pf00587, Pf03129, Pf12745, Pf13393	2430.8	2552.6	4937.2	5164.2	2271.3	2310.7	4802	4622.2	2468	2401.3	5035.4	4744.4	2512.8	2513.4	4721.6	4975.5	2,043	0	616	25
BAJ85870.1	predicted protein [Hordeum vulgare subsp. vulgare]	108,983	31,1855670103093	24	46	24	1	776	87,0	5,16			catalytic activity	Pf00293	4181.6	4126.8	4841.1	5168.6	4319.5	3995.5	5136.6	4674.4	3938.2	3817	4511.6	4607.4	4773.3	3905.9	4642	4837.7	2,981	0	724	24
BAJ91934.1	predicted protein [Hordeum vulgare subsp. vulgare]	108,770	51,0050251256281	15	42	15	1	398	41,8	5,86	metabolic process	cytoplasm	catalytic activity;metal ion binding;nucleotide binding	Pf00180	4451	4632.6	4350.5	4461.1	4441.5	4581.1	4389.3	4453	4666	4663.6	4565.1	4655.3	4457.3	4841.3	4545.5	4547.4	7,377	0	1080	15
Q9SCB9.1	RecName: Full=V-type proton ATPase subunit C; Short=V-ATPase subunit C; AltName: Full=Vacuolar proton pump subunit C	108,735	59,0395480225989	19	59	19	1	354	40,0	6,46	transport	membrane;vacuole	transporter activity	Pf03223	6711	6389	3655.4	3661.9	6786.7	6222.3	3582.7	3365.3	6377.6	6424	3534.7	3650.2	6655.6	5977.7	3575.5	3389.9	10,938	0	1089	19
BAK03283.1	predicted protein [Hordeum vulgare subsp. vulgare]	108,241	49,8886414253898	23	54	23	1	449	49,7	6,21	metabolic process;regulation of biological process	cytoplasm	catalytic activity;nucleotide binding;RNA binding	Pf00004, Pf00910, Pf05673, Pf07724, Pf07726, Pf07728, Pf13191, Pf13401	4410.5	4681.1	3508.6	3744	4262.9	4118.9	3609.6	3392.5	4471	4347.5	3532	3423.2	4581.8	4264	3562.6	3617.8	10,788	0	877	23
BAJ99128.1	predicted protein [Hordeum vulgare subsp. vulgare]	108,211	40,7608695652174	16	51	14	1	368	42,0	4,46	cell organization and biogenesis	nucleus		Pf00956	5169.7	5286.2	3995.3	4025.5	4985.6	4665.9	3809.1	3616.8	5068.1	5320.3	3873.2	3997.6	4936.3	4868.6	3698.5	3724.9	26,826	2	822	16
BAJ91389.1	predicted protein [Hordeum vulgare subsp. vulgare]	108,121	54,625550660793	19	78	18	1	227	26,2	7,06	transport		catalytic activity;transporter activity	Pf01991	8700.8	7716.4	6011.4	5568.6	9274.9	8037.8	6452.9	6097.9	8062.2	8344.9	5413.4	6085.5	8161.8	7613	6350.1	5503.9	152,993	0	1041	19
AAD10336.1	YLP [Hordeum vulgare subsp. vulgare]	108,121	54,625550660793	19	78	18	1	227	26,2	7,02	transport		catalytic activity;transporter activity	Pf01991	8700.8	7716.4	6011.4	5568.6	9274.9	8037.8	6452.9	6097.9	8062.2	8344.9	5413.4	6085.5	8161.8	7613	6350.1	5503.9	152,993	1	1041	19
BAK02999.1	predicted protein [Hordeum vulgare subsp. vulgare]	108,039	17,1060698957695	24	33	24	1	1631	176,9	8,35		membrane	protein binding		1707.5	1766.7	4410.9	4634.6	1530.9	1337.5	4337.7	4482.3	1352	1337.4	4519.8	4447.5	1389.9	1801.4	4384.7	4482.4	0,945	0	729	24
CAA47264.1	sucrose synthase, partial [Hordeum vulgare]	107,783	38,9078498293515	25	58	24	1	586	66,9	6,19	metabolic process		catalytic activity	Pf00534, Pf00862, Pf13524, Pf13692	5539.7	6488.2	4695.6	4616	6091.5	5672.5	4478.7	4166.4	8505.6	8311	5971.7	6031.7	11607.7	8420.6	5930.8	6331.9	8,345	0	960	25
BAK08031.1	predicted protein [Hordeum vulgare subsp. vulgare]	107,499	50,9756097560976	20	54	18	1	410	45,7	6,07	metabolic process;regulation of biological process;response to stimulus	cytoplasm	catalytic activity;nucleotide binding;RNA binding	Pf00004, Pf00006, Pf00910, Pf01057, Pf01078, Pf05496, Pf05673, Pf06068, Pf07724, Pf07726, Pf07728, Pf10236, Pf13191, Pf13401, Pf13604	4471.1	4714	5400.4	5457.6	4388.4	4044.7	5515.4	5133.7	4414.7	4380	5240.7	5394.7	4622.1	4208.8	5282.2	5176.3	18,573	2	813	20
BAJ86549.1	predicted protein [Hordeum vulgare subsp. vulgare]	107,472	26,5658747300216	12	30	8	1	463	48,6	7,15	metabolic process		catalytic activity	Pf00109, Pf02801	3328	3430	2444.7	2642.6	3336.4	3234.3	2484.9	2485.7	3320.6	3440.9	2512.5	2601.6	3186.5	3296.9	2621	2493.1	9	4	829	12
BAJ91327.1	predicted protein [Hordeum vulgare subsp. vulgare]	107,385	46,9613259668508	17	45	17	1	362	39,7	7,20	metabolic process	mitochondrion	catalytic activity;metal ion binding;nucleotide binding	Pf00180	3480.9	3278	3933.5	3777.5	3346.2	3173.2	3902.3	3499.1	3345.9	3339.6	3724.8	3848.3	3471.9	3230	3633.1	3734.7	14,505	0	1106	17
P32024.1	RecName: Full=23 kDa jasmonate-induced protein	107,317	50,9523809523809	13	76	10	1	210	22,8	6,38					11914.1	5597.5	4710.4	2353.4	20673.6	9179.5	14047	4444.7	11463.7	9118.4	2963.2	4540.6	19064.3	6484.2	9179.3	3148.5	83,834	5	1471	13
BAJ93965.1	predicted protein [Hordeum vulgare subsp. vulgare]	107,243	47,5920679886686	14	46	13	1	353	38,2	6,54	metabolic process		catalytic activity	Pf00107	4539	4490.9	4004	3876.2	4548.1	4122.6	4113.8	3535.9	4573.1	4297.7	3767.6	3892.7	4498.6	4123.1	4027.6	3772.1	25,367	1	797	14
BAJ91250.1	predicted protein [Hordeum vulgare subsp. vulgare]	107,243	29,0462427745665	20	45	20	1	692	75,1	9,00	metabolic process		catalytic activity	Pf00378, Pf00725, Pf02737	4476.3	4469.2	3593	3734.9	4628.4	4185.6	3914.9	3533.5	4489.3	4575.7	3864.7	3935.8	5600.9	4364.7	3820.7	3650.7	4,623	0	871	20
BAJ88062.1	predicted protein [Hordeum vulgare subsp. vulgare]	106,876	53,0487804878049	6	63	6	1	164	17,3	5,15	metabolic process	mitochondrion		Pf01597	8705.7	8431.1	5393.8	5171.6	7766.8	7900.3	4342.8	4677	10687.1	10342.3	5255.2	6144.3	6730.2	7867.4	4498.8	4629.9	34,112	0	2106	6
AAQ55390.1	glyceraldehyde-3-phosphate dehydrogenase, partial [Hordeum vulgare subsp. spontaneum]	106,844	67,3469387755102	16	75	0	0	245	26,3	7,03	metabolic process		catalytic activity	Pf00044, Pf02800																	70,969	0	1513	16
BAJ85535.1	predicted protein [Hordeum vulgare subsp. vulgare]	106,829	20,6703910614525	21	68	0	0	716	81,7	5,03	metabolic process;response to stimulus		nucleotide binding;protein binding	Pf00183, Pf02518, Pf13589																	3,985	0	983	21
BAJ93531.1	predicted protein [Hordeum vulgare subsp. vulgare]	106,603	76,9953051643192	19	42	15	1	213	21,8	9,03					5891	7647.6	4021.5	5563.6	4196.6	4179.3	3609.3	3026	5812.5	4947.2	5398.5	3586.4	5013.1	6523.7	4785.6	4871.1	30,623	4	847	19
BAK06504.1	predicted protein [Hordeum vulgare subsp. vulgare]	106,552	36,697247706422	14	44	14	1	327	36,0	4,70	metabolic process;regulation of biological process	mitochondrion;organelle lumen	enzyme regulator activity;metal ion binding;nucleotide binding;protein binding	Pf01025	4003.4	4032.4	4221	3935.8	3793.1	4166.8	3910.4	4324.7	4349.4	4604.6	4465.3	4546.1	3469.7	4315.8	4332.5	4264.1	30,623	0	863	14
BAJ98157.1	predicted protein [Hordeum vulgare subsp. vulgare]	106,393	33,8187702265372	21	39	21	1	618	66,2	8,32				Pf10151	2196.5	2489.3	2946.3	3160.2	2358.2	2170.2	3408.4	2947.9	2304.3	2204.3	2979.7	2957.5	3250.4	2224.9	3152.3	2949.2	4,456	0	887	21
BAK06949.1	predicted protein [Hordeum vulgare subsp. vulgare]	106,329	49,1071428571429	15	43	14	1	336	35,5	5,21			catalytic activity	Pf00294	4206.2	4556.1	3181.5	3556.2	4269.5	4179.3	3393.6	3202.5	4208.6	4278.1	3280.7	3123	4810.9	4122.2	3159.1	3146.8	14,505	0	857	15
BAK03207.1	predicted protein [Hordeum vulgare subsp. vulgare]	106,159	21,0244648318043	27	40	23	1	1308	141,8	6,24			protein binding	Pf00400, Pf09731	3305.8	3127	5101.9	4869.5	3359.1	3163.9	5043.9	4580.5	3337.6	3334.4	4842.9	5090	3226.6	3143.6	5036.5	4915.6	1,61	4	657	27
AAD02259.1	dehydrin 8 [Hordeum vulgare subsp. vulgare]	106,066	47,0588235294118	19	50	19	1	255	27,7	5,30	response to stimulus			Pf00257	5109.4	4849.4	4845.2	4135.1	5126.6	4928	4897.4	4339.4	5409.6	5580.7	4625.7	5173	5023.9	5520.5	4820.4	4673	226,585	0	673	19
BAJ98884.1	predicted protein [Hordeum vulgare subsp. vulgare]	105,478	37,4468085106383	16	73	16	1	235	24,8	9,41	metabolic process			Pf02507	9928.8	7746	6818.9	5588.9	9986.4	11723.4	6389.9	7597.2	9911.1	11133.9	7184.7	7265.5	7641.1	10138.2	7079.9	6999.6	82,768	0	1476	16
BAK00826.1	predicted protein [Hordeum vulgare subsp. vulgare]	105,478	37,4468085106383	16	73	16	1	235	24,8	9,41	metabolic process			Pf02507	9928.8	7746	6818.9	5588.9	9986.4	11723.4	6389.9	7597.2	9911.1	11133.9	7184.7	7265.5	7641.1	10138.2	7079.9	6999.6	82,768	0	1476	16
BAK02382.1	predicted protein [Hordeum vulgare subsp. vulgare]	105,478	42,512077294686	16	73	16	1	207	22,2	9,32	metabolic process			Pf02507	9928.8	7746	6818.9	5588.9	9986.4	11723.4	6389.9	7597.2	9911.1	11133.9	7184.7	7265.5	7641.1	10138.2	7079.9	6999.6	120,153	0	1476	16
ABO14515.1	glyceraldehyde-3-phosphate dehydrogenase, partial [Hordeum vulgare subsp. vulgare]	105,098	67,8111587982833	15	74	0	0	233	25,0	6,14	metabolic process		catalytic activity	Pf00044, Pf02800																	60,054	0	1513	15
BAJ99253.1	predicted protein [Hordeum vulgare subsp. vulgare]	105,096	29,7297297297297	25	43	24	1	814	89,6	6,96			catalytic activity;nucleotide binding	Pf00350, Pf01031, Pf02212	3354.8	3388.2	3954.4	4023.7	3153.3	3163.6	3949.3	3882.1	3278.9	3222.3	3941.2	3974.5	3368.8	3291.1	4151	3907.8	2,225	1	642	25
BAJ97881.1	predicted protein [Hordeum vulgare subsp. vulgare]	104,850	44,53125	17	38	15	1	384	40,7	6,25			catalytic activity	Pf00294	4089.7	4126.3	2294.4	2351.6	3905.3	4104	2162.9	2382.9	4235.2	4095	2382.2	2369.5	3860.8	4157.4	2284.8	2407.6	12,335	0	882	17
BAJ94995.1	predicted protein [Hordeum vulgare subsp. vulgare]	104,702	33,54943273906	18	33	18	1	617	68,0	7,40	metabolic process		catalytic activity;metal ion binding;nucleotide binding	Pf00390, Pf03949	1890.2	1954.8	3622.2	3739.3	1936	1875.1	3718.8	3549.2	1846.7	1781.8	3486.5	3496.5	1993.7	1926.8	3615.7	3739.5	3,642	0	677	18
BAJ92168.1	predicted protein [Hordeum vulgare subsp. vulgare]	104,623	37,3996789727127	21	44	21	1	623	69,3	5,78	metabolic process;response to stimulus	mitochondrion	catalytic activity;metal ion binding;nucleotide binding;protein binding	Pf00390, Pf03949	3553.9	3476.2	3954.4	4016.7	3536.2	3144.3	3955.2	3863.7	3291.9	3336	3861.7	3890.7	3440.7	3318.3	4017.7	4080.9	4,541	0	691	21
ACH89913.1	late embryogenesis abundant protein [Hordeum vulgare subsp. vulgare]	104,611	74,0566037735849	18	40	14	1	212	21,7	9,03					5490.9	7162.2	4021.5	5563.6	3966.9	3935.9	3609.3	3026	5398.6	4598.6	5398.5	3586.4	4722.7	6076.3	4785.6	4871.1	26,384	0	843	18
ALH06514.1	glutathione-S-transferase [Hordeum vulgare]	104,440	40,133779264214	13	43	13	1	299	33,2	8,46			catalytic activity;protein binding	Pf00043, Pf13409, Pf13410, Pf13417	7500.7	7275	4152.2	4668	6179	5650.8	4598.2	3446.7	7644	7109.4	3982.4	4493.7	5955.6	7921.2	3453.5	5216.9	10,159	0	1171	13
BAJ85751.1	predicted protein [Hordeum vulgare subsp. vulgare]	104,408	40,4332129963899	26	48	26	1	554	60,8	9,36	cell organization and biogenesis;metabolic process;transport		catalytic activity;nucleotide binding;RNA binding	Pf00448, Pf02374, Pf02881, Pf02978, Pf03205, Pf13207, Pf13238	4414.2	4904.7	4585.1	5186	4094.3	4852	4239.6	5140	4093.2	4232.6	5127.8	4553	3558.4	5190	4799.1	5576.8	5,615	0	717	26
BAJ95501.1	predicted protein [Hordeum vulgare subsp. vulgare]	104,196	40	18	51	18	1	395	41,1	8,10	metabolic process		catalytic activity	Pf00056, Pf01073, Pf02866	5872.4	6151.5	4498.1	4631.3	6640.9	6352.5	5121.1	5040.8	6072.5	6160.5	4637.9	4984	7289.2	6724.1	5430.2	5170.6	8,152	0	1137	18
ALH06515.1	malate dehydrogenase [Hordeum vulgare]	104,196	40	18	51	18	1	395	41,2	7,40	metabolic process		catalytic activity	Pf00056, Pf01073, Pf02866	5872.4	6151.5	4498.1	4631.3	6640.9	6352.5	5121.1	5040.8	6072.5	6160.5	4637.9	4984	7289.2	6724.1	5430.2	5170.6	8,152	0	1137	18
ADG60235.1	beta-cyanoalanine synthase [Hordeum vulgare]	103,684	28,494623655914	16	75	15	1	372	39,7	6,44	metabolic process	mitochondrion	catalytic activity	Pf00291	6553.8	6501.5	4790.9	4846.7	7090.7	5910.7	5523.8	4496.1	6730.6	6555	4372.4	5228.1	9854.5	5435	4920.1	4065.7	57,171	0	1044	16
BAJ87582.1	predicted protein [Hordeum vulgare subsp. vulgare]	103,333	38,5844748858447	15	47	15	1	438	47,3	6,46		cytoplasm	catalytic activity;nucleotide binding	Pf01926, Pf02421, Pf06071	4503.3	4386.8	3714.2	3674.1	4365.4	4655.6	3771.8	4098.5	4612.2	4579	3833.8	4021.4	3872.7	4565.1	3914.8	3896.1	7,377	0	1080	15
BAJ91166.1	predicted protein, partial [Hordeum vulgare subsp. vulgare]	103,034	42,2101449275362	16	32	16	1	552	59,9	6,19	cell organization and biogenesis		protein binding	Pf00626, Pf02209	2786.6	2850.9	2545.9	2670.8	2712.8	2627.4	2593	2452	2801.8	2913.5	2488	2734	2710	2628.7	2609.1	2414.9	3,146	0	823	16
CAA67942.1	alpha-tubulin 1 [Hordeum vulgare subsp. vulgare]	102,846	35,7777777777778	17	53	1	1	450	49,6	5,10	cell organization and biogenesis		catalytic activity;nucleotide binding;structural molecule activity	Pf00091, Pf03953	691.7	683.3	309.2	375.4	656.3	625.4	369	335.8	623.5	657.6	294.5	326.7	541.3	590.1	280.6	271	19,806	1	820	17
BAK04567.1	predicted protein [Hordeum vulgare subsp. vulgare]	102,719	15,9707724425887	17	52	0	0	958	105,4	6,71	metabolic process;transport	membrane	catalytic activity;metal ion binding;nucleotide binding;transporter activity	Pf00122, Pf00690, Pf00702, Pf12710, Pf13246																	2,305	0	952	17
	1607157A endo-1,3-beta-glucanase	102,463	54,5751633986928	14	37	14	1	306	32,3	8,48					2591	3923.3	2240.4	3377.4	3840.4	2605.9	3315.8	1454.7	3168.4	2739.1	1373.5	1974.9	8387.5	2719.7	2331.4	1990	9	0	1091	14
BAJ91317.1	predicted protein, partial [Hordeum vulgare subsp. vulgare]	102,462	39,5752895752896	19	39	19	1	518	58,7	6,99	metabolic process	cytoplasm	catalytic activity;nucleotide binding	Pf00587, Pf03129, Pf09180	3536.2	3777.3	3974.5	3996.2	3317.2	3326.8	3965.1	3807.3	3488.5	3538	3871.5	3808.6	3552.6	3346.5	3816.3	3724.1	5,978	0	650	19
BAJ92653.1	predicted protein [Hordeum vulgare subsp. vulgare]	102,459	16,0751565762004	17	48	8	1	958	105,3	6,71	metabolic process;transport	membrane	catalytic activity;metal ion binding;nucleotide binding;transporter activity	Pf00122, Pf00690, Pf00702, Pf12710, Pf13246	872	925.7	1838.6	1914.7	780.2	855.9	1634.8	1672.1	879	826	1938.8	1847	884.3	911.5	1664.7	1707.8	2,162	1	925	17
YP_874691.1	ribosomal protein S3 (chloroplast) [Hordeum vulgare subsp. vulgare]	102,456	43,0962343096234	17	47	17	1	239	27,6	9,82	metabolic process	ribosome	RNA binding;structural molecule activity	Pf00189	4723	4907.3	4880.2	5137.7	4442.3	5321.8	4386.8	5417.9	4913.3	5118.6	5761.5	5147.8	3545.3	5524.5	5028.1	5607.7	47,697	0	739	17
ABK79419.1	ATP synthase CF1 epsilon subunit (chloroplast) [Hordeum vulgare subsp. vulgare]	102,440	80,2919708029197	12	51	12	1	137	15,2	5,29	metabolic process;transport	membrane	catalytic activity;nucleotide binding;transporter activity	Pf00401, Pf02823	6479.7	6153.9	3724.3	3143.1	6359.6	7093.5	3270	3693.3	6743.1	7115.7	3571.4	3725.8	5566.3	6525.7	3553	3352.9	236,137	0	1132	12
CAA02317.1	PRAEPROTEIN DER GLUKANASE GLUG, partial [Hordeum vulgare]	102,403	52,0958083832335	14	37	14	1	334	35,2	8,98					2322.5	3576.8	2341	3540	3485.2	2359.1	3530.2	1510.1	2876.8	2470.7	1424.8	2058.6	7745.8	2445.5	2442.7	2069.4	6,943	0	1150	14
AAC14399.1	beta-1,3-glucanase 2 [Hordeum vulgare]	102,403	52,0958083832335	14	37	14	1	334	35,1	8,98	metabolic process		catalytic activity	Pf00332	2322.5	3576.8	2341	3540	3485.2	2359.1	3530.2	1510.1	2876.8	2470.7	1424.8	2058.6	7745.8	2445.5	2442.7	2069.4	6,943	0	1150	14
BAJ91315.1	predicted protein [Hordeum vulgare subsp. vulgare]	102,166	50	13	44	13	1	288	31,2	5,31	metabolic process	cytoplasm;nucleus;proteasome	catalytic activity	Pf00227, Pf10584	4515.1	4759.7	2444.9	2622.8	4571.2	4159.9	2407.9	2205.1	4435.5	4255.3	2345	2371.6	4784.1	4402.6	2321.1	2420.2	19,535	0	957	13
BAJ85828.1	predicted protein, partial [Hordeum vulgare subsp. vulgare]	102,001	61,9718309859155	18	56	9	1	213	24,1	9,74	metabolic process	ribosome	structural molecule activity	Pf00297	1425.6	1670.8	2758.2	2670.7	1347.5	1314.3	2720.3	2486.2	1457.1	1382.8	2513.9	2544.3	1315.7	1417.1	2677.6	2442.1	99	0	816	18
BAJ89145.1	predicted protein [Hordeum vulgare subsp. vulgare]	101,752	47,0588235294118	13	41	10	1	306	33,9	8,13				Pf14200	4974.7	6353.1	3527	4073.7	4097.7	4358.9	3085.8	2824.1	5416.7	5016.9	3733	3230.7	4553.6	4631.6	2861.9	3120.1	7,254	1	708	13
BAJ86043.1	predicted protein [Hordeum vulgare subsp. vulgare]	101,707	40,7766990291262	16	39	16	1	309	32,9	6,42	transport	membrane	structural molecule activity		4554.7	4682.3	4067.6	4116.1	4773.3	4367.5	4455.4	3984.6	4437.7	4549.7	3909.3	4103.1	4994.6	4349.6	4295.3	3905.7	99	0	653	16
BAJ94667.1	predicted protein [Hordeum vulgare subsp. vulgare]	101,300	34,9146110056926	18	44	18	1	527	57,5	6,95	metabolic process		catalytic activity;metal ion binding	Pf00224, Pf02887	3573.5	3979.4	4335.3	4687.2	3572.3	3442	4343.5	3979.4	3964.7	3851.2	4517.7	4609.2	4241.9	3924.7	4487.7	4463	4,712	0	809	18
BAJ87403.1	predicted protein [Hordeum vulgare subsp. vulgare]	101,300	34,9146110056926	18	44	18	1	527	57,4	6,95	metabolic process		catalytic activity;metal ion binding	Pf00224, Pf02887	3573.5	3979.4	4335.3	4687.2	3572.3	3442	4343.5	3979.4	3964.7	3851.2	4517.7	4609.2	4241.9	3924.7	4487.7	4463	4,712	0	809	18
ACH89911.1	late embryogenesis abundant protein [Hordeum vulgare subsp. vulgare]	100,997	69,1588785046729	17	39	13	1	214	21,9	8,85					5490.9	7162.2	3887	5388.6	3966.9	3935.9	3504.2	2933	5398.6	4598.6	5225.1	3478.8	4722.7	6076.3	4624.5	4697.6	22,714	0	820	17
BAJ94839.1	predicted protein [Hordeum vulgare subsp. vulgare]	100,988	74,4525547445255	16	76	2	1	137	14,9	10,08		chromosome;nucleus	DNA binding;protein binding	Pf00125	137.4	133.7	2056.1	1075.5	116.2	102.8	1825.7	1185.7	150.3	183.6	1972.4	1625.5	108.1	87.9	1437.7	878.7	1667,101	2	1422	16
BAJ99213.1	predicted protein [Hordeum vulgare subsp. vulgare]	100,981	57,6923076923077	20	48	20	1	208	24,1	10,92	metabolic process	ribosome	structural molecule activity	Pf01294	4188.5	4551.6	5685.8	5556.4	4252.3	3991.6	5661.5	5286.5	4034.3	3925.5	5602.5	5218.1	4457.1	4242.1	5546.8	5377	202,092	0	741	20
BAJ93200.1	predicted protein [Hordeum vulgare subsp. vulgare]	100,876	42,6858513189448	18	49	17	1	417	45,4	6,57	cell communication;metabolic process;response to stimulus	cytoplasm	catalytic activity	Pf01180	4696.2	4757.3	3834.2	3810.6	4807.1	4505	3999.1	3604.5	4461.5	4669.2	3696.2	3751.3	4847.7	4830.5	3617.6	3817.9	10,86	1	843	18
BAJ96242.1	predicted protein [Hordeum vulgare subsp. vulgare]	100,570	50,8474576271186	19	44	19	1	413	44,7	9,26			catalytic activity	Pf01370, Pf04321, Pf05368	3874.6	3706.1	3339.3	3376.8	3906.6	3623.4	3387.9	3201.7	3856.4	3835.8	3414.1	3322.9	4143.6	3644	3235.1	3298.5	6,88	0	879	19
BAJ94961.1	predicted protein [Hordeum vulgare subsp. vulgare]	100,320	22,0136518771331	24	34	24	1	1172	132,7	6,40	metabolic process;regulation of biological process	cytoplasm	catalytic activity;nucleotide binding;RNA binding	Pf00133, Pf01406, Pf08264, Pf09334	2733.8	2849.8	4691.5	4844.6	2644.8	2544	4440.2	4165.6	2706.9	2791.9	4730	4589.9	2777.2	2623.4	4384.5	4588.3	1,444	0	632	24
AAA62703.1	ribulose 1,5-bisphosphate carboxylase activase [Hordeum vulgare]	100,279	28,4705882352941	17	119	2	1	425	47,2	7,75			nucleotide binding	Pf00004, Pf06309	92.2	52.7	326.1	180.4	47.3	39.9	222.4	213.5	242.7	77.7	255.4	323.7	98.5	32.6	173.1	194.2	8,152	0	3209	17
BAJ85530.1	predicted protein, partial [Hordeum vulgare subsp. vulgare]	100,222	26,3231197771588	20	33	20	1	718	77,5	7,01	metabolic process;response to stimulus	endoplasmic reticulum;Golgi;membrane;mitochondrion		Pf05817	2487.3	2712.4	4926.4	5178.2	2540.5	2461.9	4774.8	4441.8	2561.6	2568.1	5219.7	4820.5	3055.2	2570.3	4573.5	4778.5	2,7	0	688	20
BAJ90864.1	predicted protein [Hordeum vulgare subsp. vulgare]	100,210	40,2750491159136	22	53	20	1	509	57,8	6,71	metabolic process		catalytic activity;nucleotide binding	Pf00479, Pf02781	4540.3	5073.6	5262.3	5528	4777.5	4280.6	5629.1	4803.5	4605.6	4430.4	5027.9	5096.7	6244.7	4446.9	5327.3	4914.9	6,128	2	936	22
BAJ91232.1	predicted protein [Hordeum vulgare subsp. vulgare]	100,113	39,1089108910891	16	39	16	1	404	43,8	5,36				Pf00656	3441.4	3882.7	2419.3	2489	3046.8	3006.8	2375.4	2165.6	3518.2	3552.6	2243.5	2560.5	3295.7	3255.1	2375.9	2152.2	16,783	0	740	16
BAG06230.1	plasma membrane intrinsic protein [Hordeum vulgare]	100,081	22,1830985915493	8	40	7	1	284	29,9	9,29	transport	membrane	transporter activity	Pf00230	2892.8	2738.4	2536.3	2293.8	2363.4	2838.6	2300.9	2471.3	2588.1	2960.3	2412.5	2557.5	1962.1	2710.2	2216.2	2283	52,367	1	1153	8
BAJ87513.1	predicted protein [Hordeum vulgare subsp. vulgare]	100,065	32,0490367775832	18	40	13	1	571	64,5	8,05	metabolic process		catalytic activity;nucleotide binding	Pf00479, Pf02781	3733.6	3726.2	3082.8	2975.5	3427.1	3635.8	2857.4	3123.6	3812.2	3826.6	3173.5	3315.8	3181	3641.9	3067.4	3031.6	3,948	3	913	18
Q43472.1	RecName: Full=Glycine-rich RNA-binding protein blt801; AltName: Full=Low temperature-responsive RNA-binding protein	99,911	58,3850931677019	10	67	10	1	161	15,9	5,63	metabolic process;response to stimulus		DNA binding;RNA binding	Pf00076, Pf13893, Pf14259	7397.1	7370.4	3696.6	4018.7	7799.2	6856.5	3739.3	3679	6247.7	6123.9	3386.3	3358.8	6709	6345.6	3551.8	3539.5	45,416	0	1676	10
BAJ95213.1	predicted protein [Hordeum vulgare subsp. vulgare]	99,621	43,0155210643016	15	35	15	1	451	51,0	6,54	metabolic process	cytoplasm	catalytic activity;metal ion binding;nucleotide binding;RNA binding	Pf01409, Pf03147	2510.3	2593.4	3108.1	3235.7	2166.9	2509.3	2831.4	3308.3	2562.6	2473.2	3358.7	3261	2100.8	2629.8	2962.2	3353.8	4,125	0	810	15
BAJ96172.1	predicted protein, partial [Hordeum vulgare subsp. vulgare]	99,358	32,0232896652111	24	48	23	1	687	77,4	5,33	metabolic process		catalytic activity;metal ion binding	Pf01433, Pf11838, Pf13485	5503.5	5831.3	5103.5	5254.6	5677.5	5610.7	5375.2	5063.7	5500.2	5475.2	4872.6	5007.4	6552.6	5756.1	5269.4	5087.1	3,41	0	732	24
BAJ85169.1	predicted protein [Hordeum vulgare subsp. vulgare]	99,302	47,0790378006873	15	60	14	1	291	32,5	5,49			catalytic activity;metal ion binding	Pf00903, Pf12681	5836.5	6197.4	4539.7	4921.1	5754.3	5601.6	4781.7	4490.7	6154.1	5767	4439.2	4434	6132.2	5670.5	4615.2	4454.4	15,496	0	1059	15
CAD48129.2	ADP-ribosylation factor 1-like protein [Hordeum vulgare subsp. vulgare]	99,154	67,4033149171271	13	50	4	1	181	20,7	6,95	regulation of biological process;response to stimulus		catalytic activity;nucleotide binding;protein binding;signal transducer activity	Pf00025, Pf00071, Pf00503, Pf01926, Pf04670, Pf08477, Pf09439	5852.3	7035.7	2457.5	2648.5	5673.8	5913	2361.8	2261.8	6385.8	6124	2645.2	2336.6	7180.5	6214.9	2239.3	2376.9	67,129	12	1177	13
BAK03810.1	predicted protein [Hordeum vulgare subsp. vulgare]	99,098	54,0045766590389	29	42	29	1	437	46,5	6,51					3177.9	3156.5	8117.2	7595.1	3141.6	2821.7	7845.9	6862.3	3220.8	2993.6	7404.4	7554.5	3304.3	3076.5	7528.1	7314.6	4,78	0	584	29
BAK05186.1	predicted protein, partial [Hordeum vulgare subsp. vulgare]	99,022	50,4347826086956	15	58	15	1	230	25,7	10,42	metabolic process	ribosome	RNA binding;structural molecule activity	Pf00333, Pf03719	7922.8	8584	5240.8	5315.5	7776.8	7658.6	5040.1	4845.5	7954.2	8196.7	5335	5094.7	8027.4	7938.1	5040.4	4924.4	30,623	0	1070	15
AKC92683.1	late embryogenesis abundant protein [Hordeum vulgare]	98,886	71,830985915493	17	40	13	1	213	21,8	8,85					5891	7647.6	3800.8	5286.5	4196.6	4179.3	3428.8	2866.4	5812.5	4947.2	5142.7	3412.7	5013.1	6523.7	4506.2	4607.6	22,714	0	801	17
BAK01633.1	predicted protein [Hordeum vulgare subsp. vulgare]	98,829	76,5151515151515	15	76	1	1	132	14,4	10,05		chromosome;nucleus	DNA binding;protein binding	Pf00125	602.8	529.6	320.3	176.2	569.7	556.2	261.4	132.5	664.8	697.9	277.4	253.2	448.5	510.5	184.4	151.6	1290,55	0	1411	15
BAJ88320.1	predicted protein [Hordeum vulgare subsp. vulgare]	98,724	33,6769759450172	18	49	15	1	582	64,7	8,27	metabolic process		catalytic activity	Pf00251, Pf08244	5284	6036.8	4258.1	4798.8	6617.5	5502.3	5007.6	4387.5	4958.4	4977.9	3857.1	3951.9	7657	6312.1	4022.9	5156.1	5,136	3	923	18
BAJ91673.1	predicted protein [Hordeum vulgare subsp. vulgare]	98,684	38,4146341463415	12	36	10	1	328	33,9	4,89	metabolic process;response to stimulus	extracellular	antioxidant activity;catalytic activity;metal ion binding	Pf00141	3329	3164.7	3226.2	3195.5	2919.5	2860.7	2827.4	2972	3074.5	3091.7	3020.1	3078.6	2174.9	2893.7	2878.7	2882.6	22,714	2	983	12
BAJ90395.1	predicted protein [Hordeum vulgare subsp. vulgare]	98,619	30,4477611940298	7	33	7	1	335	35,1	8,78	metabolic process		catalytic activity	Pf00332	3386.5	3643.5	2426.8	2541.3	4318.9	2995.8	2909.3	1971.9	3472.2	3155.7	1928.5	2101.1	4717.1	3741.9	2411.9	2684.7	7,733	0	1505	7
BAJ94423.1	predicted protein [Hordeum vulgare subsp. vulgare]	98,595	40,8360128617363	11	34	10	1	311	33,0	7,93	metabolic process		catalytic activity	Pf00332	3700.6	3319.1	3013.5	2532.7	4036.1	3167.8	3072.2	2441.4	3574.4	3512.7	2548.6	2929.3	4062.9	3501.4	2677.7	2721.5	9	1	982	11
BAJ98074.1	predicted protein [Hordeum vulgare subsp. vulgare]	98,595	40,8360128617363	11	34	10	1	311	33,0	7,93	metabolic process		catalytic activity	Pf00332	3700.6	3319.1	3013.5	2532.7	4036.1	3167.8	3072.2	2441.4	3574.4	3512.7	2548.6	2929.3	4062.9	3501.4	2677.7	2721.5	9	0	982	11
BAK01399.1	predicted protein [Hordeum vulgare subsp. vulgare]	98,558	55,3719008264463	12	27	12	1	242	25,9	5,91	metabolic process		metal ion binding	Pf01789	1919.3	1748.2	1718.4	1495.6	1978.7	1861.8	1770.1	1685.1	1966.6	2044.2	1609.7	1773.4	1718.3	1818.6	1696.2	1622.2	25,102	0	783	12
BAK03439.1	predicted protein [Hordeum vulgare subsp. vulgare]	98,365	26,0806916426513	17	52	17	1	694	73,1	5,76	metabolic process		catalytic activity	Pf00933, Pf01915, Pf14310	5088.7	4964.8	5294.5	5310.4	5157.7	5010.5	5412.9	5547.4	4718.4	4960.3	5097.2	5358.2	4554.1	4938.8	5260.8	5365.7	3,642	0	934	17
BAK00414.1	predicted protein [Hordeum vulgare subsp. vulgare]	98,277	38,7096774193548	11	25	11	1	310	33,4	6,23	metabolic process	cytosol	catalytic activity;metal ion binding	Pf00795	1799.9	1758.3	2012.4	2170.8	1703.5	1993.8	2085.3	1984.2	2179.9	1659.2	2025.2	2049.5	1573.1	1744.4	1947.8	2095.4	10,45	0	727	11
BAJ85848.1	predicted protein [Hordeum vulgare subsp. vulgare]	98,271	27,5229357798165	23	50	4	1	872	98,9	5,33	metabolic process		catalytic activity	Pf00311	2066.8	2016	2170.3	2152.8	1941.5	2279.7	2113.2	2689.4	2053.4	2157.1	2305.3	2358.1	1725.8	2211	2411.3	2592	2,162	0	807	23
BAK02080.1	predicted protein [Hordeum vulgare subsp. vulgare]	98,089	17,2514619883041	20	30	14	1	1368	145,4	6,15	metabolic process		catalytic activity;metal ion binding;nucleotide binding	Pf00941, Pf01315, Pf01799, Pf02738, Pf03450	1776.9	1647.2	4272.8	3714	2059.7	1938.7	4586.7	4755.6	1824.1	1821.1	4518.5	4773	2400.2	1915.5	5045.8	4815	1,25	6	582	20
BAJ85834.1	predicted protein [Hordeum vulgare subsp. vulgare]	98,087	30,7142857142857	19	47	19	1	560	60,6	6,67	metabolic process	cytoplasm	catalytic activity;metal ion binding;nucleotide binding	Pf00365	4409.8	4764.3	4619.1	4993.8	4433.7	4447.5	5096.7	4514.5	4725.7	4712.3	4823	4866.4	5035.7	5081.3	5333.3	5182	6,197	0	517	19
BAK07581.1	predicted protein [Hordeum vulgare subsp. vulgare]	98,087	30,7142857142857	19	47	19	1	560	60,5	6,79	metabolic process	cytoplasm	catalytic activity;metal ion binding;nucleotide binding	Pf00365	4409.8	4764.3	4619.1	4993.8	4433.7	4447.5	5096.7	4514.5	4725.7	4712.3	4823	4866.4	5035.7	5081.3	5333.3	5182	6,197	0	517	19
BAJ93608.1	predicted protein [Hordeum vulgare subsp. vulgare]	98,086	22,1884498480243	24	48	24	1	987	112,9	5,82	metabolic process		catalytic activity;metal ion binding	Pf00675, Pf05193	5114.5	5396	6271.1	6600.9	5186.6	4953.5	6184.2	5868.8	5436.5	5341	6388.1	6305.4	5849.1	5309.8	6328.7	6509	2,424	0	674	24
BAK03082.1	predicted protein [Hordeum vulgare subsp. vulgare]	97,899	16,8946098149638	21	41	21	1	1243	137,8	6,47			catalytic activity;metal ion binding	Pf00675, Pf05193	4851.2	5438.8	3927.8	4341	4486.7	5463.1	3627.9	4312.2	5207.4	5092	4645.2	4019.4	4893.1	5670.2	3935.1	4478	1,529	0	756	21
CAX51384.1	cytosolic alpha-glucan phosphorylase, partial [Hordeum vulgare subsp. vulgare]	97,885	49,2268041237113	18	42	2	1	388	43,7	8,84	metabolic process		catalytic activity	Pf00343	111.4	119.2	317.6	386.5	86.6	108	321.1	305.3	131.3	119.9	436.7	352.1	115.8	112.5	333.3	365.5	11,115	0	768	18
BAJ85363.1	predicted protein [Hordeum vulgare subsp. vulgare]	97,228	45,1048951048951	14	55	14	1	286	32,3	9,09	cell organization and biogenesis;metabolic process;regulation of biological process;response to stimulus;transport	membrane		Pf11264	4952.5	4792.3	5583.6	5333	5012.7	5070.6	5546.5	5998.5	5041.1	4983.7	5462.8	5808	4467.8	5101.6	5657.4	5813.3	26,384	0	976	14
BAJ95495.1	predicted protein [Hordeum vulgare subsp. vulgare]	97,143	59,2964824120603	8	38	8	1	199	22,2	5,15	metabolic process			Pf02167	3131.4	3410.2	1911.6	1978.7	2917.8	2911.3	2020.6	1813.1	3297.9	3165.8	1919.4	1948	3324.7	3215.9	1930.6	1946.7	42,288	0	960	8
BAK06159.1	predicted protein, partial [Hordeum vulgare subsp. vulgare]	97,111	38,6946386946387	18	46	18	1	429	47,5	6,60	metabolic process		catalytic activity;metal ion binding	Pf00067, Pf03724	3114.4	3811.7	3280.9	4258	2968.3	3426.4	3175	3828.4	3214.6	3278.8	4089.9	3520.8	2720.2	3504.1	3564.2	3897.8	11,915	0	826	18
BAJ88246.1	predicted protein [Hordeum vulgare subsp. vulgare]	97,027	35,1351351351351	10	60	10	1	222	23,7	8,18	metabolic process;transport	membrane	catalytic activity	Pf00355, Pf08802	6143.7	5434.2	3553	3111.4	6079.8	8022.8	3512.2	4655	6476.7	7017.7	4107.6	4059.2	5197.3	7581.7	4189.5	4486.4	17,478	0	1208	10
BAJ94034.1	predicted protein [Hordeum vulgare subsp. vulgare]	96,941	31,0030395136778	12	40	12	1	329	34,3	8,22	metabolic process	mitochondrion	catalytic activity;nucleotide binding	Pf00549, Pf02629, Pf13607	4663.5	4394.6	5241	4859.6	4887.1	4323.5	5131.9	4837	4438.9	4574.9	4645.1	5045.1	4923	4226.1	4931.3	4616	14,013	0	955	12
BAK03449.1	predicted protein [Hordeum vulgare subsp. vulgare]	96,941	31,0030395136778	12	40	12	1	329	34,3	8,22	metabolic process	mitochondrion	catalytic activity;nucleotide binding	Pf00549, Pf02629, Pf13380, Pf13607	4663.5	4394.6	5241	4859.6	4887.1	4323.5	5131.9	4837	4438.9	4574.9	4645.1	5045.1	4923	4226.1	4931.3	4616	14,013	0	955	12
BAJ89089.1	predicted protein [Hordeum vulgare subsp. vulgare]	96,908	32,0855614973262	18	32	18	1	561	64,8	8,18	metabolic process	membrane	catalytic activity;nucleotide binding	Pf01565	2849.1	2877.7	4063.6	3993.1	2735.8	2885.3	4008.9	4096.5	2681.2	2729.2	3973.6	3954.9	2541.7	2642.4	3825.9	3721.6	6,88	0	570	18
BAK06534.1	predicted protein [Hordeum vulgare subsp. vulgare]	96,863	72,463768115942	16	79	3	1	138	15,1	10,08		chromosome;nucleus	DNA binding;protein binding	Pf00125	3027.8	2028.4	891.9	385.9	2989.8	1908.4	615.4	313.9	3159.9	3726.5	756.8	622.7	1968.9	1714	442.4	302.1	793,328	1	1401	16
BAJ92851.1	predicted protein [Hordeum vulgare subsp. vulgare]	96,737	45,3020134228188	13	40	13	1	298	32,2	6,73	cellular homeostasis;metabolic process;regulation of biological process		catalytic activity	Pf00085, Pf13098	3104.3	3281.2	3987.8	4172.1	2837.4	3870.8	3597.5	5167.3	3477	3559.4	4435.9	4350.6	2612.8	3538.9	4248.9	4580.4	11,743	0	928	13
BAJ98558.1	predicted protein [Hordeum vulgare subsp. vulgare]	96,737	45,3020134228188	13	40	13	1	298	32,3	6,73	cellular homeostasis;metabolic process;regulation of biological process		catalytic activity	Pf00085, Pf13098	3104.3	3281.2	3987.8	4172.1	2837.4	3870.8	3597.5	5167.3	3477	3559.4	4435.9	4350.6	2612.8	3538.9	4248.9	4580.4	11,743	0	928	13
BAJ88080.1	predicted protein [Hordeum vulgare subsp. vulgare]	96,580	69,1176470588235	14	74	0	2	136	14,8	10,08		chromosome;nucleus	DNA binding;protein binding	Pf00125	137.4	133.7	1342.9	724.4	116.2	102.8	1239	873	150.3	183.6	1395.4	1063.4	108.1	87.9	1008	612.6	999	0	1409	14
BAJ96869.1	predicted protein [Hordeum vulgare subsp. vulgare]	96,580	28,6585365853659	14	74	0	2	328	35,8	10,62		chromosome;nucleus	DNA binding;protein binding	Pf00125	137.4	133.7	1342.9	724.4	116.2	102.8	1239	873	150.3	183.6	1395.4	1063.4	108.1	87.9	1008	612.6	12,335	0	1409	14
CAA41294.1	peroxidase [Hordeum vulgare]	96,547	46,3492063492063	13	50	4	1	315	33,0	6,52	metabolic process;response to stimulus	extracellular	antioxidant activity;catalytic activity;metal ion binding	Pf00141	1642.2	1818.3	2169.8	2238.2	2520.9	1834.3	3836	2101.3	1590.6	1486	1581.6	1728.2	4685.5	2207	2318.3	3095.7	15,681	3	1008	13
CAD58959.1	sugar transporter [Hordeum vulgare subsp. vulgare]	96,540	18,4594953519256	11	26	11	1	753	81,4	5,73	transport	membrane	transporter activity	Pf00083, Pf07690	2260.5	2105.4	2140.7	1959.6	2155.1	2052.6	1897.2	1771.8	2189.7	2180.7	1920.4	2080.6	2274.7	2176.6	1883.7	1755.8	3,532	0	610	11
CAD45187.1	lipoxygenase 2 [Hordeum vulgare subsp. vulgare]	96,512	27,7901785714286	27	54	23	1	896	101,2	6,29	metabolic process		catalytic activity;metal ion binding;protein binding	Pf00305, Pf01477	1802.2	1786.5	4005.1	4102.4	1978.4	2399.8	4344.3	5224.1	1767.7	1742.1	4189.5	4142.7	1754	2431.2	4643.7	5343.7	3,084	0	568	27
BAK01953.1	predicted protein [Hordeum vulgare subsp. vulgare]	96,512	27,7901785714286	27	54	23	1	896	101,3	6,27	metabolic process		catalytic activity;metal ion binding;protein binding	Pf00305, Pf01477	1802.2	1786.5	4005.1	4102.4	1978.4	2399.8	4344.3	5224.1	1767.7	1742.1	4189.5	4142.7	1754	2431.2	4643.7	5343.7	3,084	0	568	27
BAJ93457.1	predicted protein [Hordeum vulgare subsp. vulgare]	96,422	33,3333333333333	20	43	20	1	483	51,9	9,63	metabolic process;response to stimulus		metal ion binding;nucleotide binding;protein binding	Pf00226, Pf00684, Pf01556	4006.6	4305.2	4641.9	4957.9	3792.5	4516.6	4450.6	5073.9	4242.8	4448.8	5315.4	5071.5	3776.1	4670	5023.8	5300.7	5,978	0	649	20
BAJ85044.1	predicted protein [Hordeum vulgare subsp. vulgare]	96,297	31,5881326352531	17	39	17	1	573	60,2	6,70	metabolic process	cytosol	catalytic activity;metal ion binding	Pf00205, Pf02552, Pf02775, Pf02776	1934.4	1815.8	3553.6	3216	2019.4	1743.6	3574.7	3106.5	1998.1	1995.6	3456.1	3865.1	2229.6	1706.5	3836.2	2919	5,043	0	791	17
BAJ92664.1	predicted protein [Hordeum vulgare subsp. vulgare]	96,257	42,2839506172839	19	49	19	1	324	34,7	8,56	metabolic process		catalytic activity	Pf01170, Pf05175, Pf06325, Pf07091, Pf07109, Pf08241, Pf08242, Pf12847, Pf13489, Pf13649, Pf13847	4613.9	5059.1	4681.5	5004.2	4221.6	4972.5	4370.7	4912.6	4602.1	4690.3	5019.6	4628.1	3717.8	5207.1	4739	5246.9	18,953	0	755	19
BAK00999.1	predicted protein [Hordeum vulgare subsp. vulgare]	96,256	28,8	11	87	1	1	375	41,7	5,48			nucleotide binding	Pf00022			260.8	340.8			219.4	283.7			372	276.4			238.6	346.7	12,503	0	1679	11
BAK00960.1	predicted protein [Hordeum vulgare subsp. vulgare]	96,256	28,8	11	87	1	1	375	41,7	5,48			nucleotide binding	Pf00022			260.8	340.8			219.4	283.7			372	276.4			238.6	346.7	12,503	0	1679	11
BAJ97269.1	predicted protein [Hordeum vulgare subsp. vulgare]	96,242	33,1825037707391	19	45	17	1	663	71,7	6,74		cytoplasm	RNA binding	Pf00076, Pf00658, Pf13893, Pf14259	4286.1	4538.2	4713.2	4826.2	4204.7	3918.7	4699.1	4371.7	4062.3	3791.3	4430	4426.3	4512.6	4191.8	4639.3	4443.1	5,404	0	942	19
BAJ87575.1	predicted protein [Hordeum vulgare subsp. vulgare]	96,242	33,1825037707391	19	45	17	1	663	71,7	6,74		cytoplasm	RNA binding	Pf00076, Pf00658, Pf13893, Pf14259	4286.1	4538.2	4713.2	4826.2	4204.7	3918.7	4699.1	4371.7	4062.3	3791.3	4430	4426.3	4512.6	4191.8	4639.3	4443.1	5,404	0	942	19
BAF80308.1	chloroplastic glutathione reductase [Hordeum vulgare subsp. vulgare]	96,234	25,0909090909091	15	30	15	1	550	59,2	7,77	cellular homeostasis;metabolic process;regulation of biological process		antioxidant activity;catalytic activity;nucleotide binding	Pf00070, Pf02852, Pf07992, Pf13434, Pf13738	3790.9	3982.2	2880.9	2948.1	3518.1	4030.2	2610.5	3051.3	4089	4038.6	2988.9	3041.3	3445.9	4120.8	2879.7	2985	3,146	0	603	15
BAJ86140.1	predicted protein [Hordeum vulgare subsp. vulgare]	96,089	26,0869565217391	13	27	13	1	621	65,2	4,93	metabolic process	membrane	catalytic activity	Pf02163	2060.7	1987.4	2708.7	2743	1843.2	1971.8	2412	2523	2119.9	2123.4	3023.6	2971.9	1759.2	1994.4	2573.7	2591.9	4,878	0	777	13
BAJ87426.1	predicted protein [Hordeum vulgare subsp. vulgare]	95,921	66,2983425414365	12	49	3	1	181	20,6	6,95	regulation of biological process;response to stimulus		catalytic activity;nucleotide binding;protein binding;signal transducer activity	Pf00025, Pf00071, Pf00503, Pf01926, Pf04670, Pf08477, Pf09439	5852.3	7035.7	2328.2	2509.5	5673.8	5913	2237.2	2135	6385.8	6124	2512.6	2205.1	7180.5	6214.9	2116.5	2253.7	55,234	0	1169	12
BAJ97285.1	predicted protein [Hordeum vulgare subsp. vulgare]	95,797	68,1159420289855	15	78	2	1	138	15,1	10,08		chromosome;nucleus	DNA binding;protein binding	Pf00125	2289.2	1619.5	891.9	385.9	2174.6	1449.8	615.4	313.9	2517.2	2842	756.8	622.7	1519.2	1323.4	442.4	302.1	629,957	0	1400	15
BAJ99106.1	predicted protein [Hordeum vulgare subsp. vulgare]	95,760	33,8235294117647	16	30	16	1	544	60,7	6,25	metabolic process	cytoplasm	catalytic activity;nucleotide binding	Pf00152, Pf01336	2782.8	2803.3	2173.5	2136.7	2772.9	2522.8	2091	1839.4	2802.3	2814.3	2172.3	2038.5	3176.6	2734.5	2045	2141.8	2,981	0	692	16
BAK04589.1	predicted protein [Hordeum vulgare subsp. vulgare]	95,740	38,6301369863014	14	42	12	1	365	41,4	4,40	cell organization and biogenesis	nucleus		Pf00956	3574.2	3791.2	2177.6	2182	3355.3	3342.2	2083.1	1838.1	3559.2	3499.4	2001.8	2051.1	3472.6	3482.3	1874.2	1929	18,684	0	921	14
BAJ86154.1	predicted protein [Hordeum vulgare subsp. vulgare]	95,571	50,7788161993769	15	52	13	1	321	33,8	5,57	metabolic process		catalytic activity	Pf00463, Pf13714	4268.1	4627.4	4437.3	4861.2	4240.1	4189.9	4402.5	4183.6	4527.6	4225.8	4603.6	4149.4	4752.6	4645.3	4227.8	4825.3	14,199	4	1148	15
BAJ87868.1	predicted protein [Hordeum vulgare subsp. vulgare]	95,521	38,2636655948553	10	31	9	1	311	33,0	7,93	metabolic process		catalytic activity	Pf00332	3624.8	3248.4	2577.1	2123.9	3946.8	3112	2629.4	2055.3	3507.3	3431.2	2157.6	2522.7	3982.8	3429.5	2243.1	2311	6,943	0	945	10
BAK01930.1	predicted protein [Hordeum vulgare subsp. vulgare]	95,272	44,4444444444444	16	34	16	1	315	35,0	9,28				Pf04012	3541.5	3321.2	2922.5	2874.8	3559.5	3495.8	2699	2954.1	3426.5	3463.8	3020.3	2953.3	3186.2	3390.2	2735.2	2954.9	9	0	875	16
BAK07086.1	predicted protein [Hordeum vulgare subsp. vulgare]	95,200	39,1129032258064	21	41	7	1	496	55,4	8,27	regulation of biological process	proteasome	enzyme regulator activity;protein binding	Pf01399, Pf08375	839.6	897.4	974.6	1041.7	798.2	913.1	1009.8	914.8	836.9	820.8	1064.5	1023.4	1492.4	945.3	993.7	994.4	4,436	0	701	21
BAJ86306.1	predicted protein [Hordeum vulgare subsp. vulgare]	95,176	25,2536640360767	22	37	22	1	887	99,4	5,34	metabolic process		catalytic activity;metal ion binding	Pf01433, Pf11940, Pf13485	3681.7	3617.7	3556.1	3297.7	4152.3	3761.5	3528.6	3406.1	3674.1	3716	3342.6	3319.1	4532.8	3834.5	3515.4	3482.3	2,305	0	535	22
BAF03217.1	hypothetical protein [Hordeum vulgare]	95,164	42,3809523809524	10	49	4	1	210	22,9	6,38					627.5	1945.3	716.1	1547.3	438.6	609.5	399.1	433.2	918.7	795.1	1069.4	605.5	650.7	833.9	420.2	641	24,119	0	1235	10
BAJ85508.1	predicted protein [Hordeum vulgare subsp. vulgare]	94,999	37,3205741626794	13	35	1	1	418	46,7	8,98	metabolic process;response to stimulus	cytoplasm	catalytic activity;nucleotide binding;RNA binding	Pf00004, Pf00910, Pf01057, Pf01078, Pf05496, Pf06068, Pf06414, Pf07724, Pf07726, Pf07728, Pf13191, Pf13207, Pf13401	209.6	208.8	36.5	43.2	210	188.3	45.9	41.2	180.6	178.3	33.9	42.2	194.4	203.2	34.1	30.3	5,21	0	855	13
BAJ93381.1	predicted protein [Hordeum vulgare subsp. vulgare]	94,907	58,0952380952381	14	31	7	1	210	23,0	7,42	regulation of biological process;response to stimulus		catalytic activity;nucleotide binding	Pf00025, Pf00071, Pf01926, Pf08477	2960.3	2825.8	3978.5	3949.5	2878.5	2835.3	3878.1	3935.4	2974.7	3038.1	3962.9	4057.9	2746.6	2574.1	3903.2	3649.5	16,783	7	700	14
BAJ88608.1	predicted protein [Hordeum vulgare subsp. vulgare]	94,806	69,4063926940639	20	57	9	1	219	24,7	10,21	metabolic process	ribosome	structural molecule activity	Pf01159, Pf03868	1849.2	2072.4	2252	2347.4	1755.1	1809.8	2397.1	2255.7	1895.6	1849.5	2234.5	2277.2	1820.3	1926.5	2316.3	2289.5	49,802	0	694	20
BAJ94105.1	predicted protein [Hordeum vulgare subsp. vulgare]	94,783	29,2635658914729	16	37	16	1	516	55,8	5,77	metabolic process		catalytic activity	Pf00450	3898.3	4058.2	2738.5	2840.9	4300.9	4092	2932.3	2742.7	3770.6	3753.3	2358.6	2477.5	5073.7	4371.8	2398.1	3207.6	4,843	0	895	16
BAJ84815.1	predicted protein [Hordeum vulgare subsp. vulgare]	94,645	42,8152492668622	12	41	0	0	341	36,5	6,44	metabolic process;response to stimulus	extracellular	antioxidant activity;catalytic activity;metal ion binding	Pf00141																	10,288	0	807	12
BAK06675.1	predicted protein, partial [Hordeum vulgare subsp. vulgare]	94,593	24,4072524407252	19	32	19	1	717	77,3	6,89	metabolic process;response to stimulus	endoplasmic reticulum;Golgi;membrane;mitochondrion		Pf05817	2487.3	2712.4	4926.4	5178.2	2540.5	2461.9	4774.8	4441.8	2561.6	2568.1	5219.7	4820.5	3055.2	2570.3	4573.5	4778.5	2,511	0	655	19
BAJ98258.1	predicted protein [Hordeum vulgare subsp. vulgare]	94,564	30,0787401574803	23	37	21	1	635	69,9	9,26		cytoplasm	catalytic activity;nucleotide binding;protein binding;RNA binding	Pf00004, Pf00769, Pf00910, Pf01078, Pf03938, Pf05917, Pf07726, Pf08598, Pf11600, Pf12037, Pf13191, Pf13401, Pf13863, Pf13868	2650.4	2627.3	3751.1	3754.7	2502.6	2296.1	3204.4	3262.3	2409.3	2416.6	3590.5	3545.1	2419.4	2399	3356.4	3516.1	3,19	1	584	23
CAE47438.1	putative 1-deoxy-D-xylulose 5-phosphate reductoisomerase (plastid) [Hordeum vulgare subsp. vulgare]	94,421	33,4710743801653	16	31	16	1	484	52,5	6,90	metabolic process		catalytic activity;metal ion binding;nucleotide binding;protein binding	Pf02670, Pf03447, Pf08436, Pf13288	4034.2	4134.1	2666.5	2995.1	3801.5	4354.7	2853.3	3325.1	4140.1	4002.8	3115.6	2828.9	4365	4491.6	2837.1	3466.6	3,642	0	712	16
BAJ89706.1	predicted protein [Hordeum vulgare subsp. vulgare]	94,400	40	12	82	12	1	255	27,4	7,40	metabolic process	membrane		Pf00504	13257.2	10878.3	3808.1	3279.4	12106.2	14591.1	3675.8	4507	12799.3	13301.8	4139.7	4056.9	10167.6	13524.6	4201.1	4194.4	36,276	0	1245	12
BAJ94908.1	predicted protein [Hordeum vulgare subsp. vulgare]	94,389	30,9187279151943	20	46	19	1	566	63,3	5,91	metabolic process	cytoplasm	catalytic activity;nucleotide binding	Pf00152, Pf00458, Pf01336	4632.7	4688.5	5619.5	5479.3	4556.6	4254.9	5713	5246.3	4526.8	4402.6	5532	5559.6	4949.8	4577.5	5504.3	5566.8	5,136	1	843	20
CAB90214.1	putative elongation factor 1 beta [Hordeum vulgare subsp. vulgare]	94,372	41,1504424778761	11	48	9	1	226	24,5	4,67	metabolic process		RNA binding	Pf00736	5696.3	5929.4	3644.7	3855.6	5592.6	5347.5	4075.8	3701.4	5751.8	5758.2	3715.2	3816.7	6196.4	5791.3	3679	3743.1	99	0	934	11
BAJ87123.1	predicted protein [Hordeum vulgare subsp. vulgare]	94,366	22,0020855057351	22	49	5	1	959	109,1	6,05	metabolic process		catalytic activity	Pf00311	471.7	472.6	765.8	815.5	417	365.8	742.3	672.3	394	390.9	765.9	717.3	378.9	410.5	672.7	696.6	1,994	0	663	22
BAJ89887.1	predicted protein [Hordeum vulgare subsp. vulgare]	94,242	62,8352490421456	21	65	21	1	261	28,2	11,08	metabolic process	ribosome	RNA binding;structural molecule activity	Pf00181, Pf03947	5772.6	5879.8	6233.9	6345.4	5920.9	5420.8	6296.4	5926.2	5533	5674.5	6159.7	6059.3	5556.6	5541.3	6360.8	6013	58,948	0	796	21
BAJ90855.1	predicted protein [Hordeum vulgare subsp. vulgare]	94,202	44,9275362318841	10	45	10	1	276	29,7	6,55	metabolic process		catalytic activity	Pf00355, Pf13806	3343.5	3177.4	2274.3	2192.4	3445.7	3645.2	2239.6	2762.5	3226.4	3400.4	2536.3	2608.7	2792.8	3436.8	2462.5	2555.3	9	0	1629	10
BAK02783.1	predicted protein [Hordeum vulgare subsp. vulgare]	94,112	27,2141706924316	16	39	16	1	621	68,2	6,54	metabolic process;transport	membrane	catalytic activity;nucleotide binding	Pf00890, Pf02910	4651.1	4680.6	4368.8	4519.3	5213.6	4598	4983.8	4586.7	4585.3	4557.7	4370.7	4496.7	5727.9	4633.6	4680.5	4640	3,642	0	674	16
AAX12118.1	phosphoenolpyruvate carboxylase, partial [Hordeum vulgare subsp. spontaneum]	94,090	28,0487804878049	16	40	5	1	492	55,7	5,71	metabolic process		catalytic activity	Pf00311	3374.7	3739.2	3576.2	4015.1	3257.2	3275.6	3901.6	3353.3	3837.3	3402.8	3709.7	3415.6	3826.9	3554.1	3792.9	3752	4,337	0	885	16
CAB86383.1	allene oxide synthase [Hordeum vulgare subsp. vulgare]	94,075	38,6036960985626	24	55	17	1	487	53,4	8,73	metabolic process		catalytic activity;metal ion binding	Pf00067	3409.5	3169.4	2850.3	2484	4313.7	3891.3	4295	3351.8	3166.8	3066.1	2527	2515.5	4864.5	3907.6	3757.3	3263.4	4,995	0	795	24
CAA05897.1	peroxidase [Hordeum vulgare]	94,049	43,9882697947214	11	40	11	1	341	36,5	6,35	metabolic process;response to stimulus	extracellular	antioxidant activity;catalytic activity;metal ion binding	Pf00141	2716	3812.3	2293.7	2951.3	4677.7	4145.5	3561.5	2819.8	2379.7	2692.7	1915.5	1817.2	10255.4	4810.1	2436.7	3763.2	9	0	782	11
BAJ95063.1	predicted protein [Hordeum vulgare subsp. vulgare]	94,019	44,2455242966752	19	44	19	1	391	43,4	7,46	metabolic process		catalytic activity	Pf01218	2219.6	2503.6	4643.9	5147.6	2251.4	2450.5	4696.7	4956	2285.1	2330.9	5172	4927.6	2276.3	2810.2	5153.1	5574.5	9	0	633	19
Q42836.1	RecName: Full=Delta-aminolevulinic acid dehydratase, chloroplastic; Short=ALADH; AltName: Full=Porphobilinogen synthase; Flags: Precursor	93,981	35,981308411215	13	41	7	1	428	46,2	6,44	metabolic process		catalytic activity;metal ion binding	Pf00490	4087.5	4427.9	2730.5	3189.2	4072	4343.6	3076.7	3422.2	3685	3628.5	3026.9	2799.7	3572.3	4788.2	3076.7	3693.8	4,878	0	859	13
BAJ96813.1	predicted protein [Hordeum vulgare subsp. vulgare]	93,945	37,1638141809291	14	28	14	1	409	44,5	5,06	metabolic process		catalytic activity;protein binding	Pf00077, Pf00240, Pf00627, Pf08284, Pf09668, Pf11976, Pf13650, Pf13975	1872.3	1843.4	3710.6	3859.3	1870.6	1725	3825.8	3715.1	1774.2	1829	3784.3	3843.4	1949.4	1704.9	3872.4	3894.8	6,406	0	661	14
BAK03012.1	predicted protein [Hordeum vulgare subsp. vulgare]	93,800	22,6837060702875	10	91	4	1	313	33,8	9,72	transport	membrane	transporter activity	Pf00153	6520.8	6098.8	11069.5	10016.5	6838.4	6321.6	11051.9	10833.4	6425.5	6660	10689.2	11790.8	6837.6	6362.5	11715.2	10728.1	12,689	8	1747	10
ADM47614.1	chloroplast copper/zinc superoxide dismutase [Hordeum vulgare]	93,728	39,3034825870647	8	51	8	1	201	20,2	5,63	metabolic process;response to stimulus		antioxidant activity;catalytic activity;metal ion binding	Pf00080	6319.7	5865.7	4814.2	4716.2	4361.6	4956.5	3054.9	3589.8	6647.6	6361.9	4809.6	4955.8	4088.3	4730.3	3293.7	3434.2	30,623	0	1620	8
BAJ87919.1	predicted protein [Hordeum vulgare subsp. vulgare]	93,687	26,1698440207972	17	63	17	1	577	63,5	4,92	cellular homeostasis;metabolic process;regulation of biological process		antioxidant activity;catalytic activity	Pf00085, Pf00462, Pf00578, Pf03107, Pf07649, Pf08534, Pf13098, Pf13905	5183	5851.9	6355.7	6820.8	5404.3	4955.5	6742.6	5694.4	5132.8	5062.8	5912.7	5885.6	6522.2	6339	6591.2	7312.1	5,579	0	1002	17
CAA58505.1	glutamate--tRNA ligase [Hordeum vulgare subsp. vulgare]	93,546	32,1428571428571	20	41	20	1	560	61,8	7,14	metabolic process	cytoplasm	catalytic activity;metal ion binding;nucleotide binding;RNA binding	Pf00749	3558.7	3518.4	4187.6	4250.8	3319	3573.9	4123.2	4694.3	3338.5	3525.2	4577.4	4404.3	3026.6	3913.8	4383.3	4774.6	3,184	0	878	20
BAJ86880.1	predicted protein [Hordeum vulgare subsp. vulgare]	93,522	53,8720538720539	15	44	15	1	297	32,7	7,12					4523	4496.2	4419.9	4206.9	4290.6	4477.3	4166.1	4274.7	4715.5	4552.8	4487.8	4292.5	4221.3	4591.9	4247.3	4375.1	12,895	0	944	15
BAK07350.1	predicted protein, partial [Hordeum vulgare subsp. vulgare]	93,343	50,9302325581395	27	39	27	1	430	45,7	7,69					3177.9	3156.5	7169.8	6786.9	3141.6	2821.7	6912.1	6029.5	3220.8	2993.6	6623.7	6646.2	3304.3	3076.5	6583.1	6551.3	4,623	0	547	27
BAK06939.1	predicted protein [Hordeum vulgare subsp. vulgare]	93,247	62,5	13	69	1	1	136	14,9	10,02		chromosome;nucleus	DNA binding;protein binding	Pf00125	902.9	734	133.9	87.4	864.5	680.3	109.6	80.7	988.5	1070.3	131.2	126.8	692.8	675	104.1	76.4	230,013	1	1405	13
BAJ97380.1	predicted protein [Hordeum vulgare subsp. vulgare]	93,211	31,9105691056911	15	69	8	1	492	56,6	7,17	metabolic process;response to stimulus		antioxidant activity;catalytic activity;metal ion binding	Pf00199, Pf06628	1665.9	1735	755.7	837.5	1633.2	1519.7	788.2	729.5	1696.3	1865.1	763.5	906.6	1807.5	1635	806	766.5	6,197	0	1165	15
AAT58332.1	FtsH-like protein, partial [Hordeum vulgare subsp. spontaneum]	93,013	57,2368421052632	8	44	6	1	152	16,2	5,06	metabolic process;regulation of biological process;response to stimulus		catalytic activity;nucleotide binding;protein binding;RNA binding	Pf00004, Pf00005, Pf00158, Pf00910, Pf01057, Pf01078, Pf01695, Pf05496, Pf06068, Pf06414, Pf07724, Pf07726, Pf07728, Pf08298, Pf13191, Pf13207, Pf13238, Pf13401, Pf13481, Pf13671	3146.6	3179.1	2570.1	2598.3	3016.8	3193.9	2422.3	2436.7	3377.3	3233.5	2692.7	2419.4	2784.5	3383.3	2269.7	2708.6	76,426	0	1415	8
AAT58351.1	FtsH-like protein, partial [Hordeum vulgare subsp. spontaneum]	93,013	56,4935064935065	8	44	6	1	154	16,4	5,06	metabolic process;regulation of biological process;response to stimulus		catalytic activity;nucleotide binding;protein binding;RNA binding	Pf00004, Pf00005, Pf00158, Pf00910, Pf01057, Pf01078, Pf01695, Pf05496, Pf06068, Pf06414, Pf07724, Pf07726, Pf07728, Pf08298, Pf13191, Pf13207, Pf13238, Pf13401, Pf13481, Pf13671	3146.6	3179.1	2570.1	2598.3	3016.8	3193.9	2422.3	2436.7	3377.3	3233.5	2692.7	2419.4	2784.5	3383.3	2269.7	2708.6	76,426	1	1415	8
AAT58348.1	FtsH-like protein, partial [Hordeum vulgare subsp. spontaneum]	93,013	57,6158940397351	8	44	6	1	151	16,1	5,19	metabolic process;regulation of biological process;response to stimulus		catalytic activity;nucleotide binding;protein binding;RNA binding	Pf00004, Pf00005, Pf00158, Pf00910, Pf01057, Pf01078, Pf01695, Pf05496, Pf06068, Pf06414, Pf07724, Pf07726, Pf07728, Pf08298, Pf13191, Pf13207, Pf13238, Pf13401, Pf13481, Pf13671	3146.6	3179.1	2570.1	2598.3	3016.8	3193.9	2422.3	2436.7	3377.3	3233.5	2692.7	2419.4	2784.5	3383.3	2269.7	2708.6	76,426	0	1415	8
AAT58362.1	FtsH-like protein, partial [Hordeum vulgare subsp. spontaneum]	93,013	57,2368421052632	8	44	6	1	152	16,2	5,06	metabolic process;regulation of biological process;response to stimulus		catalytic activity;nucleotide binding;protein binding;RNA binding	Pf00004, Pf00005, Pf00158, Pf00910, Pf01057, Pf01078, Pf01695, Pf05496, Pf06068, Pf06414, Pf07724, Pf07726, Pf07728, Pf08298, Pf13191, Pf13207, Pf13238, Pf13401, Pf13481, Pf13671	3146.6	3179.1	2570.1	2598.3	3016.8	3193.9	2422.3	2436.7	3377.3	3233.5	2692.7	2419.4	2784.5	3383.3	2269.7	2708.6	76,426	0	1415	8
AAT58359.1	FtsH-like protein, partial [Hordeum vulgare subsp. spontaneum]	93,013	58	8	44	6	1	150	16,0	5,19	metabolic process;regulation of biological process;response to stimulus		catalytic activity;nucleotide binding;protein binding;RNA binding	Pf00004, Pf00005, Pf00158, Pf00910, Pf01057, Pf01078, Pf01695, Pf05496, Pf06068, Pf06414, Pf07724, Pf07726, Pf07728, Pf08298, Pf13191, Pf13207, Pf13238, Pf13401, Pf13481, Pf13671	3146.6	3179.1	2570.1	2598.3	3016.8	3193.9	2422.3	2436.7	3377.3	3233.5	2692.7	2419.4	2784.5	3383.3	2269.7	2708.6	76,426	0	1415	8
AAT58345.1	FtsH-like protein, partial [Hordeum vulgare subsp. spontaneum]	93,013	56,8627450980392	8	44	6	1	153	16,3	5,06	metabolic process;regulation of biological process;response to stimulus		catalytic activity;nucleotide binding;protein binding;RNA binding	Pf00004, Pf00005, Pf00158, Pf00910, Pf01057, Pf01078, Pf01695, Pf05496, Pf06068, Pf06414, Pf07724, Pf07726, Pf07728, Pf08298, Pf13191, Pf13207, Pf13238, Pf13401, Pf13481, Pf13671	3146.6	3179.1	2570.1	2598.3	3016.8	3193.9	2422.3	2436.7	3377.3	3233.5	2692.7	2419.4	2784.5	3383.3	2269.7	2708.6	76,426	0	1415	8
AAT58342.1	FtsH-like protein, partial [Hordeum vulgare subsp. spontaneum]	93,013	57,6158940397351	8	44	6	1	151	16,1	5,06	metabolic process;regulation of biological process;response to stimulus		catalytic activity;nucleotide binding;protein binding;RNA binding	Pf00004, Pf00005, Pf00158, Pf00910, Pf01057, Pf01078, Pf01695, Pf05496, Pf06068, Pf06414, Pf07724, Pf07726, Pf07728, Pf08298, Pf13191, Pf13207, Pf13238, Pf13401, Pf13481, Pf13671	3146.6	3179.1	2570.1	2598.3	3016.8	3193.9	2422.3	2436.7	3377.3	3233.5	2692.7	2419.4	2784.5	3383.3	2269.7	2708.6	76,426	0	1415	8
AAT58329.1	FtsH-like protein, partial [Hordeum vulgare subsp. spontaneum]	93,013	57,2368421052632	8	44	6	1	152	16,2	5,06	metabolic process;regulation of biological process;response to stimulus		catalytic activity;nucleotide binding;protein binding;RNA binding	Pf00004, Pf00005, Pf00158, Pf00910, Pf01057, Pf01078, Pf01695, Pf05496, Pf06068, Pf06414, Pf07724, Pf07726, Pf07728, Pf08298, Pf13191, Pf13207, Pf13238, Pf13401, Pf13481, Pf13671	3146.6	3179.1	2570.1	2598.3	3016.8	3193.9	2422.3	2436.7	3377.3	3233.5	2692.7	2419.4	2784.5	3383.3	2269.7	2708.6	76,426	0	1415	8
BAJ98395.1	predicted protein [Hordeum vulgare subsp. vulgare]	93,012	63,4854771784232	17	48	10	1	241	26,2	7,81	metabolic process		catalytic activity;nucleotide binding	Pf00406, Pf05191, Pf13207, Pf13671	2398.5	2143.9	2359.7	2266.3	2645.7	2168.7	2461.5	2257.1	2239.4	2440.3	2260.9	2309.7	2440.6	2199.2	2383.9	2347.3	19,691	0	870	17
BAJ97660.1	predicted protein [Hordeum vulgare subsp. vulgare]	92,994	14,6788990825688	14	39	12	1	872	95,9	4,75	transport	nucleus	protein binding;transporter activity	Pf03810, Pf13513	4362	4499.2	4697.3	4952.2	4315.2	4173.4	4613.3	4469.5	4184.3	4322.5	4803.1	4628.1	4184.6	4173.3	4516.8	4551.9	2,008	2	753	14
BAK05378.1	predicted protein [Hordeum vulgare subsp. vulgare]	92,889	34,3007915567282	12	27	12	1	379	41,4	8,50	metabolic process	mitochondrion	protein binding;RNA binding	Pf00889	2057.4	2013.9	2622.5	2736.4	2047.5	1931.8	2745.3	2469.6	1916.5	1939.2	2615.2	2621.3	2048.8	1882.6	2590.1	2584.4	5,31	0	663	12
AGY46368.1	Delta24(25)-sterol reductase [Hordeum vulgare subsp. vulgare]	92,880	27,841845140033	17	30	17	1	607	69,9	8,76	metabolic process	membrane	catalytic activity;nucleotide binding	Pf01565	2614.1	2647.4	3939.1	3868.8	2485.6	2645.1	3890.4	3973.2	2475.2	2495.3	3858.6	3832.8	2314.5	2436.6	3707.9	3604.9	4,623	0	547	17
BAK01467.1	predicted protein [Hordeum vulgare subsp. vulgare]	92,763	40,4907975460123	22	43	8	1	489	55,0	8,19	regulation of biological process	proteasome	enzyme regulator activity;protein binding	Pf01399, Pf08375	3455	3729.6	5217.4	4825.1	3375.6	3183.3	4487.3	3693.3	3449.9	3507.9	4686.4	4376.6	3646.7	3488.2	4230.3	4337	4,817	14	599	22
BAJ90380.1	predicted protein [Hordeum vulgare subsp. vulgare]	92,668	23,0352303523035	10	59	10	1	369	39,5	7,71			catalytic activity	Pf00657	6638.5	6384.9	5080.4	4929.3	7423.8	6533.2	5846.9	5093	6674.4	6719.7	4760.3	4993.5	7708.8	6654.8	5038.9	5435.1	14,013	0	1752	10
ABL11233.1	UCW116, putative lipase [Hordeum vulgare subsp. vulgare]	92,668	23,4806629834254	10	59	10	1	362	38,8	7,49			catalytic activity	Pf00657	6638.5	6384.9	5080.4	4929.3	7423.8	6533.2	5846.9	5093	6674.4	6719.7	4760.3	4993.5	7708.8	6654.8	5038.9	5435.1	16,783	0	1752	10
AKZ17608.1	UDP-arabinose mutase 1 [Hordeum vulgare]	92,609	49,3261455525606	19	66	8	1	371	41,7	6,19	metabolic process		catalytic activity	Pf03214	6695.6	7547.1	5086.5	5495	6561.5	6765.4	5512.6	5072.1	6640.2	6569.9	4919.6	4967.6	7371.7	6848	5331	5054.5	13,678	12	819	19
BAJ92233.1	predicted protein [Hordeum vulgare subsp. vulgare]	92,582	59,5541401273885	20	40	20	1	314	35,3	6,80			metal ion binding	Pf00191	3220.5	3382.3	2559.3	2831.4	3420.6	3013.8	3038.4	2655.3	3018.3	2930.7	2487.6	2595	3434.8	3101.1	2671.8	2817.6	16,783	0	792	20
BAJ89915.1	predicted protein [Hordeum vulgare subsp. vulgare]	92,443	52,2522522522522	12	38	12	1	222	23,9	5,43				Pf04832	2974.6	3778.6	2116.9	2720.1	2877.7	4014.5	2255.9	2983.2	2811.1	2659.9	2232	2088.1	3105.5	3631.9	2027.2	2727.4	45,416	0	824	12
BAJ90036.1	predicted protein [Hordeum vulgare subsp. vulgare]	92,402	26,3761467889908	22	47	4	1	872	99,0	5,29	metabolic process		catalytic activity	Pf00311	2066.8	2016	2170.3	2152.8	1941.5	2279.7	2113.2	2689.4	2053.4	2157.1	2305.3	2358.1	1725.8	2211	2411.3	2592	1,929	0	730	22
BAK00018.1	predicted protein [Hordeum vulgare subsp. vulgare]	92,320	42,8571428571429	8	32	8	1	224	23,8	8,15	metabolic process		catalytic activity	Pf00478, Pf00571	3502.1	3810.2	3137.5	3494.5	3301.8	3390.5	3115	3300.8	3651.8	3449.7	3508.9	3265.3	3003.5	3745	3188	3563.5	23,245	0	852	8
BAJ90869.1	predicted protein [Hordeum vulgare subsp. vulgare]	92,272	36,2903225806452	20	40	6	1	496	55,4	8,27	regulation of biological process	proteasome	enzyme regulator activity;protein binding	Pf01399, Pf08375	839.6	897.4	855.7	913	798.2	913.1	898.2	787.1	836.9	820.8	915.7	884.1	1492.4	945.3	867.5	857	4,08	0	694	20
BAJ89493.1	predicted protein, partial [Hordeum vulgare subsp. vulgare]	92,046	24,7474747474747	21	39	21	1	792	86,6	9,07	metabolic process		catalytic activity;nucleotide binding	Pf01756, Pf02770, Pf14749	2837.6	3017.4	4130.2	4340.8	3137.5	2876.9	4327	4066.8	3156.5	3149.8	4443.5	4490.5	3733.9	3066.4	4533.8	4305.1	2,318	0	765	21
BAJ94592.1	predicted protein [Hordeum vulgare subsp. vulgare]	92,029	22,0609579100145	12	34	11	1	689	70,5	5,91			RNA binding	Pf00013, Pf07650, Pf13014, Pf13083	3625.6	3403.4	3309.5	3110.9	3805.3	3443.2	3349.7	3124.8	3333.5	3461.5	3165.9	3409.3	3762	3451.4	3472	3151.4	6,943	1	710	12
ACV97161.1	cytosolic glucose 6 phosphate dehydrogenase [Hordeum vulgare subsp. vulgare]	91,984	37,524557956778	21	51	19	1	509	57,8	6,71	metabolic process		catalytic activity;nucleotide binding	Pf00479, Pf02781	4202.1	4594.6	4962.4	5165.5	4420.7	3948.6	5326	4542.3	4196.6	4064.6	4705.5	4831.8	5649.6	4038.3	5055.6	4637	5,661	0	851	21
BAJ98354.1	predicted protein [Hordeum vulgare subsp. vulgare]	91,967	36,7758186397985	13	36	13	1	397	42,9	8,73	cell organization and biogenesis;transport		catalytic activity;nucleotide binding	Pf00448, Pf01656, Pf02374	2450.5	2417.4	2743.1	2629.6	2202	2310.6	2572.8	2632.1	2413	2580.8	2793.8	2907.9	2045.2	2429.9	2652.4	2731.9	8,006	0	919	13
BAJ93316.1	predicted protein [Hordeum vulgare subsp. vulgare]	91,843	30,8510638297872	11	43	3	1	376	40,3	5,48	metabolic process	mitochondrion;organelle lumen	catalytic activity	Pf02779, Pf02780	1629.7	1637.3	679.3	722	1544.7	1535.9	663.6	660.9	1621.5	1623.8	654.1	679.3	1519.1	1522	646.3	692.7	11,915	0	809	11
BAK01801.1	predicted protein [Hordeum vulgare subsp. vulgare]	91,803	20,4647006255585	23	37	18	1	1119	131,0	5,88	metabolic process		catalytic activity;protein binding	Pf00443, Pf00917, Pf12436, Pf13423, Pf14533	2485.1	2622.4	4722.6	4677.7	2539.1	2413	4668.1	4257.3	2611.7	2663.7	4720.9	4794.8	2811.1	2413.1	4621.9	4483.6	1,448	5	449	23
BAJ99861.1	predicted protein [Hordeum vulgare subsp. vulgare]	91,699	36,8794326241135	13	34	1	1	423	47,1	8,97	metabolic process;response to stimulus	cytoplasm	catalytic activity;nucleotide binding;RNA binding	Pf00004, Pf00910, Pf01057, Pf01078, Pf05496, Pf06068, Pf06414, Pf07724, Pf07726, Pf07728, Pf13191, Pf13207, Pf13401	1498	1721.4	2000.7	2026	1364.4	1382.1	1926.7	1789	1519.5	1482.8	1957.9	1936.6	1542.1	1544.7	1896.4	1895.5	4,736	13	841	13
AER62673.1	hypothetical protein, partial [Hordeum vulgare subsp. spontaneum]	91,683	42,042042042042	12	36	12	1	333	37,0	6,58			protein binding	Pf05694	2917	2723	3603.4	3944.1	2839.7	2473.7	4680	3342.8	2807.5	2713.5	3501	3749.1	3221.9	3077.8	3730.1	4460.1	9	0	902	12
BAJ89012.1	predicted protein [Hordeum vulgare subsp. vulgare]	91,616	49,1694352159468	17	38	16	1	301	34,3	9,31	metabolic process	ribosome	RNA binding;structural molecule activity	Pf00861, Pf14204	3505.3	3651.8	3590.2	3748.2	3350.3	3236.4	3674.8	3376.4	3445.8	3458.6	3542	3509.9	3553.4	3307.7	3633.2	3573	26,826	1	708	17
BAF93191.1	putative chloroplast inner envelope protein, partial [Hordeum vulgare]	91,550	65,4320987654321	14	38	2	1	162	18,2	7,56					588.6	488	207.7	190	582.2	800.3	150.6	245.3	689.8	702.7	225.6	229	442.5	655.3	222.4	232.6	80,113	0	857	14
BAJ91725.1	predicted protein, partial [Hordeum vulgare subsp. vulgare]	91,542	34,7572815533981	17	40	9	1	515	57,2	7,68	metabolic process		catalytic activity;nucleotide binding	Pf00483, Pf12804	1359	1448.4	1292.5	1357.2	1282.1	1307.5	1234.1	1250.2	1386.4	1281.3	1269.4	1302.1	1147.8	1238.4	1295.5	1137.3	4,08	0	784	17
BAJ88358.1	predicted protein [Hordeum vulgare subsp. vulgare]	91,542	35,6573705179283	17	40	9	1	502	54,8	5,97	metabolic process		catalytic activity;nucleotide binding	Pf00483, Pf12804	1359	1448.4	1292.5	1357.2	1282.1	1307.5	1234.1	1250.2	1386.4	1281.3	1269.4	1302.1	1147.8	1238.4	1295.5	1137.3	4,337	0	784	17
BAJ91732.1	predicted protein [Hordeum vulgare subsp. vulgare]	91,515	35,920177383592	13	33	13	1	451	51,1	6,54	metabolic process	cytoplasm	catalytic activity;metal ion binding;nucleotide binding;RNA binding	Pf01409, Pf03147	2322.4	2392.4	2943.9	3067.7	2004.4	2310.7	2691.1	3138.2	2385	2286	3193.5	3096.3	1938.3	2427.8	2824.6	3190.2	3,417	0	787	13
CAA44777.1	1908428A chlorophyll a/b-binding protein	91,238	48,6013986013986	12	38	12	1	286	30,7	5,50	metabolic process	membrane		Pf00504	4979.1	5217.8	1570.1	1448.1	4012.3	5483.7	1362.9	1580.6	6094.7	6272.6	1738.8	1802.4	3995.4	5323.9	1473.8	1418.4	14,399	0	826	12
BAJ96699.1	predicted protein [Hordeum vulgare subsp. vulgare]	91,073	43,0894308943089	17	53	16	1	369	39,3	5,85				Pf04774	4085	4404.2	5291.3	5426.7	3863.2	3753.6	5329.8	4900.8	3950.5	3866.2	5194.9	5129.9	4083.6	3971.3	5240.8	5110.1	17,33	1	676	17
AAQ55380.1	glyceraldehyde-3-phosphate dehydrogenase, partial [Hordeum vulgare subsp. spontaneum]	91,067	63,6734693877551	14	62	7	1	245	26,3	7,03	metabolic process		catalytic activity	Pf00044, Pf02800	1267.3	1293	760.4	703.3	1252.5	1159.2	1509.3	747.8	1411.6	1369.2	625.4	772.5	1992.3	1391.1	1202	1038.2	36,276	0	1312	14
BAJ93560.1	predicted protein [Hordeum vulgare subsp. vulgare]	90,777	49,3297587131367	17	37	17	1	373	41,7	8,35				Pf09353	2022.6	1779.4	3953.4	3729.7	2014.5	2146.6	3912.6	4519.6	1894	1969.1	4184	4321.3	1670.4	1970.6	4283.1	4339.5	6,499	0	631	17
BAK01126.1	predicted protein, partial [Hordeum vulgare subsp. vulgare]	90,777	43,9140811455847	17	37	17	1	419	46,6	8,94				Pf09353	2022.6	1779.4	3953.4	3729.7	2014.5	2146.6	3912.6	4519.6	1894	1969.1	4184	4321.3	1670.4	1970.6	4283.1	4339.5	4,995	0	631	17
BAJ87708.1	predicted protein [Hordeum vulgare subsp. vulgare]	90,717	36,3171355498721	14	44	14	1	391	43,3	5,60	metabolic process		catalytic activity	Pf01073, Pf01370, Pf03435, Pf07993	3990.5	4613.3	4067.4	4942.9	3755.5	3858.5	3994	3871	4067.2	4043.1	4367.7	4018.5	3630	3971.8	3899.8	4285.7	8,12	0	899	14
BAK00965.1	predicted protein [Hordeum vulgare subsp. vulgare]	90,630	66,2983425414365	11	45	2	1	181	20,4	6,55	regulation of biological process;response to stimulus		catalytic activity;nucleotide binding;protein binding;signal transducer activity	Pf00025, Pf00071, Pf00503, Pf01926, Pf04670, Pf08477, Pf09439	162.7	86	727	806.5	101.7	95.5	795.4	704.5	106.8	102.6	845.3	729.9	121.3	85.4	804.5	911.3	37,312	0	1126	11
BAJ93893.1	predicted protein [Hordeum vulgare subsp. vulgare]	90,532	33,6088154269972	14	38	14	1	363	39,9	7,49		membrane		Pf01145	3050.9	3056.4	3730.4	3657.4	2994.3	2745.5	3570.2	3374.8	2770.3	2708.3	3470	3529.4	2798.4	2995.7	3595.1	3636.1	7,318	0	764	14
BAJ86197.1	predicted protein [Hordeum vulgare subsp. vulgare]	90,433	24,3534482758621	19	33	14	1	928	100,6	6,99	metabolic process;response to stimulus		catalytic activity;nucleotide binding	Pf00004, Pf02861, Pf07724, Pf07728, Pf10431, Pf13401	1838	1871.3	2170	1902.1	2172.6	1546.1	2485.8	1506.3	1571.7	1515.4	1608	1541.8	2208.7	1582.5	1720.8	1504.4	1,302	4	732	19
BAK01555.1	predicted protein [Hordeum vulgare subsp. vulgare]	90,422	24,7386759581882	9	38	9	1	287	30,4	6,80		membrane		Pf04536	5443.4	5471.9	2929.7	2727.7	4923.2	5758.3	2589.8	3025.3	5966	6117.3	3050.1	3142.6	4408.1	5517.3	2775.7	2843.7	16,783	0	1129	9
BAK03715.1	predicted protein [Hordeum vulgare subsp. vulgare]	90,386	60,4938271604938	18	50	11	1	243	26,4	7,02	metabolic process		catalytic activity;nucleotide binding	Pf00406, Pf05191, Pf10236, Pf13207	4934	4602.9	3432	3307.4	5204.6	4571.9	3444.9	3292.4	4719.8	5065.3	3292.4	3578.1	4831.8	4645.7	3543.4	3303.2	19,691	7	915	18
AAO16183.1	ADP-glucose pyrophosphorylase small subunit (chloroplast) [Hordeum vulgare subsp. vulgare]	90,321	32,7345309381238	16	39	8	1	501	54,7	6,13	metabolic process		catalytic activity;nucleotide binding	Pf00483, Pf12804	1359	1448.4	1165.3	1203.2	1282.1	1307.5	1110.3	1108.6	1386.4	1281.3	1135.5	1188.3	1147.8	1238.4	1182.3	1006.7	3,977	0	784	16
BAJ96149.1	predicted protein [Hordeum vulgare subsp. vulgare]	90,152	50,5681818181818	21	42	15	1	352	38,7	7,33			catalytic activity;metal ion binding	Pf00903, Pf12681, Pf13669	4058.8	3743.7	4146.8	3740.6	3943.7	3995.8	3763.6	3962.2	4094.4	4238.1	3992	4128.2	3506.6	4021.8	3944.3	3912.3	9	6	604	21
BAJ98041.1	predicted protein [Hordeum vulgare subsp. vulgare]	90,146	41,6	12	29	10	1	375	40,7	6,80	metabolic process		catalytic activity	Pf00218	1937.7	2066.9	1796.8	1886.2	2168.5	1748.7	2094.1	1722.1	1842.1	1716.4	1726.1	1838.2	3027.8	1896.2	1851.6	1773.9	5,19	1	804	12
BAK03227.1	predicted protein [Hordeum vulgare subsp. vulgare]	89,866	46,4601769911504	9	36	9	1	226	24,9	8,25	defense response;metabolic process;response to stimulus	mitochondrion	antioxidant activity;catalytic activity;metal ion binding	Pf00081, Pf02777	4172.2	4227.8	4129.8	4206.5	4230.4	4074.4	4243.8	3736.5	4368.4	4321.4	3999.7	4375.9	4370	4235	4071.8	4131.2	23,245	0	858	9
AAF01696.1	dehydrin [Hordeum vulgare subsp. vulgare]	89,851	40	18	46	18	1	255	27,7	5,30	response to stimulus				5046.6	4791.5	4636.9	3959.6	5059.4	4865.2	4662.9	4126.1	5346.9	5511.8	4422	4924	4942.7	5455	4611.9	4452.5	162,789	0	487	18
BAK07564.1	predicted protein [Hordeum vulgare subsp. vulgare]	89,824	48,780487804878	12	80	12	1	205	21,9	9,80	metabolic process			Pf02531	9994.4	8534.4	5093.1	4065.7	10401	11105.5	5174.8	5735.4	9705.7	10199	4834.2	5182	8421.9	10354.6	5591.6	5137.1	81,54	0	1442	12
BAK05126.1	predicted protein [Hordeum vulgare subsp. vulgare]	89,813	51,3196480938416	14	32	14	1	341	37,1	6,68	metabolic process;response to stimulus	extracellular	antioxidant activity;catalytic activity;metal ion binding	Pf00141	3697.2	3602.6	2978	2798.7	3730.9	3233.5	3129.5	2664.5	3400.6	3708.4	2687.9	2895.1	3493.7	3166.4	2591.2	2422.9	10,22	0	571	14
BAJ87243.1	predicted protein [Hordeum vulgare subsp. vulgare]	89,674	38,7308533916849	15	33	15	1	457	48,2	6,80	metabolic process		catalytic activity	Pf00202	3281.1	3500	3948.6	4023.4	3506.4	3235.2	4174.7	3990.8	3260.7	3281.6	3893.1	3826.5	3776.3	3587.8	3874.5	4149.3	5,422	0	877	15
BAJ97123.1	predicted protein [Hordeum vulgare subsp. vulgare]	89,674	38,7308533916849	15	33	15	1	457	48,1	6,80	metabolic process		catalytic activity	Pf00202	3281.1	3500	3948.6	4023.4	3506.4	3235.2	4174.7	3990.8	3260.7	3281.6	3893.1	3826.5	3776.3	3587.8	3874.5	4149.3	5,422	0	877	15
AFU91975.1	chloroplast Cu/Zn SOD1, partial [Hordeum vulgare subsp. vulgare]	89,609	35,0515463917526	7	49	7	1	194	19,5	5,63	metabolic process;response to stimulus		antioxidant activity;catalytic activity;metal ion binding	Pf00080	6028.4	5646.7	4814.2	4716.2	4167.6	4700.7	3054.9	3589.8	6390.4	6131.2	4809.6	4955.8	3922.9	4532.3	3293.7	3434.2	34,938	0	1521	7
BAJ98546.1	predicted protein [Hordeum vulgare subsp. vulgare]	89,602	32,4159021406728	12	36	12	1	327	35,9	4,72	metabolic process;regulation of biological process	mitochondrion;organelle lumen	enzyme regulator activity;metal ion binding;nucleotide binding;protein binding	Pf01025	3462.9	3496.5	3790.8	3519.8	3285.5	3639.2	3527.7	3887.7	3848.3	4064.1	4024.4	4066.2	3016.9	3788.2	3924.9	3856.9	17,957	0	720	12
BAJ95119.1	predicted protein [Hordeum vulgare subsp. vulgare]	89,468	27,9411764705882	15	28	14	1	544	58,6	8,70	metabolic process	membrane	catalytic activity	Pf00501, Pf13193	1976.4	2062.9	2961.3	3166.5	2149.4	2007.9	3431.9	3119.8	2045.1	2068.1	3194.5	3229.2	2238.9	2098.2	3321.1	3419.7	2,808	0	651	15
BAJ96366.1	predicted protein, partial [Hordeum vulgare subsp. vulgare]	89,345	23,7936772046589	16	34	3	1	601	66,1	7,27			catalytic activity	Pf02637, Pf02934	201.1	196.5	613.3	583.9	194.6	188.3	565.4	570.6	169.7	173.3	573	619.4	168.1	196.8	562.3	595.9	2,415	0	573	16
BAK02520.1	predicted protein [Hordeum vulgare subsp. vulgare]	89,314	67,0967741935484	15	84	15	1	155	17,1	9,89	metabolic process	ribosome	structural molecule activity	Pf01090	7778.5	8170.1	4583.2	4890.3	8038.4	7195	4814.8	4454.6	7451.1	7226.8	4522.3	4430	7974	7605.8	4668.3	4594	118,378	0	1297	15
BAK00029.1	predicted protein [Hordeum vulgare subsp. vulgare]	89,246	31,6561844863732	15	25	15	1	477	50,6	5,95	cell organization and biogenesis;metabolic process;response to stimulus		catalytic activity;metal ion binding	Pf00113, Pf03952	2830.7	3046.5	2336.6	2522.2	2768.8	2671.9	2179.6	2176.1	2781	2825.4	2318.8	2220.6	3219.5	3010.3	2233.5	2369.8	3,146	0	535	15
BAJ93016.1	predicted protein [Hordeum vulgare subsp. vulgare]	88,930	52,0491803278688	13	41	8	1	244	26,1	8,98			RNA binding	Pf00076, Pf13893, Pf14259	5082.9	5121	3564.7	3847.3	4983.5	5446.7	3609.4	4485	5263.7	5196.4	3961.2	3911.6	4176.6	5679.7	4198.9	4365.9	24,119	5	567	13
BAJ85684.1	predicted protein [Hordeum vulgare subsp. vulgare]	88,929	32,1513002364066	12	50	5	1	423	45,8	6,81	metabolic process		catalytic activity;metal ion binding	Pf00490	2060.3	2260.1	981.5	1170.3	1856.2	2120.3	971.2	1110.7	1911.6	1937.2	1130	977.9	1663.7	2412.8	1000.6	1301.2	4,38	0	1237	12
BAJ93227.1	predicted protein [Hordeum vulgare subsp. vulgare]	88,692	35,7873210633947	16	33	16	1	489	52,9	5,19	cellular homeostasis;metabolic process;regulation of biological process		catalytic activity	Pf00085, Pf00462, Pf13098	2482	2473.8	3038.8	3087.5	2395.3	2218.8	2957.8	2777	2317.3	2304.4	2939.5	3038.2	2537.7	2339.2	2933.9	2993.8	3,87	0	674	16
CAA64545.1	xylose isomerase (macronuclear) [Hordeum vulgare subsp. vulgare]	88,568	35,0730688935282	15	34	1	1	479	53,6	5,49	metabolic process		catalytic activity	Pf01261			118.9	103.2			128.2	96.3			120.4	131.8			112.2	96.5	4,412	0	827	15
BAK02695.1	predicted protein [Hordeum vulgare subsp. vulgare]	88,402	28,5968028419183	17	29	15	1	563	63,6	6,58	metabolic process		catalytic activity;nucleotide binding	Pf01406, Pf01921, Pf09334	3638.2	4109	3067.4	3187	3349.9	3330.1	2992.2	2926.6	3672.2	3587	2973.3	2949.4	3792.5	3840.9	2974.2	3134.1	3,977	2	542	17
BAJ90077.1	predicted protein [Hordeum vulgare subsp. vulgare]	88,133	28,4883720930233	18	33	14	1	516	56,3	8,21	metabolic process			Pf00291	2073.6	2024.2	2218.4	2244.2	1913.4	1962.6	2270.9	2258.9	1944.2	1881	2269.6	2111.3	1735.5	2151.3	2288.7	2592.8	5,043	4	584	18
BAJ89026.1	predicted protein, partial [Hordeum vulgare subsp. vulgare]	88,127	33,1428571428571	9	33	8	1	350	36,4	9,16	metabolic process;response to stimulus	extracellular	antioxidant activity;catalytic activity;metal ion binding	Pf00141	2849.2	2530.2	2616.6	2579.8	2766.5	2566	2564.4	2434.9	2717.2	2671.1	2273.7	2412.1	2446.1	2423.9	2353.7	2445.8	9	0	969	9
CAC10554.1	plasma membrane proton ATPase, partial [Hordeum vulgare]	88,102	28,9398280802292	16	40	12	1	349	39,1	9,52		membrane			4023.9	3583.6	3612.9	3160.6	4460.9	3865.4	3861.3	3990.5	3688.7	3759.1	2920.5	3707	3905.4	3731	3841.2	3250.7	13,125	0	733	16
BAK07525.1	predicted protein [Hordeum vulgare subsp. vulgare]	88,001	26,9360269360269	17	26	17	1	594	64,0	7,23	metabolic process		catalytic activity;metal ion binding	Pf01116, Pf07005	847.8	807.8	3932.7	3781.6	919.3	800.7	3908.4	3655.4	897	853.6	3728.2	3809.5	1026.5	857.9	3750.3	3692.2	2,34	0	463	17
BAJ88467.1	predicted protein, partial [Hordeum vulgare subsp. vulgare]	87,949	36,6366366366366	15	56	9	1	333	38,5	6,64	metabolic process		catalytic activity;metal ion binding	Pf00305	1694.6	1427.5	1868.8	1712.6	2171.9	1768.3	2463.3	2027.4	1459.6	1337.2	1894.5	1611.4	2010.4	1757	2848.5	1953.4	16,302	0	1013	15
BAJ88991.1	predicted protein [Hordeum vulgare subsp. vulgare]	87,922	32,2734499205087	20	32	17	1	629	70,1	6,04					1963.9	1749.3	3171.6	2788.4	1958.6	2386.6	2788.7	3691.1	2154	2214.4	3478	3533.8	1833.9	2081.6	3358.2	3165.8	3,281	0	573	20
BAJ88259.1	predicted protein [Hordeum vulgare subsp. vulgare]	87,788	53,5398230088496	13	48	13	1	226	25,2	10,08	metabolic process;response to stimulus	membrane;ribosome	RNA binding;structural molecule activity	Pf00347	6169.8	6369.8	4100.9	4115.1	6011.1	6660.4	3809.7	4231.9	6502.9	6471.7	4536.6	4299.7	5205.4	7006.5	4232.1	4494.8	26,384	0	916	13
BAJ92513.1	predicted protein, partial [Hordeum vulgare subsp. vulgare]	87,788	56,0185185185185	13	48	13	1	216	24,1	10,13	metabolic process;response to stimulus	membrane;ribosome	RNA binding;structural molecule activity	Pf00347	6169.8	6369.8	4100.9	4115.1	6011.1	6660.4	3809.7	4231.9	6502.9	6471.7	4536.6	4299.7	5205.4	7006.5	4232.1	4494.8	33,145	0	916	13
BAJ84917.1	predicted protein [Hordeum vulgare subsp. vulgare]	87,788	50,6276150627615	13	48	13	1	239	26,5	10,02	metabolic process;response to stimulus	membrane;ribosome	RNA binding;structural molecule activity	Pf00347	6169.8	6369.8	4100.9	4115.1	6011.1	6660.4	3809.7	4231.9	6502.9	6471.7	4536.6	4299.7	5205.4	7006.5	4232.1	4494.8	26,384	0	916	13
BAJ86089.1	predicted protein [Hordeum vulgare subsp. vulgare]	87,707	40,3361344537815	14	34	10	1	357	38,6	6,16	metabolic process;response to stimulus	extracellular	antioxidant activity;catalytic activity;metal ion binding	Pf00141	2462.6	3695.1	4030.1	4751.1	3598.5	3761.4	3396.8	4437	2373.5	2416.3	2550.8	2331	5895.1	5350.7	2959	7891.8	10,053	4	594	14
BAJ88071.1	predicted protein [Hordeum vulgare subsp. vulgare]	87,640	53,6697247706422	17	41	17	1	218	24,0	8,13				Pf00466	5559.7	5559	2256.6	2490.7	5493.3	6089.5	2193.7	2620.1	5474.5	5518.6	2575.1	2351	4525.2	6428.8	2470.3	2698.3	28,552	0	747	17
BAJ84811.1	predicted protein [Hordeum vulgare subsp. vulgare]	87,606	21,4397496087637	17	44	12	1	639	68,8	6,84	metabolic process		catalytic activity	Pf00702, Pf13242, Pf13419, Pf14569, Pf14570	2999.7	2749.3	4399.7	4399.2	2855.2	3442.5	4222.3	5340.9	3150.6	3173.5	4202.3	4476.5	2325.6	3103.7	4102.4	4228.6	3,453	5	743	17
BAJ85384.1	predicted protein [Hordeum vulgare subsp. vulgare]	87,546	65,5172413793103	13	45	6	1	203	22,5	5,27	regulation of biological process;response to stimulus		catalytic activity;nucleotide binding	Pf00025, Pf00071, Pf04670, Pf08477, Pf09439	4696.4	4894.5	4472.8	4473.4	4801.6	4673	4500.2	4420.6	4872.2	4759.3	4476.9	4550.5	5184.7	4616.6	4504	4279.6	11,915	7	1008	13
BAJ95950.1	predicted protein [Hordeum vulgare subsp. vulgare]	87,536	45,4545454545455	14	45	14	1	264	28,0	10,61	metabolic process	ribosome	structural molecule activity	Pf00297	3464.4	3795.1	4982.9	5137.7	3263.3	3713.5	4550.9	5543.7	3668.1	3616.8	5518.4	5261.4	2863.7	3992.2	5227.2	5609.3	20,544	0	890	14
BAK04464.1	predicted protein [Hordeum vulgare subsp. vulgare]	87,535	52,8571428571429	11	26	4	1	210	22,9	7,36	regulation of biological process;response to stimulus		catalytic activity;nucleotide binding	Pf00009, Pf00025, Pf00071, Pf01926, Pf08477	1741.6	1666.8	1338.1	1310.6	1630.1	1535.3	1288.4	1185.3	1706.9	1719.8	1244.8	1287.2	1605.3	1585.5	1209.6	1210.7	10,548	0	741	11
BAJ98981.1	predicted protein [Hordeum vulgare subsp. vulgare]	87,488	32,2259136212625	14	48	13	1	301	32,8	6,16	metabolic process			Pf02482	4929.9	4831.5	5763.7	5143.1	4348.5	4893.3	4732.9	5172.9	5038.9	5085.4	5435.2	5368.6	3706.2	5074.9	5015.6	5238.4	15,681	1	1054	14
BAK00162.1	predicted protein [Hordeum vulgare subsp. vulgare]	87,409	49,3975903614458	14	42	14	1	249	27,2	6,15	metabolic process	cytoplasm;nucleus;proteasome	catalytic activity	Pf00227, Pf10584	5283.9	5572.7	4890.1	5003.8	5219.3	4858.4	4818.3	4394.1	5143	4979.5	4726.2	4564.3	5469	5136.3	4720.5	4635.2	11,915	0	1166	14
BAJ87008.1	predicted protein, partial [Hordeum vulgare subsp. vulgare]	87,300	44,1102756892231	17	40	2	1	399	44,7	8,97	metabolic process		catalytic activity	Pf00343	111.4	119.2	317.6	386.5	86.6	108	321.1	305.3	131.3	119.9	436.7	352.1	115.8	112.5	333.3	365.5	9	0	709	17
BAK03344.1	predicted protein [Hordeum vulgare subsp. vulgare]	87,233	57,0469798657718	11	44	5	1	149	16,8	4,22			metal ion binding	Pf00036, Pf13202, Pf13405, Pf13499, Pf13833, Pf14658	3291.3	3421.5	2038.6	2090.5	2897.8	2977.9	1934.7	1937.3	3665.6	3566.2	2201.5	2126.5	3322.2	3241	1869.2	2031	99	0	1016	11
BAK06128.1	predicted protein [Hordeum vulgare subsp. vulgare]	87,192	48,7745098039216	24	54	24	1	408	43,7	9,23	metabolic process		RNA binding	Pf06273	5404.5	5520.3	4815.7	4932.2	5289.5	4935.3	4654.3	4490.6	4938.9	4825.3	4641	4602.6	5198.1	5280.5	4732.4	4788.5	7,66	0	731	24
CAX51354.1	small subunit of ADP-glucose pyrophosphorylase, partial (plastid) [Hordeum vulgare subsp. vulgare]	87,178	40,9669211195929	15	35	9	1	393	43,6	5,05	metabolic process		catalytic activity	Pf00483	1359	1448.4	1292.5	1357.2	1282.1	1307.5	1234.1	1250.2	1386.4	1281.3	1269.4	1302.1	1147.8	1238.4	1295.5	1137.3	6,017	0	755	15
BAJ95296.1	predicted protein [Hordeum vulgare subsp. vulgare]	87,052	60,6060606060606	10	22	10	1	264	24,6	6,38	regulation of biological process		DNA binding;metal ion binding	Pf00098, Pf00313, Pf08206	2486.6	2240.4	1401.7	1228.5	2235.7	2015	1346.9	1165.3	2125.5	2163.6	1220.8	1356	1935.6	2049.4	1210.9	1040.9	5,494	0	1109	10
BAJ88525.1	predicted protein [Hordeum vulgare subsp. vulgare]	86,988	34,0540540540541	15	28	10	1	555	60,1	9,35					3029.6	3062.2	2529.3	2600	3957	3084.3	3966.9	2595.7	2786.4	2755.6	2353.3	2295	4699.5	4001.2	3721.8	3579.4	2,472	5	702	15
BAK02106.1	predicted protein [Hordeum vulgare subsp. vulgare]	86,819	32,0754716981132	17	37	17	1	530	56,2	9,16	metabolic process		catalytic activity	Pf01593, Pf13450	2208.7	2350.2	2860.2	3156.6	2108.4	2216	2889	3084	2095.6	2120.2	3189.7	2985.9	1837.7	2478.6	2863.9	3285.1	3,299	0	821	17
BAJ87580.1	predicted protein [Hordeum vulgare subsp. vulgare]	86,771	47,6744186046512	12	34	12	1	344	36,7	5,31	metabolic process		RNA binding	Pf00076, Pf13893, Pf14259	2458	2576.3	2860.9	3121.1	2384.4	2585.2	2901.7	3323.1	2395.5	2399.3	3034	2926.8	2205.1	2760.8	2998.3	3322.6	7,859	0	935	12
CAA58037.1	coproporphyrinogen oxidase [Hordeum vulgare subsp. vulgare]	86,648	39,8976982097187	18	41	18	1	391	43,5	7,90	metabolic process		catalytic activity	Pf01218	2016.9	2306.9	4445.7	4910.8	2030.9	2220.5	4477.2	4731	2078.6	2121.5	4951.3	4717	2074.3	2589.2	4929	5327.8	7,432	0	619	18
BAK02856.1	predicted protein [Hordeum vulgare subsp. vulgare]	86,567	54,954954954955	14	33	14	1	222	24,0	4,70		membrane		Pf00173	3529.1	3583.2	3049.1	3084.9	4191.4	3486.4	4121.4	3098.9	3516.5	3461.7	2987.1	3000.9	4956.9	3473.8	3557	3038	37,312	0	731	14
BAJ96277.1	predicted protein [Hordeum vulgare subsp. vulgare]	86,558	29,7535211267606	16	33	16	1	568	62,6	7,84	metabolic process		catalytic activity	Pf00890, Pf01266, Pf01593, Pf03486, Pf07992, Pf13450, Pf13454	2596	2695.6	3891.6	3926.2	2593.3	2720.3	3761.8	4110	2695.5	2777.3	4319.5	4180.6	2475.5	2758	4062	4175.1	2,932	0	632	16
BAJ87704.1	predicted protein [Hordeum vulgare subsp. vulgare]	86,513	32,010582010582	15	44	15	1	378	40,9	8,54	metabolic process		catalytic activity	Pf00248	6969.8	5585.3	4814.6	4022	6713.9	6733.5	4655.6	5277.5	6871.8	7016	4720.9	5075.5	4715.5	5788.9	5053	4306.3	8,047	0	844	15
BAJ89999.1	predicted protein [Hordeum vulgare subsp. vulgare]	86,513	32,010582010582	15	44	15	1	378	40,8	8,34	metabolic process		catalytic activity	Pf00248	6969.8	5585.3	4814.6	4022	6713.9	6733.5	4655.6	5277.5	6871.8	7016	4720.9	5075.5	4715.5	5788.9	5053	4306.3	8,047	0	844	15
BAK03240.1	predicted protein [Hordeum vulgare subsp. vulgare]	86,501	27,3584905660377	19	37	19	1	636	70,1	7,69	metabolic process		catalytic activity	Pf01077, Pf03460	4030.1	3842.9	3413.8	3474.2	4171	4266.4	3905.9	4022.2	3910.9	3802.3	3576.5	3545.2	4525.2	4334.7	4120.1	3933.4	3,948	0	539	19
AER62674.1	hypothetical protein, partial [Hordeum vulgare subsp. spontaneum]	86,414	44,5901639344262	11	36	11	1	305	33,9	6,47				Pf05694	2931.9	2648.5	3341.8	3625.9	2859.4	2451.6	4354.8	3031.5	2761.1	2677.8	3214.6	3421.9	3157.1	3048.6	3402.2	4072.4	9	0	903	11
BAJ87755.1	predicted protein [Hordeum vulgare subsp. vulgare]	86,283	23,489932885906	9	29	9	1	298	31,4	8,28		membrane			3112.2	2892.4	3569.4	3289.7	3150	3204.3	3481.6	3704.6	3155.2	3222.9	3575.2	3714	2723.4	2987.6	3715.3	3344	27,943	0	686	9
BAJ91237.1	predicted protein [Hordeum vulgare subsp. vulgare]	86,258	42,2818791946309	12	33	12	1	298	32,5	7,96	metabolic process		catalytic activity	Pf00483, Pf01128, Pf12804	3975.5	3892	3505.8	3182.5	3985.1	4066.6	3545.6	3489.8	4196.2	4127.5	3305.1	3682.7	4232	4138.4	3522.3	3555.8	11,915	0	695	12
BAJ91943.1	predicted protein [Hordeum vulgare subsp. vulgare]	86,089	31,1163895486936	15	41	11	1	421	46,8	5,92	metabolic process;response to stimulus		metal ion binding;nucleotide binding;protein binding	Pf00226, Pf00684, Pf01556	3561.1	4015.5	6099.1	6357.6	3523.1	3609.1	5558.6	5568.4	3264.4	3313.7	5643.4	5113.2	3354.4	2837.8	4929	4610.4	13,925	5	538	15
BAJ92993.1	predicted protein [Hordeum vulgare subsp. vulgare]	86,087	58	10	26	1	1	200	20,9	6,55				Pf00805, Pf13599	863.7	872.2	943.7	905.4	760.2	878.4	904.8	1013.7	888.4	920	924.1	975.9	643.3	810.9	978.3	909.6	16,783	0	874	10
BAK00256.1	predicted protein, partial [Hordeum vulgare subsp. vulgare]	86,062	35,4466858789625	13	37	9	1	347	38,5	6,81	metabolic process;regulation of biological process;response to stimulus	cytoplasm	catalytic activity;nucleotide binding;protein binding;RNA binding	Pf00004, Pf00006, Pf00158, Pf00910, Pf01057, Pf01078, Pf05496, Pf06068, Pf07724, Pf07726, Pf07728, Pf13191, Pf13401	3366.6	3493.2	2535.3	2735.1	3204.7	3087.5	2675.6	2427	3404.5	3293.5	2515.3	2601.6	3405.1	3180.1	2582.2	2563.7	5,31	3	976	13
BAJ89945.1	predicted protein [Hordeum vulgare subsp. vulgare]	86,028	30,8571428571429	16	48	16	1	525	55,5	5,99	metabolic process		catalytic activity	Pf00933, Pf01915	4666.3	4577	5316.5	5286.4	4745	4647.6	5411.5	5557.7	4346.1	4543	5082.9	5359	4161.2	4535.2	5257.3	5335.6	4,843	0	899	16
BAJ93876.1	predicted protein, partial [Hordeum vulgare subsp. vulgare]	86,026	12,5147579693034	12	37	10	1	847	93,3	4,75	transport		protein binding;transporter activity	Pf03810, Pf13513	4232.3	4367.3	4486.1	4747.1	4173.2	4051.4	4426.4	4238.3	4055.6	4193.2	4617.5	4415.3	4047.1	4039.7	4317.7	4341.3	1,783	0	732	12
BAJ93482.1	predicted protein [Hordeum vulgare subsp. vulgare]	85,906	36,8224299065421	22	37	22	1	535	58,8	5,66	metabolic process	cytoplasm	nucleotide binding;protein binding	Pf00118	3108.3	3090.3	4667.5	4905.6	3035	2890.6	4637.9	4412.5	2948.4	2869.2	4592.5	4564.7	3173.4	2987.5	4649.5	4506.2	4,179	0	564	22
BAK03154.1	predicted protein [Hordeum vulgare subsp. vulgare]	85,762	49,8371335504886	20	43	20	1	307	33,9	5,36				Pf04969	4556.3	4660.9	4542.4	4364.4	4363.8	4139.2	4618.9	4221.6	4374.3	4355.5	4351.9	4520.4	4801.2	4419.6	4502.6	4311.6	14,199	0	506	20
BAJ97419.1	predicted protein [Hordeum vulgare subsp. vulgare]	85,741	18,6763372620127	22	42	1	1	1103	121,7	5,53	metabolic process		catalytic activity	Pf00155, Pf02475, Pf05175, Pf06325, Pf08241, Pf08242, Pf12847, Pf13489, Pf13649, Pf13659, Pf13847	5729.1	6435.3	3652.3	3829.5	5682.3	6128.7	3512.4	3550.7	6231	6210.9	3866.8	3628.1	6867.4	6522.7	3532.1	3892.9	1,569	22	645	22
BAJ92565.1	predicted protein, partial [Hordeum vulgare subsp. vulgare]	85,535	49,8360655737705	14	28	4	1	305	32,3	8,09	metabolic process		catalytic activity;nucleotide binding	Pf07973	4035.3	4099.1	2882.1	3026.1	3962.7	3804.8	2921.8	2676.1	4066.2	4035.8	2842.2	2833.4	4064.5	4024.1	2857.1	2945.9	10,365	0	665	14
BAK01853.1	predicted protein [Hordeum vulgare subsp. vulgare]	85,514	26,9972451790634	21	38	18	1	726	79,6	8,43	metabolic process	membrane	catalytic activity	Pf00501	4468.5	4739.1	4685.9	4526.4	4465.7	4259.8	4751.7	4491.9	4626.4	4607.3	4508.3	4620	5114.9	4367.9	4670.9	4286.3	3,16	3	554	21
AMR44691.1	cytosolic copper zinc superoxide dismutase [Hordeum vulgare]	85,466	49,3421052631579	8	39	6	1	152	15,1	6,28	metabolic process;response to stimulus		antioxidant activity;catalytic activity;metal ion binding	Pf00080	3452.3	3628.3	2075.3	2058.6	3109.8	2969.2	2008.2	1732.8	3741	3644.1	1915.4	2098.9	4011.5	3222.4	1827.1	1770.8	73,989	0	1388	8
BAJ91374.1	predicted protein [Hordeum vulgare subsp. vulgare]	85,447	37,5302663438257	14	42	14	1	413	41,3	6,25			RNA binding	Pf00076, Pf07292, Pf13893, Pf14259	3344	3099.4	2240.6	2136.1	3387.2	3015.1	2147.8	2129.1	3018.7	3128.1	2107.9	2158.3	3217.7	3096.5	2153.2	2137.7	18,684	0	777	14
BAJ97842.1	predicted protein [Hordeum vulgare subsp. vulgare]	85,447	37,5302663438257	14	42	14	1	413	41,3	6,13			RNA binding	Pf00076, Pf07292, Pf13893, Pf14259	3344	3099.4	2240.6	2136.1	3387.2	3015.1	2147.8	2129.1	3018.7	3128.1	2107.9	2158.3	3217.7	3096.5	2153.2	2137.7	18,684	0	777	14
BAA94795.1	S-adenosyl-L-methionine: L-methionine S-methyltransferase [Hordeum vulgare subsp. vulgare]	85,336	18,9338235294118	22	42	1	1	1088	119,8	5,64	metabolic process		catalytic activity	Pf00155, Pf05175, Pf06325, Pf08241, Pf08242, Pf12847, Pf13489, Pf13659, Pf13847																	1,698	0	636	22
BAJ85293.1	predicted protein, partial [Hordeum vulgare subsp. vulgare]	85,282	16,2418062636562	24	37	22	1	1373	156,1	8,56	cellular component movement;transport		catalytic activity;motor activity;nucleotide binding;protein binding	Pf00063, Pf01843, Pf07926, Pf12037, Pf12128, Pf13166, Pf13851, Pf14915	3362.7	3368.1	3887.9	3797.9	3309.3	3062.1	3612.4	3591.6	3202.4	3146.6	3715.6	3898.3	3287.5	3330.6	3810.8	3933.2	0,886	2	474	24
BAJ96478.1	predicted protein [Hordeum vulgare subsp. vulgare]	85,183	17,5342465753425	18	31	7	1	1095	123,3	6,29	metabolic process;regulation of biological process	cytoplasm	catalytic activity;nucleotide binding	Pf00133, Pf01406, Pf08264, Pf09334	1683.9	1805.9	680.7	751.8	1725.8	1595.2	666.6	627.7	1711.8	1564.1	657.6	621	1716.9	1720.1	642.4	680.4	1,212	0	652	18
BAJ97103.1	predicted protein [Hordeum vulgare subsp. vulgare]	85,153	20,6845238095238	14	34	14	1	672	74,2	7,28	metabolic process;regulation of biological process;response to stimulus		catalytic activity;nucleotide binding	Pf00009, Pf00071, Pf00679, Pf02421, Pf03144, Pf06421, Pf09439, Pf14492	3493.7	3881.4	3107.6	3262.9	3164.9	3884.6	2823.6	3522.2	3648.3	3725.6	3613.6	3184.1	3065.2	4277.3	3259.6	3573.5	2,639	0	509	14
BAJ96687.1	predicted protein [Hordeum vulgare subsp. vulgare]	85,000	37,5925925925926	21	34	21	1	540	60,1	8,98				Pf05918	2008.6	1998	5009.7	4977.6	1916.2	1900.3	4836.7	4594.8	1947.3	1988.6	4810.4	5001.7	1857.1	1945.5	4887.6	4736.1	3,732	0	531	21
BAK05911.1	predicted protein [Hordeum vulgare subsp. vulgare]	84,974	39,8921832884097	13	24	13	1	371	40,2	7,36	metabolic process		catalytic activity	Pf00185, Pf02729	1346.6	1277.4	2256.4	2101	1368.2	1274.8	2417.7	2293.7	1356.3	1367.9	2103.9	2373.7	1307.1	1203.4	2329.6	2106.8	9	0	493	13
BAK06188.1	predicted protein [Hordeum vulgare subsp. vulgare]	84,922	60,431654676259	11	65	2	1	139	15,0	10,02		chromosome;nucleus	DNA binding;protein binding	Pf00125	329.8	285.5	668.3	397.2	323.1	256.5	700.5	498.8	366	358.2	432.2	652.6	301.1	286.6	610.9	367	150,991	0	1349	11
AAZ91461.1	delta-1-pyrroline-5-carboxylate dehydrogenase [Hordeum vulgare]	84,861	27,7676950998185	14	29	14	1	551	61,0	7,14	metabolic process		catalytic activity	Pf00171, Pf03220	3174.8	3302.8	3424.7	3581.6	3266.9	3102	3562.5	3203.6	3298.8	3268.3	3294	3330.9	3654	3154.2	3357.1	3379.6	2,765	0	741	14
BAJ87654.1	predicted protein [Hordeum vulgare subsp. vulgare]	84,784	29,2	15	31	6	1	500	53,8	6,18	metabolic process		catalytic activity	Pf00171	4172	4276	3638.6	3836.7	4553.9	4048.5	3852.7	3437.9	4304.8	4193.5	3724.5	3846.9	5276.3	4057.6	3851.8	3687.5	3,146	10	673	15
BAJ87762.1	predicted protein [Hordeum vulgare subsp. vulgare]	84,710	28,5314685314685	19	30	14	1	715	77,1	6,28	metabolic process	cytoplasm	catalytic activity	Pf00221	2059.3	2152.8	2464.6	3169	1983.8	2496.9	3097.8	4166.4	1301.1	1244.5	1506.7	1540.9	1474.7	1316.8	1608.2	1582.3	2,162	0	550	19
BAJ91312.1	predicted protein [Hordeum vulgare subsp. vulgare]	84,677	60,2870813397129	12	37	12	1	209	23,9	7,99			protein binding	Pf10674	4406.6	5142.1	2688.8	3205.1	3908.3	4620.8	2724.7	2888	4322.4	4319.1	3154.5	2741.8	3326.2	5351.9	2667.7	3290.1	20,544	0	494	12
ABK79393.1	photosystem II protein D1 (chloroplast) [Hordeum vulgare subsp. vulgare]	84,666	23,2294617563739	8	75	8	1	353	38,9	5,36	metabolic process;response to stimulus;transport	membrane	catalytic activity;metal ion binding	Pf00124	4502.4	4490.3	3737.2	3563.5	4021.7	5053.4	3550.7	4138.1	4873.8	4919.2	4161.6	3893.7	3674.4	4872.9	3833.4	4020.7	25,102	0	2147	8
BAJ93528.1	predicted protein [Hordeum vulgare subsp. vulgare]	84,628	62,1359223300971	14	33	5	1	206	23,1	5,33	regulation of biological process;response to stimulus		catalytic activity;nucleotide binding	Pf00025, Pf00071, Pf01926, Pf04670, Pf08477	3240.5	3328.7	3231.4	2969.2	3313.8	3226.1	2860.3	2864.3	3278	3176.5	2929.9	2965.2	3273.3	2995.9	2911	2728.5	20,544	9	782	14
AER62754.1	hypothetical protein, partial [Hordeum vulgare subsp. spontaneum]	84,558	39,1304347826087	13	43	13	1	322	36,2	5,29	metabolic process		catalytic activity	Pf01370, Pf03435	3990.5	4613.3	3749.4	4572	3755.5	3858.5	3580.3	3568.9	4067.2	4043.1	4063.7	3650.9	3630	3971.8	3547.2	3962.5	10,103	0	894	13
BAK01691.1	predicted protein [Hordeum vulgare subsp. vulgare]	84,366	42,4581005586592	11	58	7	1	179	18,4	6,95	metabolic process	ribosome	structural molecule activity	Pf00542	2428.9	2351.4	3560.6	3677	2503.9	2779.5	3734.4	4627.4	2400.2	2512.5	3925.3	3959.3	1936.7	2748.2	4054.9	4414.8	99	0	1106	11
BAJ88387.1	predicted protein, partial [Hordeum vulgare subsp. vulgare]	84,328	38,4905660377359	12	42	12	1	265	28,9	9,91	metabolic process;transport	membrane;mitochondrion	catalytic activity;metal ion binding;transporter activity	Pf00213	4246.4	4518.8	3098	2895	4047.3	4058.8	3073.6	2831.8	4405.6	4260.5	2904.3	3086.4	4592.7	4292.7	3042.6	2865	16,191	0	946	12
BAJ98340.1	predicted protein [Hordeum vulgare subsp. vulgare]	84,269	51,8018018018018	11	31	0	0	222	23,9	5,68				Pf04832																	25,102	0	748	11
BAK01937.1	predicted protein [Hordeum vulgare subsp. vulgare]	83,968	26,5848670756646	12	30	12	1	489	53,4	7,99	metabolic process		catalytic activity	Pf00171	2624.4	2562.2	3404.9	3233.2	2591.7	2438.5	3311.6	3106.4	2589.3	2480.5	3294.2	3456.6	2805.1	2489.3	3167.1	3079.7	4,754	0	835	12
BAJ97488.1	predicted protein [Hordeum vulgare subsp. vulgare]	83,902	54,0983606557377	8	35	8	1	122	12,0	10,35				Pf11493	4874.9	3899.5	3281	2642.1	5090.2	6774.5	3321.7	4503.3	5264.6	6036.4	3853.2	3655.5	3578.5	6235.4	3949.4	4040.8	58,948	0	862	8
BAK01747.1	predicted protein [Hordeum vulgare subsp. vulgare]	83,845	69,2307692307692	8	28	8	1	130	13,4	7,85	cellular homeostasis;metabolic process;regulation of biological process		catalytic activity	Pf00462	2845	3011.9	2048.9	2167.5	3298.5	2707.6	2377.1	1997.9	2833	2959.8	1842.7	2160	3742.7	2880.7	2124.4	2015.2	45,416	0	912	8
CAM83990.1	phosphoenolpyruvate carboxylase, partial [Hordeum vulgare]	83,830	40,8675799086758	15	32	1	1	438	49,2	5,64	metabolic process		catalytic activity	Pf00311	426.5	402.5	288.1	279.1	454.7	549.7	274.3	319.7	455.6	529.1	286.6	285.4	341.8	524.5	266.7	338.4	3,329	0	633	15
BAK06237.1	predicted protein [Hordeum vulgare subsp. vulgare]	83,760	10,6159895150721	9	38	0	2	763	79,1	6,47	transport	membrane	catalytic activity;transporter activity	Pf03030	4329.7	4647.4	3329.3	3660.8	3906.1	4721.4	3152.2	3639.1	4206.9	4298.1	3660.5	3364.6	3936	4351.5	3016.4	3382.5	2,415	0	1066	9
BAJ99370.1	predicted protein, partial [Hordeum vulgare subsp. vulgare]	83,720	29,4392523364486	21	36	21	1	642	71,6	5,16	metabolic process		catalytic activity;nucleotide binding	Pf00175, Pf00258, Pf00667	2396.7	2609.3	3639.6	3960.8	2514.3	2432.4	3910.2	3579.8	2413.4	2342.6	3665.4	3544.8	3013.4	2396.3	3710.4	3702.9	3,833	0	531	21
BAJ98908.1	predicted protein, partial [Hordeum vulgare subsp. vulgare]	83,418	24,8431618569636	17	23	17	1	797	87,4	6,13	metabolic process	cytoplasm	protein binding	Pf00769, Pf04111, Pf04156, Pf07888, Pf08317, Pf09726, Pf13514, Pf15619	626.4	629.4	2334.3	2471.2	648.8	597.2	2501.1	2259.9	573.4	590	2312.9	2273.3	670.1	635.9	2423.3	2420.5	1,371	0	687	17
BAJ92882.1	predicted protein [Hordeum vulgare subsp. vulgare]	83,418	24,9370277078086	17	23	17	1	794	87,2	6,09	metabolic process	cytoplasm	protein binding	Pf00769, Pf04111, Pf04156, Pf07888, Pf08317, Pf09726, Pf13514, Pf15619	626.4	629.4	2334.3	2471.2	648.8	597.2	2501.1	2259.9	573.4	590	2312.9	2273.3	670.1	635.9	2423.3	2420.5	1,371	0	687	17
BAJ96596.1	predicted protein [Hordeum vulgare subsp. vulgare]	83,410	14,7522522522523	15	27	2	1	888	97,0	6,81	metabolic process		catalytic activity	Pf01055, Pf13802			188.9	157.7			203.9	185.9			164.6	159.5			165.7	190	1,848	0	572	15
BAJ92697.1	predicted protein [Hordeum vulgare subsp. vulgare]	83,259	18,0035650623886	8	23	8	1	561	59,9	6,84	metabolic process		catalytic activity	Pf00332, Pf07983	1899.5	2550.7	1616.1	1953.5	2987.8	2328.6	2232.8	1615.6	1931.3	1811.3	1310.8	1326.7	4852.9	3171.6	1622.2	2533.2	2,728	0	785	8
BAJ99552.1	predicted protein [Hordeum vulgare subsp. vulgare]	83,175	48,8095238095238	12	47	12	1	168	18,9	4,68				Pf00838	4114.9	4693.7	4521.1	4755.8	3942.5	3946.1	4670.2	3965.6	4498.9	4241.8	4917.9	4479	4760.5	4437.2	4473.3	4669.1	99	0	944	12
BAJ90870.1	predicted protein [Hordeum vulgare subsp. vulgare]	83,052	23,1788079470199	15	30	15	1	604	65,6	5,95	metabolic process		catalytic activity;protein binding	Pf00089, Pf10459, Pf13180, Pf13365	2712	2797	2750.7	2908.4	2550.6	2712.9	2543.4	2858.2	2689	2677.1	3022.5	2819.9	2436	2922	2846.4	3107.5	2,652	0	647	15
BAJ90390.1	predicted protein [Hordeum vulgare subsp. vulgare]	82,844	59,7222222222222	12	33	12	1	216	23,1	8,91	metabolic process		catalytic activity	Pf01329	3197.7	3848.2	2037.8	2299.4	2998.4	3562.2	1961.7	2206.5	3354.4	3336.5	2444.4	2020.6	2652.3	4067.9	1964.6	2605.2	15,379	0	979	12
BAJ96004.1	predicted protein [Hordeum vulgare subsp. vulgare]	82,822	27,4869109947644	18	25	18	1	764	83,3	7,33	metabolic process	membrane	catalytic activity;nucleotide binding	Pf00004, Pf01057, Pf01078, Pf01434, Pf06068, Pf07724, Pf07726, Pf07728, Pf13191, Pf13207, Pf13238, Pf13401, Pf13521	775.3	890.9	3213.9	3431.1	708.8	778.9	2999.2	3451	759.4	762.2	3527	3450.1	713.4	848.9	3246.9	3536.3	1,947	0	446	18
BAJ87515.1	predicted protein [Hordeum vulgare subsp. vulgare]	82,822	27,4869109947644	18	25	18	1	764	83,3	7,33	metabolic process	membrane	catalytic activity;nucleotide binding	Pf00004, Pf01057, Pf01078, Pf01434, Pf06068, Pf07724, Pf07728, Pf13191, Pf13207, Pf13238, Pf13401, Pf13481, Pf13521	775.3	890.9	3213.9	3431.1	708.8	778.9	2999.2	3451	759.4	762.2	3527	3450.1	713.4	848.9	3246.9	3536.3	1,947	0	446	18
BAJ95499.1	predicted protein [Hordeum vulgare subsp. vulgare]	82,737	28,5714285714286	10	41	7	1	357	37,6	7,37	metabolic process;response to stimulus	extracellular	antioxidant activity;catalytic activity;metal ion binding	Pf00141	2114.3	2214.6	2424.7	2294	3141.3	2362.8	3534	2465.9	1976.1	1995.8	2007.6	2101.7	5150.3	2920.6	2807.9	3104.2	6,079	0	1220	10
AAC14696.1	glucan endo-1,3-beta-glucosidase isoenzyme I [Hordeum vulgare]	82,696	36,0128617363344	10	31	9	1	311	32,9	7,93	metabolic process		catalytic activity	Pf00332	3072.3	2780	2863	2424.7	3361.3	2621	2896.1	2309.1	2921	2899.3	2424	2774.4	3423.1	2955.6	2547.1	2595.2	6,943	0	803	10
BAJ90802.1	predicted protein [Hordeum vulgare subsp. vulgare]	82,624	29,3103448275862	15	27	15	1	406	44,3	7,69	metabolic process		catalytic activity;nucleotide binding		2397.1	2498.5	2427.6	2644.1	2369.3	2531.7	2429	2575.3	2563.3	2497.9	2657	2575.8	2679.3	2687.9	2437.9	2895.5	3,924	0	647	15
BAK06577.1	predicted protein [Hordeum vulgare subsp. vulgare]	82,571	24,7311827956989	20	32	20	1	744	80,5	5,60					2043.3	1894.7	5563.2	5005.4	2042.5	1926.3	5085.2	4891.7	1834.7	1781.5	5190.2	5019.4	1849	1803.1	5208.6	4738.5	1,955	0	447	20
BAJ97714.1	predicted protein, partial [Hordeum vulgare subsp. vulgare]	82,484	36,8217054263566	11	41	11	1	258	28,3	9,91	metabolic process;transport	membrane;mitochondrion	catalytic activity;metal ion binding;transporter activity	Pf00213	4246.4	4518.8	3019.3	2824	4047.3	4058.8	3002.7	2763.5	4405.6	4260.5	2833.9	3011	4592.7	4292.7	2958.9	2784.1	14,013	0	937	11
CAA58875.1	paf93 [Hordeum vulgare subsp. vulgare]	82,423	42,3529411764706	16	39	16	1	255	27,6	5,30	response to stimulus			Pf00257	3571.4	3453.4	4234.4	3584.4	3627.9	3436.9	4214.7	3762.2	3889.4	3978.2	4108.8	4507.5	3513	3874.9	4218.2	4080.7	83,834	0	545	16
BAK06600.1	predicted protein [Hordeum vulgare subsp. vulgare]	82,296	31,1804008908686	12	28	12	1	449	49,4	5,80	metabolic process	cytoplasm	catalytic activity	Pf01546, Pf04389, Pf07687	3777.4	3710.5	2038	2116.4	4132.4	3160.8	2440.5	1889.7	3736.6	3942.5	1864.4	2124.4	4429.3	3389.2	2129.9	2011.9	2,808	0	528	12
BAJ96821.1	predicted protein [Hordeum vulgare subsp. vulgare]	82,281	56,8181818181818	10	37	8	1	132	14,6	5,06				Pf01918	2446.1	2380.2	2794.3	2840.1	2363.5	2145.2	2722.5	2488.2	2379.9	2301.8	2700.2	2604.1	2434.7	2247.1	2551.5	2602	42,288	0	1095	10
	1908421A light-harvesting complex IIa protein	82,240	26,9230769230769	12	59	12	1	286	31,3	5,52					8045.4	7518.3	3460.8	2913.5	7403.4	9162.2	3143.9	3695.1	8679.4	8788.7	3829.5	3537.2	6634.3	9004.1	3458.1	3566.6	67,129	0	757	12
BAJ97452.1	predicted protein [Hordeum vulgare subsp. vulgare]	82,238	26,580226904376	16	46	14	1	617	69,1	6,68	metabolic process		catalytic activity;metal ion binding	Pf00149, Pf14008	2368.3	2261.2	5330.8	4995.8	2273.6	2493.7	5822.3	5365.2	1640.4	1569.6	4078.7	3836.7	1462.3	1535	4229.9	3518.1	3,833	2	662	16
BAK03071.1	predicted protein [Hordeum vulgare subsp. vulgare]	82,238	26,580226904376	16	46	14	1	617	69,1	6,68	metabolic process		catalytic activity;metal ion binding	Pf00149, Pf14008	2368.3	2261.2	5330.8	4995.8	2273.6	2493.7	5822.3	5365.2	1640.4	1569.6	4078.7	3836.7	1462.3	1535	4229.9	3518.1	3,833	0	662	16
BAJ98993.1	predicted protein [Hordeum vulgare subsp. vulgare]	82,102	13,6266094420601	15	26	2	1	932	102,7	8,16	metabolic process		catalytic activity	Pf01055, Pf13802	1809.5	1885.4	2243.1	2216.1	1821.2	1834.5	2331	2253.4	1783.5	1734.9	2105.3	1966.6	1768.7	2146.1	2276	2484.7	1,512	13	567	15
ACZ37234.1	alpha-glucosidase [Hordeum vulgare subsp. vulgare]	82,102	14,448236632537	15	26	2	1	879	96,5	7,37	metabolic process		catalytic activity	Pf01055, Pf13802	1809.5	1885.4	2243.1	2216.1	1821.2	1834.5	2331	2253.4	1783.5	1734.9	2105.3	1966.6	1768.7	2146.1	2276	2484.7	1,664	0	567	15
ACZ37245.1	alpha-glucosidase [Hordeum vulgare subsp. spontaneum]	82,102	14,4154370034052	15	26	2	1	881	96,9	7,25	metabolic process		catalytic activity	Pf01055, Pf13802	1809.5	1885.4	2243.1	2216.1	1821.2	1834.5	2331	2253.4	1783.5	1734.9	2105.3	1966.6	1768.7	2146.1	2276	2484.7	1,721	0	567	15
ACZ37249.1	alpha-glucosidase [Hordeum vulgare subsp. vulgare]	82,102	14,448236632537	15	26	2	1	879	96,5	7,37	metabolic process		catalytic activity	Pf01055, Pf13802	1809.5	1885.4	2243.1	2216.1	1821.2	1834.5	2331	2253.4	1783.5	1734.9	2105.3	1966.6	1768.7	2146.1	2276	2484.7	1,848	0	567	15
BAK04830.1	predicted protein, partial [Hordeum vulgare subsp. vulgare]	82,058	20,1871657754011	13	23	13	1	748	80,4	7,47	regulation of biological process;response to stimulus;transport		enzyme regulator activity;protein binding	Pf01602	2384.8	2596.8	2761.4	2951.7	2286.7	2247.7	2791.2	2655.3	2437.7	2436.7	2791.8	2773.1	2450.8	2314.9	2713.8	2838.5	1,342	0	700	13
BAJ84782.1	predicted protein [Hordeum vulgare subsp. vulgare]	81,795	42,3809523809524	12	44	6	1	210	23,0	7,02					3360.3	7053.2	2524.3	4240	2731.3	3180.3	1931.4	1956.7	4292.2	3872.8	3476.3	2341.3	3487.5	4135.4	1726.2	2494.3	19,535	0	880	12
BAF03219.1	hypothetical protein [Hordeum vulgare]	81,795	42,3809523809524	12	44	6	1	210	22,9	7,02					3360.3	7053.2	2524.3	4240	2731.3	3180.3	1931.4	1956.7	4292.2	3872.8	3476.3	2341.3	3487.5	4135.4	1726.2	2494.3	19,535	6	880	12
BAF03220.1	hypothetical protein [Hordeum vulgare]	81,795	42,3809523809524	12	44	6	1	210	22,9	7,02					3360.3	7053.2	2524.3	4240	2731.3	3180.3	1931.4	1956.7	4292.2	3872.8	3476.3	2341.3	3487.5	4135.4	1726.2	2494.3	19,535	0	880	12
BAJ99765.1	predicted protein [Hordeum vulgare subsp. vulgare]	81,692	28,1437125748503	11	37	9	1	334	36,4	8,81	cellular homeostasis;metabolic process;regulation of biological process		catalytic activity;protein binding	Pf13409, Pf13417	6881.8	6095.5	4336.2	3784.7	6591.9	6516.9	3943.9	4070	7135.7	7229.9	4451	4671.1	5667.9	6053.5	4248.2	3905.2	13,384	3	700	11
BAJ89240.1	predicted protein [Hordeum vulgare subsp. vulgare]	81,564	40,8637873754153	10	30	9	1	301	31,1	8,07	metabolic process		catalytic activity	Pf00056, Pf02866	2740	2291.3	2188	1816.4	2634.6	2861.6	1973.7	2238.3	2881.5	2969	2026	2135.2	2389.1	2558.8	2167.9	2045.9	5,158	0	926	10
BAK03219.1	predicted protein [Hordeum vulgare subsp. vulgare]	81,492	34,0425531914894	16	40	16	1	423	46,8	5,72				Pf08442	4353.1	4796.8	4214.2	4438.3	4326	4267.4	4246.2	4068	4476.1	4323.5	4182.2	4134.9	4671.3	4493.5	4255.8	4272.2	11,328	0	731	16
BAK00003.1	predicted protein [Hordeum vulgare subsp. vulgare]	81,463	62,3188405797101	8	39	8	1	138	16,1	6,34	cell organization and biogenesis	cytoskeleton	protein binding	Pf00241	3775.7	3820.3	4169.1	4197.4	4032.9	3624.5	4835.9	4444	3494.2	3437.3	3690.2	4161.5	4040.9	3553.9	4708.4	4140.6	236,137	0	766	8
BAJ92478.1	predicted protein [Hordeum vulgare subsp. vulgare]	81,207	36,0103626943005	12	32	12	1	386	42,5	8,38				Pf00248	1555.6	1460.5	2513.9	2686.2	1212.2	1261.4	2258.6	2833.2	1178.1	1131.3	2790.1	2685.5	977.8	1684.7	2547.5	2838.9	6,406	0	670	12
BAK04497.1	predicted protein [Hordeum vulgare subsp. vulgare]	81,176	75,968992248062	14	47	6	1	129	14,4	9,55	metabolic process	ribosome	structural molecule activity	Pf01776	1362.4	1264.9	670.8	636.7	1469.1	1287.4	710.6	629.6	1271.6	1226.2	607.8	602.9	1365	1267.7	719	621.4	420,697	0	1106	14
BAJ93776.1	predicted protein [Hordeum vulgare subsp. vulgare]	81,135	22,5404732254047	19	26	19	1	803	86,2	6,89	metabolic process	cytoplasm;membrane	catalytic activity;nucleotide binding	Pf00221, Pf00587, Pf13393	1799.4	1841.4	3342.1	3441.8	1696.5	1736.2	3289	3151	1851.5	1839.5	3341.5	3197.8	1857.3	1868.9	3237.1	3380.8	1,555	0	427	19
P52894.1	RecName: Full=Alanine aminotransferase 2; Short=ALAAT-2; AltName: Full=Glutamate pyruvate transaminase 2; Short=GPT; AltName: Full=Glutamic--alanine transaminase 2; AltName: Full=Glutamic--pyruvic transaminase 2	81,131	37,9668049792531	20	37	18	1	482	52,8	6,32	metabolic process		catalytic activity	Pf00155	3174.2	3498.4	3613.2	3739.5	3114.2	3076	3582.5	3213.8	3733.7	3556.6	3778.4	3983.3	3965.1	3856.1	4113.5	4081.5	5,21	1	569	20
BAJ85019.1	predicted protein [Hordeum vulgare subsp. vulgare]	81,034	15,5485398579321	17	24	13	1	1267	134,9	6,14	metabolic process		catalytic activity;metal ion binding;nucleotide binding	Pf00941, Pf01315, Pf01799, Pf02738, Pf03450	1269.9	1183.9	3919.7	3415.1	1443.4	1391.3	4200.2	4346.1	1315.9	1311.5	4136.8	4368.9	1724.7	1387.4	4622.8	4408.3	1,081	0	461	17
ABO93605.1	betaine aldehyde dehydrogenase [Hordeum vulgare subsp. vulgare]	80,896	22,6640159045726	11	30	11	1	503	54,2	5,72	metabolic process		catalytic activity	Pf00171	4271.5	4749.1	2883.1	3119.6	4236.2	4106.7	2969	2673.8	4528.2	4171.7	2983.9	2921.1	4349.7	4299.7	2743.9	2739.1	4,248	0	649	11
ACR07972.1	Pti1-like S/T protein kinase [Hordeum vulgare subsp. vulgare]	80,724	38,6740331491713	12	33	10	1	362	39,4	8,03	metabolic process		catalytic activity;nucleotide binding	Pf00069, Pf07714	3351	3317.5	2191.5	2100.8	3421.1	3109.9	2216.2	2129.9	3243.7	3337.6	2089.2	2229.2	3521.9	3305.5	2193.9	2202.4	4,248	2	798	12
BAJ86032.1	predicted protein [Hordeum vulgare subsp. vulgare]	80,603	39	12	34	12	1	200	22,2	9,91	metabolic process	ribosome	RNA binding;structural molecule activity	Pf00177	3145.7	3026.7	2764.8	2531.9	3611.1	3072	3398.8	2846.8	2834.6	2930.6	2446.2	2611	3646.7	3123.3	3222.2	2859.2	34,112	0	672	12
BAJ94827.1	predicted protein [Hordeum vulgare subsp. vulgare]	80,505	31,5565031982942	17	27	17	1	469	51,7	5,11			RNA binding	Pf00076, Pf13893, Pf14259	2223.5	2112	3407.1	3536.8	2324.9	2092.5	3391.5	3407.2	2107.7	2112.3	3352.8	3377.9	2160.4	2050.3	3400.1	3423.2	4,623	0	598	17
AAN17462.1	hypersensitive-induced reaction protein 1 [Hordeum vulgare subsp. vulgare]	80,490	55,6338028169014	18	37	14	1	284	31,3	5,44				Pf01145	3780	3725.2	3585.7	3284.4	3812.3	3614.6	3326.8	3271.1	3830.9	3662	3412.4	3454.8	4112	3785.8	3287.7	3535.7	14,849	4	657	18
CAD57744.1	RAB-like small G-protein [Hordeum vulgare subsp. vulgare]	80,447	50,6976744186047	12	26	5	1	215	23,9	8,37	regulation of biological process;response to stimulus		catalytic activity;nucleotide binding	Pf00009, Pf00025, Pf00071, Pf01926, Pf08477	2786.1	2676.8	3140.5	3085.5	2729.6	2693	3041.1	3072.2	2828.6	2889.3	3077.4	3180.6	2606.1	2437.7	3095.4	2852.3	10,548	0	585	12
BAK03387.1	predicted protein [Hordeum vulgare subsp. vulgare]	80,332	36,8038740920097	14	32	14	1	413	45,0	8,88	regulation of biological process		enzyme regulator activity;metal ion binding	Pf01412	2333.1	2695.6	3235.2	3636.2	2425.3	2357.9	3612.6	3382.1	2201.3	2268.6	3299.6	3150.9	2723.5	2260.6	3461.1	3204.1	3,217	0	650	14
BAJ89788.1	predicted protein [Hordeum vulgare subsp. vulgare]	80,224	52,1186440677966	12	33	11	1	236	24,1	5,22	response to stimulus			Pf00582	2523.2	2473.5	2499.5	2688.2	2493.4	2276.5	2376.2	2522.6	2461.8	2375.1	2658.2	2674.3	2354.8	2725.8	2666.9	2849.9	15,379	1	802	12
BAJ97610.1	predicted protein [Hordeum vulgare subsp. vulgare]	80,127	33,9160839160839	9	41	9	1	286	30,1	7,28	metabolic process		catalytic activity	Pf00175, Pf00970	5237.3	4786.1	3114.7	3055.2	5321.8	5420.7	3244.1	3588	4962.7	5033.6	3201.9	3326.7	4184.3	5293.7	3334.8	3403	10,45	0	1027	9
BAJ98223.1	predicted protein [Hordeum vulgare subsp. vulgare]	80,078	35,8490566037736	16	42	16	1	371	39,5	4,82		membrane		Pf04755, Pf07415	4131.4	3256.2	2476.5	1976.3	4705	4213.5	2576	2707.1	4013.4	4252.4	2254.3	2653.2	3856.4	3803.2	2647.1	2373.4	16,191	0	691	16
BAJ93484.1	predicted protein [Hordeum vulgare subsp. vulgare]	80,060	29,0448343079922	14	27	14	1	513	55,4	7,50	metabolic process		catalytic activity;metal ion binding	Pf00224, Pf02887	1912.2	2242.5	2804.9	2926.3	1935.9	1879.4	2820.1	2589.4	1942.3	2015.3	2780	2796	1878.6	1896.2	2782.5	2739.8	2,831	0	478	14
BAJ84929.1	predicted protein [Hordeum vulgare subsp. vulgare]	79,915	33,8150289017341	14	42	10	1	346	37,5	7,21			catalytic activity;metal ion binding	Pf00903, Pf12681, Pf13669	5855.1	5101.1	2303.9	2239.2	6746.4	6070	2217.7	2530.9	5516.4	6073.1	2447.5	2453.4	4849.8	5282.4	2433.6	2433.2	10,103	0	852	14
BAJ85916.1	predicted protein [Hordeum vulgare subsp. vulgare]	79,889	38,3132530120482	15	32	15	1	415	44,8	8,32	metabolic process	cytoplasm	catalytic activity;nucleotide binding;protein binding	Pf01113, Pf01118, Pf01370, Pf02774, Pf05368, Pf13460	2356.9	2465.9	2816.8	2968.9	2454.5	2282.5	2938.1	2695.5	2338.6	2404.7	2561.4	2810.6	2700.8	2481.1	2642.5	2922.5	4,055	0	762	15
BAJ93792.1	predicted protein [Hordeum vulgare subsp. vulgare]	79,825	13,4193548387097	13	41	2	1	775	80,1	6,47	transport	membrane	catalytic activity;transporter activity	Pf03030	578.3	503.1	427.8	361.8	541.3	566.7	365.6	414.1	590.4	607.2	410.2	463.1	518.7	508.7	395.1	361	2,371	0	1039	13
BAK03720.1	predicted protein, partial [Hordeum vulgare subsp. vulgare]	79,744	26,3313609467456	17	32	17	1	676	73,4	8,06	metabolic process		catalytic activity;metal ion binding;nucleotide binding	Pf00709, Pf03069	3171.2	3168.7	4574.2	4431.9	3002.6	3263.6	4249.9	4809.6	3461.8	3406.2	4723.1	5004.3	2800.5	3302.2	4678.9	4647.4	2,455	0	541	17
BAJ94284.1	predicted protein [Hordeum vulgare subsp. vulgare]	79,740	17,3563218390805	14	25	14	1	870	95,4	6,58	cell organization and biogenesis	cytoplasm;cytosol;endosome	protein binding	Pf03097, Pf13949	1382	1353.6	3137.2	3233.8	1320.9	1357.6	3019.6	2901.7	1435	1344.6	3103.6	2970.2	1317.7	1306.3	2997.9	3011.7	1,358	0	593	14
BAJ88528.1	predicted protein [Hordeum vulgare subsp. vulgare]	79,638	34,393063583815	11	30	10	1	346	38,2	9,25	metabolic process	membrane	catalytic activity	Pf01209, Pf08241, Pf08242, Pf12847, Pf13489, Pf13649, Pf13659, Pf13847	2757.2	2700.3	2714.5	2837.1	2559.8	2723.7	2534.3	2705.3	2869.4	2884.5	2925.1	2771.5	2343.3	2724.4	2584.5	2822.1	7,799	0	902	11
BAJ90880.1	predicted protein [Hordeum vulgare subsp. vulgare]	79,432	33,7078651685393	11	27	7	1	356	37,1	6,79	metabolic process		catalytic activity;metal ion binding	Pf00107, Pf08240	1512.8	1669.9	1467.4	1564	1541.6	1518.5	1760.6	1527.9	1480.6	1480	1390.1	1427.7	1702.2	1593.7	1656.3	1650.4	14,013	4	493	11
BAJ99372.1	predicted protein [Hordeum vulgare subsp. vulgare]	79,429	27,3255813953488	16	38	16	1	516	54,9	7,99	metabolic process		catalytic activity	Pf01264	3585.3	3976.1	3396.6	3593.4	4088.8	3784.5	3589.1	3415.7	3739.2	3655.5	3339.3	3302.1	4836	3903.2	3441.8	3553.3	5,629	0	690	16
ACF36173.1	chorismate synthase [Hordeum vulgare subsp. vulgare]	79,429	31,9004524886878	16	38	16	1	442	47,2	7,43	metabolic process		catalytic activity	Pf01264	3585.3	3976.1	3396.6	3593.4	4088.8	3784.5	3589.1	3415.7	3739.2	3655.5	3339.3	3302.1	4836	3903.2	3441.8	3553.3	7,318	0	690	16
BAJ90132.1	predicted protein [Hordeum vulgare subsp. vulgare]	79,382	70,1834862385321	16	38	15	1	218	23,4	9,57	metabolic process		catalytic activity	Pf00160	3857.6	3986.2	4170.3	4289.5	4046.5	3561.2	4476.1	3940.4	3790.8	3669	4046.8	4127.1	4508.5	3740.5	4290.2	4168	23,484	1	557	16
BAJ87576.1	predicted protein [Hordeum vulgare subsp. vulgare]	79,365	23,7442922374429	10	33	10	1	438	48,7	6,77	cell organization and biogenesis	extracellular;membrane	catalytic activity	Pf03283	3819	3940.9	2464.9	2852.7	3523.9	3996.5	2591.5	2654.3	3829.8	3903.1	2513.9	2376.2	3020.7	3711.5	2282.6	2607.6	4,055	0	778	10
CAB99487.1	peroxidase, partial [Hordeum vulgare subsp. vulgare]	79,280	47,8547854785479	12	38	5	1	303	32,1	6,13	metabolic process;response to stimulus		antioxidant activity;catalytic activity	Pf00141	661.4	713.8	771.2	807.2	1102	896.7	1776	979.3	675.5	635.4	721.4	762.7	2557.3	878.1	852	1123.6	6,848	1	774	12
BAJ91326.1	predicted protein [Hordeum vulgare subsp. vulgare]	79,232	25,1215559157212	15	45	14	1	617	69,1	6,68	metabolic process		catalytic activity;metal ion binding	Pf00149, Pf14008	2368.3	2261.2	5267.2	4930.6	2273.6	2493.7	5751.3	5296.9	1640.4	1569.6	4017.9	3777.4	1462.3	1535	4173.4	3459.2	3,549	0	643	15
BAK01533.1	predicted protein [Hordeum vulgare subsp. vulgare]	79,207	35,2272727272727	14	41	14	1	264	28,4	8,53	metabolic process;response to stimulus		catalytic activity	Pf01625	5512.1	5326.9	3526.6	3259.3	5690.3	5874.6	3538.3	4028.1	5686	5667.6	3343.8	3674.9	5312.1	5788.9	3521.2	3578.9	16,191	0	759	14
BAJ95435.1	predicted protein [Hordeum vulgare subsp. vulgare]	79,115	26,6115702479339	18	32	18	1	605	66,0	5,16		membrane;mitochondrion		Pf09731	4876.1	4869	2666.1	2724.6	4744.6	4382.2	2479.1	2358.2	4716.1	4611	2589.8	2540.9	5216.2	4609.1	2446.7	2618.8	3,184	0	522	18
BAJ85084.1	predicted protein [Hordeum vulgare subsp. vulgare]	79,053	38,4439359267735	19	40	18	1	437	47,7	6,30	metabolic process		catalytic activity	Pf01764	2303.9	2160.6	4085.4	3445.8	2814.2	3327.9	3549.6	4887.4	2330.1	2790.5	4123	4106	2288.6	2291.4	3929.5	3688.2	6,814	1	564	19
BAJ88431.1	predicted protein, partial [Hordeum vulgare subsp. vulgare]	79,011	28,75	14	37	13	1	560	63,8	5,10			catalytic activity	Pf00614, Pf12357, Pf13091	3326.7	3213.8	1873.1	1641.9	3185.1	3096.1	1814.5	1691.6	3191	3164.8	1635.5	1754.5	3334.7	3190.4	1803.6	1653	2,384	1	678	14
BAJ86968.1	predicted protein [Hordeum vulgare subsp. vulgare]	78,989	27,5862068965517	16	39	7	1	580	65,0	7,42			protein binding	Pf00515, Pf03704, Pf13414, Pf13424, Pf13432	962.2	1001.2	1194.6	1213.5	883.7	897.5	1150.8	1117.8	985.2	941.5	1050.3	1180.9	958.7	910.6	1049	1041.6	2,008	0	613	16
BAJ93685.1	predicted protein [Hordeum vulgare subsp. vulgare]	78,937	22,5903614457831	15	23	15	1	664	73,1	9,06	cell organization and biogenesis;transport	cytoplasm	protein binding;RNA binding	Pf08492, Pf12895	1584.1	1641.6	3123.8	2520.4	1579.6	1458.8	2972.7	2096.7	1585.2	1631.6	2966.7	2448.8	1469	1472.1	2296.8	2156.4	1,766	0	584	15
BAJ96718.1	predicted protein [Hordeum vulgare subsp. vulgare]	78,750	35,9050445103858	13	33	13	1	337	36,9	5,43	transport		transporter activity	Pf11740	3380.5	2994.2	2534.3	2170.7	3421.5	3360.8	2361.4	2724	3283.3	3417.7	2358	2753.6	3064.3	3231.2	2531.6	2461	7,799	0	822	13
BAJ86274.1	predicted protein [Hordeum vulgare subsp. vulgare]	78,738	13,508064516129	6	41	1	1	496	56,1	5,68	metabolic process		catalytic activity	Pf00282			57.8	52.4			35.9	33.3			48.7	56.6			50.8	66.4	3,262	0	1098	6
BAJ93950.1	predicted protein, partial [Hordeum vulgare subsp. vulgare]	78,685	16,351606805293	16	28	6	1	1058	119,5	6,37	metabolic process;regulation of biological process	cytoplasm	catalytic activity;nucleotide binding	Pf00133, Pf01406, Pf08264, Pf09334	1435.4	1524.7	518.9	582.2	1474.9	1357	507.8	499.7	1438.3	1348.6	523.8	495	1465.9	1479.7	500.4	548.1	1,096	0	616	16
BAJ90371.1	predicted protein [Hordeum vulgare subsp. vulgare]	78,426	42,6940639269406	20	29	20	1	438	48,3	7,47			catalytic activity;nucleotide binding;RNA binding	Pf00004, Pf00910, Pf01057, Pf01078, Pf04212, Pf06068, Pf06414, Pf07724, Pf07728, Pf09336, Pf13173, Pf13191, Pf13207, Pf13401, Pf13479	1075.9	1051.3	2518	2476.3	1077.7	970.7	2618	2462.9	992.7	1000.1	2474.6	2681.5	1167.4	989.1	2551.4	2387.7	4,52	0	512	20
BAJ96571.1	predicted protein [Hordeum vulgare subsp. vulgare]	78,421	21,5528781793842	13	23	13	1	747	81,1	5,82			catalytic activity;nucleotide binding;RNA binding	Pf00004, Pf00910, Pf01078, Pf02359, Pf02933, Pf06068, Pf07728, Pf09848, Pf13401	1886.3	1974.2	3168.2	3298.6	1759.3	1814.6	2963.6	2936.4	1828.6	1782.9	3211.9	3152.7	1953.7	1838.5	2997	3053.2	1,622	0	531	13
BAJ88612.1	predicted protein [Hordeum vulgare subsp. vulgare]	78,421	21,5528781793842	13	23	13	1	747	81,1	5,82			catalytic activity;nucleotide binding;RNA binding	Pf00004, Pf00910, Pf01078, Pf02359, Pf02933, Pf06068, Pf07728, Pf09848, Pf13401	1886.3	1974.2	3168.2	3298.6	1759.3	1814.6	2963.6	2936.4	1828.6	1782.9	3211.9	3152.7	1953.7	1838.5	2997	3053.2	1,622	0	531	13
BAJ84988.1	predicted protein [Hordeum vulgare subsp. vulgare]	78,347	36,096256684492	15	43	15	1	374	42,9	5,44	metabolic process		catalytic activity	Pf04107	4306.6	4127.3	3731.4	3665.2	4447.5	4066	3865.3	3818.5	4325.1	4529.3	3855	3924.7	4103.4	3984.2	3869.7	3703.9	9	0	915	15
BAK08168.1	predicted protein [Hordeum vulgare subsp. vulgare]	78,179	34,4064386317907	14	25	14	1	497	53,0	6,47	cellular homeostasis;metabolic process;regulation of biological process		antioxidant activity;catalytic activity;nucleotide binding	Pf00070, Pf02852, Pf03486, Pf07992, Pf13434	2608.7	2671	2039.8	2218.4	2911.4	2480.3	2050.7	1826.8	2563.8	2639.3	1972.3	2070.9	3220.2	2615.4	1986.3	2002.7	2,981	0	539	14
BAK06139.1	predicted protein, partial [Hordeum vulgare subsp. vulgare]	78,137	44,8844884488449	15	30	15	1	303	34,9	6,35					1041.4	850	4907.6	4423.1	1123.6	950	4881.5	4687.1	915.8	903.4	4477.5	4859.9	937.1	949.5	4902.5	4572.1	7,962	0	616	15
BAJ84958.1	predicted protein [Hordeum vulgare subsp. vulgare]	77,986	34,5132743362832	17	36	17	1	452	51,4	7,68	transport		catalytic activity;transporter activity	Pf03224, Pf11698	3580.7	3691.5	2901.6	2801.4	3560.2	3565.1	2827.8	2646.1	3705	3578.2	2825.1	2780.1	3746.3	3446.9	2706.5	2698.7	4,012	0	677	17
BAJ98687.1	predicted protein, partial [Hordeum vulgare subsp. vulgare]	77,979	41,025641025641	12	27	11	1	312	33,3	9,33			RNA binding	Pf00076, Pf08777, Pf14259	4273.5	4208.2	3176.4	3365.4	4549.8	4276.5	3337	3075.5	4088	4145.8	3124.6	3162.2	4421.7	4183.1	3265.5	3257.6	7,913	1	539	12
BAJ95751.1	predicted protein [Hordeum vulgare subsp. vulgare]	77,883	48,8479262672811	8	38	8	1	217	23,6	4,79	metabolic process;response to stimulus		catalytic activity	Pf02431	2972.7	3341.2	1925.3	2219.6	2703.8	3003.1	1718.5	2128.7	3015.3	2940.6	2022.4	1911.3	2434.1	3080.2	1865.7	2042.9	10,788	0	1090	8
BAJ96232.1	predicted protein [Hordeum vulgare subsp. vulgare]	77,799	26,5423242467719	17	35	17	1	697	78,4	5,43			protein binding	Pf00564, Pf12895, Pf13414	3676.4	3901	2557	2688.5	3633.1	3524.3	2596.5	2473.6	3648.9	3716	2676.3	2507.6	3951.6	3762.7	2531.6	2570.7	2,162	0	580	17
BAJ93987.1	predicted protein [Hordeum vulgare subsp. vulgare]	77,799	26,5423242467719	17	35	17	1	697	78,4	5,43		Golgi	protein binding	Pf00564, Pf12895, Pf13414, Pf15015	3676.4	3901	2557	2688.5	3633.1	3524.3	2596.5	2473.6	3648.9	3716	2676.3	2507.6	3951.6	3762.7	2531.6	2570.7	2,162	0	580	17
BAJ99688.1	predicted protein [Hordeum vulgare subsp. vulgare]	77,746	64,0287769784173	7	37	6	1	139	15,4	5,30		membrane	metal ion binding	Pf00173	2980.4	3146	1863.3	1938.4	3201.2	2864.4	2059.9	1741.8	2982.4	2924.3	1883.4	1929.4	3631.5	2958.4	1911.7	1795	49,119	1	802	7
BAJ90646.1	predicted protein [Hordeum vulgare subsp. vulgare]	77,741	84,4262295081967	13	36	13	1	122	13,2	9,31				Pf02036, Pf14864	5341.2	5428.1	3095.8	3497.4	5088	4908.9	3198.4	3133.7	5234.4	5648.4	3215.6	3598.7	4954.5	4892	3315.9	3088.9	236,137	0	537	13
BAK03705.1	predicted protein, partial [Hordeum vulgare subsp. vulgare]	77,578	37,6344086021505	16	25	16	1	372	41,0	9,35			RNA binding	Pf00076, Pf13893, Pf14259	2179.1	2054.1	3304.5	3444.5	2281.3	2053.7	3317.9	3325.3	2067.7	2073.8	3251.7	3288.7	2119.9	1998.3	3320.5	3335.6	5,813	0	559	16
CAA74593.1	hypothetical protein [Hordeum vulgare]	77,495	52,4017467248908	11	29	11	1	229	24,9	5,01				Pf04450	2712.8	2829.3	2479.8	2601.4	4160.3	2429.1	4403.4	1897.9	2482.6	2302.8	1782	1934.8	5127.5	2621.6	3054.8	2409.3	19,309	0	682	11
BAJ84930.1	predicted protein [Hordeum vulgare subsp. vulgare]	77,414	39,5136778115502	11	28	11	1	329	37,3	5,86					2559.7	2717.5	2634.2	2787.2	2340.4	2868.8	2475.2	2967	2879.3	2845.4	3275.9	2941.5	2234.5	3107.7	2774.7	3199.5	4,109	0	678	11
BAJ95426.1	predicted protein [Hordeum vulgare subsp. vulgare]	77,261	29,3877551020408	19	26	19	1	490	52,0	9,22	metabolic process;response to stimulus		metal ion binding;nucleotide binding;protein binding	Pf00226, Pf00684, Pf01556	978.1	972.4	3533.1	3617.4	966.1	993.6	3364.4	3475.7	935.9	961.3	3795	3710.6	1011.3	1020.9	3588.2	3624.4	4,412	0	311	19
BAJ93505.1	predicted protein [Hordeum vulgare subsp. vulgare]	77,219	81,3333333333333	7	45	7	1	75	8,1	5,22					9769.5	7605.3	3198.2	2931.1	10878.1	10320.1	3166.2	3893.3	8795.3	9878.7	3196.8	3629.7	6152.3	8268.5	3460.8	3324.8	46414,888	0	1070	7
BAJ96517.1	predicted protein [Hordeum vulgare subsp. vulgare]	77,208	41,7177914110429	11	31	11	1	326	32,6	5,82		membrane	protein binding	Pf00168	1911.3	1787.3	2441.2	2405.9	2455.7	1781.3	2666	2263	1826.3	1794.3	2105.5	2346.9	3265.9	1903.6	2540.4	2517	49,119	0	694	11
BAJ93681.1	predicted protein, partial [Hordeum vulgare subsp. vulgare]	77,202	25,1231527093596	17	43	17	1	609	67,5	5,81	metabolic process	cytoplasm	RNA binding	Pf05091	4221.9	4313.1	2762.9	2744.1	4291.2	3837.2	2908.2	2767.2	4023.8	3938.2	2736.4	2618.4	4322.6	4206	2835.3	2736.6	4,52	0	557	17
BAJ99755.1	predicted protein [Hordeum vulgare subsp. vulgare]	77,145	39,4463667820069	13	30	13	1	289	31,3	7,03	cell organization and biogenesis;metabolic process;regulation of biological process	cytoplasm	RNA binding	Pf00076, Pf12353, Pf13893, Pf14259	1956.1	2108	2676	2829.5	1993.2	1826.9	2628.3	2464.6	1792	1797	2443.2	2300.4	1958.8	2015.5	2520.9	2684.2	6,943	0	780	13
BAJ98912.1	predicted protein [Hordeum vulgare subsp. vulgare]	77,131	43,4599156118143	9	24	4	1	237	25,9	4,68	metabolic process	cytoplasm;nucleus;proteasome	catalytic activity	Pf00227, Pf10584	2260.1	2425.2	2626.9	2877.8	2309.3	2086.7	2713.2	2378.4	2309.1	2295	2657	2665.8	2466.2	2144.8	2638.8	2610.5	15,379	6	697	9
CAA64544.1	xylose isomerase (macronuclear) [Hordeum vulgare subsp. vulgare]	77,002	30,6889352818372	12	27	1	1	479	53,6	5,54				Pf01261			118.9	103.2			128.2	96.3			120.4	131.8			112.2	96.5	3,394	0	669	12
BAJ89322.1	predicted protein [Hordeum vulgare subsp. vulgare]	76,977	38,1818181818182	5	22	5	1	165	17,2	7,44		extracellular	catalytic activity	Pf03018	1574	1564.6	1532	1467	1311.4	1241.1	1323.8	1222	1652.4	1388	1539.4	1443.2	1100.9	1163.5	1188.1	1109.6	22,714	0	846	5
BAJ86394.1	predicted protein [Hordeum vulgare subsp. vulgare]	76,878	32,8840970350404	13	46	11	1	371	38,9	9,22	transport	membrane		Pf00153	5365.6	5352.3	4972.2	4790.2	5387	5265.2	4970.1	4552.7	5218.2	5397.7	5011	4892.1	5832.9	5550.8	4997.6	4878.6	11,217	4	848	13
BAJ97959.1	predicted protein [Hordeum vulgare subsp. vulgare]	76,783	53,6121673003802	12	47	11	1	263	28,9	7,85	metabolic process;response to stimulus		antioxidant activity;catalytic activity;protein binding	Pf02798, Pf13409, Pf13410, Pf13417, Pf14497	4448.3	4445.1	2106.2	2021.7	4366.2	4737.5	1999.6	2117.6	4943.1	5070.4	2068.6	2238.5	4400.2	4942.3	2011.2	2203.2	11,915	0	782	12
BAJ97007.1	predicted protein [Hordeum vulgare subsp. vulgare]	76,783	53,6121673003802	12	47	11	1	263	28,9	7,85	metabolic process;response to stimulus		antioxidant activity;catalytic activity;protein binding	Pf02798, Pf13409, Pf13410, Pf13417, Pf14497	4448.3	4445.1	2106.2	2021.7	4366.2	4737.5	1999.6	2117.6	4943.1	5070.4	2068.6	2238.5	4400.2	4942.3	2011.2	2203.2	11,915	0	782	12
BAJ86482.1	predicted protein, partial [Hordeum vulgare subsp. vulgare]	76,654	57,4585635359116	10	22	1	1	181	19,6	10,14				Pf00805, Pf13599	1515	1541.7	2121.2	2191.3	1403.7	1576.5	1796	2015.4	1626.3	1625.2	2098	2195.5	1149.4	1504.3	1916.9	2031	17,738	8	733	10
BAJ90697.1	predicted protein [Hordeum vulgare subsp. vulgare]	76,529	32,6530612244898	7	44	7	1	196	20,7	9,29	metabolic process		catalytic activity	Pf00254	4143.6	4569.9	3270.6	3350.4	3804	4087.8	3352	3452.1	4211.2	4193.2	3198.2	3300	4049.5	4534.2	3522	3402.6	19,309	0	833	7
AKZ17610.1	UDP-arabinose mutase 3 [Hordeum vulgare]	76,522	37,6404494382022	15	45	8	1	356	40,5	6,43	metabolic process		catalytic activity	Pf03214	2301	2794.8	1967.5	2448.8	2433.7	2429.1	2247.3	2049.6	2267.8	2229.3	2108	1926.9	2980.2	2549.7	2128.7	2310.9	8,085	0	601	15
BAJ92298.1	predicted protein [Hordeum vulgare subsp. vulgare]	76,496	41,6949152542373	13	37	13	1	295	33,3	6,11			catalytic activity	Pf01370	3865.9	4483.7	3520.7	3710.2	3768.7	3828.4	3518.9	3079.5	4089.5	3992.2	3403.7	3258.6	4683.5	4187.1	3324.2	3385.6	11,915	0	669	13
CAX51385.1	alpha-glucan water dikinase, partial [Hordeum vulgare subsp. vulgare]	76,354	25,511811023622	12	22	12	1	635	70,2	5,26	metabolic process		catalytic activity;nucleotide binding	Pf01326	1067.3	1067.2	2136.1	2172	965.2	1089.9	2082.6	2326.8	1110.9	1108.7	2286.6	2168.7	912.7	1112.7	2148.1	2234.5	1,707	0	480	12
BAJ88716.1	predicted protein [Hordeum vulgare subsp. vulgare]	76,298	38,6029411764706	12	47	12	1	272	28,6	9,86		membrane	protein binding	Pf00536, Pf02466, Pf07647	3435.9	3471.4	4204	4232.9	3331.9	3532.4	3996.2	4381.8	3404.5	3566.4	4260.1	4473.9	3402.4	3736.1	4454.9	4465.4	25,827	0	879	12
BAJ87959.1	predicted protein, partial [Hordeum vulgare subsp. vulgare]	76,253	59,0909090909091	8	23	8	1	176	18,5	8,31	metabolic process		catalytic activity;nucleotide binding	Pf03446, Pf14833	1696	1653.1	1857.3	1751.4	1421.3	1670.2	1727.9	1844.6	1879.8	1939.7	1960.2	1974.9	1393.5	1701.5	1711.4	1760.6	22,101	0	651	8
BAK01985.1	predicted protein [Hordeum vulgare subsp. vulgare]	76,225	32,1192052980132	13	28	13	1	302	32,7	7,72	metabolic process;response to stimulus		catalytic activity	Pf00581, Pf00639, Pf13145, Pf13616	1635.9	1694.4	1826.6	1775.5	1587.6	1548.6	1679.2	1748.2	1642.4	1613.6	1829.3	1828.7	1730.9	1673.8	1692.5	1841.5	9	0	575	13
ABB02408.1	chloroplast lipocalin [Hordeum vulgare]	76,223	28,2738095238095	11	33	11	1	336	36,8	6,05				Pf00061, Pf08212	4062.7	3681.1	2713	2462.7	3727.6	3838.9	2673.1	2704.3	4171.8	4120.2	2593.1	3040.4	3571.9	3499.9	2761.9	2374.3	6,197	0	710	11
BAJ90378.1	predicted protein [Hordeum vulgare subsp. vulgare]	76,223	28,2738095238095	11	33	11	1	336	36,8	6,05				Pf00061, Pf08212	4062.7	3681.1	2713	2462.7	3727.6	3838.9	2673.1	2704.3	4171.8	4120.2	2593.1	3040.4	3571.9	3499.9	2761.9	2374.3	6,197	0	710	11
BAK03973.1	predicted protein [Hordeum vulgare subsp. vulgare]	76,147	47,3684210526316	8	49	2	1	266	28,1	5,43	metabolic process	membrane		Pf00504	1280.5	1049.2	797.6	679.1	1197.4	1341.1	822.2	867.5	1395	1335.4	830.5	838.1	1037	1298.9	815.4	749.2	16,783	1	806	8
BAK03636.1	predicted protein, partial [Hordeum vulgare subsp. vulgare]	76,136	27,7777777777778	9	61	1	1	288	32,0	9,96	cell organization and biogenesis		catalytic activity;nucleotide binding;structural molecule activity	Pf03953			487.1	554.9			531.2	474.4			511	511			492.6	509.9	6,197	0	1491	9
BAJ99599.1	predicted protein [Hordeum vulgare subsp. vulgare]	76,098	40,8866995073892	9	41	4	1	203	21,7	6,39	metabolic process		catalytic activity;nucleotide binding	Pf00258, Pf02525, Pf03358	1038.5	1049.6	1271.7	1177	1007.5	911.3	1260.2	1102.5	1023.7	994.5	1154.8	1288.2	1061.9	981.3	1206.9	1087.2	52,367	0	874	9
BAJ89371.1	predicted protein [Hordeum vulgare subsp. vulgare]	76,086	43,1937172774869	14	22	14	1	382	41,8	6,80			protein binding	Pf00684, Pf01471, Pf08823	1207.4	1094	2213.9	2053.4	1157.5	1131.6	2117.6	2376.3	1179.5	1126.8	2268.1	2402.4	1025.8	1136.7	2309	2317.5	6,197	0	478	14
BAJ86942.1	predicted protein [Hordeum vulgare subsp. vulgare]	75,953	37,0030581039755	17	27	17	1	327	35,2	8,62				Pf13460	1210.6	1220.4	3677.1	3635.2	1141.9	1314.5	3478.5	4338	1285.2	1305.5	4087.3	4137.2	974.6	1281.3	3868.4	3993.6	5,918	0	469	17
BAJ87045.1	predicted protein [Hordeum vulgare subsp. vulgare]	75,879	33,4586466165414	8	47	2	1	266	28,4	5,27	metabolic process	membrane		Pf00504	4755.2	4077.3	3530	2705.1	4683.8	5219	3188.5	3527.4	4744.5	5223.2	2994.1	3435.6	3801.1	4846	3526.2	3211.2	22,101	0	736	8
BAJ85110.1	predicted protein [Hordeum vulgare subsp. vulgare]	75,879	33,4586466165414	8	47	2	1	266	28,4	5,27	metabolic process	membrane		Pf00504	4755.2	4077.3	3530	2705.1	4683.8	5219	3188.5	3527.4	4744.5	5223.2	2994.1	3435.6	3801.1	4846	3526.2	3211.2	22,101	6	736	8
BAJ89881.1	predicted protein [Hordeum vulgare subsp. vulgare]	75,879	33,4586466165414	8	47	2	1	266	28,3	5,43	metabolic process	membrane		Pf00504	4755.2	4077.3	3530	2705.1	4683.8	5219	3188.5	3527.4	4744.5	5223.2	2994.1	3435.6	3801.1	4846	3526.2	3211.2	22,101	0	736	8
BAJ94509.1	predicted protein [Hordeum vulgare subsp. vulgare]	75,803	21,015514809591	11	19	5	1	709	77,6	7,11			catalytic activity;nucleotide binding	Pf00005, Pf01926, Pf03193, Pf12848, Pf13207, Pf13304, Pf13555, Pf13558	1514	1632	1951.9	2053.7	1453.1	1472.3	2040.2	1854.7	1625	1490.9	1860.5	1831.4	1725.9	1522	1942.2	1963.4	1,424	7	635	11
BAJ85802.1	predicted protein [Hordeum vulgare subsp. vulgare]	75,745	28,4424379232506	11	24	2	1	443	47,6	8,84		membrane		Pf02470, Pf11735	2439.3	2508.5	2624.8	2551.8	2334.3	2400.6	2399	2522.8	2431	2445.8	2658	2785.2	2281.2	2501.2	2581.2	2572.3	2,857	11	621	11
BAJ84837.1	predicted protein, partial [Hordeum vulgare subsp. vulgare]	75,697	30,514096185738	15	28	11	1	603	66,9	5,63			catalytic activity;nucleotide binding	Pf00004, Pf07724, Pf07728, Pf10431, Pf13401	1072.1	1087.2	1922.9	1721.2	1269.2	780.9	2208.1	1370	827.3	770.3	1459.1	1399.2	1265.1	858.8	1555	1375.1	1,966	0	620	15
BAK03104.1	predicted protein [Hordeum vulgare subsp. vulgare]	75,669	23,1858407079646	12	25	12	1	565	62,9	6,84	metabolic process		catalytic activity;nucleotide binding	Pf00890, Pf01266, Pf01494, Pf01593, Pf01946, Pf07992, Pf13450	3289.1	3345	2830.6	2875.5	3314	3541	2781.5	3027.2	3287	3262.6	2922.1	2895	2857.4	3510.7	2903.6	3007.4	2,384	0	554	12
BAJ85167.1	predicted protein [Hordeum vulgare subsp. vulgare]	75,412	37,4301675977654	13	28	13	1	358	37,9	4,97	metabolic process		catalytic activity	Pf00459	2689.3	2774	3815.3	3786.9	2629	2423.3	3721.4	3593.9	2678.4	2745.1	3799	3779	2760	2758.1	3813.9	3820.8	3,924	0	597	13
BAJ98472.1	predicted protein [Hordeum vulgare subsp. vulgare]	75,412	37,4301675977654	13	28	13	1	358	37,9	4,97	metabolic process		catalytic activity	Pf00459	2689.3	2774	3815.3	3786.9	2629	2423.3	3721.4	3593.9	2678.4	2745.1	3799	3779	2760	2758.1	3813.9	3820.8	3,924	0	597	13
BAJ98990.1	predicted protein [Hordeum vulgare subsp. vulgare]	75,382	49,8269896193772	13	31	13	1	289	32,5	5,07	transport		protein binding	Pf14938	2801.6	2841.5	2675.3	2737.8	2852.2	2554.8	2705.8	2624.4	2699.9	2668.5	2552.9	2660.8	2805.5	2536.1	2604.1	2562.4	5,19	0	589	13
BAJ96018.1	predicted protein [Hordeum vulgare subsp. vulgare]	75,141	28,7671232876712	15	44	15	1	438	47,9	8,28	metabolic process		catalytic activity	Pf00198, Pf00364	3428.9	3255.6	3862.4	3897.3	3884.3	3106.1	4109.8	3717.3	3295	3341.7	3789.2	3742.5	3733.9	3219.1	3819.3	3858	9	0	839	15
BAJ95421.1	predicted protein [Hordeum vulgare subsp. vulgare]	75,091	27,5929549902153	15	38	15	1	511	55,3	7,33	metabolic process;response to stimulus		catalytic activity	Pf00330	3566.6	3560.7	3697.9	3938	3855.6	3660.8	4103.2	4092.8	3307.9	3186.2	3858.8	3686.6	3479.9	3897.8	4030.4	4452.8	3,532	0	769	15
BAJ85550.1	predicted protein [Hordeum vulgare subsp. vulgare]	75,057	30,8189655172414	14	25	14	1	464	51,5	5,76	metabolic process		catalytic activity;metal ion binding	Pf02401	1421.8	1483.4	3034.6	3049.5	1407.3	1675.6	3349.4	3524.2	1475.7	1494.1	3420.5	3318.3	1679.1	1776.6	3345.3	3692.1	2,981	0	587	14
BAK01347.1	predicted protein [Hordeum vulgare subsp. vulgare]	74,928	32,0158102766798	11	37	11	1	253	27,4	6,95					4888.5	5379.3	2726.1	3073.1	5004.9	5458.9	2682	2990.2	4953.9	5221	3245.9	2734.1	4392.9	5744.1	2805.3	3163.2	13,251	0	982	11
BAJ91907.1	predicted protein, partial [Hordeum vulgare subsp. vulgare]	74,926	31,7901234567901	8	33	8	1	324	34,1	5,57	metabolic process		catalytic activity	Pf00135, Pf07859	1770.3	1731.8	2166.3	2208.4	1674	1668.7	2108.3	2123.8	1794.4	1721.7	2246.6	2303.9	1626.2	1646.2	2078.1	2124.6	12,895	0	890	8
BAJ90761.1	predicted protein, partial [Hordeum vulgare subsp. vulgare]	74,926	31,4024390243902	8	33	8	1	328	34,5	5,81	metabolic process		catalytic activity	Pf00135, Pf07859	1770.3	1731.8	2166.3	2208.4	1674	1668.7	2108.3	2123.8	1794.4	1721.7	2246.6	2303.9	1626.2	1646.2	2078.1	2124.6	12,895	0	890	8
BAK06811.1	predicted protein [Hordeum vulgare subsp. vulgare]	74,872	40,3061224489796	19	38	5	1	392	44,8	8,21	regulation of biological process	proteasome	enzyme regulator activity;protein binding	Pf01399, Pf08375	3279.3	3538.8	4465.1	4046	3231.6	3032.2	3772.5	3051.7	3303.1	3354.5	3920.4	3653.4	3503.4	3315.4	3590.2	3637.2	4,736	0	521	19
BAJ96604.1	predicted protein [Hordeum vulgare subsp. vulgare]	74,851	34,0136054421769	17	39	17	1	441	47,3	8,21	metabolic process	cytoplasm	catalytic activity;metal ion binding	Pf00465, Pf01761, Pf13685	3480.6	3663.7	3929	4003.7	3549.9	3484.1	4031.7	4035.6	3617.3	3575.8	4010.2	4043.2	4270.4	3766.6	4056.6	4327.9	6,197	0	562	17
BAJ98835.1	predicted protein [Hordeum vulgare subsp. vulgare]	74,764	19,6232339089482	10	18	10	1	637	67,6	6,95	metabolic process		catalytic activity;nucleotide binding;protein binding	Pf00004, Pf01078, Pf07724, Pf07728, Pf10431, Pf13207, Pf13401	693.3	697.9	2396.2	2626.4	662.1	679	2353	2439.2	674.8	607.3	2499.5	2475.6	679.9	682.2	2386.2	2461.6	1,543	0	494	10
ACV41087.1	phosphomannomutase H1 [Hordeum vulgare]	74,714	51,8072289156626	13	32	13	1	249	28,1	5,85	metabolic process	cytoplasm	catalytic activity	Pf03332, Pf08282	3216.1	3478.7	2118.8	2365.2	3138.6	3166.6	2183.1	2014.1	3269.5	3323.6	2207.1	2172.9	4017.2	3315.4	2148.7	2157.7	6,943	0	640	13
AAF90200.1	chlorophyll a/b-binding protein precursor, partial [Hordeum vulgare]	74,653	29,8245614035088	7	36	7	1	228	25,1	5,57	metabolic process	membrane		Pf00504	3596.7	3900.3	2852	2647.7	3280.7	4387.7	2503.2	2980.8	4074.3	4034.9	3178.3	2908.7	3361.2	4175.8	2861.1	2986.1	13,251	0	1081	7
BAJ85392.1	predicted protein [Hordeum vulgare subsp. vulgare]	74,653	27,7551020408163	7	36	7	1	245	26,7	6,11	metabolic process	membrane		Pf00504	3596.7	3900.3	2852	2647.7	3280.7	4387.7	2503.2	2980.8	4074.3	4034.9	3178.3	2908.7	3361.2	4175.8	2861.1	2986.1	10,788	0	1081	7
BAJ88601.1	predicted protein [Hordeum vulgare subsp. vulgare]	74,639	17,3811379579111	21	27	21	1	1283	142,2	6,21				Pf08920	3302.6	3416.6	2564.6	2561.3	3229.1	3116.4	2585	2488	3186.6	3120.8	2411.2	2532.3	3244.4	3260	2661.6	2472.9	1,202	0	292	21
BAJ92402.1	predicted protein [Hordeum vulgare subsp. vulgare]	74,634	53,3980582524272	16	61	7	1	206	23,5	10,39	metabolic process	ribosome	structural molecule activity	Pf00572	6210.2	6618	4538.9	4672.2	6065.9	5898.2	4379	4258.1	6300.3	6148.7	4479.1	4542.1	6243.9	6042.6	4491.7	4408.7	38,811	11	698	16
CAE53426.1	fructan 1-exohydrolase precursor [Hordeum vulgare]	74,575	21,3689482470785	13	33	11	1	599	66,6	5,33	metabolic process		catalytic activity	Pf00251, Pf08244	3398.1	3574.1	2017	2188.3	3329.1	3553.8	2113.6	2117.9	3402	3454.5	2229.5	2088.4	3654.6	3596.6	2096.1	2240.7	2,398	2	680	13
BAJ93929.1	predicted protein [Hordeum vulgare subsp. vulgare]	74,567	54,9618320610687	16	42	16	1	262	29,8	9,79	metabolic process	cytoplasm;ribosome	structural molecule activity	Pf01015	6312.8	7534.5	3609	3556.9	5948.2	6198.6	3542.8	3260.4	6574.6	6445.7	3643.9	3299.5	6859.4	6923.2	3400.7	3523.8	17,957	0	554	16
BAJ87427.1	predicted protein [Hordeum vulgare subsp. vulgare]	74,549	27,6978417266187	6	52	3	1	278	29,5	4,89			RNA binding	Pf00076, Pf13893, Pf14259	5120.7	6273.3	2922.8	3690.3	4966.2	5905.5	2884.2	3525.9	4855.5	4922.6	3714.6	2944.9	4033	6867.1	3112.1	3923.1	14,199	3	1507	6
BAJ98176.1	predicted protein [Hordeum vulgare subsp. vulgare]	74,498	57,5	11	37	11	1	240	25,3	5,19			catalytic activity	Pf01738, Pf12695, Pf12697	5219.3	5087	2297.8	2186.8	4597.9	4438.8	2059.8	1913.3	5543	5395.2	2180	2221.4	4580.8	4313.1	1915	1866.6	10,659	0	1142	11
BAJ08392.1	light harvesting chlorophyll a/b-binding protein Lhcb1 [Hordeum vulgare subsp. vulgare]	74,408	48,1203007518797	8	46	1	1	266	28,2	5,27	metabolic process	membrane		Pf00504	1574.1	1055.6	754.8	572.7	1535.7	1651.8	858.4	847.7	1678.9	1770.2	764.9	886.4	1272.8	1337.6	834.7	707.4	17,738	0	750	8
BAJ87778.1	predicted protein [Hordeum vulgare subsp. vulgare]	74,402	30,6878306878307	10	28	10	1	378	40,5	7,58			catalytic activity	Pf00581	2876.5	3010.3	2079.4	2168.4	2907.4	2885.4	1979.4	2011.1	2941.2	2948.7	2119.9	2188.7	2835.3	2933.2	2055	2090.5	3,262	0	634	10
BAJ97390.1	predicted protein [Hordeum vulgare subsp. vulgare]	74,402	29,0726817042606	10	28	10	1	399	42,6	7,28			catalytic activity	Pf00581	2876.5	3010.3	2079.4	2168.4	2907.4	2885.4	1979.4	2011.1	2941.2	2948.7	2119.9	2188.7	2835.3	2933.2	2055	2090.5	3,047	0	634	10
BAJ91603.1	predicted protein [Hordeum vulgare subsp. vulgare]	74,323	36,01108033241	13	26	13	1	361	38,0	6,70	metabolic process	membrane	catalytic activity		2685.5	2501.9	1663.2	1514.2	2707.4	2867.3	1514.5	1775.9	2702.4	2893.9	1629.8	1632.8	2331.7	2792.5	1637.7	1632.7	5,31	0	602	13
BAJ98767.1	predicted protein [Hordeum vulgare subsp. vulgare]	74,316	27,7777777777778	10	26	9	1	414	43,1	4,69	metabolic process;response to stimulus	nucleus	DNA binding;protein binding	Pf00240, Pf00627, Pf09280	3807	3740.5	3372.2	3501.3	3788.3	3327.2	3340.1	3047.1	3482.8	3418.6	3368.7	3299.5	3803.9	3417.5	3163.2	3277.6	5,31	1	887	10
BAJ97030.1	predicted protein, partial [Hordeum vulgare subsp. vulgare]	74,293	37,1014492753623	14	35	14	1	345	38,9	7,53	metabolic process;response to stimulus	extracellular	catalytic activity	Pf00155	2066.8	2186.3	3369	3309.7	1948.5	2169.4	3123.4	3335.5	2279.4	2164.2	3220.2	3402.9	1955.4	2227	3264	3438.7	7,185	0	595	14
BAK04886.1	predicted protein [Hordeum vulgare subsp. vulgare]	74,208	78,6259541984733	16	48	8	1	131	14,5	9,55	metabolic process	ribosome	structural molecule activity	Pf01776	4007.4	4007.7	4111.8	4361.5	4097	3621.1	4344.5	3930.4	3795.8	3672.1	4221.5	4069.4	3971.9	3744.1	4276.4	4105.2	214,443	9	990	16
CAB59895.1	glutathione peroxidase-like protein GPX54Hv [Hordeum vulgare subsp. vulgare]	74,172	41,8181818181818	11	43	9	1	165	18,2	7,24	metabolic process;regulation of biological process;response to stimulus		antioxidant activity;catalytic activity	Pf00255, Pf00578, Pf08534	4699.3	5247.4	4113	4456.3	4833.4	4606.4	4490	3950.4	5093.5	4959.6	4110.2	4242.2	6324.1	4738	4248.7	4127.2	165,81	2	699	11
BAK00626.1	predicted protein [Hordeum vulgare subsp. vulgare]	74,167	35,2459016393443	12	32	12	1	366	40,6	7,08			catalytic activity;protein binding	Pf00043, Pf13409, Pf13410, Pf13417, Pf14497	4406.9	4450.9	2720.6	3152.7	5225.9	3694.3	3797	2512.7	4470.2	4100.6	2428.6	2961.5	7473.4	4069.9	3086.7	2822	3,365	0	683	12
BAJ98159.1	predicted protein [Hordeum vulgare subsp. vulgare]	74,167	39,6923076923077	12	32	12	1	325	36,6	6,46			catalytic activity;protein binding	Pf00043, Pf13409, Pf13410, Pf13417, Pf14497	4406.9	4450.9	2720.6	3152.7	5225.9	3694.3	3797	2512.7	4470.2	4100.6	2428.6	2961.5	7473.4	4069.9	3086.7	2822	4,337	0	683	12
AAA32972.1	peroxidase [Hordeum vulgare]	74,153	34,9206349206349	11	46	3	1	315	33,0	6,52	metabolic process;response to stimulus	extracellular	antioxidant activity;catalytic activity;metal ion binding	Pf00141	1273.7	1465.2	1815	1846.1	1902.2	1453.5	3094.3	1758.8	1253.3	1181.4	1349.7	1449.4	3369.6	1731.5	1942.9	2546.7	10,365	0	831	11
BAJ92911.1	predicted protein [Hordeum vulgare subsp. vulgare]	74,153	34,9206349206349	11	46	3	1	315	32,9	6,87	metabolic process;response to stimulus	extracellular	antioxidant activity;catalytic activity;metal ion binding	Pf00141	1273.7	1465.2	1815	1846.1	1902.2	1453.5	3094.3	1758.8	1253.3	1181.4	1349.7	1449.4	3369.6	1731.5	1942.9	2546.7	10,365	0	831	11
BAJ98350.1	predicted protein, partial [Hordeum vulgare subsp. vulgare]	74,137	16,2352941176471	13	24	13	1	850	93,5	7,43	cell organization and biogenesis	cytoplasm;cytosol;endosome	protein binding	Pf03097, Pf13949	1287	1249.7	3137.2	3233.8	1232	1266.4	3019.6	2901.7	1324.5	1253.4	3103.6	2970.2	1208.8	1202.6	2997.9	3011.7	1,291	0	546	13
BAJ97930.1	predicted protein [Hordeum vulgare subsp. vulgare]	73,889	27,7945619335347	9	24	9	1	331	35,8	9,39	metabolic process		catalytic activity	Pf00155	2646.4	3002.6	1930.9	2091.3	2747	2519.6	1996.3	1772.4	3060	3076.1	2199.4	2284.6	3657	3063	2207.7	2204	4,78	0	586	9
3TCM	B Chain B, Alanine aminotransferase 2	73,883	34,2	19	36	17	1	500	55,1	6,52					3174.2	3498.4	3417.6	3556.7	3114.2	3076	3354.7	3049.8	3733.7	3556.6	3576.4	3744.9	3965.1	3856.1	3843	3841.4	4,412	0	509	19
CAQ00105.1	papain-like cysteine proteinase [Hordeum vulgare subsp. vulgare]	73,856	17,2786177105832	9	52	9	1	463	50,2	5,16	metabolic process		catalytic activity	Pf00112, Pf00396, Pf08246	6004.3	6109.7	3942.3	3848.7	7940.3	6209.7	5111	4030.8	5293.3	5368.8	3131.4	3477.8	8082.3	5291.4	3699.7	3467.8	6,079	0	1373	9
BAJ85145.1	predicted protein [Hordeum vulgare subsp. vulgare]	73,856	18,348623853211	9	52	9	1	436	47,3	6,55	metabolic process		catalytic activity	Pf00112, Pf08246	6004.3	6109.7	3942.3	3848.7	7940.3	6209.7	5111	4030.8	5293.3	5368.8	3131.4	3477.8	8082.3	5291.4	3699.7	3467.8	6,079	0	1373	9
BAJ90664.1	predicted protein [Hordeum vulgare subsp. vulgare]	73,855	32,8971962616822	18	30	17	1	535	59,6	6,09	metabolic process	cytoplasm	catalytic activity;nucleotide binding	Pf00152, Pf01336	2040.9	2114	2930.3	2875.1	1903.8	2027.1	2706.9	2795.1	2175.3	2112.3	3176	2911.9	1896.2	2107.4	2823.7	2978	4,298	0	525	18
BAJ84920.1	predicted protein [Hordeum vulgare subsp. vulgare]	73,840	34,8441926345609	12	25	12	1	353	38,2	5,62			catalytic activity	Pf02458	2438.3	2568.6	2194.1	2515.9	2305	2417.4	2242	2334.4	2173.2	2292.4	2377	2160.6	1745.1	2361.3	2189.4	2234.1	4,926	0	593	12
BAJ86637.1	predicted protein, partial [Hordeum vulgare subsp. vulgare]	73,823	62,3762376237624	13	35	1	1	202	22,1	7,44	metabolic process		catalytic activity		511.2	610.1	421.2	508.2	588.2	332.5	499.1	291.2	311.8	306.8	303	245.2	345.5	318.7	296.9	299.3	14,849	0	487	13
BAJ92638.1	predicted protein [Hordeum vulgare subsp. vulgare]	73,752	26,3038548752834	10	22	10	1	441	47,7	5,86	metabolic process		catalytic activity	Pf01546, Pf07687	1955.8	2007.2	2017	2070.3	2065.4	1878.9	2056.8	1788.4	1963	1870.6	1918.6	2031.9	2147.9	1924.7	2018.7	2001.5	3,962	0	466	10
BAK05961.1	predicted protein [Hordeum vulgare subsp. vulgare]	73,678	32,9608938547486	10	27	9	1	358	37,3	7,94	metabolic process		catalytic activity	Pf00056, Pf01073, Pf02866	2523.8	2372.1	1320.7	1321	2488.4	2541.6	1412.8	1339	2684.3	2865.7	1284	1358.5	2467.9	2604	1448.2	1367.6	4,179	0	680	10
BAJ87548.1	predicted protein, partial [Hordeum vulgare subsp. vulgare]	73,663	29,6610169491525	15	28	12	1	354	39,3	5,73					2136.5	2104.3	3836.1	3698.9	2158.6	1944.2	3866.2	3403.1	2112.1	2023.6	3703.1	3640.4	2219.1	1940	3735.2	3568.1	5,422	0	521	15
BAJ95422.1	predicted protein, partial [Hordeum vulgare subsp. vulgare]	73,663	29,4943820224719	15	28	12	1	356	39,6	5,63					2136.5	2104.3	3836.1	3698.9	2158.6	1944.2	3866.2	3403.1	2112.1	2023.6	3703.1	3640.4	2219.1	1940	3735.2	3568.1	5,422	3	521	15
BAJ97935.1	predicted protein [Hordeum vulgare subsp. vulgare]	73,431	36,784140969163	14	31	14	1	454	47,9	10,76					3888.3	4555	2626.9	3849.1	2621.8	2757.8	2342.9	2213	3253	3201.8	3492.4	2664.9	3150.9	4187.3	2948.7	3379.9	4,505	0	577	14
BAJ96469.1	predicted protein [Hordeum vulgare subsp. vulgare]	73,223	38,8888888888889	15	21	15	1	504	55,2	4,97			protein binding	Pf12799, Pf13855	1829.8	1872	1938.8	1897.4	1752.6	1645	1868.3	1853.1	1725.5	1632.7	1903.4	1892	1677.7	1729.7	1931.4	1873	2,687	0	426	15
ASD42828.1	ribosomal protein L14 (chloroplast) [Hordeum vulgare]	73,169	73,9837398373984	10	32	10	1	123	13,5	8,29	metabolic process	ribosome	RNA binding;structural molecule activity	Pf00238	2895.9	3298.5	2303.8	2527.1	2754.8	3232.9	1950	2374.2	2976.3	3001.6	2631.5	2249.1	2589.3	3466.3	2206.4	2632.5	76,426	0	683	10
ACH89910.1	late embryogenesis abundant protein [Hordeum vulgare subsp. vulgare]	73,131	50,990099009901	13	32	9	1	202	20,7	8,62					4406.9	5647.2	3262.9	4516.9	3102.8	3095.4	3010	2509	4282.6	3653.2	4432.8	2938.8	3671.7	4836.2	3969.1	4018.2	14,849	0	576	13
AAF23357.1	glutathione-S-transferase [Hordeum vulgare subsp. vulgare]	73,131	46,8468468468468	14	46	12	1	222	25,0	6,80			protein binding	Pf02798, Pf13409, Pf13417	6514.5	6030.6	3239.3	3129.5	6576.5	6135.7	2820	3139	6932.2	7195.6	3170.9	3734.6	6777.2	5070.5	3179.4	2628.5	24,119	2	801	14
BAJ98785.1	predicted protein [Hordeum vulgare subsp. vulgare]	73,111	28,0844155844156	17	26	11	1	616	64,4	8,68	metabolic process		catalytic activity;nucleotide binding	Pf00208, Pf00389, Pf00670, Pf01262, Pf01842, Pf02826, Pf05221, Pf07991	1660.6	1721.3	2175.7	2303.3	1633.3	1601.3	2253.3	2308.4	1763.8	1596.3	2290.5	2264.5	1567.1	1531.6	2191	2083.6	2,262	2	530	17
AAF23819.1	chlorophyll a/b binding protein precursor [Hordeum vulgare]	73,011	17,1428571428571	11	48	11	1	245	26,4	6,20	metabolic process	membrane	metal ion binding	Pf00504	8683.7	8090.6	4814	4255.4	7300.8	8664.7	4294.5	4851.7	9491.9	9878.7	5291.6	4888.2	6496.8	8879	4458.5	4669.7	463,159	0	377	11
AAB29485.1	light-harvesting complex I, partial (chloroplast) [Hordeum vulgare]	73,011	19,0045248868778	11	48	11	1	221	24,2	7,81				Pf00504	8683.7	8090.6	4814	4255.4	7300.8	8664.7	4294.5	4851.7	9491.9	9878.7	5291.6	4888.2	6496.8	8879	4458.5	4669.7	999	0	377	11
BAJ85499.1	predicted protein [Hordeum vulgare subsp. vulgare]	72,973	21,6091954022989	17	24	17	1	870	97,1	5,94	metabolic process		catalytic activity;metal ion binding	Pf00128, Pf07821	2520.1	2646	2256.3	2516.2	2468.2	2664.6	2290.1	2578.7	2525.1	2489.2	2559.4	2384.3	2445.2	2714.6	2353.1	2609.2	1,512	0	419	17
BAJ86310.1	predicted protein, partial [Hordeum vulgare subsp. vulgare]	72,870	22,3860589812332	16	26	16	1	746	81,3	9,42		cytoplasm	RNA binding	Pf00076, Pf00658, Pf08777, Pf13893, Pf14259	3030.1	3298.9	3268.1	3540.8	2839.3	2859.3	3084	2983.4	3011.1	2877.7	3310.1	3086.2	2993.1	3087.3	2959.2	3339.8	2,162	0	426	16
BAJ93564.1	predicted protein [Hordeum vulgare subsp. vulgare]	72,784	49,3975903614458	7	35	7	1	166	17,7	8,91	metabolic process	ribosome	structural molecule activity	Pf00298, Pf03946	3380.5	3384.9	3771.2	3808	3481	3088.7	3773.2	3494.5	3134.1	3222.6	3656.5	3504.1	3432.5	3085.4	3681.5	3645.3	24,119	0	1132	7
BAJ89725.1	predicted protein [Hordeum vulgare subsp. vulgare]	72,702	72,3880597014925	16	50	1	1	134	15,4	10,20	metabolic process	ribosome	structural molecule activity	Pf01929	122.4	125.4	177.1	169.5	107.7	108.8	155.1	149.6	104.3	102.9	175.5	170.9	136.8	111	161.3	172.9	463,159	0	589	16
BAF80309.1	cytosolic glutathione reductase [Hordeum vulgare subsp. vulgare]	72,640	30,3822937625755	13	23	13	1	497	53,0	6,47	cellular homeostasis;metabolic process;regulation of biological process		antioxidant activity;catalytic activity;nucleotide binding	Pf00070, Pf02852, Pf03486, Pf07992, Pf13434	2173.2	2306.3	2039.8	2218.4	2313.5	2077.5	2050.7	1826.8	2202.5	2202.4	1972.3	2070.9	2459.3	2187	1986.3	2002.7	2,687	0	495	13
BAJ90364.1	predicted protein, partial [Hordeum vulgare subsp. vulgare]	72,608	39,1061452513966	7	56	1	1	179	20,5	4,49	cell organization and biogenesis		nucleotide binding;structural molecule activity	Pf03953			487.1	554.9			531.2	474.4			511	511			492.6	509.9	99	0	1445	7
BAJ85741.1	predicted protein [Hordeum vulgare subsp. vulgare]	72,606	43,3070866141732	8	40	8	1	127	12,9	9,01	metabolic process	membrane		Pf04725	4594.2	4609.2	3314	3081.3	3956.8	5351.1	3104.9	3546.2	5369.5	5417.1	3617.6	3429.7	3374.2	4930.1	3279.9	3318.7	145,78	0	986	8
BAJ90611.1	predicted protein, partial [Hordeum vulgare subsp. vulgare]	72,605	79,4871794871795	5	33	5	1	117	12,6	4,37				Pf00627, Pf01849	4160.1	4579.5	1829.4	2042.5	3977.9	3955.6	1815.5	1739.6	4354.2	4247.2	2010.6	1903.5	4557.8	4238.1	1767.7	1821.3	145,78	0	1091	5
BAJ90211.1	predicted protein [Hordeum vulgare subsp. vulgare]	72,593	27,3170731707317	15	25	15	1	410	44,1	8,16	metabolic process		catalytic activity	Pf01063	1931.4	2038.4	3099.4	3212.2	1705.4	1843.3	3111.4	3296.8	1843.1	1936.7	3354.6	3166.9	1679.5	2051.5	3141	3422.2	5,813	0	489	15
BAJ95242.1	predicted protein [Hordeum vulgare subsp. vulgare]	72,573	21,7391304347826	8	39	8	1	276	28,7	6,38	metabolic process		catalytic activity	Pf06026	4307.6	4116.2	4313.6	4251.7	4237.8	4791.2	3965.5	5162.5	4443.4	4181.6	4445.6	4364.4	3550.9	4432.6	4347.8	4551.3	19,309	0	886	8
BAJ87040.1	predicted protein, partial [Hordeum vulgare subsp. vulgare]	72,455	35,1485148514851	16	32	7	1	404	44,6	6,00	metabolic process		catalytic activity;nucleotide binding	Pf00984, Pf03720, Pf03721	533.2	535.2	1179.4	1420.6	529.6	525.1	1300.1	1246.6	491.5	501.2	1301.5	1286.3	552.6	461.8	1276.1	1180.8	4,012	0	485	16
BAJ94958.1	predicted protein [Hordeum vulgare subsp. vulgare]	72,430	64,6706586826347	12	36	11	1	167	18,7	4,41		mitochondrion	catalytic activity;transporter activity	Pf02297	3137.2	3330.6	3938.3	4022	3061.9	2995	3845.3	3492.2	3255.2	3035.6	3843.6	3569.4	3550.4	3241.5	3605.4	3908.2	30,623	1	567	12
BAJ86717.1	predicted protein, partial [Hordeum vulgare subsp. vulgare]	72,412	24,7252747252747	16	33	16	1	546	61,8	7,78	metabolic process	cytoplasm	protein binding;RNA binding	Pf01399, Pf05470	2941.4	3006.7	3530	3583.4	3138.1	2878.1	3685.1	3296.5	2762.6	2674.6	3523	3337.2	3028.9	2997.5	3569	3627.7	3,541	0	377	16
BAJ94912.1	predicted protein [Hordeum vulgare subsp. vulgare]	72,389	25,635593220339	11	25	11	1	472	50,0	5,49	metabolic process		catalytic activity	Pf00201	2507.7	2890.2	3041.6	3422.5	2442	2552.8	3022.2	2873.3	2770.9	2786.7	3224.2	3098.2	2430.5	2774.5	3187.5	3237.6	3,217	0	806	11
BAJ85941.1	predicted protein [Hordeum vulgare subsp. vulgare]	72,361	32,5542570951586	18	26	18	1	599	66,7	5,39	cell organization and biogenesis;regulation of biological process;response to stimulus	membrane;mitochondrion	catalytic activity;metal ion binding;nucleotide binding	Pf00071, Pf08355, Pf08356, Pf08477	2098.7	2105.4	2988.4	3000.5	2085.2	1999.6	2923.1	2901.9	2067.9	2091.7	2967.5	2897.6	2064.2	2027.4	2908.6	2902.4	2,472	0	450	18
BAK07780.1	predicted protein [Hordeum vulgare subsp. vulgare]	72,301	26,3913824057451	16	28	15	1	557	60,6	5,95	metabolic process		catalytic activity	Pf00155	2069.7	2043.8	2898.1	2968.7	2042.6	1983.7	2859.8	2646.4	2075.4	2031.3	2744.2	2817.1	2085.4	2058.1	2772.7	2900.3	3,217	0	584	16
BAK00331.1	predicted protein [Hordeum vulgare subsp. vulgare]	72,243	32,2857142857143	10	34	10	1	350	36,9	5,31	metabolic process;response to stimulus	extracellular	antioxidant activity;catalytic activity;metal ion binding	Pf00141	3323.4	3279.3	2612.7	2558.6	3977	3640.6	2727.5	2764.8	3172.4	3410.5	2560.5	2413.9	3416	3736.1	2812.4	2813.4	5,813	0	904	10
BAA36181.1	formate dehydrogenase [Hordeum vulgare subsp. vulgare]	72,231	32,3607427055703	15	40	15	1	377	41,5	7,37	metabolic process		catalytic activity;nucleotide binding	Pf00389, Pf02826, Pf03720	4676.5	5145.9	4019.5	4060.1	4349	4147.8	3465.1	2965.7	5106.4	4772	3943.1	3747.2	5053.2	4370.1	3330.9	3320.8	5,31	0	756	15
BAJ97191.1	predicted protein [Hordeum vulgare subsp. vulgare]	72,231	32,3607427055703	15	40	15	1	377	41,5	7,01	metabolic process	mitochondrion	catalytic activity;nucleotide binding	Pf00389, Pf01408, Pf02826, Pf03720	4676.5	5145.9	4019.5	4060.1	4349	4147.8	3465.1	2965.7	5106.4	4772	3943.1	3747.2	5053.2	4370.1	3330.9	3320.8	5,813	0	756	15
BAK00362.1	predicted protein [Hordeum vulgare subsp. vulgare]	72,186	41,3793103448276	13	21	13	1	290	31,9	6,60	metabolic process		catalytic activity	Pf00481	2066.3	2066.8	2245.7	2256.8	2158.5	2042.3	2329.6	2233.1	1946.3	1942.9	2221.4	2184.2	2215.4	2071.4	2291	2273.2	9	0	482	13
BAJ86586.1	predicted protein [Hordeum vulgare subsp. vulgare]	72,119	61,5942028985507	9	44	5	1	138	15,7	6,32	metabolic process		catalytic activity		5855	7016.2	3642.5	4490.5	5733.9	5555.3	4108.6	3543	4916.4	4845.7	3761.8	3027.7	4276	6326.7	3363.2	4188.5	30,623	0	917	9
BAJ92350.1	predicted protein [Hordeum vulgare subsp. vulgare]	72,117	30,3370786516854	11	23	11	1	356	38,2	5,20			catalytic activity;nucleotide binding	Pf01078, Pf07728	1888	2219.9	2588.9	3223.4	1656.2	2176.3	2409.6	3055.9	1939.2	1883.5	3007.8	2613.7	1562.4	2185	2529.5	3133.4	4,78	0	533	11
BAJ98211.1	predicted protein [Hordeum vulgare subsp. vulgare]	72,113	23,162583518931	12	35	1	1	449	49,5	5,14	cell organization and biogenesis	cytoplasm;cytoskeleton	catalytic activity;nucleotide binding;structural molecule activity	Pf00091, Pf03953			126.3	164.9			115.8	116.5			124.8	110.4			92.2	103.3	5,813	0	476	12
BAJ89265.1	predicted protein [Hordeum vulgare subsp. vulgare]	72,099	35,4961832061069	11	33	11	1	262	28,3	7,18		membrane		Pf11016	3462.7	3300.1	3655.3	3450.9	3327.6	3720.3	3036.6	3703	3551.6	3709	3730.7	3857.2	2718.1	3404.3	3556.8	3476	10,45	0	746	11
BAJ84812.1	predicted protein [Hordeum vulgare subsp. vulgare]	72,013	30,2238805970149	14	34	13	1	536	59,8	8,41	metabolic process	membrane	catalytic activity	Pf00355, Pf08417	1913.6	1829.2	2870	2425.9	2342.2	1930.8	2994.8	2328.2	2079.8	1996.1	2633.5	2744.8	2852	2044.5	2932.7	2588.5	2,384	1	668	14
P52711.1	RecName: Full=Serine carboxypeptidase II-3; AltName: Full=CP-MII.3; Contains: RecName: Full=Serine carboxypeptidase II-3 chain A; Contains: RecName: Full=Serine carboxypeptidase II-3 chain B; Flags: Precursor	71,967	24,8062015503876	12	26	12	1	516	55,9	5,64	metabolic process		catalytic activity	Pf00450	3074	3208.1	1557.1	1643	3386.1	3256.7	1776	1655.7	3015.5	2996.6	1388.1	1475.2	4099.8	3519.9	1411.9	1859.2	2,282	0	729	12
BAJ90825.1	predicted protein [Hordeum vulgare subsp. vulgare]	71,938	26,5206812652068	12	36	11	1	411	44,3	7,75	metabolic process		catalytic activity	Pf00218	5251.5	5946.5	3271.1	3638	5070.2	5891.6	3066.4	3538.4	5651.6	5587.3	3697.8	3388.3	5253.4	6006.8	3489.6	3718.6	3,642	1	855	12
ACX56277.1	calmodulin, partial [Hordeum vulgare]	71,780	28,448275862069	6	40	0	2	116	13,2	4,32			metal ion binding;protein binding	Pf00036, Pf08726, Pf12763, Pf13202, Pf13405, Pf13499, Pf13833	3766.7	4119.1	5556.4	5744.5	3540.6	3449	5581.2	4842.7	4235.9	4023.1	5732.6	5725.1	4093.3	3803.4	4933.2	5065.5	999	0	749	6
BAF03218.1	hypothetical protein [Hordeum vulgare]	71,763	33,3333333333333	9	45	0	0	210	23,0	6,68																					12,335	0	1059	9
BAJ97147.1	predicted protein [Hordeum vulgare subsp. vulgare]	71,732	61,9565217391304	10	44	10	1	184	19,0	10,26	cell organization and biogenesis;regulation of biological process	chromosome;nucleus	DNA binding	Pf00538	3711.5	2852.9	6153.8	4588.6	3637.8	3226	5577.4	5187.7	3353.7	3527.5	5515.8	5831.4	3380.6	2941.6	5944.8	4822.2	78,433	0	846	10
AAK49116.1	alcohol dehydrogenase [Hordeum vulgare subsp. vulgare]	71,681	25,3298153034301	11	40	11	1	379	40,9	6,73	metabolic process		catalytic activity;metal ion binding	Pf00107, Pf08240	2470.3	2836.2	2982.7	3436.3	2448.6	2527.7	2708.3	2796.1	4077.4	3908.4	5211.4	5404	4526	4054.5	5471.9	5400.4	10,053	0	563	11
BAJ87586.1	predicted protein [Hordeum vulgare subsp. vulgare]	71,608	37,1111111111111	18	33	18	1	450	48,1	5,62			RNA binding	Pf00013, Pf13014	3062.3	2823.9	3329.4	3142.7	3027.6	2741.6	3308.2	3247.2	2882.8	2981.2	3209.7	3296.3	2955.1	2949.6	3369.2	3270.6	4,736	0	509	18
AKZ17609.1	UDP-arabinose mutase 2 [Hordeum vulgare]	71,603	37,9501385041551	15	47	5	1	361	40,9	6,68	metabolic process		catalytic activity	Pf03214	404.1	480.3	1817.9	1997.5	369.5	375.2	1798.9	1879.5	387	388.3	1941.4	1821.9	395.6	400.1	1731	1859	6,586	0	566	15
BAJ91474.1	predicted protein [Hordeum vulgare subsp. vulgare]	71,545	26,6666666666667	11	52	7	1	300	32,2	6,70	metabolic process		catalytic activity	Pf00574	2765.4	2831.1	3428.1	3265	2806.1	2658.3	3166.7	3299.9	2821.9	2760.9	3296.3	3416	2878.4	2854.8	3264.1	3284.2	42,94	4	708	11
BAJ90210.1	predicted protein, partial [Hordeum vulgare subsp. vulgare]	71,545	28,0701754385965	11	52	7	1	285	30,6	5,90	metabolic process		catalytic activity	Pf00574	2765.4	2831.1	3428.1	3265	2806.1	2658.3	3166.7	3299.9	2821.9	2760.9	3296.3	3416	2878.4	2854.8	3264.1	3284.2	81,54	0	708	11
BAJ94870.1	predicted protein [Hordeum vulgare subsp. vulgare]	71,459	40,9594095940959	12	44	12	1	271	29,6	8,88	metabolic process		catalytic activity	Pf03767	6576	4959.5	2306.7	2181	6419.4	5077.1	2803	2446.2	6000.7	4966.3	1865	2078	4406.9	3715.5	2345.3	1632.3	23,245	0	748	12
BAJ86455.1	predicted protein [Hordeum vulgare subsp. vulgare]	71,456	34,0845070422535	15	30	15	1	355	38,2	8,02	cell organization and biogenesis;transport		nucleotide binding	Pf00448, Pf02881	2520	2508.6	3449.1	3413.8	2370.7	2642.6	3306.7	3817.9	2473.8	2532.4	3676.3	3676.8	2212.2	2568.1	3698.6	3784.7	7,185	0	482	15
BAJ93991.1	predicted protein [Hordeum vulgare subsp. vulgare]	71,429	39,4029850746269	11	28	11	1	335	39,0	5,78					3197.3	2919.2	2774.2	2534.1	3172.2	2936.7	2619.1	2469.3	2907.1	3062.9	2685.2	2694.1	2998.5	2954.4	2576	2439.4	10,45	0	486	11
CAA11894.1	cp33Hv [Hordeum vulgare subsp. vulgare]	71,424	40,6976744186046	11	30	11	1	344	36,7	5,31				Pf00076, Pf13893, Pf14259	2106.1	2196.7	2713.3	2968.5	2062.3	2230.9	2739.9	3143.6	2063.1	2049.3	2897.3	2782.1	1916.6	2377.7	2861.2	3154.9	5,952	0	691	11
ACY01827.1	beta tubulin, partial [Hordeum vulgare subsp. vulgare]	71,336	45	7	48	0	2	200	21,8	4,87	cell organization and biogenesis		catalytic activity;nucleotide binding;structural molecule activity	Pf00091			93.9	136.3			141.6	122.2			93.5	83.2			99.3	95.1	49,119	0	1044	7
AFI61839.1	starch synthase IIIb [Hordeum vulgare subsp. vulgare]	71,270	19,0438871473354	21	27	21	1	1276	143,5	5,38			catalytic activity	Pf00534, Pf03423, Pf08323, Pf13579, Pf13692	1538.3	1525.6	2519.8	2444.1	1462.8	1467.7	2322.4	2483	1547.6	1549.3	2618	2654.6	1397	1527.5	2521.9	2481.9	1,002	0	416	21
BAJ95974.1	predicted protein [Hordeum vulgare subsp. vulgare]	71,265	30,2052785923754	10	21	10	1	341	37,7	6,19	metabolic process		catalytic activity	Pf00106, Pf01073, Pf01370, Pf02719, Pf03435, Pf04321, Pf05368, Pf07993, Pf08659, Pf13460	1984.3	2025.3	3199.7	3077.7	1759.8	1827.1	2998.1	3164.3	2076.2	2053.7	3311	3469.4	1766.8	2043.5	3126.8	3187.4	2,728	0	430	10
CAA03952.1	ascorbate peroxidase, partial [Hordeum vulgare subsp. vulgare]	71,236	47,4683544303797	7	39	6	1	158	17,0	6,95	metabolic process;response to stimulus		antioxidant activity;catalytic activity	Pf00141	3354.3	3295.6	2547.2	2400.8	4157.9	3837.8	3122.4	2838.5	3342.7	3322	2569.6	2476.6	4765.7	4176.5	3041.6	2995.3	16,783	0	1061	7
BAK04311.1	predicted protein [Hordeum vulgare subsp. vulgare]	71,213	22,2898903775883	17	30	17	1	821	92,6	5,67	metabolic process		catalytic activity	Pf00128, Pf02806, Pf02922, Pf14701	2383.9	2487.4	2284	2254.7	2197	2311.5	2274.6	2236.2	2521.2	2492.1	2393.5	2432.6	2157.7	2475.5	2396.3	2389.6	1,61	0	514	17
CAX51366.1	starch branching enzyme (plastid) [Hordeum vulgare subsp. vulgare]	71,213	22,2898903775883	17	30	17	1	821	92,6	5,67	metabolic process		catalytic activity	Pf00128, Pf02806, Pf02922, Pf14701	2383.9	2487.4	2284	2254.7	2197	2311.5	2274.6	2236.2	2521.2	2492.1	2393.5	2432.6	2157.7	2475.5	2396.3	2389.6	1,61	0	514	17
AAC69753.1	starch branching enzyme IIa [Hordeum vulgare subsp. vulgare]	71,213	24,9318801089918	17	30	17	1	734	83,8	6,01	metabolic process		catalytic activity	Pf00128, Pf02806, Pf02922, Pf14701	2383.9	2487.4	2284	2254.7	2197	2311.5	2274.6	2236.2	2521.2	2492.1	2393.5	2432.6	2157.7	2475.5	2396.3	2389.6	1,848	0	514	17
BAJ91454.1	predicted protein [Hordeum vulgare subsp. vulgare]	71,043	20,7792207792208	6	30	6	1	154	16,6	9,20		membrane		Pf14159	3931.5	4344.6	3112.5	3113.9	3192.7	4380.5	2547.3	3243.2	4390.3	4377.2	3570.7	3250.4	3022.6	4249.8	2659.4	2935.1	15,681	0	820	6
BAJ85285.1	predicted protein [Hordeum vulgare subsp. vulgare]	70,949	50,9803921568627	12	25	12	1	204	20,4	4,92		membrane			2767.6	2771.7	2647.1	2590.6	2648	2460.1	2604.7	2426.1	2735.4	2904.9	2416	2631.8	2943.7	2680.3	2640.3	2492.5	10,788	0	602	12
BAK03064.1	predicted protein [Hordeum vulgare subsp. vulgare]	70,902	16,2593984962406	19	27	19	1	1064	118,6	6,68	metabolic process;regulation of biological process	cytoplasm	catalytic activity;nucleotide binding;RNA binding	Pf00133, Pf06827, Pf08264, Pf09334, Pf13603	2463.8	2428.4	3093	3166.4	2470	2532.4	2782.9	3141.5	2400	2489.2	3428.4	3141.5	2170.1	2525.3	3052.6	3399	1,235	0	311	19
BAJ87827.1	predicted protein [Hordeum vulgare subsp. vulgare]	70,878	64,7058823529412	14	206	4	1	153	17,1	6,06			protein binding	Pf00240, Pf11976, Pf13019, Pf13881, Pf14560	15649.8	17086.8	16827.5	17966.8	16118.3	16037.2	17176.8	17300.5	15455.5	14595.4	16677.5	15914.1	17532.4	15583.8	16960.8	16725.2	40,246	11	2088	14
BAJ88354.1	predicted protein [Hordeum vulgare subsp. vulgare]	70,815	28,7262872628726	9	22	9	1	369	39,5	5,49	metabolic process		catalytic activity;protein binding	Pf00891, Pf05175, Pf08100, Pf08241, Pf08242, Pf12847, Pf13847	2261.9	2018.2	1590.2	1393	2223.1	1737.1	1706.2	1307.5	2226.4	2258.1	1359.9	1608.4	1966.9	1918.7	1576.4	1384.6	4,623	0	660	9
BAK04337.1	predicted protein [Hordeum vulgare subsp. vulgare]	70,755	25,3275109170306	13	28	13	1	458	50,1	6,65	cellular homeostasis;metabolic process;regulation of biological process		catalytic activity	Pf00085, Pf01507, Pf13098, Pf13728	3087.8	3108.2	2751.9	3574.3	2963.9	4066.8	3665.2	4736.3	3010.5	3172.6	3494.2	3455.8	2597.4	4473.5	3519.8	5132.6	4,754	0	361	13
BAJ86311.1	predicted protein [Hordeum vulgare subsp. vulgare]	70,736	28,7598944591029	12	44	0	0	379	41,0	6,40	metabolic process		catalytic activity;metal ion binding	Pf00107, Pf08240, Pf13578																	9	0	746	12
BAJ90589.1	predicted protein [Hordeum vulgare subsp. vulgare]	70,650	51,2295081967213	12	25	12	1	244	26,1	5,58	metabolic process	cytoplasm;nucleus;proteasome	catalytic activity	Pf00227	2098	2234.1	2521.7	2886.4	1989	1929.1	2713.2	2403.3	1919.5	1776.5	2550.1	2424.1	2162.5	2060.5	2667.4	2669.2	9	0	469	12
BAJ96616.1	predicted protein [Hordeum vulgare subsp. vulgare]	70,650	50,8130081300813	12	25	12	1	246	26,3	5,40	metabolic process	cytoplasm;nucleus;proteasome	catalytic activity	Pf00227	2098	2234.1	2521.7	2886.4	1989	1929.1	2713.2	2403.3	1919.5	1776.5	2550.1	2424.1	2162.5	2060.5	2667.4	2669.2	7,733	0	469	12
BAK06307.1	predicted protein [Hordeum vulgare subsp. vulgare]	70,586	34,4262295081967	12	26	12	1	488	52,4	6,90	metabolic process	cytoplasm	catalytic activity;metal ion binding;nucleotide binding	Pf00709	2472.2	2550.8	2340.1	2407.5	2466.3	2345.9	2317	2296.2	2530.6	2550.2	2357.9	2294.2	2405.3	2472.2	2380.1	2376.9	2,594	0	679	12
BAC10594.1	deoxymugineic acid synthase 1 [Hordeum vulgare subsp. vulgare]	70,522	40,3899721448468	12	22	12	1	359	38,4	5,97	cellular homeostasis;metabolic process;regulation of biological process		catalytic activity;nucleotide binding	Pf00070, Pf01266, Pf02852, Pf03486, Pf07992, Pf13434	2173.2	2306.3	1894.5	2054.7	2313.5	2077.5	1907.5	1692.6	2202.5	2202.4	1823.6	1939.1	2459.3	2187	1840.3	1862	3,962	0	494	12
BAJ99987.1	predicted protein [Hordeum vulgare subsp. vulgare]	70,516	16,2948593598448	16	25	16	1	1031	118,7	4,91	transport	nucleus	protein binding	Pf03810, Pf08389, Pf08506	2526.1	2727.4	2836.7	2948.9	2397.1	2424	2835.9	2654.3	2661.7	2689.6	2946.8	2996.2	2582.4	2546.5	2820.3	2807	1,63	0	273	16
AAC17729.1	catalase 1, partial [Hordeum vulgare subsp. vulgare]	70,480	30,4020100502513	11	46	7	1	398	46,1	7,06	metabolic process;response to stimulus		antioxidant activity;catalytic activity	Pf00199, Pf06628	1665.9	1735	693.9	791	1633.2	1519.7	720.7	667.8	1696.3	1865.1	728.5	845.3	1807.5	1635	736.4	711.3	4,623	0	785	11
BAJ86412.1	predicted protein, partial [Hordeum vulgare subsp. vulgare]	70,437	37,1323529411765	10	23	10	1	272	30,3	8,59	cell organization and biogenesis	membrane;mitochondrion;nucleus			1659.1	1676.5	2013.7	2126.9	1575.3	1702	1932	2212.4	1584.1	1821.5	2223.9	2339.3	1251.1	1734.9	2080	2167.6	9	0	570	10
BAJ93542.1	predicted protein [Hordeum vulgare subsp. vulgare]	70,437	36,3309352517986	10	23	10	1	278	30,9	8,59	cell organization and biogenesis	membrane;mitochondrion;nucleus			1659.1	1676.5	2013.7	2126.9	1575.3	1702	1932	2212.4	1584.1	1821.5	2223.9	2339.3	1251.1	1734.9	2080	2167.6	9	0	570	10
BAJ88545.1	predicted protein [Hordeum vulgare subsp. vulgare]	70,371	15,8640226628895	10	17	10	1	706	75,7	6,27	metabolic process			Pf00930, Pf07676	1174.2	1142.3	1910.4	1931.6	1160.4	1199.7	1875.4	2011	1018.6	1005.8	1615	1739	1152.4	1124.2	1653.7	1881.9	1,352	0	616	10
BAJ85307.1	predicted protein [Hordeum vulgare subsp. vulgare]	70,349	29,1105121293801	15	39	15	1	371	39,5	4,87		membrane		Pf04755, Pf07415	3903.3	3061.3	2302.3	1828.2	4482.8	3999.7	2410.5	2545.4	3787.3	4014.5	2077.4	2467.4	3649.7	3604.1	2506.2	2214.7	12,111	0	629	15
BAJ94980.1	predicted protein [Hordeum vulgare subsp. vulgare]	70,245	29,2910447761194	15	33	15	1	536	57,3	6,47	metabolic process		catalytic activity	Pf00171	2970.1	2891	2477.6	2581.3	2938.3	2843.4	2624.5	2539.7	2878.2	2889.7	2416.1	2421.6	3001.5	2802.8	2567.7	2555.5	2,268	0	712	15
BAK00765.1	predicted protein [Hordeum vulgare subsp. vulgare]	70,225	27,5675675675676	17	25	17	1	740	80,1	4,74				Pf02037	3461.1	3364.2	2614.4	2517.5	3414.3	3381.1	2561.7	2527.6	3536.4	3464.2	2479	2614.9	3382.4	3355.2	2650	2451.1	2,162	0	442	17
BAK04406.1	predicted protein [Hordeum vulgare subsp. vulgare]	70,180	33,1775700934579	9	27	9	1	214	22,6	4,28					3077.6	2816.1	1795.5	1614.7	2845.5	2687.9	1590.5	1601.8	2846.7	2900.6	1683.5	1871.3	2564.1	2899	1628.6	1665.9	13,678	0	661	9
AAO33159.1	sucrose-phosphatase [Hordeum vulgare subsp. vulgare]	70,117	30,3317535545024	15	34	15	1	422	47,1	6,06	metabolic process		catalytic activity;metal ion binding	Pf05116, Pf08282, Pf08472	5353.8	5544.9	4965.7	4799.7	5438.3	5433.4	4867.7	4735.7	5601.7	5439.3	4838	4819.4	5631.7	5424.3	4812.9	4751.9	5,7	0	576	15
BAK01328.1	predicted protein [Hordeum vulgare subsp. vulgare]	70,093	65,5813953488372	12	22	5	1	215	23,7	6,55	regulation of biological process;response to stimulus		catalytic activity;nucleotide binding	Pf00025, Pf00071, Pf01926, Pf08477	1492.3	1712.8	1085.4	1119.7	1437.7	1483.2	973.1	887.1	1574.5	1583.6	1075.6	1007.2	1559.8	1515.9	914.5	987.5	6,499	4	552	12
CAA04688.1	putative acyl-CoA oxidase [Hordeum vulgare subsp. vulgare]	70,018	23,3281493001555	18	34	18	1	643	72,1	8,27	metabolic process		catalytic activity;nucleotide binding	Pf01756, Pf02770, Pf14749	2596.2	2744.6	4005.8	4182.3	2869.3	2602.3	4185.7	3916.7	2874.1	2872.2	4286.2	4385.4	3454.5	2816.6	4446.8	4152.3	2,252	0	570	18
BAJ97934.1	predicted protein [Hordeum vulgare subsp. vulgare]	69,946	30,7277628032345	10	20	10	1	371	39,8	6,93	metabolic process		catalytic activity	Pf00180	450.5	439.5	937	947.9	378.5	385.9	973.7	916.8	383	402.2	968.9	1027.7	418.2	414.8	965.3	969	12,895	0	494	10
BAJ97496.1	predicted protein, partial [Hordeum vulgare subsp. vulgare]	69,882	25,4761904761905	9	22	8	1	420	43,7	5,11	metabolic process;response to stimulus	nucleus	DNA binding;protein binding	Pf00240, Pf00627, Pf09280	3690.4	3623.6	2965.5	3076.2	3676.1	3233.6	2954.2	2672.1	3393.7	3328	2940.7	2911.5	3655.1	3309.5	2770.4	2841.1	3,642	0	828	9
BAK05185.1	predicted protein [Hordeum vulgare subsp. vulgare]	69,878	47,8787878787879	7	18	7	1	165	17,8	9,39	cellular homeostasis;metabolic process;regulation of biological process		catalytic activity	Pf00462	1548.2	1712.3	1683.6	1899.7	1541.6	1683.5	1754.7	1844.5	1700.1	1688.9	1808.4	1640.6	1394.8	1724.7	1736.6	1905.8	11,115	0	495	7
BAJ92338.1	predicted protein [Hordeum vulgare subsp. vulgare]	69,859	46,3054187192118	10	30	2	1	203	22,6	5,47	regulation of biological process;response to stimulus		catalytic activity;nucleotide binding	Pf00009, Pf00025, Pf00071, Pf04670, Pf08477, Pf09439	102.1	121.2	531.6	517.7	78.3	79.1	560.8	559.8	95.8	93.8	511.7	501.9	80.3	92.1	550.6	502.9	6,743	0	676	10
BAJ99499.1	predicted protein [Hordeum vulgare subsp. vulgare]	69,828	19,8458574181118	21	24	21	1	1038	115,7	4,83	metabolic process	cytoplasm;Golgi;nucleus		Pf02403, Pf04111, Pf09726, Pf12128, Pf12325, Pf12329	1533.9	1533.2	3392.9	3586.2	1480.5	1409.1	3587.4	3465.8	1337.6	1309.5	3384.3	3301.1	1419.3	1365.7	3484.8	3338	1,046	0	315	21
BAJ95389.1	predicted protein [Hordeum vulgare subsp. vulgare]	69,826	27,8350515463918	11	26	6	1	388	44,0	5,40	regulation of biological process		enzyme regulator activity;protein binding	Pf01399, Pf10602	2498.5	2609.9	3940.5	4001.4	2469.9	2414.5	3911	3574.9	2557	2499.3	3811	3779.2	2573.3	2502.5	3786.1	3774.1	3,786	5	506	11
BAJ90893.1	predicted protein [Hordeum vulgare subsp. vulgare]	69,722	44,8630136986301	13	27	13	1	292	31,9	5,36	cell organization and biogenesis;metabolic process;regulation of biological process	cytoplasm	protein binding;RNA binding	Pf01398, Pf13012	2203.6	2460.6	2589.1	2757.7	2160.9	2082.6	2620.2	2452.7	2260.8	2251.7	2562	2554	2223.5	2351.9	2575.4	2583.5	6,305	0	469	13
BAJ90738.1	predicted protein [Hordeum vulgare subsp. vulgare]	69,711	27,7477477477477	16	28	16	1	555	60,6	6,55	metabolic process;regulation of biological process	membrane		Pf04389, Pf05450	2980.9	3169.8	2364.4	2535.9	3001.8	2886.7	2403.1	2310.7	2931.7	2999.2	2416.6	2314.9	3085	3104.3	2388	2359.8	3,101	0	554	16
BAJ86305.1	predicted protein [Hordeum vulgare subsp. vulgare]	69,641	36,9109947643979	13	21	13	1	382	41,8	7,59			protein binding	Pf00684, Pf01471, Pf08823	1207.4	1094	2115	1953.7	1157.5	1131.6	2022.4	2281.5	1179.5	1126.8	2158.8	2289.2	1025.8	1136.7	2212.5	2196.9	5,449	0	446	13
BAK07041.1	predicted protein [Hordeum vulgare subsp. vulgare]	69,638	33,7931034482759	10	34	10	1	145	14,6	10,58					4619.1	3905.8	4422.8	3727.2	4320.4	4646.4	4333.2	4737.6	4522.1	4603.5	4068.4	4516.8	3531.3	3851.6	4375.5	3791.2	516,947	0	488	10
BAK08115.1	predicted protein [Hordeum vulgare subsp. vulgare]	69,527	27,3371104815864	20	31	20	1	706	78,4	6,39	cell communication;cell organization and biogenesis;metabolic process;regulation of biological process;response to stimulus		catalytic activity;nucleotide binding	Pf03109, Pf06176	1470.3	1325.1	2759.7	2775.1	1633.3	1720.7	2842.2	3077.6	1401	1550.7	2893.2	3069.9	1629	1579.7	3089	3093	2,529	0	394	20
CAQ00111.1	papain-like cysteine proteinase [Hordeum vulgare subsp. vulgare]	69,489	39,0625	16	49	15	1	384	41,5	7,23	metabolic process		catalytic activity	Pf00112, Pf08246	5112.5	4055.5	5251.9	4131.2	5204.7	4645.7	5619.3	4919.7	5076.3	4526.6	4354.8	4822.5	3883.2	4007.4	4803	4108	13,384	1	715	16
BAK05969.1	predicted protein, partial [Hordeum vulgare subsp. vulgare]	69,402	32,7225130890052	12	32	12	1	382	42,2	6,38			protein binding	Pf00043, Pf02798, Pf13409, Pf13410, Pf13417, Pf14497	3665.2	3013.9	2156.4	1998.4	3971.6	3478.9	2279.9	2237.4	3266.3	3306.3	2046.5	2167	3445.7	3267.2	2233.7	2141.6	5,062	0	722	12
BAJ94782.1	predicted protein [Hordeum vulgare subsp. vulgare]	69,377	15,5664221678892	19	22	19	1	1227	135,8	5,69		nucleus	protein binding	Pf03178, Pf10433	874.4	840.3	3008.8	2985.8	862.5	822	2937	2843.1	822.5	837.6	2967.8	2959.9	783.9	796.4	2957.8	2946.6	1,036	0	320	19
BAJ94710.1	predicted protein [Hordeum vulgare subsp. vulgare]	69,325	11,7561683599419	17	29	16	1	1378	148,5	6,32	cell organization and biogenesis;regulation of biological process	cytoplasm;cytosol;membrane	protein binding	Pf05303, Pf12807, Pf13236, Pf13374, Pf13424, Pf15044	2599.5	2741.3	3195.4	3356.4	2599.6	2596.6	3204.7	3200.9	2477.3	2475.6	3251.8	3105.6	2635.4	2572.7	3101.6	3187.4	0,896	1	624	17
BAJ96439.1	predicted protein [Hordeum vulgare subsp. vulgare]	69,314	31,9935691318328	20	25	20	1	622	69,3	7,11				Pf02696	1994.9	2156.9	3111.9	3029.9	1881.1	1971.6	2965.6	3097.4	2079.8	1931.7	3049.3	3306.7	2021.1	2115.5	3164.9	3032.5	2,548	0	327	20
CAA48830.1	cytoplasmic glutamine synthetase [Hordeum vulgare]	69,301	23,0337078651685	12	41	12	1	356	39,1	5,88	metabolic process	cytoplasm	catalytic activity;nucleotide binding	Pf00120, Pf03951	3287.8	3689.4	5725.1	5576.4	3697.6	2984.1	5226.8	5023.1	2996.4	3479.5	4585.9	5610.1	3937.2	3202.7	5027.3	5029.3	7,859	0	586	12
BAJ94280.1	predicted protein [Hordeum vulgare subsp. vulgare]	69,291	34,3575418994413	13	26	13	1	358	39,0	5,83	regulation of biological process;response to stimulus		enzyme regulator activity;protein binding	Pf08327, Pf09229	3210.9	3064.9	1679.2	1771.5	3139.7	2833.2	1696.3	1530.5	3057.1	3066.1	1647	1699.9	3075	2922.5	1584.7	1635.9	4,109	0	494	13
BAT57053.1	lipooxygenase-1 [Hordeum vulgare subsp. vulgare]	69,276	21,6937354988399	17	30	14	1	862	96,3	6,11	metabolic process		catalytic activity;metal ion binding;protein binding	Pf00305, Pf01477	1538.5	1535.4	2565.1	2385.9	1639.2	1495.7	2740.6	2256.2	1452.1	1355.2	2308.4	2303.6	1864.1	1469.2	2674.5	2343.6	1,448	0	368	17
P29114.2	RecName: Full=Linoleate 9S-lipoxygenase 1; AltName: Full=Lipoxygenase 1	69,276	21,6937354988399	17	30	14	1	862	96,3	6,11	metabolic process		catalytic activity;metal ion binding;protein binding	Pf00305, Pf01477	1538.5	1535.4	2565.1	2385.9	1639.2	1495.7	2740.6	2256.2	1452.1	1355.2	2308.4	2303.6	1864.1	1469.2	2674.5	2343.6	1,448	0	368	17
BAJ99066.1	predicted protein [Hordeum vulgare subsp. vulgare]	69,218	29,5112781954887	15	21	15	1	532	56,9	6,70	metabolic process		catalytic activity;nucleotide binding	Pf01487, Pf01488, Pf08501	714.1	732.9	2002	2043	726.8	677.9	2173	2097.4	708	649	1962.8	1972.8	785.1	694	2170.8	2078.5	2,415	0	532	15
BAJ89934.1	predicted protein [Hordeum vulgare subsp. vulgare]	69,163	24,5508982035928	10	31	8	1	334	36,3	8,73	cellular homeostasis;metabolic process;regulation of biological process		catalytic activity;protein binding	Pf13409, Pf13417	5690.5	5062.7	4050.2	3524.8	5442.4	5401.8	3698.7	3793.6	6034.5	6182.6	4197.8	4437.6	4747.2	5031.3	3999.7	3616.5	9	0	574	10
BAJ86891.1	predicted protein [Hordeum vulgare subsp. vulgare]	69,077	27,9661016949153	5	28	3	1	236	24,9	6,48				Pf00314	3503.1	2988.4	1363.6	1213.7	4161.2	3047.2	1689.3	1149.1	3367.8	3278.3	1147.4	1340.1	4529.4	2907.3	1306.8	1110.2	4,878	0	1217	5
AAW21725.1	thaumatin-like protein TLP5 [Hordeum vulgare]	69,077	27,9661016949153	5	28	3	1	236	24,9	6,48				Pf00314	3503.1	2988.4	1363.6	1213.7	4161.2	3047.2	1689.3	1149.1	3367.8	3278.3	1147.4	1340.1	4529.4	2907.3	1306.8	1110.2	4,878	0	1217	5
BAJ89592.1	predicted protein [Hordeum vulgare subsp. vulgare]	68,974	17,0239596469105	14	26	14	1	793	89,8	5,38	transport	cytosol	transporter activity	Pf03635	2511.1	2467.3	4214.7	4004.8	2520.4	2298.4	4086.7	3792.8	2506.9	2547.3	3809.2	3916.1	2625	2389.6	3962.4	4118.7	1,319	0	453	14
BAJ87356.1	predicted protein [Hordeum vulgare subsp. vulgare]	68,768	48,8584474885845	6	31	5	1	219	23,6	4,81	metabolic process	membrane		Pf00504	1818.7	1732	476.4	377.1	1397.7	1723.5	434.5	411.1	1991.4	2177.1	427.9	421.7	1320.8	1689.2	453.3	426.2	20,544	0	569	6
AAM22830.1	CI2C [Hordeum vulgare subsp. vulgare]	68,685	66,2162162162162	7	46	2	1	74	8,0	5,38	regulation of biological process;response to stimulus		enzyme regulator activity	Pf00280	5202.2	4562.8	2219.2	2062.8	11199.7	6960.9	5110.9	3456.5	3838.4	3842.6	1812.2	1710.4	9911	6671.9	4715.7	3300.6	214,443	6	921	7
BAK01506.1	predicted protein [Hordeum vulgare subsp. vulgare]	68,680	33,25	13	24	12	1	400	45,9	6,58	transport			Pf00787, Pf09325	2076.5	1989.3	3300.1	3289.1	2068.6	1848.5	3363	2967.4	2071.5	1950.1	3344.8	3376.8	2121.6	1876.5	3180.7	3159	2,275	1	509	13
BAJ85579.1	predicted protein [Hordeum vulgare subsp. vulgare]	68,635	26,7924528301887	14	27	13	1	530	57,8	7,80	metabolic process		catalytic activity	Pf00155, Pf00464	1673.7	1560.3	2572.4	2496.5	1528.7	1570.3	2353.2	2440.7	1658.5	1668.8	2575.1	2627.2	1509	1668.2	2430.6	2647.5	3,175	0	472	14
BAK02772.1	predicted protein [Hordeum vulgare subsp. vulgare]	68,626	57,8947368421053	12	31	12	1	190	21,7	5,71				Pf00061, Pf08212	4548.6	4594.5	3314	3753.9	4156.8	3951.4	3155.8	2989.7	4377.7	4376.2	3205.4	3317.9	4149.2	3661.9	2977.7	2987.2	27,48	0	725	12
BAJ85182.1	predicted protein [Hordeum vulgare subsp. vulgare]	68,603	13,5983263598326	12	28	12	1	956	98,3	5,05			protein binding	Pf00240, Pf11976, Pf13881, Pf14560	1950.7	1849.8	2087.2	2213.7	1947.1	1637.3	2015.2	1911.3	1693.4	1679.2	1993	1981	1954.9	1774	1979.4	2100.1	1,865	0	576	12
BAK02591.1	predicted protein [Hordeum vulgare subsp. vulgare]	68,565	17,4442190669371	18	22	18	1	986	110,3	5,50			nucleotide binding	Pf00004	404	432.3	3024.7	3314	390.4	429.2	2890.2	3128.3	416.8	413.4	3324.3	3174.1	389.1	461.9	3174.3	3359	1,049	0	425	18
BAJ86472.1	predicted protein [Hordeum vulgare subsp. vulgare]	68,537	35,1724137931034	10	28	10	1	290	30,6	9,09	transport	membrane		Pf01459	2742.3	2706.3	3259.1	3392.6	2830.2	2748.5	3254.3	3118.8	2708.4	2707.1	3029.3	3189	2768.1	2642	3119.3	3243.4	13,251	0	649	10
AAT80327.1	UDP-D-glucuronate decarboxylase, partial [Hordeum vulgare]	68,398	38	15	30	6	1	400	44,0	8,76	metabolic process		catalytic activity	Pf01073, Pf01370, Pf02719, Pf04321, Pf07993	2086.4	2185.1	1490.3	1654.3	2138.6	2141.7	1686.9	1557.4	1817.6	1835	1256.9	1242.7	2326.6	1812.3	1387.3	1347.4	4,38	5	489	15
AAL08495.1	ascorbate peroxidase, partial [Hordeum vulgare subsp. vulgare]	68,325	62,0915032679739	9	39	9	1	153	16,9	6,39	metabolic process;response to stimulus		antioxidant activity;catalytic activity	Pf00141	3223.2	3538.8	2141.7	1979.8	4002.4	3898.9	2689	2342.3	3389.2	3356.5	2153.8	2040	4985.2	4340.4	2564.7	2510.5	25,102	0	627	9
BAK01334.1	predicted protein [Hordeum vulgare subsp. vulgare]	68,315	48,014440433213	11	34	11	1	277	29,3	9,07				Pf04755	2970.1	2866.8	2248.4	2377.2	3194.5	3053	2123.8	2572	3008.7	3068.3	2339.6	2486.6	2648.6	2839.9	2300.6	2400	15,379	0	653	11
BAJ85798.1	predicted protein, partial [Hordeum vulgare subsp. vulgare]	68,309	25,0922509225092	16	25	16	1	542	60,0	7,66	metabolic process		catalytic activity	Pf00206, Pf14698	1733.7	1700.8	2870.1	2980.3	1751.1	1760	2984.2	2823.4	1717.1	1696.8	2857.7	2846.1	1888.3	1766	2905.3	3122.3	2,162	0	406	16
BAJ96216.1	predicted protein, partial [Hordeum vulgare subsp. vulgare]	68,309	24,954128440367	16	25	16	1	545	60,3	7,66	metabolic process		catalytic activity	Pf00206, Pf14698	1733.7	1700.8	2870.1	2980.3	1751.1	1760	2984.2	2823.4	1717.1	1696.8	2857.7	2846.1	1888.3	1766	2905.3	3122.3	2,162	0	406	16
BAK05337.1	predicted protein [Hordeum vulgare subsp. vulgare]	68,302	71,8518518518519	16	49	1	1	135	15,5	10,20	metabolic process	ribosome	structural molecule activity	Pf01929	6443.2	6630.2	4276.1	4204.5	6704.6	6075.3	4036.8	3737	6303.3	6468	4226.1	3936.1	6967.2	6328.1	4076.2	3981.1	358,381	16	544	16
BAK01309.1	predicted protein [Hordeum vulgare subsp. vulgare]	68,286	25,0425894378194	15	26	15	1	587	64,0	4,75	cellular homeostasis;regulation of biological process	endoplasmic reticulum	catalytic activity	Pf00085, Pf13098, Pf13848, Pf13899	1486.8	1601.6	2456.3	2698.9	1568	1444.3	2819.1	2344.8	1412	1396.1	2490.6	2474.8	1647.6	1604.1	2627.7	2612.4	3,037	0	386	15
BAJ86520.1	predicted protein [Hordeum vulgare subsp. vulgare]	68,284	32,1875	13	31	13	1	320	33,9	8,27					4757.5	4955.5	3994.5	5286.7	3455	4047.6	3647.4	3993.8	4025.9	4244.1	4586	3895.7	4130.2	5321	4424.8	5450.8	6,305	0	469	13
AAC19344.1	alcohol dehydrogenase 1, partial [Hordeum vulgare subsp. spontaneum]	68,279	33,587786259542	10	37	10	1	262	28,1	7,42	metabolic process		catalytic activity	Pf00107	2470.3	2836.2	2542.6	2963.8	2448.6	2527.7	2344	2375.5	4077.4	3908.4	4566	4779.5	4526	4054.5	4890.2	4805.2	18,684	0	563	10
AAC19351.1	alcohol dehydrogenase 1, partial [Hordeum vulgare subsp. spontaneum]	68,279	33,587786259542	10	37	10	1	262	28,2	7,42	metabolic process		catalytic activity	Pf00107	2470.3	2836.2	2542.6	2963.8	2448.6	2527.7	2344	2375.5	4077.4	3908.4	4566	4779.5	4526	4054.5	4890.2	4805.2	18,684	0	563	10
AAC19345.1	alcohol dehydrogenase 1, partial [Hordeum vulgare subsp. spontaneum]	68,279	33,587786259542	10	37	10	1	262	28,2	7,42	metabolic process		catalytic activity	Pf00107	2470.3	2836.2	2542.6	2963.8	2448.6	2527.7	2344	2375.5	4077.4	3908.4	4566	4779.5	4526	4054.5	4890.2	4805.2	18,684	0	563	10
AAC19349.1	alcohol dehydrogenase 1, partial [Hordeum vulgare subsp. spontaneum]	68,279	33,587786259542	10	37	10	1	262	28,1	7,12	metabolic process		catalytic activity	Pf00107	2470.3	2836.2	2542.6	2963.8	2448.6	2527.7	2344	2375.5	4077.4	3908.4	4566	4779.5	4526	4054.5	4890.2	4805.2	22,714	0	563	10
BAJ87019.1	predicted protein [Hordeum vulgare subsp. vulgare]	68,220	21,0016155088853	10	21	10	1	619	67,5	6,10	transport			Pf00995	1939.3	2101.4	1477.6	1657.6	2063.2	1839.1	1510.7	1429.9	1851.4	1879.5	1583.6	1464.5	2291.8	1898.9	1466.3	1499.2	1,762	0	509	10
BAK03242.1	predicted protein [Hordeum vulgare subsp. vulgare]	68,162	37,5	10	26	8	1	320	34,9	7,83	metabolic process		catalytic activity;nucleotide binding	Pf00069, Pf07714	3285.9	3245.4	1953.7	1882.3	3343.6	3055.6	1986.3	1920	3174.4	3243.6	1845.5	1989.9	3442.7	3241.2	1944	1976.1	3,329	0	673	10
BAK01860.1	predicted protein [Hordeum vulgare subsp. vulgare]	68,083	30,278232405892	16	24	16	1	611	66,0	6,55			protein binding	Pf00400	1580.8	1573.8	3751.9	3745.8	1512.2	1530.5	3606.6	3643.4	1523.2	1538.6	3831.1	3857.9	1673	1523.7	3710.3	3615.1	2,268	0	392	16
BAJ99115.1	predicted protein [Hordeum vulgare subsp. vulgare]	68,048	31,2977099236641	10	22	6	1	393	42,0	6,54	metabolic process		catalytic activity	Pf02779, Pf02780	1191.4	1300	1902.5	2231	1217.2	1463.6	1905.6	2200.2	1147.9	1179.3	2182.8	1949.1	1054.6	1487.2	2019.7	2297.4	3,806	4	577	10
BAJ85935.1	predicted protein [Hordeum vulgare subsp. vulgare]	68,026	45,9349593495935	14	33	14	1	246	27,4	6,80	metabolic process	cytoplasm;nucleus;proteasome	catalytic activity	Pf00227, Pf10584	3047.6	3264.3	3125.8	3274	2899.2	2776.9	3092.1	2870.2	3063.9	2994.7	3144.3	2989.6	3246.6	2966.5	2909.6	2999.8	7,799	0	576	14
BAJ89438.1	predicted protein [Hordeum vulgare subsp. vulgare]	68,020	38,2445141065831	11	26	11	1	319	35,7	6,83					2243.2	2489.4	1621	1959.5	2081.9	2349.4	1656.6	1867.7	2139.1	2111.5	1934.3	1855.2	1938.2	2416.4	1728.1	1930.2	4,78	0	652	11
BAJ87673.1	predicted protein [Hordeum vulgare subsp. vulgare]	67,906	33,4586466165414	8	63	2	1	266	28,6	6,77	metabolic process	membrane		Pf00504	2881.4	2855.8	1928.7	1754.8	2727.9	3351.9	1883.8	2584.4	2917.5	2919.1	2097.6	2098.1	2484.7	3350.8	2266.2	2284.2	17,738	0	901	8
BAK02809.1	predicted protein, partial [Hordeum vulgare subsp. vulgare]	67,769	65,4135338345865	9	21	4	1	133	14,0	5,83	regulation of biological process;response to stimulus		catalytic activity;nucleotide binding	Pf00071, Pf08477	1741.6	1666.8	1338.1	1310.6	1630.1	1535.3	1288.4	1185.3	1706.9	1719.8	1244.8	1287.2	1605.3	1585.5	1209.6	1210.7	18,953	0	650	9
BAJ87424.1	predicted protein, partial [Hordeum vulgare subsp. vulgare]	67,713	38,6167146974063	9	28	8	1	347	36,7	5,80	metabolic process		catalytic activity	Pf00135, Pf07859	2577.4	2582.2	1382.4	1451.5	2738.1	2484.4	1485.1	1291.1	2611.1	2626.7	1322.6	1423.6	2998.3	2510.9	1400.1	1365.4	4,012	0	700	9
BAJ98936.1	predicted protein, partial [Hordeum vulgare subsp. vulgare]	67,713	38,6167146974063	9	28	8	1	347	36,7	5,80	metabolic process		catalytic activity	Pf00135, Pf07859	2577.4	2582.2	1382.4	1451.5	2738.1	2484.4	1485.1	1291.1	2611.1	2626.7	1322.6	1423.6	2998.3	2510.9	1400.1	1365.4	4,012	0	700	9
ABC86863.1	betaine aldehyde dehydrogenase, partial [Hordeum vulgare subsp. vulgare]	67,691	35,9504132231405	8	23	8	1	242	26,0	5,67	metabolic process		catalytic activity	Pf00171	2969.3	3308.3	2419.4	2643.8	3006.4	2853.5	2495.5	2248	3076.4	2847.4	2514.5	2490.7	2979.9	2989.2	2314.6	2309.1	9	0	519	8
BAJ86328.1	predicted protein [Hordeum vulgare subsp. vulgare]	67,598	43,1578947368421	12	30	11	1	285	30,9	5,39			RNA binding	Pf00076, Pf13893, Pf14259	3423.1	3732.1	3299.7	3552.8	2984.6	3602.3	3036.9	3768.4	3377.6	3252.6	3705.4	3234	2698.5	3624.1	3170.5	3871.1	9	1	629	12
BAJ98479.1	predicted protein, partial [Hordeum vulgare subsp. vulgare]	67,598	46,2406015037594	12	30	11	1	266	28,8	5,49			RNA binding	Pf00076, Pf13893, Pf14259	3423.1	3732.1	3299.7	3552.8	2984.6	3602.3	3036.9	3768.4	3377.6	3252.6	3705.4	3234	2698.5	3624.1	3170.5	3871.1	12,335	0	629	12
BAJ94335.1	predicted protein, partial [Hordeum vulgare subsp. vulgare]	67,565	43,7086092715232	9	48	7	1	151	16,3	8,05	metabolic process		catalytic activity	Pf00574	2579.6	2646	3286.5	3126.6	2623.7	2479.9	3038.5	3149.6	2638.6	2580.5	3145.7	3281	2692.9	2670.7	3114.5	3132.3	420,697	0	667	9
BAK01587.1	predicted protein [Hordeum vulgare subsp. vulgare]	67,530	80,4054054054054	11	40	11	1	148	16,7	5,06			metal ion binding	Pf00036, Pf13202, Pf13405, Pf13499, Pf13833	3566	3536.5	2880.8	2946.2	3465.8	3230.2	2727.2	2632.8	3172.8	3100.5	2779.7	2723.5	3035	3506.6	2630.9	2819.2	23,245	0	676	11
BAJ86343.1	predicted protein [Hordeum vulgare subsp. vulgare]	67,514	18,2142857142857	11	21	11	1	560	62,4	9,09	metabolic process;regulation of biological process;response to stimulus	membrane	catalytic activity;nucleotide binding	Pf00069, Pf01636, Pf07714	1519.6	1548.1	2868.4	2759.2	1337.2	1460.4	2238.5	2775.1	1490.8	1443.4	2860.3	2815	1070.6	1358.7	2574.6	2506.5	1,955	0	453	11
BAK00542.1	predicted protein [Hordeum vulgare subsp. vulgare]	67,509	25,8666666666667	10	62	1	1	375	41,6	5,48			nucleotide binding	Pf00022			260.8	340.8			219.4	283.7			372	276.4			238.6	346.7	6,406	0	968	10
BAK00491.1	predicted protein [Hordeum vulgare subsp. vulgare]	67,509	25,7294429708223	10	62	1	1	377	42,0	5,49			nucleotide binding	Pf00022			260.8	340.8			219.4	283.7			372	276.4			238.6	346.7	5,813	0	968	10
BAJ95752.1	predicted protein [Hordeum vulgare subsp. vulgare]	67,486	33,4773218142549	14	22	14	1	463	50,6	5,97	metabolic process	nucleus	RNA binding	Pf00076, Pf05383, Pf08777, Pf13893, Pf14259	2279	2502.2	2697	2742.6	2191.4	2158.9	2850.8	2467.4	2274.6	2282.9	2593.4	2562.5	2406.6	2223.8	2677.5	2637.5	2,535	0	420	14
BAK07102.1	predicted protein [Hordeum vulgare subsp. vulgare]	67,420	73,0769230769231	6	56	6	1	104	11,1	4,84			RNA binding	Pf00076, Pf13893, Pf14259	5862.3	5881.9	3099.7	3421.6	5987	5321	3132.7	3090.5	4985.8	4884.7	2894.5	2859.7	5216.1	5307.7	3000	3063.5	99	0	1269	6
BAJ95258.1	predicted protein [Hordeum vulgare subsp. vulgare]	67,301	15,3404429860541	19	24	6	1	1219	134,1	6,34				Pf08623, Pf13646	1106.8	1154.1	3309.7	3130.7	989.2	905.1	2925.9	2818.4	1029	988.7	3205.4	3182.1	1114.1	1010	3042	2975.5	0,931	10	390	19
CAC40033.1	P-type ATPase, partial [Hordeum vulgare]	67,298	20,8333333333333	12	19	5	1	672	73,7	5,57		membrane	nucleotide binding	Pf00689, Pf00702, Pf08282, Pf12710, Pf13246	1280.3	1399	2248.8	2298.8	1310.1	1263.5	2307.8	2244.4	1283.8	1265.1	2312.1	2326	1529.5	1349.2	2291.9	2204.1	2,162	8	311	12
BAK00005.1	predicted protein [Hordeum vulgare subsp. vulgare]	67,285	28,7037037037037	6	42	6	1	108	11,7	11,36		chromosome;nucleus	DNA binding;protein binding	Pf00125	2795.1	2472.9	3148.2	2356.8	3739.5	2951	4994.1	3036.4	2576.5	2656.2	2396.2	2723.9	4719.6	3159.6	4329.3	3290.4	137,95	0	1036	6
BAJ91917.1	predicted protein [Hordeum vulgare subsp. vulgare]	67,262	34,2857142857143	8	49	8	1	175	19,2	7,99	cellular homeostasis;metabolic process;regulation of biological process		catalytic activity	Pf00085, Pf13098, Pf13905, Pf14595	3249.4	2887.9	3503.7	3306.3	3783.6	3826.4	3502.6	4082	3056.1	3392.4	3466.1	3333.7	3205.2	3633.5	3658	3928.2	34,112	0	1034	8
BAJ93025.1	predicted protein [Hordeum vulgare subsp. vulgare]	67,262	34,2857142857143	8	49	8	1	175	19,2	8,16	cellular homeostasis;metabolic process;regulation of biological process		catalytic activity	Pf00085, Pf13098, Pf13905, Pf14595	3249.4	2887.9	3503.7	3306.3	3783.6	3826.4	3502.6	4082	3056.1	3392.4	3466.1	3333.7	3205.2	3633.5	3658	3928.2	34,112	0	1034	8
BAJ95367.1	predicted protein [Hordeum vulgare subsp. vulgare]	67,231	41,5458937198068	13	26	13	1	207	23,2	4,75	transport			Pf00638	2918.7	3319.1	3040.1	3389.6	2696.1	2721.8	2867	2660	2938.4	2754.5	3213.3	2842.4	2862.8	2907.7	2705.6	2933.9	14,849	0	426	13
BAJ88002.1	predicted protein [Hordeum vulgare subsp. vulgare]	67,177	35,2617079889807	13	32	13	1	363	38,9	6,73	metabolic process		catalytic activity;metal ion binding	Pf00107, Pf08240	3017.8	3152.7	3054	2910.8	2975.5	2840.4	2673.1	2691.2	3388.4	3271	2796.8	3056.9	3187.1	2920.6	2792.2	2821.3	5,7	0	584	13
BAK08088.1	predicted protein [Hordeum vulgare subsp. vulgare]	67,138	25,9708737864078	10	21	1	1	412	44,7	8,24		membrane		Pf02470			73.7	80.1			68.2	67.1			73.7	66.2			69.5	80.1	2,831	0	555	10
BAJ88864.1	predicted protein [Hordeum vulgare subsp. vulgare]	67,125	20,6266318537859	8	20	2	1	383	40,3	5,62				Pf02469	3620.2	4034.2	1933.5	2222.8	3284.2	3712.8	1871.7	1938.9	3234.8	3247.1	1738.7	1793.6	2783.8	2988.5	1484.7	1494.2	3,642	6	492	8
BAJ86776.1	predicted protein, partial [Hordeum vulgare subsp. vulgare]	67,112	29,9115044247788	19	28	18	1	565	59,5	8,21	metabolic process		catalytic activity	Pf00501, Pf13193	3385.3	3550.7	3504.3	3509	3209.5	3328.8	3417.1	3587.1	3340.7	3254	3715.4	3793.1	3302.9	3432	3725.4	3567.1	3,417	0	455	19
BAJ84877.1	predicted protein, partial [Hordeum vulgare subsp. vulgare]	67,112	28,839590443686	19	28	18	1	586	61,4	8,13	metabolic process		catalytic activity	Pf00501, Pf13193	3385.3	3550.7	3504.3	3509	3209.5	3328.8	3417.1	3587.1	3340.7	3254	3715.4	3793.1	3302.9	3432	3725.4	3567.1	3,417	1	455	19
BAK03712.1	predicted protein [Hordeum vulgare subsp. vulgare]	67,093	39,2405063291139	12	25	12	1	316	35,2	7,14				Pf00226, Pf14308	1096.5	1030.5	3635	3705.1	1029.4	1072	3598.5	3479.2	1023.5	1053.9	3616.2	3852	973.3	1015.7	3576.3	3437.8	5,952	0	277	12
BAJ90229.1	predicted protein [Hordeum vulgare subsp. vulgare]	67,061	51,1764705882353	11	49	6	1	170	19,5	10,27	metabolic process	ribosome	structural molecule activity	Pf00237	6976.1	6981.6	3495.9	3544.9	6781.1	6321.3	3580.5	3202.9	6300.8	6409.6	3412.3	3198.8	6792.4	6567.6	3572.2	3416.7	78,433	5	743	11
BAJ87511.1	predicted protein, partial [Hordeum vulgare subsp. vulgare]	67,055	46,2311557788945	12	27	7	1	199	22,3	4,64				Pf00012	912.4	973	1986.2	1933.9	849.6	835.7	1802.8	1854.3	914.6	821.9	1909.8	1956	911.7	898	1956.1	1895.5	37,312	0	342	12
BAJ94932.1	predicted protein [Hordeum vulgare subsp. vulgare]	67,054	29,1139240506329	12	23	12	1	474	53,1	6,05	metabolic process		catalytic activity;protein binding	Pf00240, Pf00443	1939.9	2023.7	2744.1	2832.2	1879.4	1716.8	2763	2374.6	1922.8	1837	2631.9	2622.4	2215.5	1829	2540.4	2572.5	2,831	0	570	12
BAJ86902.1	predicted protein [Hordeum vulgare subsp. vulgare]	66,990	38,7096774193548	11	22	11	1	310	34,8	6,60			protein binding	Pf01398, Pf13012	3006.5	3043.6	2938	3016.3	3109.3	2835.7	3110.1	2772.1	2969.6	3092.5	2950.4	3064	3108	2906.1	2885.6	2801.6	5,661	0	428	11
BAK01637.1	predicted protein [Hordeum vulgare subsp. vulgare]	66,957	36,3636363636364	10	34	8	1	165	18,3	6,55	metabolic process;regulation of biological process;response to stimulus		antioxidant activity;catalytic activity	Pf00255, Pf00578, Pf08534	3559.9	3945.5	3190.4	3443.1	3639.8	3479.6	3417.7	3036.7	3831.7	3819	3149.6	3321.7	4743.8	3545.1	3256.4	3124.6	99	0	567	10
BAJ91764.1	predicted protein [Hordeum vulgare subsp. vulgare]	66,878	30	10	27	10	1	330	36,4	6,15				Pf05542	3184.8	3477.5	2911.8	3282.6	2914.1	3233.3	2860.3	3103.3	3365.7	3208.7	3296.4	3018.3	2913.4	3421.1	2991.8	3313.2	4,78	0	567	10
BAJ90849.1	predicted protein [Hordeum vulgare subsp. vulgare]	66,867	35,5555555555556	11	28	11	1	360	38,7	5,99	metabolic process		catalytic activity;metal ion binding	Pf00107, Pf08240	2827.4	2951.7	2546.5	2667.7	2741.8	2751	2601.9	2312.7	2547.3	2515.7	2320.1	2249.6	3239.4	2692.2	2200	2257.2	5,449	0	699	11
BAJ86566.1	predicted protein [Hordeum vulgare subsp. vulgare]	66,853	41,3793103448276	10	32	2	1	203	22,7	5,47	regulation of biological process;response to stimulus		catalytic activity;nucleotide binding	Pf00025, Pf00071, Pf04670, Pf08477	1455.6	1587.6	1557.2	1673	1434	1392.1	1573.6	1428.1	1444.1	1431.3	1521.9	1534.8	1536.5	1449.8	1519.8	1508.8	6,743	2	674	10
BAJ88986.1	predicted protein [Hordeum vulgare subsp. vulgare]	66,834	46,7680608365019	12	28	12	1	263	29,0	6,42	cellular homeostasis;metabolic process;regulation of biological process		antioxidant activity;catalytic activity	Pf00085, Pf00578, Pf08534, Pf13098, Pf13848, Pf13899, Pf13905	1723.1	1731.1	1999.3	1858.6	1842.2	1811.6	1981.3	2028.2	1731.6	1815.3	1929	2014.7	2009.7	1932.7	1966	2029	7,799	0	417	12
BAJ92131.1	predicted protein [Hordeum vulgare subsp. vulgare]	66,834	28,1094527363184	9	21	9	1	402	44,1	8,35			catalytic activity	Pf00561, Pf12146, Pf12695, Pf12697	1688.5	1507.5	2309.5	2017.3	1709.2	1870.8	2293.9	2449.7	1715.2	1822.7	2184.8	2381.5	1355.9	1712.8	2469.3	2312.9	4,012	0	486	9
BAJ98167.1	predicted protein [Hordeum vulgare subsp. vulgare]	66,828	45,4819277108434	14	27	11	1	332	36,1	6,43	defense response;regulation of biological process;response to stimulus	cytoplasm;membrane	protein binding	Pf00400	2564.2	2949.3	2333.7	2333.2	2447.1	2525.1	2158.1	1908.8	2797.6	2666.6	2283.7	2070.2	2877.5	2617.1	2027.3	2140.3	5,31	3	616	14
BAJ93199.1	predicted protein [Hordeum vulgare subsp. vulgare]	66,804	28,314606741573	15	31	7	1	445	49,6	6,18	metabolic process;regulation of biological process;response to stimulus;transport		catalytic activity;enzyme regulator activity	Pf00996, Pf01593	2938.3	3186.5	4429.8	4772.7	3012.2	2791.9	4530.6	4029.4	2936.1	2773.3	4327.9	4232.6	3430.7	2975.9	4435.2	4364.2	5,422	10	543	15
BAK01395.1	predicted protein [Hordeum vulgare subsp. vulgare]	66,800	41,7808219178082	6	28	6	1	146	16,7	6,93				Pf00179	1779.3	1953.4	1954.8	2007.4	1745.4	1685.1	2014.5	1961.6	1672.9	1695.1	1788	1973.9	1712.7	1541.5	1870	1842.2	30,623	0	1024	6
AAB82766.1	b-keto acyl reductase [Hordeum vulgare subsp. vulgare]	66,799	32	9	22	9	1	325	35,4	9,83		membrane		Pf00106, Pf13561	1663.2	1739.2	1443.1	1539.1	1574.3	1575	1476.6	1343.7	1593.8	1571.9	1416.6	1429.8	1570.9	1631.7	1468.8	1461.8	5,158	0	518	9
ABI18247.1	putative glutathione-S-transferase [Hordeum vulgare]	66,766	43,2432432432432	13	41	11	1	222	25,0	6,80			catalytic activity;protein binding	Pf02798, Pf13409, Pf13417	6070.7	5641.2	2916.7	2775.5	6101.1	5726.2	2495.7	2751.4	6505.6	6773.6	2828.5	3363.9	6322.4	4752.2	2811.6	2337.6	17,478	0	731	13
BAE44477.1	glutathione-S-transferase [Hordeum vulgare]	66,766	43,2432432432432	13	41	11	1	222	25,0	6,80			catalytic activity;protein binding	Pf02798, Pf13409, Pf13417	6070.7	5641.2	2916.7	2775.5	6101.1	5726.2	2495.7	2751.4	6505.6	6773.6	2828.5	3363.9	6322.4	4752.2	2811.6	2337.6	17,478	0	731	13
BAK02173.1	predicted protein [Hordeum vulgare subsp. vulgare]	66,763	32,7067669172932	7	41	1	1	266	28,3	5,43	metabolic process	membrane		Pf00504	229	230.1	274.3	298.5	227.1	320.7	282.4	354.4	269	272.3	342.6	318.7	185.2	329.8	324.3	352	14,199	0	663	7
P13653.1	RecName: Full=Protochlorophyllide reductase A, chloroplastic; Short=PCR A; AltName: Full=NADPH-protochlorophyllide oxidoreductase A; Short=POR A; Flags: Precursor	66,636	32,9896907216495	14	32	2	1	388	41,2	9,31	metabolic process		catalytic activity;protein binding	Pf00106	1709	2218.8	2163.9	2998.9	1903.5	909	2602.8	1074.4	854.2	849.6	1189	913.1	959.9	904.2	1077.6	1033.4	3,924	7	384	14
BAK06183.1	predicted protein [Hordeum vulgare subsp. vulgare]	66,388	30,8	17	34	17	1	250	28,4	10,65	metabolic process	ribosome	structural molecule activity	Pf01092	4657.5	5561.4	5680.9	5047.1	4765.7	4414.6	6284	4943	4537.1	4374.6	4544.9	4510.4	4790.1	4873.6	5457.8	4632.8	26,384	0	341	17
ACJ68105.1	chitinase [Hordeum vulgare subsp. vulgare]	66,368	40,8730158730159	9	30	3	1	252	26,6	6,54	metabolic process		catalytic activity	Pf00182	1238.8	1286.6	132	136.7	1890	1123.7	212.8	102.5	1399.5	1155.3	89.5	116	2993.4	1133.4	166	118.5	6,017	0	790	9
BAJ85236.1	predicted protein [Hordeum vulgare subsp. vulgare]	66,368	40,8730158730159	9	30	3	1	252	26,6	6,00	metabolic process		catalytic activity	Pf00182	1238.8	1286.6	132	136.7	1890	1123.7	212.8	102.5	1399.5	1155.3	89.5	116	2993.4	1133.4	166	118.5	6,017	0	790	9
CAA55345.1	chitinase [Hordeum vulgare subsp. vulgare]	66,368	40,8730158730159	9	30	3	1	252	26,6	6,54	metabolic process		catalytic activity	Pf00182	1238.8	1286.6	132	136.7	1890	1123.7	212.8	102.5	1399.5	1155.3	89.5	116	2993.4	1133.4	166	118.5	6,017	0	790	9
BAK03863.1	predicted protein [Hordeum vulgare subsp. vulgare]	66,163	25,8205689277899	17	30	17	1	457	51,7	6,67	metabolic process	cytoplasm	catalytic activity;nucleotide binding	Pf00587, Pf02403	3261.3	3188.7	3046.4	3080.8	3424.1	2922.8	3218	2819.7	3004.3	2863.3	2994.6	2999.6	3307.4	3040.2	3150.2	2917.9	3,87	0	331	17
ASD42784.1	RNA polymerase beta subunit (chloroplast) [Hordeum vulgare]	66,144	12,639405204461	11	17	11	1	1076	121,6	8,84	metabolic process		catalytic activity;DNA binding	Pf00562, Pf04560, Pf04561, Pf04563, Pf04565, Pf10385	431.7	512	1938.4	1989.2	404.6	474.3	1773.5	1797.7	467.5	467.1	2095.7	1983.1	379.7	544.5	1835.4	1985.7	0,746	0	410	11
BAJ87483.1	predicted protein [Hordeum vulgare subsp. vulgare]	66,058	27,3084479371316	14	32	14	1	509	54,3	6,07	metabolic process;response to stimulus	cytosol	catalytic activity	Pf00171	3355	3519.1	2914.4	2872.7	3749.2	3362.2	3221	2586.5	3498.1	3414.9	2682.6	2608.9	4143.5	3355.4	2907.5	2612.5	4,179	0	490	14
Q8S3X0.1	RecName: Full=Chalcone--flavonone isomerase; Short=Chalcone isomerase	66,042	38,961038961039	8	30	7	1	231	23,7	5,54	metabolic process		catalytic activity	Pf02431	1714.4	2154.4	2561.7	3309.1	1525.4	1694.9	2514.5	2524.2	1894.5	1851.4	3334.3	2726.9	1470.1	1917.7	2530.7	2800.1	9	1	821	8
BAJ93442.1	predicted protein [Hordeum vulgare subsp. vulgare]	66,029	27,455919395466	11	32	11	1	397	44,1	5,08			catalytic activity	Pf01370	2211.5	2428.8	2700.7	2842.7	1951.3	2005.8	2405.1	2462.2	2267.2	2142.3	2755.2	2378.5	2021.7	2171	2341.7	2523.9	6,197	0	459	11
BAK04809.1	predicted protein [Hordeum vulgare subsp. vulgare]	66,029	27,455919395466	11	32	11	1	397	44,0	5,08			catalytic activity	Pf01370	2211.5	2428.8	2700.7	2842.7	1951.3	2005.8	2405.1	2462.2	2267.2	2142.3	2755.2	2378.5	2021.7	2171	2341.7	2523.9	6,197	0	459	11
BAJ85385.1	predicted protein [Hordeum vulgare subsp. vulgare]	66,010	43,8650306748466	14	35	14	1	326	36,2	6,96	cell organization and biogenesis;metabolic process;regulation of biological process	cytoplasm	protein binding;RNA binding	Pf00400, Pf13360	3437.7	3519.6	3716.8	4108.4	3587.9	3218.1	3907.7	3819.7	3259	3150.6	3769.6	3721.5	3363.8	3296.1	3883.2	3894.1	6,305	0	611	14
AAF61933.1	human tumor protein-like protein [Hordeum vulgare]	66,003	42,5806451612903	11	43	11	1	155	17,3	4,58				Pf00838	3669.9	4206.8	4040.1	4283.8	3475.5	3493	4070.5	3553.6	3980.1	3740.6	4421.9	3996.7	4175.7	3920.4	3966	4190.8	62,096	0	751	11
BAJ96819.1	predicted protein [Hordeum vulgare subsp. vulgare]	65,982	22,1014492753623	13	26	13	1	552	59,6	4,64			protein binding	Pf13943	3526.2	3601.9	2886.1	2826.5	3593.1	3337.1	2852.8	2586.8	3458.4	3454.2	2803	2828.8	3769.2	3381.6	2776.4	2589.7	2,765	0	449	13
BAJ96693.1	predicted protein [Hordeum vulgare subsp. vulgare]	65,939	53,0864197530864	13	25	13	1	243	26,6	6,70	regulation of biological process;response to stimulus	cytosol;endoplasmic reticulum	enzyme regulator activity;metal ion binding	Pf00031	2281.3	2295.7	3656.9	3577.3	2200.3	1996.4	3415.3	3041.8	2239.7	2318.9	3601.5	3663.9	2306.9	2132.3	3506.2	3409.5	12,594	0	585	13
BAK03203.1	predicted protein, partial [Hordeum vulgare subsp. vulgare]	65,939	53,3057851239669	13	25	13	1	242	26,5	6,70	regulation of biological process;response to stimulus	cytosol;endoplasmic reticulum	enzyme regulator activity;metal ion binding	Pf00031	2281.3	2295.7	3656.9	3577.3	2200.3	1996.4	3415.3	3041.8	2239.7	2318.9	3601.5	3663.9	2306.9	2132.3	3506.2	3409.5	12,594	0	585	13
BAJ86427.1	predicted protein [Hordeum vulgare subsp. vulgare]	65,901	33,4586466165414	8	45	2	1	266	28,2	5,43	metabolic process	membrane		Pf00504	717.1	641.4	739.4	689.6	752.5	925.1	796.4	988.2	725.8	821.1	812.7	823.9	681.6	965.9	956.4	876.8	17,738	1	687	8
BAJ90772.1	predicted protein [Hordeum vulgare subsp. vulgare]	65,901	33,4586466165414	8	45	2	1	266	28,3	5,43	metabolic process	membrane		Pf00504	717.1	641.4	739.4	689.6	752.5	925.1	796.4	988.2	725.8	821.1	812.7	823.9	681.6	965.9	956.4	876.8	17,738	0	687	8
BAJ88838.1	predicted protein [Hordeum vulgare subsp. vulgare]	65,837	21,8181818181818	12	25	12	1	605	66,0	8,90	metabolic process		catalytic activity;metal ion binding	Pf07732	2497.2	2364.9	1855.9	1804.8	2356.2	2264	1688.5	1734	2613.3	2419.6	1877	1976.3	2237.2	2187.2	1655.3	1733.2	2,162	0	655	12
BAJ85891.1	predicted protein [Hordeum vulgare subsp. vulgare]	65,837	21,9633943427621	12	25	12	1	601	65,8	8,40	metabolic process		catalytic activity;metal ion binding	Pf07731, Pf07732	2497.2	2364.9	1855.9	1804.8	2356.2	2264	1688.5	1734	2613.3	2419.6	1877	1976.3	2237.2	2187.2	1655.3	1733.2	2,275	0	655	12
BAJ84994.1	predicted protein [Hordeum vulgare subsp. vulgare]	65,796	30,2272727272727	12	21	12	1	440	46,5	9,00	metabolic process		catalytic activity;nucleotide binding	Pf00070, Pf00890, Pf01266, Pf01494, Pf03486, Pf05834, Pf07992, Pf12831, Pf13450	769.3	735.3	2112.9	2133.2	784.2	798.6	1896.1	2284.5	715.4	761	2209.4	2215.2	773.7	682.2	2137.1	2116.4	2,162	0	558	12
BAJ90682.1	predicted protein [Hordeum vulgare subsp. vulgare]	65,796	29,8876404494382	12	21	12	1	445	47,0	9,00	metabolic process		catalytic activity;nucleotide binding	Pf00070, Pf00890, Pf01266, Pf01494, Pf03486, Pf05834, Pf07992, Pf12831, Pf13450	769.3	735.3	2112.9	2133.2	784.2	798.6	1896.1	2284.5	715.4	761	2209.4	2215.2	773.7	682.2	2137.1	2116.4	2,162	0	558	12
ABV22587.1	fiddlehead [Hordeum vulgare subsp. vulgare]	65,788	26,4814814814815	15	35	15	1	540	60,0	9,13	metabolic process;response to stimulus	endoplasmic reticulum;membrane	catalytic activity	Pf02797, Pf08392, Pf08541, Pf08545	2441.6	2748.8	2751.9	3078.8	2415.9	2206.7	2601.1	2455.8	2115.4	2093	2432.4	2366.3	2253.6	2348	2776	2413.2	3,394	0	634	15
BAJ87978.1	predicted protein [Hordeum vulgare subsp. vulgare]	65,767	15,9963436928702	18	26	7	1	1094	122,9	6,49	metabolic process;regulation of biological process	cytoplasm	catalytic activity;nucleotide binding	Pf00133, Pf01406, Pf08264, Pf09334	2981.3	3166.4	2949	3127.6	3005.8	3031.3	2980	2825.7	3122.3	3098	3059.6	2942.9	3098.6	3180.2	2901	3093.8	1,069	11	394	18
BAK00921.1	predicted protein [Hordeum vulgare subsp. vulgare]	65,734	32,6034063260341	13	28	9	1	411	44,2	6,61	metabolic process		catalytic activity	Pf00208, Pf02812	3263.4	3002.9	3333	3103.2	3248.9	3039.8	3485.8	3320.2	3012.7	3182.5	3126.8	3561.2	3771.3	3023.4	3440.5	3360.5	4,109	4	489	13
BAJ87608.1	predicted protein [Hordeum vulgare subsp. vulgare]	65,720	25,187969924812	13	26	9	1	532	58,1	7,31				Pf00291	875.8	854.2	1434.1	1592.9	859.2	933.4	1380.2	1622.9	863.1	835.9	1524.7	1411.9	734.6	985.4	1456.3	1716.4	3,771	0	421	13
BAK03285.1	predicted protein [Hordeum vulgare subsp. vulgare]	65,616	44,6280991735537	11	19	11	1	242	26,4	9,06	metabolic process		catalytic activity;RNA binding	Pf01189, Pf01269, Pf01728, Pf08704, Pf13847	1903	1996.7	2924.4	2935.7	1757.6	1840.6	2856.8	2749.5	1889.9	1773.6	2938.8	2813.3	1937.5	1903.2	2798.1	2744.6	6,499	0	435	11
BAJ96530.1	predicted protein [Hordeum vulgare subsp. vulgare]	65,585	31,5192743764172	13	25	13	1	441	46,7	5,64	regulation of biological process;response to stimulus		protein binding;receptor activity;signal transducer activity	Pf00415, Pf13540	1829.4	1616.6	2698	2371.3	1849.7	1571	2637	2427.2	1732.1	1756.6	2455	2523	1750.9	1508.5	2596.5	2355.1	3,262	0	408	13
BAK01634.1	predicted protein [Hordeum vulgare subsp. vulgare]	65,559	25,0440917107584	12	25	9	1	567	61,6	7,65	metabolic process		catalytic activity	Pf00501, Pf13193	2503.6	2432.1	2008.4	1813.8	2363.8	2515.2	2020.9	2383.7	2483.4	2532.3	2118.5	2302.5	2468.6	2646.7	2226.3	2150.5	2,808	3	488	12
BAK02613.1	predicted protein [Hordeum vulgare subsp. vulgare]	65,524	47,5308641975309	7	35	7	1	162	17,3	5,31	cellular homeostasis;metabolic process;regulation of biological process		antioxidant activity;catalytic activity	Pf00578, Pf08534	3369.9	3382.7	1797.5	1941.5	3299.6	2987	1977.2	1826.7	3312.5	3537.5	1824.6	1880.2	3415	3204.5	1938.9	1905.6	41,17	0	849	7
BAJ93172.1	predicted protein, partial [Hordeum vulgare subsp. vulgare]	65,509	43,4042553191489	8	31	6	1	235	24,1	8,85	cellular homeostasis;metabolic process;regulation of biological process		antioxidant activity;catalytic activity	Pf00578, Pf08534	1528.8	1433.7	952.3	1026.4	1566.9	1477.7	1041.3	1019.5	1563.4	1552.2	1005	1051.1	1386.2	1430.5	970.6	996.2	9	0	948	8
BAJ89497.1	predicted protein [Hordeum vulgare subsp. vulgare]	65,501	54,4117647058823	11	29	9	1	136	14,2	7,24					3770	4938.1	3015.8	4264.9	2660	2650.4	2689.7	2244.4	3687.1	3142.4	4081.1	2707.2	3198.9	4216.9	3629	3721.6	45,416	0	560	11
BAK06294.1	predicted protein [Hordeum vulgare subsp. vulgare]	65,448	28,1183932346723	12	24	11	1	473	50,3	5,24	metabolic process		catalytic activity	Pf00201	1135.2	1223.7	1904.9	2110.7	1038.8	1027.8	1925.1	1964.9	1097.3	1070.7	1997.1	2005.6	996.5	1227.7	2042	2039.2	4,754	1	381	12
BAJ97403.1	predicted protein [Hordeum vulgare subsp. vulgare]	65,297	37,0689655172414	12	25	8	1	348	37,5	8,81	metabolic process;response to stimulus		antioxidant activity;catalytic activity	Pf00141	425.2	479.4	1072.8	1127.5	495.6	395.7	1177.1	1049.6	427.9	415.4	904.9	1136.3	672.7	428.7	1048.1	1073	4,623	0	327	12
CAM84062.1	phosphoenolpyruvate carboxylase, partial [Hordeum vulgare]	65,189	35,0797266514806	15	29	9	1	439	49,6	6,61	metabolic process		catalytic activity	Pf00311	1875.3	1911.1	1823.2	1878.8	1608.7	1714.1	1640.3	1744.9	1921.3	1818.1	1989.5	1789.9	1570.1	1976.2	1715.9	1943.1	3,217	0	471	15
BAJ98256.1	predicted protein [Hordeum vulgare subsp. vulgare]	65,128	24,4377811094453	16	25	16	1	667	76,1	6,61	metabolic process	cytoplasm	catalytic activity;nucleotide binding	Pf00587, Pf03129, Pf07973	1748	1802.4	2792.8	3108.1	1709.2	1911.2	2807.3	3369.9	1789.9	1835.9	3282.2	3050.4	1618.2	2087.2	3036.5	3411	1,703	0	420	16
BAK05930.1	predicted protein [Hordeum vulgare subsp. vulgare]	65,111	29,8701298701299	13	24	12	1	385	42,1	6,62	metabolic process		catalytic activity	Pf01564, Pf05430, Pf11899, Pf12847, Pf13578, Pf13659	2999.6	2845.2	3299.4	3199	2932.2	2704.1	3404.6	3079.5	3001.8	2873.8	3281.9	3302.4	2497.7	2509.2	3229.6	2833.1	3,507	1	533	13
BAJ88605.1	predicted protein [Hordeum vulgare subsp. vulgare]	65,110	61,2648221343874	15	36	15	1	253	26,9	8,25	metabolic process		catalytic activity;RNA binding	Pf01743, Pf12627	2376.9	2111.3	3433.9	3354.2	2435.2	2742.2	3684	4257.5	2676.5	2750	3869.1	4211.8	2508.2	2469.3	4327.8	4001.2	10,365	0	611	15
BAK07904.1	predicted protein [Hordeum vulgare subsp. vulgare]	64,780	10,8695652173913	10	46	9	1	598	64,1	7,55	metabolic process	cytoplasm	nucleotide binding	Pf00118	6146.6	6871.7	3790.8	4220.2	6145.6	6885.6	3946.4	4585.3	6264.2	6200.2	4258.9	3987.7	5187.3	7377.7	4236	4622.8	2,162	0	851	10
BAK01551.1	predicted protein [Hordeum vulgare subsp. vulgare]	64,689	28,5714285714286	10	44	3	1	315	33,0	6,87	metabolic process;response to stimulus	extracellular	antioxidant activity;catalytic activity;metal ion binding	Pf00141	1273.7	1465.2	1815	1846.1	1902.2	1453.5	3094.3	1758.8	1253.3	1181.4	1349.7	1449.4	3369.6	1731.5	1942.9	2546.7	9	0	768	10
BAH11164.1	cysteine protease [Hordeum vulgare]	64,631	14,2857142857143	8	48	8	1	462	50,3	5,47	metabolic process		catalytic activity	Pf00112, Pf00396, Pf08246	5312.4	5390.5	3841.9	3756.6	7075.3	5437.7	4987.1	3938.6	4687.1	4709.3	3039.9	3392.5	7210.4	4665.8	3607	3372.6	4,623	0	1289	8
BAJ95933.1	predicted protein [Hordeum vulgare subsp. vulgare]	64,575	29,81220657277	14	28	5	1	426	47,5	6,84	metabolic process		catalytic activity	Pf00155	2039.2	2025.7	3188	3103.3	2193.5	1914.4	3365.6	3006.2	1998.5	1957.1	2943.5	3095.3	2237.9	2015.7	3306.7	3178.7	4,754	9	414	14
AAC19336.1	alcohol dehydrogenase 1, partial [Hordeum vulgare subsp. spontaneum]	64,539	29,7709923664122	9	34	9	1	262	28,2	7,71	metabolic process		catalytic activity	Pf00107	2470.3	2836.2	2223.5	2572.7	2448.6	2527.7	2027.5	2085.5	4077.4	3908.4	3972.6	4221.4	4526	4054.5	4206.1	4138.2	14,013	0	547	9
BAJ91289.1	predicted protein [Hordeum vulgare subsp. vulgare]	64,499	17,9775280898876	13	23	3	1	801	89,6	6,92	metabolic process	cytoplasm	catalytic activity;nucleotide binding;RNA binding	Pf00133, Pf01588, Pf09334	1259.4	1341.7	3388.8	3462.4	1274.2	1173.2	3249.9	3097.5	1273.5	1226.1	3294.1	3308.4	1184.2	1251.6	3161.6	3196.8	1,268	10	367	13
BAJ93387.1	predicted protein [Hordeum vulgare subsp. vulgare]	64,499	17,9775280898876	13	23	3	1	801	89,7	6,81	metabolic process	cytoplasm	catalytic activity;nucleotide binding;RNA binding	Pf00133, Pf01588, Pf09334	1259.4	1341.7	3388.8	3462.4	1274.2	1173.2	3249.9	3097.5	1273.5	1226.1	3294.1	3308.4	1184.2	1251.6	3161.6	3196.8	1,268	0	367	13
BAJ88183.1	predicted protein [Hordeum vulgare subsp. vulgare]	64,497	34,375	10	26	10	1	320	34,2	9,48	metabolic process	membrane	catalytic activity;nucleotide binding		2308.4	2502.3	2882.3	3029	2077	2461.6	2713	3192.7	2475	2512.9	3278.1	3099.1	1928.1	2469.3	2983.6	3230.1	5,813	0	539	10
P35266.1	RecName: Full=60S ribosomal protein L17-1	64,444	46,4705882352941	10	42	5	1	170	19,5	10,27	metabolic process	ribosome	structural molecule activity	Pf00237	5490.1	5641.5	3495.9	3544.9	5530.5	5152.7	3580.5	3202.9	5263.9	5382.8	3412.3	3198.8	5636.9	5329.9	3572.2	3416.7	62,096	0	700	10
BAJ97968.1	predicted protein [Hordeum vulgare subsp. vulgare]	64,256	31,0344827586207	13	27	12	1	377	42,9	6,16	metabolic process;regulation of biological process;response to stimulus		catalytic activity;nucleotide binding;signal transducer activity	Pf00069, Pf07714, Pf14531	1998	1885.1	2509.4	2544.8	2058.2	1922.1	2583.2	2359.4	1973.2	1953.9	2565.7	2464	2142	1908.9	2548.7	2559.2	4,926	1	512	13
BAJ93554.1	predicted protein [Hordeum vulgare subsp. vulgare]	64,248	16,7369901547117	12	25	12	1	711	80,9	7,47	metabolic process	cytoplasm	catalytic activity;nucleotide binding	Pf00587, Pf02824, Pf03129, Pf07973	1812.2	1826.5	2366	2460.1	1696.2	1749.9	2432.3	2190.9	1859.5	1894	2444.7	2308.1	1881.1	1832.1	2321.8	2356.9	1,054	0	411	12
BAJ91782.1	predicted protein [Hordeum vulgare subsp. vulgare]	64,232	28,4974093264249	13	33	13	1	386	42,4	8,62	metabolic process;transport		catalytic activity	Pf00106, Pf01073, Pf01370, Pf02254, Pf05368, Pf08659, Pf13460	3637.2	3888.5	2873.9	2704.5	3618.3	3749.6	2375.8	2762.5	3897.1	3731.3	2969.2	2721.4	3665.4	3960.3	2575.1	2857.4	3,125	0	701	13
CAB99486.1	chitinase II [Hordeum vulgare subsp. vulgare]	64,220	38,1526104417671	8	27	2	1	249	27,1	8,88	metabolic process		catalytic activity	Pf00182	1061	1077.7	27	30.3	1606.5	999.5	55.2	27.7	1171.4	1014.8	20.1	28.5	2480.7	985.9	41.4	32.5	3,642	0	759	8
BAJ95830.1	predicted protein [Hordeum vulgare subsp. vulgare]	64,206	11,3138686131387	14	19	14	1	1096	122,2	6,10	transport			Pf15469	903.4	860.5	2162.9	2163.8	916.6	806.7	2174.5	2148.6	805.6	802.8	2162.3	2151.8	929.7	817.3	2202.7	2139	0,749	0	463	14
BAK04637.1	predicted protein [Hordeum vulgare subsp. vulgare]	64,204	47,0198675496689	8	48	2	1	151	16,2	10,15		chromosome;nucleus	DNA binding;protein binding	Pf00125	328.6	264.1	959.2	678.6	294.3	251.3	814.1	623.6	340.8	353.7	922.7	936.1	296.8	267.2	803.6	632.2	58,948	0	1168	8
BAJ86550.1	predicted protein, partial [Hordeum vulgare subsp. vulgare]	64,187	81,3953488372093	11	36	11	1	86	9,9	8,43	metabolic process			Pf05479	3619.5	2911.1	4076.6	2854.3	3654.6	3886.2	4191.8	4252.1	3545	3650.4	3307.8	3762.6	3062.4	3555.5	4303.9	3515.8	463,159	0	638	11
BAK00007.1	predicted protein [Hordeum vulgare subsp. vulgare]	64,187	48,2758620689655	11	36	11	1	145	15,5	9,48	metabolic process			Pf05479	3619.5	2911.1	4076.6	2854.3	3654.6	3886.2	4191.8	4252.1	3545	3650.4	3307.8	3762.6	3062.4	3555.5	4303.9	3515.8	58,948	0	638	11
BAK03162.1	predicted protein [Hordeum vulgare subsp. vulgare]	64,166	43,3734939759036	8	31	8	1	166	17,9	6,18	response to stimulus			Pf00582	2899	2739.1	3306	3103.3	3004.3	2519.6	3374.1	3017.4	2905.9	2975.5	3137.1	3565.6	2785.7	2526.6	3176	2838.4	24,119	0	502	8
BAJ94317.1	predicted protein [Hordeum vulgare subsp. vulgare]	64,148	14,3782383419689	10	23	10	1	772	83,5	5,96	metabolic process	membrane;vacuole	catalytic activity	Pf00933, Pf01915, Pf14310	2592.6	2576.7	3094.3	3062.9	2758.2	2623.2	3257.2	2836.2	2291	2332.8	2628.7	2603.4	3157.2	2544.9	2681.4	2902.2	1,116	0	559	10
BAJ90025.1	predicted protein [Hordeum vulgare subsp. vulgare]	64,051	15,3465346534653	14	26	9	1	1010	108,5	6,84	metabolic process		catalytic activity;nucleotide binding	Pf00117, Pf00332, Pf00733, Pf02540, Pf03054, Pf03198, Pf07722, Pf07983	2325.4	2432.4	3131.4	3002.2	2506.7	2483	3274.6	2829.1	2333.3	2314.6	2683.4	2870.4	2887.7	2664.1	2594.4	3133.1	1,462	6	429	14
BAJ94835.1	predicted protein [Hordeum vulgare subsp. vulgare]	64,034	30,5376344086021	13	21	13	1	465	50,8	5,97	metabolic process	nucleus	RNA binding	Pf00076, Pf05383, Pf08777, Pf13893, Pf14259	2279	2502.2	2604.1	2656.2	2191.4	2158.9	2754.2	2387.3	2274.6	2282.9	2512.8	2475.4	2406.6	2223.8	2596.2	2548.6	2,282	0	395	13
BAK03569.1	predicted protein [Hordeum vulgare subsp. vulgare]	64,034	22,8274967574578	16	22	15	1	771	84,6	7,61			catalytic activity;nucleotide binding	Pf00350, Pf01031, Pf02212	1524.7	1485.3	2327.1	2443.8	1300.5	1197.9	2315.2	2273.3	1247.7	1124.5	2364.8	2358.5	1271.2	1471.2	2326.4	2359.3	1,019	0	305	16
BAJ97941.1	predicted protein [Hordeum vulgare subsp. vulgare]	63,967	34,7305389221557	7	30	6	1	167	18,0	5,06	metabolic process;transport		catalytic activity;transporter activity	Pf01215, Pf10276	3163.8	3090.7	2417.4	2369.2	3167.9	2961.1	2257	2158.2	3118.7	3160.9	2371.9	2379.8	3087.3	2981.2	2191.3	2302	30,623	1	642	7
BAJ88943.1	predicted protein [Hordeum vulgare subsp. vulgare]	63,944	33,1476323119777	11	21	11	1	359	38,6	6,44	metabolic process		catalytic activity;metal ion binding	Pf00459	2640.1	2554	2240.6	2230.5	2808.7	2773.8	2103.8	2315	2816.2	2867.8	2309.2	2274.3	2473.5	2751.7	2285	2341.9	5,158	0	419	11
BAJ89383.1	predicted protein, partial [Hordeum vulgare subsp. vulgare]	63,830	14,020618556701	12	20	12	1	970	107,1	9,03	metabolic process		protein binding;RNA binding	Pf00240, Pf01805, Pf12230	2211.2	2121.5	2046	2176.3	2337	2042.9	2099.4	2104.8	2060.1	2042.1	2086.6	2035.1	2217.3	2077.7	2112.6	2258	1,024	0	537	12
BAJ87661.1	predicted protein [Hordeum vulgare subsp. vulgare]	63,830	17,1934260429836	12	20	12	1	791	86,9	5,20	metabolic process		protein binding;RNA binding	Pf00240, Pf01805, Pf12230	2211.2	2121.5	2046	2176.3	2337	2042.9	2099.4	2104.8	2060.1	2042.1	2086.6	2035.1	2217.3	2077.7	2112.6	2258	1,683	0	537	12
AAC19343.1	alcohol dehydrogenase 1, partial [Hordeum vulgare subsp. spontaneum]	63,818	30,9160305343511	9	33	9	1	262	28,2	7,12	metabolic process		catalytic activity	Pf00107	2213.5	2490	2312.9	2629.7	2211.4	2269.5	2102	2137.2	3454.6	3355.9	4002.3	4224.5	3891	3468.8	4281.3	4189.4	14,013	0	522	9
AAC19339.1	alcohol dehydrogenase 1, partial [Hordeum vulgare subsp. spontaneum]	63,818	30,9160305343511	9	33	9	1	262	28,1	7,42	metabolic process		catalytic activity	Pf00107	2213.5	2490	2312.9	2629.7	2211.4	2269.5	2102	2137.2	3454.6	3355.9	4002.3	4224.5	3891	3468.8	4281.3	4189.4	14,013	0	522	9
BAJ98987.1	predicted protein [Hordeum vulgare subsp. vulgare]	63,756	30,7277628032345	12	28	12	1	371	40,1	5,24	metabolic process;response to stimulus	nucleus	RNA binding	Pf00575	2887.5	2897.7	3718.4	3588.3	2707.2	3432.2	3168.5	4500.1	2936.8	3032	4169.2	3922.4	2301.3	3425.7	3657.1	4351.4	5,813	0	660	12
BAJ84914.1	predicted protein [Hordeum vulgare subsp. vulgare]	63,756	30,8943089430894	12	28	12	1	369	40,1	5,24	metabolic process;response to stimulus	nucleus	RNA binding	Pf00575	2887.5	2897.7	3718.4	3588.3	2707.2	3432.2	3168.5	4500.1	2936.8	3032	4169.2	3922.4	2301.3	3425.7	3657.1	4351.4	5,813	0	660	12
BAJ98602.1	predicted protein [Hordeum vulgare subsp. vulgare]	63,733	20,5405405405405	10	21	10	1	555	59,9	7,28	metabolic process		catalytic activity	Pf00501, Pf13193	1880.7	1778.9	1405.8	1421.4	1988.3	1662.7	1552.6	1307.2	1803.3	1648.8	1389.7	1379.6	2279	1769.2	1401.9	1448.4	2,455	0	526	10
BAK02324.1	predicted protein, partial [Hordeum vulgare subsp. vulgare]	63,733	24,3589743589744	10	21	10	1	468	50,4	6,86	metabolic process		catalytic activity	Pf00501, Pf13193	1880.7	1778.9	1405.8	1421.4	1988.3	1662.7	1552.6	1307.2	1803.3	1648.8	1389.7	1379.6	2279	1769.2	1401.9	1448.4	3,329	0	526	10
BAJ89632.1	predicted protein [Hordeum vulgare subsp. vulgare]	63,713	29,8507462686567	13	25	13	1	469	51,6	6,37	metabolic process	membrane			1474	1426.6	2474.2	2243.8	1401	1692.7	2317.3	2708.1	1574.2	1604	2473.3	2596.5	1231.7	1599.4	2474.2	2442.7	4,109	0	392	13
BAJ93152.1	predicted protein [Hordeum vulgare subsp. vulgare]	63,713	29,8507462686567	13	25	13	1	469	51,6	6,00	metabolic process	membrane			1474	1426.6	2474.2	2243.8	1401	1692.7	2317.3	2708.1	1574.2	1604	2473.3	2596.5	1231.7	1599.4	2474.2	2442.7	4,109	0	392	13
CAA55344.1	chitinase [Hordeum vulgare subsp. vulgare]	63,554	42,1875	11	38	5	1	256	27,0	8,44	metabolic process		catalytic activity	Pf00182	3571	4419.7	2080.5	2726.3	5094.2	3225.7	2981.7	1571	4170.9	3476.7	1666.8	1976.6	8506.4	3062	2373.4	1657.8	6,499	6	736	11
BAJ99168.1	predicted protein [Hordeum vulgare subsp. vulgare]	63,525	35,6115107913669	9	27	8	1	278	29,7	5,50		membrane			3420.6	3093.9	1472.4	1303.1	3352	4132.5	1374.4	1749.1	3738.6	3870.8	1629.1	1548	2755.7	3856	1493.7	1656.9	7,66	0	534	9
BAJ87043.1	predicted protein [Hordeum vulgare subsp. vulgare]	63,474	40	8	20	8	1	185	20,1	7,39	cellular homeostasis;metabolic process;regulation of biological process		catalytic activity	Pf00462	1577.3	1761.1	3465.4	3706.9	1604.2	1493.1	3346.7	3109.1	1562.3	1608.3	3602.7	3539.9	1786.2	1637.6	3243.1	3471.3	13,678	0	548	8
ABQ58825.1	flavonoid O-methyltransferase [Hordeum vulgare subsp. vulgare]	63,461	37,3595505617978	13	37	5	1	356	38,6	5,97	metabolic process		catalytic activity;protein binding	Pf00891, Pf08100	829.8	934.6	464.5	517.5	782.1	824.2	494.5	490.1	756.1	765.1	449.8	375.5	652	723.1	343.5	393.7	7,111	0	776	13
BAJ86759.1	predicted protein [Hordeum vulgare subsp. vulgare]	63,371	49,3055555555556	8	42	8	1	144	15,7	11,03	metabolic process	ribosome	structural molecule activity	Pf01283	2561.8	2724.8	1586.4	1733.3	2504.6	2423	1522.1	1584.2	2330.5	2253.5	1621.2	1468.9	2445.9	2445.1	1580.8	1628.6	463,159	0	903	8
ACZ37244.1	alpha-glucosidase [Hordeum vulgare subsp. vulgare]	63,357	12,514220705347	13	22	2	1	879	96,5	7,37	metabolic process		catalytic activity	Pf01055, Pf13802	1469.7	1522.7	2124.7	2097	1508.2	1494.1	2200.9	2133.8	1462.9	1403.7	1991	1857.7	1442.1	1751	2151.2	2373.1	1,3	0	431	13
ACZ37246.1	alpha-glucosidase [Hordeum vulgare subsp. spontaneum]	63,357	12,5	13	22	2	1	880	96,6	7,50	metabolic process		catalytic activity	Pf01055, Pf13802	1469.7	1522.7	2124.7	2097	1508.2	1494.1	2200.9	2133.8	1462.9	1403.7	1991	1857.7	1442.1	1751	2151.2	2373.1	1,3	0	431	13
BAJ94140.1	predicted protein, partial [Hordeum vulgare subsp. vulgare]	63,311	62,7450980392157	13	28	13	1	204	22,0	6,05	cell communication;response to stimulus	membrane	catalytic activity	Pf02142	4703.2	5045.1	2320.4	2370	4802.2	5261.2	2428.9	2367.9	5145.4	5198	2354.5	2302.4	4825	5199.9	2417.7	2402.8	14,399	0	444	13
BAK04892.1	predicted protein [Hordeum vulgare subsp. vulgare]	63,300	28,4023668639053	12	24	12	1	507	55,6	8,68	metabolic process		catalytic activity	Pf00285	2680.1	2782.8	1568.4	1513.5	2701.3	2387.2	1633.6	1427.9	2766.4	2745.9	1446.7	1658	3023.2	2474.7	1587	1466	2,981	0	543	12
BAJ88430.1	predicted protein [Hordeum vulgare subsp. vulgare]	63,284	21,5648854961832	12	24	6	1	524	59,1	8,16			catalytic activity;nucleotide binding	Pf00270, Pf00271	1182.7	1188.8	1916.5	1951	1210.6	1116.6	1891.8	1734.8	1128.4	1109.3	1917.4	1764	1296.9	1136.4	1788	1909.9	1,61	5	553	12
BAK07189.1	Glutamate decarboxylase	63,274	8,64197530864197	3	27	0	2	486	54,9	5,87	metabolic process		catalytic activity	Pf00282	447.8	371.8	502.8	475.8	588.2	341.1	683.5	421.5	489.4	500.4	440.8	582.7	693.3	370	580.6	496.5	1,212	0	994	3
BAK05608.1	predicted protein, partial [Hordeum vulgare subsp. vulgare]	63,251	50,2164502164502	12	26	12	1	231	25,9	9,19			catalytic activity		1817.6	1892.2	1812.7	2026.7	1748.8	1722.7	1775.3	1756.8	1768.6	1728.2	1935.1	1833.5	1711.1	1783.6	1834.8	1892.7	12,335	0	518	12
BAJ94167.1	predicted protein [Hordeum vulgare subsp. vulgare]	63,236	11,5449915110357	13	23	13	1	1178	127,1	5,76			protein binding	Pf00018, Pf14604	1031.3	1146	2241.4	2350.3	971.2	944.4	2236	2141	1005.2	995.7	2299.5	2176.5	1022.3	994.2	2199.9	2259.8	0,892	0	439	13
BAJ85908.1	predicted protein [Hordeum vulgare subsp. vulgare]	63,234	39,766081871345	13	23	13	1	342	36,6	4,98	metabolic process		catalytic activity;nucleotide binding	Pf00106, Pf01073, Pf01118, Pf01370, Pf02719, Pf05368, Pf07993, Pf08659, Pf13460	1840.3	1656.5	1850.4	1633.4	1648.9	1697.3	2141.5	1932	1951.4	1781.1	1726.5	2130.2	1611.6	1663.8	2132	1734.7	7,733	0	383	13
BAK04972.1	predicted protein [Hordeum vulgare subsp. vulgare]	63,162	23,8172920065253	19	27	19	1	613	69,1	6,92	metabolic process	endoplasmic reticulum;membrane	catalytic activity	Pf04597	3045.8	3041.8	4273.7	4330.3	3267.5	2900.2	4636.5	4105.7	2850.3	2896.2	4123.6	4346.1	3383.9	2891.1	4552.2	4277.5	2,695	0	379	19
BAJ91505.1	predicted protein [Hordeum vulgare subsp. vulgare]	62,978	55,6338028169014	11	29	11	1	142	15,7	9,91			DNA binding	Pf01381, Pf08523, Pf12844	4183.9	4180.8	3525.6	3521	4165.8	3976.5	3513.3	3391.8	3811	3818.8	3411.2	3428.1	3691.6	3823.3	3528.7	3301.3	25,102	0	484	11
BAJ89996.1	predicted protein [Hordeum vulgare subsp. vulgare]	62,978	13,6032388663968	18	28	18	1	1235	130,5	4,73				Pf00855	3173.3	3034.8	3578.2	3409.2	3165	2822.9	3604.9	3444.4	2942.2	2956.3	3509.1	3525.5	3048	2943.6	3691.6	3475.9	1,207	0	346	18
BAJ94036.1	predicted protein [Hordeum vulgare subsp. vulgare]	62,870	11,9672131147541	15	22	2	1	1220	134,2	5,92				Pf08623	261.5	252.2	414.3	441.3	235.1	227.2	398	351.8	224.6	226	379.2	382.1	249.2	284.8	372.7	353.5	0,885	0	307	15
BAJ95658.1	predicted protein [Hordeum vulgare subsp. vulgare]	62,846	21,8844984802432	16	25	4	1	658	74,4	7,08	metabolic process	cytoplasm	catalytic activity;nucleotide binding	Pf00749, Pf01406, Pf03950, Pf14497	2347.2	2397.1	3334.9	3424.9	2317.1	2187.1	3160.2	2952.9	2292.1	2204.9	3469	3216.1	2625.3	2356	3197.1	3212.4	2,079	12	415	16
BAJ92535.1	predicted protein [Hordeum vulgare subsp. vulgare]	62,760	30,1939058171745	8	15	8	1	361	37,0	5,00	metabolic process	cytoplasm;nucleus	catalytic activity;metal ion binding;nucleotide binding	Pf00294, Pf08543	1139.5	1085.2	1453.6	1465.6	1167.7	1070.1	1486.6	1458.9	1074.6	1123.3	1413.4	1497.7	1218.7	1105.6	1492.6	1481.2	3,437	0	470	8
BAJ99915.1	predicted protein [Hordeum vulgare subsp. vulgare]	62,760	30,1939058171745	8	15	8	1	361	37,1	5,00	metabolic process	cytoplasm;nucleus	catalytic activity;metal ion binding;nucleotide binding	Pf00294, Pf08543	1139.5	1085.2	1453.6	1465.6	1167.7	1070.1	1486.6	1458.9	1074.6	1123.3	1413.4	1497.7	1218.7	1105.6	1492.6	1481.2	3,437	0	470	8
BAK02953.1	predicted protein [Hordeum vulgare subsp. vulgare]	62,736	15,3550863723608	8	35	8	1	521	55,5	4,88				Pf00092, Pf13519, Pf13768	2187.2	2056.5	2620.2	2522.7	3528.2	2356.5	4319.8	2854.8	1943.9	1835.7	2354.3	2172.4	3836.1	3286.8	4062.2	4194.5	2,282	0	874	8
[truncated: 8,435 more rows]
