# Supplementary material for: The Hypoxic Proteome and Metabolome of Barley (Hordeum vulgare L.) with and without Phytoglobin Priming
Source: Int J Mol Sci. 2020 Feb 24;21(4):1546. doi: 10.3390/ijms21041546 (PMC7073221; doi:10.3390/ijms21041546)
Supplement: Supplementary file 1 [file ijms-21-01546-s001.zip › ijms-726488-SI-to conversion/Table S2_all_DAP.xlsx]

## Sheet: DAP HO-WT
Differentially accumulated proteins between wild type (WT) and homoglobin overexpressed (HO) barley seedling.
Functional category	Sub category	Accession NO.	Protein name	HO/WT	WT24/WT	HO24/WT	HO/WT	WT24/WT	HO24/WT
				log ratio			p value
Lower in HO seedling
Cell growth	cell growth	1205341A	glucan glucohydrolase	-0.884503	-0.106721	-0.882888	0.00982532	0.797769	0.0530782
Cell growth	cell growth	AAC04347.1	cell division cycle protein 48	-0.521046	-0.400689	-0.673186	0.000407126	0.341222	0.00211616
Cell growth	DNA repair	BAK04692.1	OB-fold nucleic acid binding domain containing protein	-0.272938	-0.199163	-0.296126	0.035092	0.430301	0.0899322
Cell growth	DNA replication	BAJ97041.1	DNA polymerase eta	-0.665744	0.241797	-0.106717	0.0255073	0.481955	0.443266
Cell growth	PCD/polyamines	BAJ93360.1	primary amine oxidase	-0.564568	-0.248064	-0.609775	0.031848	0.201562	0.00501417
Disease/defense	defense related	AAM22830.1	CI2C [serine-type endopeptidase inhibitor activity]	-0.915967	-0.105056	-1.22822	7.53974e-06	0.741121	1.86436e-06
Disease/defense	defense related	ALH06518.1	pathogenesis related protein 10	-0.720301	0.342724	-1.1297	5.12329e-05	0.648126	5.24979e-06
Disease/defense	defense related	BAJ97835.1	disease resistance protein RPP13-like	-0.675333	-0.610148	-0.598333	0.00164747	0.155828	0.0191492
Disease/defense	defense related	BAK01061.1	major pollen allergen Car b 1-like	-0.664504	0.364758	-1.04319	8.75098e-05	0.630927	7.45513e-06
Disease/defense	defense related	BAK02127.1	23 kDa jasmonate-induced protein	-0.636328	-0.090165	-0.868118	0.000909082	0.75129	5.16164e-05
Disease/defense	defense related	AAP04429.1	pathogenesis-related protein 10	-0.603013	0.172083	-0.826026	0.000321827	0.729539	0.000216791
Disease/defense	defense related	BAJ85078.1	23 kDa jasmonate-induced protein	-0.454196	-0.104983	-0.598911	0.00629803	0.671277	0.000579385
Disease/defense	defense related	CAB71340.2	putative proteinase inhibitor	-0.390094	-0.0905857	-0.474753	0.00636404	0.596741	0.00149862
Disease/defense	defense related	BAK00259.1	basic endochitinase A-like	-0.289209	-0.00718087	-0.363062	0.0436655	0.757906	0.0120547
Disease/defense	defense related	BAK02804.1	protein DOWNY MILDEW RESISTANCE 6-like	-0.244851	0.210826	-0.227974	0.0458478	0.581885	0.158995
Disease/defense	detoxification	BAJ93072.1	peroxidase	-0.649222	0.246505	-0.993465	0.000246018	0.601549	1.11041e-05
Disease/defense	detoxification	CAB99487.1	peroxidase	-0.636979	0.0807141	-0.715863	0.000653262	0.805361	0.000301221
Disease/defense	detoxification	BAJ89870.1	CDGSH iron-sulfur domain-containing protein NEET	-0.534317	0.0116551	-0.253268	0.000499048	0.816703	0.0243642
Disease/defense	detoxification	Q01548.1	Peroxidase 2	-0.390196	0.346309	-0.817822	0.0252485	0.496166	6.90288e-05
Disease/defense	detoxification	BAJ88747.1	catalase-1	-0.38027	-0.108795	-0.0801419	0.00558248	0.508512	0.277492
Disease/defense	detoxification	CAA05897.1	peroxidase	-0.368563	0.303961	-0.781538	0.0230149	0.530582	7.51147e-05
Disease/defense	detoxification	BAK02942.1	peroxidase 2-like	-0.350755	0.286978	-0.542035	0.0322514	0.473662	0.000705984
Disease/defense	detoxification	BAJ98506.1	L-gulonolactone oxidase 2-like	-0.339805	0.113296	-0.601692	0.0322514	0.758392	0.000382371
Disease/defense	detoxification	BAJ86190.1	peroxidase 12-like	-0.333503	0.240009	-0.546639	0.00636404	0.47664	0.00103109
Disease/defense	detoxification	CAA03952.1	ascorbate peroxidase	-0.266235	0.0896487	-0.250237	0.0301852	0.484871	0.0154306
Disease/defense	detoxification	AAL08495.1	ascorbate peroxidase	-0.255766	0.125829	-0.243893	0.0473129	0.402695	0.029376
Disease/defense	stress response	2MPU	RBP1 - glycine-rich RNA binding protein	-0.607443	-0.67286	-0.808789	0.00096666	0.0275727	0.000382371
Disease/defense	stress response	BAJ90503.1	alpha-dioxygenase 1	-0.451691	-0.0380509	-0.62412	0.0025466	0.812566	0.000379436
Disease/defense	stress response	AAC12951.1	methyljasmonate-inducible lipoxygenase 2	-0.404769	-0.300673	-0.305434	0.00333964	0.0639528	0.00965877
Disease/defense	stress response	BAJ85307.1	probable plastid-lipid-associated protein 3	-0.282295	-0.147872	-0.124339	0.0301852	0.340245	0.19129
Disease/defense	stress response	BAJ98223.1	probable plastid-lipid-associated protein 3	-0.267542	-0.146315	-0.109395	0.0356546	0.326765	0.22745
Energy	Calvin cycle	AKT04286.1	RuBisCO large subunit	-0.329978	-0.260993	-0.0786381	0.0428974	0.378611	0.389795
Energy	electron transport chain	BAK06512.1	cytochrome c-like	-0.442419	-0.0242766	-0.398562	0.0087514	0.750528	0.00512936
Energy	electron transport chain	BAJ95186.1	cytochrome c	-0.35795	-0.0635066	-0.352028	0.0252485	0.744174	0.0441101
Energy	electron transport chain	BAJ86488.1	ATP synthase subunit b	-0.232116	-0.287389	-0.132829	0.0497078	0.206649	0.187387
Energy	fermentation	BAJ88638.1	alcohol dehydrogenase-like 2	-0.963375	0.120274	-1.05682	1.21269e-06	0.424204	4.96637e-06
Energy	photosynthesis	CAA32269.1	cytochrome b6-f complex	-1.00939	-0.81107	-0.897334	9.51691e-06	0.203751	0.000379436
Energy	photosynthesis	ABK79442.1	cytochrome b6/f complex subunit IV	-0.909396	-0.667757	-0.783816	1.90286e-05	0.187479	0.000382371
Energy	photosynthesis	BAJ88549.1	photosynthetic NDH subunit of subcomplex B 3	-0.517082	-0.0197299	-0.125459	0.00096666	0.815767	0.334445
Energy	photosynthesis	AAA03043.1	photosystem I PSI-K subunit	-0.469744	-0.347024	-0.372665	0.00219837	0.142328	0.00409572
Energy	photosynthesis	BAJ86427.1	chlorophyll a-b binding protein of LHCII type 1-like	-0.306021	0.00276598	-0.114319	0.0455531	0.832124	0.288086
Energy	photosynthesis	AGP50844.1	cytochrome f (chloroplast)	-0.290518	-0.0973238	-0.079809	0.0458478	0.645934	0.319527
Energy	photosynthesis	BAJ85764.1	photosystem II repair protein PSB27-H1	-0.234374	-0.187557	-0.134067	0.0498992	0.287991	0.15762
Metabolism	amino acids	ACF36172.1	anthranilate synthase alpha subunit 2	-0.608194	0.00164356	-0.622746	0.00310275	0.834811	0.00128859
Metabolism	amino acids	CAE00460.2	branched-chain amino acid aminotransferase	-0.580125	-0.479435	-0.324146	0.00139844	0.0837405	0.0549614
Metabolism	amino acids	BAJ96396.1	anthranilate synthase beta subunit 1	-0.5052	0.0180899	-0.594248	0.00255271	0.824894	0.000382371
Metabolism	amino acids	BAJ87749.1	tryptophan biosynthesis 1	-0.359309	-0.0592558	-0.388214	0.0182655	0.796386	0.00289154
Metabolism	amino acids	BAJ86767.1	ferredoxin-dependent glutamate synthase	-0.32939	-0.0815995	-0.170136	0.049289	0.713893	0.255508
Metabolism	catalytic activity	BAJ85518.1	alpha/beta-Hydrolases superfamily protein	-0.240097	-0.43264	-0.55071	0.0455531	0.0268949	0.00167825
Metabolism	cofactors	BAJ85271.1	rubredoxin-like superfamily protein	-0.392996	-0.0293423	-0.172156	0.00633816	0.747021	0.0835002
Metabolism	cofactors	BAJ91291.1	rubredoxin family protein	-0.33044	-0.182113	-0.164432	0.0124783	0.234835	0.0812583
Metabolism	flavonoids	CAA54616.1	flavonoid 7-O-methyltransferase	-1.12069	-0.147601	-0.875229	0.000161761	0.809043	0.0168018
Metabolism	hormones	AFK79778.1	cytokinin oxidase/dehydrogenase	-0.732232	-0.120935	-0.117869	0.0231929	0.745139	0.484131
Metabolism	hormones	BAJ89478.1	putative cis-zeatin O-glucosyltransferase	-0.589288	-0.265162	-0.153098	0.0334825	0.20787	0.279325
Metabolism	hormones	BAJ92051.1	cytokinin-N-glucosyltransferase 1	-0.406037	0.237233	-0.542956	0.01782	0.661187	0.0049566
Metabolism	hormones	BAK02080.1	probable aldehyde oxidase 2	-0.226768	0.0897217	-0.0704681	0.0406107	0.504366	0.330493
Metabolism	hormones	BAJ85019.1	probable aldehyde oxidase 2	-0.216288	0.102909	-0.0582578	0.0458478	0.410495	0.351785
Metabolism	lipids & sterols	BAK00039.1	GDSL-like Lipase/acylhydrolase superfamily protein	-0.609427	-0.366188	-0.901272	0.00558146	0.201201	0.000359585
Metabolism	lipids & sterols	BAJ91632.1	linoleate 9S-lipoxygenase 2-like	-0.504373	-0.0391885	-0.613165	0.000842278	0.744219	0.000382371
Metabolism	lipids & sterols	CAB86383.1	allene oxide synthase	-0.414806	-0.0130314	-0.492268	0.00629803	0.744174	0.000965345
Metabolism	lipids & sterols	BAJ90467.1	linoleate 9S-lipoxygenase-like	-0.380272	0.0819212	-0.591481	0.0452007	0.783234	0.000594136
Metabolism	lipids & sterols	BAJ96485.1	phospholipase A1-II 1	-0.295983	-0.277199	-0.0404599	0.0369488	0.325752	0.531163
Metabolism	secondary metabolism	BAJ98359.1	zingiberene synthase-like	-0.675333	-0.610148	-0.598333	0.00164747	0.155828	0.0191492
Metabolism	secondary metabolism	BAK00445.1	cytochrome P450 89A2	-0.402327	0.0511446	-0.713591	0.0336446	0.816333	0.00116176
Metabolism	secondary metabolism	BAJ85620.1	beta-carotene isomerase D27	-0.328431	0.0239439	-0.155655	0.046651	0.814808	0.183073
Metabolism	secondary metabolism	BAJ89506.1	UDP-glycosyltransferase	-0.31284	-0.021271	-0.18782	0.00833137	0.794945	0.0638711
Metabolism	secondary metabolism	BAJ97839.1	tropinone reductase homolog	-0.285861	-0.0749447	-0.143828	0.0209172	0.712732	0.302038
Metabolism	secondary metabolism	BAJ84838.1	farnesyl diphosphate synthase 1	-0.227101	-0.10041	0.0321142	0.0455531	0.598726	0.512577
Metabolism	secondary metabolism	BAJ89408.1	beta-carotene isomerase D27	-0.226127	-0.0443295	-0.105126	0.0425286	0.711206	0.235298
Metabolism	sugars	AAA32962.1	(1-_3,1-_4)-beta-glucanase isoenzyme II	-0.884503	-0.106721	-0.882888	0.00982532	0.797769	0.0530782
Metabolism	sugars	CAA36801.1	(1-3,1-4)-beta-D-glucanase	-0.846117	-0.290856	-0.934359	2.85095e-05	0.555089	3.07871e-05
Metabolism	sugars	BAJ88498.1	7-deoxyloganetin glucosyltransferase-like	-0.429323	-0.106028	-0.436116	0.0190557	0.734239	0.0049566
Metabolism	sugars	ADC92551.1	UDP-glucosyltransferase	-0.326481	0.0314003	-0.173509	0.014572	0.766589	0.324449
Metabolism	sugars	AAB31593.1	invertase I, beta-fructofuranosidase I	-0.244619	-0.114535	-0.320763	0.0431665	0.397139	0.00421854
Protein fate	proteolysis	CAQ00110.1	papain-like cysteine proteinase	-0.907398	0.118578	-0.905038	0.039715	0.788258	0.000382371
Protein fate	proteolysis	BAK02953.1	E3 ubiquitin-protein ligase WAV3-like	-0.446503	0.266788	-0.622515	0.0248598	0.452577	0.000382371
Protein fate	proteolysis	BAJ85308.1	basic 7S globulin-like	-0.381306	-0.0366644	-0.394783	0.0322514	0.820469	0.106413
Protein synthesis	tRNA slicing	BAJ91971.1	peptide deformylase	-0.485031	0.0211262	-0.735356	0.00114103	0.763421	0.000382371
Protein synthesis	ribosomal protein	BAJ90226.1	ribosomal protein 5B	-0.384831	0.0188044	-0.527409	0.0301852	0.753128	0.00156431
Signal transduction	auxin	BAJ88012.1	protein BIG GRAIN 1-like	-0.57444	-0.10778	-0.369703	0.0015721	0.691323	0.0203639
Signal transduction	kinases	BAJ87924.1	somatic embryogenesis receptor kinase 2-like	-0.675848	-0.162617	-0.540347	0.000646382	0.762497	0.0191492
Signal transduction	kinases	BAJ92706.1	proline-rich receptor-like protein kinase PERK2	-0.287736	0.348111	0.202377	0.031848	0.387345	0.344555
Signal transduction	other	Q8GSM3.1	Lipoxygenase 2.2	-0.477893	-0.0355948	-0.587767	0.00166242	0.797154	0.000382371
Signal transduction	other	BAK01257.1	lipoxygenase 2.1	-0.412353	-0.304198	-0.317822	0.00319374	0.0732536	0.00867413
Signal transduction	other	BAJ93891.1	probable lipoxygenase 8	-0.398162	0.0320106	-0.327848	0.0134326	0.799182	0.0441101
Signal transduction	other	BAJ88467.1	lipoxygenase 2.2	-0.327202	0.00881069	-0.421656	0.0268411	0.820586	0.00167825
Signal transduction	other	BAJ94050.1	stem 28 kDa glycoprotein-like	-0.290602	-0.338356	-0.284577	0.0458478	0.060609	0.0247212
Signal transduction	other	BAJ87153.1	lipoxygenase 2	-0.23765	0.0132472	-0.316456	0.048499	0.744964	0.014726
Structural organization	chromatin	CAA90679.1	HMG1/2-like protein	-0.636239	-0.339197	-0.380772	0.0471757	0.0901471	0.0829393
Structural organization	cell wall	BAK00669.1	germin-like protein 3-7	-0.53144	0.204633	-0.616586	0.0012442	0.666648	0.000508479
Transcription	regulation	BAK02407.1	nucleolin 1	-0.373674	-0.286623	-0.362144	0.00636404	0.0318022	0.00395008
Transcription	transcription factors	BAK05765.1	glycine-rich RNA-binding protein RZ1A-like	-0.326202	0.0119545	-0.531556	0.0105046	0.744174	0.000108853
Transporters	energy	P83522.1	ferredoxin	-0.547519	-0.319188	-0.506517	0.0336446	0.424204	0.0026609
Transporters	energy	BAJ91647.1	ferredoxin	-0.324863	-0.102423	-0.0339821	0.0435048	0.640277	0.407587
Transporters	energy	BAJ90092.1	ferredoxin-3	-0.26427	-0.110606	-0.196266	0.0394185	0.596741	0.158801
Transporters	ions	BAJ85973.1	vacuolar iron transporter 1	-0.791561	-0.545337	-1.11033	0.0120208	0.0651102	0.00242553
Transporters	ions	AAV49983.1	ATPase 2	-0.745114	0.00688486	-0.379693	0.000246018	0.832124	0.149907
Transporters	ions	BAJ93220.1	ammonium transporter 2 member 1	-0.691659	-0.391676	-0.623961	0.000201791	0.00632883	0.000382371
Transporters	ions	BAK01905.1	ATPase 2	-0.675953	0.0123145	-0.363466	0.000499048	0.827405	0.174292
Transporters	ions	BAJ90473.1	zinc transporter 8-like	-0.456878	-0.430764	-0.677468	0.0252485	0.0205121	0.000705984
Transporters	ions	CAA10991.1	H(+)-transporting ATPase-like protein	-0.311336	-0.199139	-0.271108	0.0134326	0.435021	0.117901
Transporters	ions	BAK06667.1	copper transport protein ATX1-like	-1.33957	-0.183769	-1.33067	4.39119e-08	0.481508	1.21517e-06
Transporters	other	ABR26678.1	ferritin 1	-0.740481	-0.104807	-0.666107	2.85095e-05	0.607146	0.000634568
Transporters	other	AAL08009.1	ferritin	-0.6152	-0.0982108	-0.518173	0.01326	0.703781	0.00350681
Transporters	other	BAK00448.1	protein TIC 55	-0.298135	0.0125042	-0.171871	0.0182655	0.744174	0.0723726
Transporters	other	AAO32938.1	phosphate transporter PT1	-0.706841	-0.188485	-1.57269	0.0182655	0.755354	0.000398764
Transporters	other	AAO72438.1	phosphate transporter HvPT4	-0.551925	0.0676719	-0.864927	0.0025466	0.758613	4.15695e-05
Transporters	other	AAO72435.1	phosphate transporter HvPT5	-0.549052	0.0655247	-0.848478	0.0025466	0.758613	4.60694e-05
Transporters	sugars	BAJ85302.1	polyol transporter 5-like	-0.409672	-0.0635298	-0.588574	0.00969791	0.744174	0.000572152
Transporters	sugars	BAK00566.1	sugar transport protein MST4	-0.397734	-0.105564	-0.35335	0.0260177	0.773874	0.0197026
Transporters	sugars	BAJ89694.1	sugar transport protein 1-like	-0.389562	0.0965705	-0.408823	0.039715	0.768464	0.00537492
Unknown		BAJ86714.1	predicted protein	-0.504089	0.666509	-0.794752	0.0477571	0.0311601	0.00865336
Unknown		BAJ94438.1	predicted protein	-0.474245	-0.581281	-0.542479	0.00310275	0.00314955	0.00462876
Unknown		BAJ97488.1	predicted protein	-0.411565	-0.133657	-0.0511508	0.033705	0.690914	0.506628
Unknown		BAJ85735.1	predicted protein	-0.409405	-0.0148043	-0.28992	0.0028291	0.766589	0.00645233
Unknown		BAJ89170.1	predicted protein	-0.365036	-0.178355	-0.0644192	0.0432322	0.642727	0.456732
Unknown		BAJ88134.1	predicted protein	-0.343079	-0.16391	-0.427572	0.0322514	0.280456	0.00594164
Higher in HO
Cell growth	cell growth	BAJ97143.1	protein CREG1	0.214463	0.0941936	0.176694	0.0362605	0.341222	0.0245079
Cell growth	cell growth	BAJ98717.1	coiled-coil domain-containing protein 124	0.222475	0.0837203	0.0594905	0.0398542	0.433023	0.315205
Cell growth	cell growth	BAK03902.1	alpha-N-acetylglucosaminidase-like	0.288702	0.12205	-0.0188654	0.0106958	0.23409	0.456732
Cell growth	cell growth	BAJ99486.1	aberrant root formation protein 4	1.15544	0.282213	-0.117247	0.0301852	0.661187	0.520179
Cell growth	DNA repair	ADK35366.1	poly(ADP-ribose) polymerase	0.359839	0.360313	0.122889	0.00800796	0.00143248	0.138559
Cell growth	PCD	BAK04024.1	programmed cell death protein 4	1.14528	1.71096	1.45891	0.00310275	0.000857102	0.0275892
Disease/defense	defense related	BAJ89322.1	dirigent protein 2-like	0.267964	-0.160202	0.238138	0.00932912	0.0546868	0.0026807
Disease/defense	defense related	BAJ89145.1	ricin B-like lectin R40G2	0.386159	0.0687174	0.268545	0.00574034	0.594032	0.0113211
Disease/defense	defense related	ABF68750.1	ORG4--responsive protein 4	0.587361	0.0473417	0.624399	0.0455531	0.744174	0.00926654
Disease/defense	defense related	BAF03219.1	23 kDa jasmonate-induced protein	0.737499	0.229909	0.510784	0.0015721	0.530582	0.00211616
Disease/defense	defense related	BAK00964.1	esterase PIR7B-like	0.84101	0.644126	0.382974	0.00350002	0.470785	0.383046
Disease/defense	defense related	BAF03217.1	23 kDa jasmonate-induced protein	1.21777	0.415238	0.838818	1.27367e-05	0.27838	0.000247871
Disease/defense	detoxification	ADM47614.1	chloroplast copper/zinc superoxide dismutase	0.456968	-0.029023	0.52203	0.00804346	0.768258	0.00106233
Disease/defense	detoxification	AFU91975.1	chloroplast copper/zinc superoxide dismutase	0.461746	-0.0238185	0.529997	0.00629803	0.773849	0.000634568
Disease/defense	detoxification	BAJ92222.1	thiosulfate sulfurtransferase 18-like	0.558363	-0.268117	-0.047049	0.00024993	0.0501521	0.378565
Disease/defense	detoxification	BAJ95179.1	glutathione-S-transferase	0.611581	0.0252572	0.410696	0.00223881	0.82044	0.0280654
Disease/defense	stress response	BAJ92297.1	hsp70-binding protein 1-like	0.200903	0.0712741	0.174671	0.0284225	0.407291	0.0115844
Disease/defense	stress response	BAJ94465.1	ultraviolet-B receptor UVR8	0.329193	0.198115	0.127208	0.0362605	0.175171	0.159157
Disease/defense	stress response	BAJ92313.1	protein SENESCENCE-ASSOCIATED GENE 21	0.361413	-0.298841	0.137376	0.00685304	0.237518	0.346983
Disease/defense	stress response	BAK07401.1	dessication-induced 1VOC superfamily protein	0.414108	0.348201	0.203927	0.0278085	0.0244732	0.0683108
Disease/defense	stress response	BAJ95474.1	protein Early response to dehydration 15-like	0.464243	0.177331	0.323646	0.00706215	0.533059	0.0536692
Disease/defense	stress response	ACH89910.1	late embryogenesis abundant protein	0.584554	0.491278	0.37263	0.000301541	0.00559524	0.00677739
Disease/defense	stress response	BAJ85138.1	DNAJ heat shock N-terminal domain-containing protein	0.647379	0.0799604	0.706572	0.0196504	0.612808	0.00179887
Energy	electron transport chain	BAK06030.1	ATP synthase alpha/beta family	0.289356	0.17626	0.278953	0.0335583	0.155796	0.00897241
Energy	electron transport chain	BAJ86452.1	ATP synthase protein I-like protein	0.433236	0.0155201	-0.196793	0.00685304	0.820586	0.30202
Energy	fermentation	BAK01442.1	probable carboxylesterase 12	0.524481	0.0804063	0.536435	0.0474523	0.691323	0.026563
Metabolism	amino acids	BAJ92574.1	dihydrofolate synthetase	0.280401	-0.0187239	-0.140732	0.0458478	0.750528	0.206749
Metabolism	amino acids	BAF63026.1	serine racemase	0.380013	-0.111626	0.359395	0.0415866	0.521175	0.0136392
Metabolism	catalytic activity	AAK38482.1	beta-D-xylosidase	0.190566	-0.0265561	0.0408044	0.0335583	0.711206	0.358169
Metabolism	catalytic activity	BAJ95743.1	probable inactive purple acid phosphatase 1	0.330479	0.293357	0.353683	0.0335583	0.0268949	0.00455349
Metabolism	catalytic activity	BAJ87025.1	alpha/beta-Hydrolases superfamily protein	0.524481	0.0804063	0.536435	0.0474523	0.691323	0.026563
Metabolism	hormones/flavonoid	BAJ87701.1	probable 2-oxoglutarate-dependent dioxygenase	0.236707	0.101985	0.0206379	0.0335583	0.341222	0.48494
Metabolism	nitrogen	Q42831.1	non-symbiotic hemoglobin	2.06307	-0.083383	2.02039	3.74633e-09	0.618395	2.26755e-10
Metabolism	secondary metabolism	BAJ98741.1	S-norcoclaurine synthase 1-like	0.186994	0.0568102	0.135966	0.0335583	0.505289	0.0359471
Metabolism	secondary metabolism	BAJ84889.1	probable O-methyltransferase 2	0.310724	-0.221829	0.343711	0.0241304	0.0489179	0.00159665
Metabolism	secondary metabolism	BAJ86694.1	indole-2-monooxygenase	0.454121	0.164765	0.431005	0.00310275	0.473662	0.00456394
Metabolism	secondary metabolism	BAJ86274.1	glutamate decarboxylase 1-like	0.670565	0.748253	0.602609	0.0297596	0.0576586	0.0556853
Metabolism	secondary metabolism	BAJ88539.1	SAM-dependent methyltransferase	1.13481	0.528691	-0.203266	0.0363246	0.5124	0.474564
Metabolism	sugars	BAJ85666.1	arabinose kinase	0.169721	0.0499837	0.0766958	0.0453432	0.544512	0.156222
Metabolism	sugars	BAJ89365.1	cytosolic invertase 1-like	0.27008	0.050304	0.151116	0.0297051	0.646131	0.0689689
Metabolism	sugars	ABX79605.1	beta-amylase	0.535679	-0.133752	0.692225	0.000682797	0.348542	0.000522612
Metabolism	sugars	ADB54609.1	beta-amylase 2	1.16743	-0.186812	1.38564	3.35123e-06	0.286397	1.62495e-06
Metabolism	sugars	AAX37358.1	tissue-ubiquitous beta-amylase 2 [Hordeum vulgare subsp. vulgare]	1.19166	-0.193618	1.41735	3.25387e-06	0.247009	1.62495e-06
Metabolism	sugars	AAC64904.1	beta-amylase	1.3328	-0.272246	1.55347	1.90353e-06	0.244773	4.53204e-07
Protein fate	modification	BAJ86841.1	acylamino-acid-releasing enzyme 2-like	0.279165	0.0251801	0.187111	0.0181966	0.744174	0.0271975
Protein fate	modification	BAK02563.1	putative GPI-anchor transamidase	0.380205	0.185341	0.0790471	0.00636404	0.195297	0.32786
Protein fate	proteolysis	BAJ96863.1	ubiquitin-conjugating enzyme/RWD-like	0.24385	0.0856435	0.0473632	0.0335583	0.44543	0.386488
Protein fate	proteolysis	BAK05789.1	E3 ubiquitin protein ligase DRIP2-like	0.888659	1.42884	0.888659	0.0073855	0.00390636	0.00391011
Protein synthesis	ribosomal protein	BAJ88768.1	60S ribosomal protein L27a	0.232855	0.129361	0.190996	0.0262278	0.159465	0.0148984
Protein synthesis	translational factors	BAK04309.1	protein argonaute 1B-like	0.232134	0.0557141	0.126892	0.047107	0.612808	0.106476
Protein synthesis	tRNA slicing	BAJ87994.1	tRNA (guanine(37)-N1)-methyltransferase 1	0.34314	0.199302	0.0535852	0.0275134	0.287991	0.4577
Signal transduction	other	BAK01337.1	peptide-N(4)-(N-acetyl-beta-glucosaminyl)asparagine amidase	0.26608	0.00981448	-0.00139351	0.0354458	0.744174	0.484066
Signal transduction	kinases	BAK02955.1	mitogen-activated protein kinase	0.938426	0.249186	0.830566	0.00699211	0.372219	0.00784735
Signal transduction	calcium	BAK03620.1	calumenin-like	0.955033	0.532624	0.0879726	0.0458478	0.261456	0.322831
Structural organization	chromatin	BAK05044.1	protein HGV2-like	0.166167	0.0631153	0.0599887	0.0362605	0.417495	0.214918
Structural organization	cell wall	BAJ97482.1	WAT1-related protein	0.317124	-0.472371	-0.512082	0.032186	0.0012127	0.000756838
Structural organization	cell wall	BAK05763.1	probable cinnamyl alcohol dehydrogenase 5	0.31838	0.0898035	0.156401	0.00666278	0.394854	0.0501853
Structural organization	membrane	BAJ98404.1	transmembrane CLPTM1 family protein	0.547456	-0.0112374	0.499743	0.000143429	0.752589	9.53166e-05
Structural organization	membrane	BAK05529.1	CLPTM1-like membrane protein cnrB	0.598166	-0.00700395	0.545285	0.000120874	0.762574	7.83685e-05
Transcription	mRNA processing	AAF45043.1	RNase S-like protein precursor	0.684378	-0.14042	0.656715	9.26331e-05	0.473662	0.000382371
Transcription	mRNA processing	AAM80567.1	RNase S-like protein	1.31985	-0.236598	0.859037	8.43843e-07	0.584478	0.000379436
Transcription	transcription factors	BAK05264.1	protein FAR1-RELATED SEQUENCE 5-like	0.711581	0.258061	-0.354204	0.0172588	0.598287	0.0987974
Transporters	amino acids/peptides	BAK07444.1	oligopeptide transporter	0.676871	0.0116339	0.301857	0.0314391	0.762786	0.122398
Transporters	hormones	BAK02872.1	auxin transporter PIN1	0.42521	-0.140203	-0.112502	0.00832397	0.62879	0.333472
Transporters	nitrate	CCJ47219.1	low-affinity nitrate transporter	1.10632	-0.0569568	0.722118	7.53974e-06	0.744174	0.000211829
Transporters	nitrate	CCJ47224.1	low-affinity nitrate transporter	1.15771	-0.337277	0.554891	0.0262278	0.341222	0.0309909
Transporters	other	BAJ86047.1	protein TIC 40	0.391223	0.0281582	0.456136	0.00194334	0.734239	9.53166e-05
Transporters	other	BAK06064.1	dynein light chain 4	0.744742	-0.00752553	0.576721	0.0333951	0.832124	0.127909
Transporters	other	BAK03342.1	protein NRT1/ PTR family	1.06085	-0.0846681	0.682436	1.2015e-05	0.730205	0.000382371
Transporters	other	BAK01134.1	protein NRT1/ PTR family	1.15771	-0.337277	0.554891	0.0262278	0.341222	0.0309909
Transporters	vesicles	BAJ93981.1	syntaxin-22-like	0.190403	-0.0513993	-0.0513263	0.0335583	0.543889	0.293339
Transporters	vesicles	BAK00106.1	GTP-binding protein SAR1A-like	0.227	0.073698	0.0944461	0.0382764	0.491577	0.17434
Transporters	vesicles	BAJ99521.1	GTP-binding protein SAR1A-like	0.267335	0.0784907	0.151641	0.0445312	0.543995	0.0923159
Unknown		BAK01894.1	putative DUF2301 domain protein	0.207634	0.0700268	0.316833	0.0335583	0.458575	0.000557254
Unknown		BAJ88917.1	predicted protein	0.281211	0.0492859	0.0469576	0.0376547	0.676333	0.426061
Unknown		BAJ87987.1	predicted protein	0.317911	0.0838838	0.193179	0.017709	0.49377	0.038763
Unknown		BAJ85742.1	predicted protein	0.328374	0.073357	0.098192	0.0455531	0.731013	0.420992
Unknown		BAK08275.1	predicted protein	0.398604	0.277065	0.416426	0.0337271	0.450043	0.0441101
Unknown		BAJ95575.1	predicted protein	0.408582	0.275233	0.189921	0.0475646	0.145919	0.105358
Unknown		BAK04227.1	predicted protein	0.500028	-0.192716	-0.0129942	0.0369015	0.287991	0.474771

## Sheet: DAP HO24-WT24
Differentially accumulated proteins between overexpresed hypoxia (HO24) and wild type hypoxia (WT24) barley seedlings.
Functional category	Sub category	Accession NO.	Protein name	HO24/WT24	HO24/WT24	HO/WT	WT24/WT	HO24/WT	HO/WT	WT24/WT	HO24/WT
				log ratio	p value	log ratio			p value
Lower in HO seedling
Cell growth	PCD/polyamines	BAJ85075.1	primary amine oxidase-like	-0.31213	0.0451499	-0.21937	-0.0997773	-0.411907	0.0517698	0.555089	0.0019979
Cell growth	cell growth	BAK00075.1	cysteine-rich repeat secretory protein	-1.01668	0.000115224	-0.294028	0.246299	-0.770385	0.232253	0.491297	7.51147e-05
Cell growth	cell growth	BAJ88159.1	cysteine-rich repeat secretory protein 55-like	-1.00049	0.000199006	-0.347681	0.186984	-0.813501	0.195122	0.606073	5.40396e-05
Disease/defense	defense related	BAK01620.1	dirigent protein 22-like	-1.52488	0.000199006	-0.254548	0.586144	-0.93874	0.376915	0.253482	4.10358e-05
Disease/defense	defense related	ALH06518.1	pathogenesis related protein 10	-1.47243	4.93111e-05	-0.720301	0.342724	-1.1297	5.12329e-05	0.648126	5.24979e-06
Disease/defense	defense related	BAK08163.1	chitinase 5	-1.46613	1.0404e-05	-0.312986	0.652093	-0.814035	0.253432	0.0888826	7.2142e-05
Disease/defense	defense related	BAK01061.1	major pollen allergen Car b 1-like	-1.40795	6.96931e-05	-0.664504	0.364758	-1.04319	8.75098e-05	0.630927	7.45513e-06
Disease/defense	defense related	AAM22830.1	CI2C [serine-type endopeptidase inhibitor activity]	-1.12317	2.48809e-05	-0.915967	-0.105056	-1.22822	7.53974e-06	0.741121	1.86436e-06
Disease/defense	defense related	BAJ96349.1	dirigent protein 22-like	-1.05539	0.00215991	-0.149572	0.445312	-0.610076	0.336876	0.291061	0.000915515
Disease/defense	defense related	AAP04429.1	pathogenesis-related protein 10	-0.998109	0.0182849	-0.603013	0.172083	-0.826026	0.000321827	0.729539	0.000216791
Disease/defense	defense related	BAK02127.1	23 kDa jasmonate-induced protein	-0.777953	0.0387686	-0.636328	-0.090165	-0.868118	0.000909082	0.75129	5.16164e-05
Disease/defense	defense related	ABV22586.1	pathogenesis-related R17c precursor	-0.562107	0.0102651	0.0624075	0.260929	-0.301178	0.575966	0.607566	0.306351
Disease/defense	defense related	BAK02267.1	xylanase inhibitor protein 1	-0.502808	0.00461068	-0.0871854	0.106746	-0.396061	0.38168	0.679075	0.00530845
Disease/defense	defense related	CAB71340.2	putative proteinase inhibitor	-0.384167	0.0107452	-0.390094	-0.0905857	-0.474753	0.00636404	0.596741	0.00149862
Disease/defense	defense related	BAJ88695.1	stromal cell-derived factor 2-like	-0.343888	0.0334649	0.130337	0.138265	-0.205623	0.252866	0.432371	0.0684529
Disease/defense	defense related	BAJ89542.1	acidic endochitinase	-0.337967	0.0467299	-0.206985	0.0321972	-0.30577	0.162746	0.809209	0.0767422
Disease/defense	defense related	BAJ93426.1	chitin elicitor-binding protein-like	-0.319751	0.0252847	-0.130543	0.109143	-0.210608	0.396702	0.670781	0.22745
Disease/defense	detoxification	BAJ84987.1	peroxidase 2	-1.91443	2.22099e-05	0.0190318	0.654982	-1.25944	0.621876	0.08582	0.000141567
Disease/defense	detoxification	BAJ93072.1	peroxidase	-1.23997	0.000721682	-0.649222	0.246505	-0.993465	0.000246018	0.601549	1.11041e-05
Disease/defense	detoxification	Q01548.1	peroxidase 2	-1.16413	0.000207222	-0.390196	0.346309	-0.817822	0.0252485	0.496166	6.90288e-05
Disease/defense	detoxification	BAJ86089.1	peroxidase 2	-1.10825	0.00214942	-0.0568883	0.46307	-0.645178	0.560088	0.201941	0.000407999
Disease/defense	detoxification	CAA05897.1	peroxidase	-1.0855	0.000166583	-0.368563	0.303961	-0.781538	0.0230149	0.530582	7.51147e-05
Disease/defense	detoxification	BAJ99495.1	peroxidase 1-like	-1.07837	0.00398346	-0.656583	0.0498049	-1.02856	0.159919	0.820495	0.00664576
Disease/defense	detoxification	CAA41294.1	peroxidase	-0.880491	0.000191273	-0.340483	0.248392	-0.632098	0.268624	0.665474	0.000800416
Disease/defense	detoxification	BAK03027.1	peroxidase 2	-0.829692	0.00822361	0.0155743	0.377072	-0.45262	0.610294	0.281781	0.00791311
Disease/defense	detoxification	BAJ92911.1	peroxidase	-0.829279	0.000252418	-0.316708	0.235009	-0.59427	0.287229	0.659294	0.00102098
Disease/defense	detoxification	CAB99487.1	peroxidase	-0.796577	0.00293845	-0.636979	0.0807141	-0.715863	0.000653262	0.805361	0.000301221
Disease/defense	detoxification	BAJ86190.1	peroxidase 12-like	-0.786648	0.000279769	-0.333503	0.240009	-0.546639	0.00636404	0.47664	0.00103109
Disease/defense	detoxification	BAJ95499.1	peroxidase 8	-0.744496	0.000258618	-0.328094	0.25484	-0.489656	0.132427	0.556174	0.0026609
Disease/defense	detoxification	BAJ98506.1	L-gulonolactone oxidase 2-like	-0.714988	0.00312521	-0.339805	0.113296	-0.601692	0.0322514	0.758392	0.000382371
Disease/defense	detoxification	BAJ85566.1	peroxidase 51	-0.543086	0.00137796	-0.281179	0.0864468	-0.45664	0.1358	0.751781	0.00304683
Disease/defense	detoxification	BAJ94440.1	cationic peroxidase SPC4-like	-0.390824	0.0295471	-0.159236	-0.00275863	-0.393583	0.278618	0.751879	0.0315489
Disease/defense	detoxification	AAL08495.1	ascorbate peroxidase	-0.369722	0.0130762	-0.255766	0.125829	-0.243893	0.0473129	0.402695	0.029376
Disease/defense	detoxification	CAA03952.1	ascorbate peroxidase	-0.339886	0.0190889	-0.266235	0.0896487	-0.250237	0.0301852	0.484871	0.0154306
Disease/defense	stress response	BAJ90503.1	alpha-dioxygenase 1	-0.58607	0.0064811	-0.451691	-0.0380509	-0.62412	0.0025466	0.812566	0.000379436
Disease/defense	stress response	AAN17464.1	hypersensitive-induced reaction protein 3	-0.505282	0.00894811	-0.292023	0.24141	-0.263872	0.150518	0.5089	0.0655189
Disease/defense	stress response	BAJ97121.1	AAA-ATPase ASD	-0.464196	0.00557118	-0.297468	0.114407	-0.349789	0.182101	0.721997	0.168929
Disease/defense	stress response	BAJ95999.1	chaperone protein dnaJ 49	-0.326474	0.0476941	0.0230766	0.0770928	-0.249381	0.542766	0.600011	0.0314997
Disease/defense	stress response	BAJ97172.1	PLAT domain-containing protein 3-like	-0.200769	0.0248002	-0.114431	-0.0303542	-0.231123	0.104978	0.671963	0.00106233
Energy	fermentation	BAJ88638.1	alcohol dehydrogenase-like 2	-1.1771	3.37896e-07	-0.963375	0.120274	-1.05682	1.21269e-06	0.424204	4.96637e-06
Energy	electron transport chain	BAJ85170.1	ATP synthase subunit epsilon	-0.559806	0.0405895	-0.394713	0.0951827	-0.464623	0.260522	0.783085	0.185744
Energy	electron transport chain	BAK06512.1	cytochrome c-like	-0.374286	0.0105821	-0.442419	-0.0242766	-0.398562	0.0087514	0.750528	0.00512936
Metabolism	catalytic activity	BAJ89232.1	probable inactive purple acid phosphatase 27	-0.410813	0.0248896	-0.0886799	0.181444	-0.229369	0.351733	0.428023	0.105728
Metabolism	catalytic activity	ACR23334.1	chloroplast purple acid phosphatase isoform c	-0.380782	0.0136803	-0.0172989	0.134574	-0.246208	0.59332	0.539491	0.105308
Metabolism	hormones	BAJ92051.1	cytokinin-N-glucosyltransferase 1	-0.780189	0.0154889	-0.406037	0.237233	-0.542956	0.01782	0.661187	0.0049566
Metabolism	hormones	BAJ86339.1	cytosolic sulfotransferase 3-like	-0.648062	0.0466154	-0.253184	-0.00242683	-0.650488	0.18021	0.773849	0.0105222
Metabolism	lipids & sterols	BAJ89133.1	GDSL esterase/lipase	-2.2685	0.00234969	0.278182	1.30765	-0.960858	0.451917	0.0311691	0.0183272
Metabolism	lipids & sterols	BAJ90467.1	linoleate 9S-lipoxygenase-like	-0.673402	0.00822361	-0.380272	0.0819212	-0.591481	0.0452007	0.783234	0.000594136
Metabolism	lipids & sterols	BAJ91632.1	linoleate 9S-lipoxygenase 2-like	-0.573977	0.0020345	-0.504373	-0.0391885	-0.613165	0.000842278	0.744219	0.000382371
Metabolism	lipids & sterols	BAK00039.1	GDSL-like lipase/acylhydrolase superfamily protein	-0.535084	0.00139163	-0.609427	-0.366188	-0.901272	0.00558146	0.201201	0.000359585
Metabolism	lipids & sterols	CAB86383.1	allene oxide synthase	-0.479236	0.00398346	-0.414806	-0.0130314	-0.492268	0.00629803	0.744174	0.000965345
Metabolism	lipids & sterols	BAJ99811.1	phospholipase A1-Igamma1	-0.216157	0.0155951	-0.0885667	0.0220971	-0.19406	0.159842	0.729539	0.00342673
Metabolism	secondary metabolism	BAJ91171.1	cytochrome P450	-2.06934	0.0128611	0.513291	0.952185	-1.11715	0.482469	0.061019	0.283213
Metabolism	secondary metabolism	BAJ98825.1	cinnamoyl-CoA reductase 2-like	-0.792921	0.0350208	-0.530412	-0.0543328	-0.847254	0.350384	0.820495	0.0479172
Metabolism	sugars	BAJ92697.1	glucan endo-1,3-beta-glucosidase 3	-0.844521	0.000374361	-0.178595	0.333375	-0.511146	0.406187	0.457888	0.000941386
Metabolism	sugars	CAA36801.1	(1-3,1-4)-beta-D-glucanase	-0.643503	0.00399919	-0.846117	-0.290856	-0.934359	2.85095e-05	0.555089	3.07871e-05
Metabolism	sugars	BAJ90217.1	probable endo-1,3(4)-beta-glucanase	-0.344999	0.0211742	0.00575968	0.165414	-0.179584	0.493809	0.441998	0.185124
Protein fate	proteolysis	P32936.2	trypsin inhibitor CMb	-1.49871	0.0104404	0.3152	1.4689	-0.0298121	0.375041	5.51023e-05	0.576573
Protein fate	proteolysis	BAJ90143.1	subtilisin-like protease SBT3.9	-1.19585	0.0112573	-0.952476	-0.221571	-1.41742	0.197608	0.73835	0.00176393
Protein fate	proteolysis	CAQ00110.1	papain-like cysteine proteinase	-1.02362	0.000106918	-0.907398	0.118578	-0.905038	0.039715	0.788258	0.000382371
Protein fate	proteolysis	CAQ00118.1	papain-like cysteine proteinase	-1.00337	0.00398346	-0.719479	0.166811	-0.83656	0.305649	0.794945	0.0514972
Protein fate	proteolysis	BAJ91928.1	subtilisin-chymotrypsin inhibitor-2A	-0.931502	0.00894811	-0.340233	0.288804	-0.642699	0.0541187	0.588255	0.000322165
Protein fate	proteolysis	BAJ85599.1	Patatin-08	-0.890315	0.00894811	-0.897503	-0.186128	-1.07644	0.270187	0.79492	0.0139208
Protein fate	proteolysis	BAK02953.1	E3 ubiquitin-protein ligase WAV3-like	-0.889303	6.96931e-05	-0.446503	0.266788	-0.622515	0.0248598	0.452577	0.000382371
Protein fate	transport	BAJ88964.1	vacuolar-sorting receptor 7-like	-0.786042	0.000245937	-0.150181	0.351405	-0.434637	0.102715	0.152461	0.00191877
Protein fate	proteolysis	BAJ94791.1	subtilisin-like protease SBT3.9	-0.693695	0.0337342	-0.382836	-0.0239648	-0.71766	0.42569	0.828011	0.231002
Protein fate	proteolysis	BAJ91797.1	cysteine proteinase inhibitor 10-like	-0.375846	0.0184902	0.029801	0.0167254	-0.359121	0.570805	0.744219	0.00457689
Protein fate	proteolysis	BAJ86803.1	E3 ubiquitin-protein ligase CHFR	-0.230418	0.0263242	-0.0593447	0.10646	-0.123957	0.316198	0.287991	0.0754833
Protein fate	proteolysis	BAJ85482.1	zingipain-2-like	-1.00337	0.00398346	-0.719479	0.166811	-0.83656	0.305649	0.794945	0.0514972
Protein synthesis	tRNA slicing	BAJ91971.1	peptide deformylase	-0.756482	0.000648549	-0.485031	0.0211262	-0.735356	0.00114103	0.763421	0.000382371
Protein synthesis	ribosomal protein	BAJ90226.1	ribosomal protein 5B	-0.546213	0.00290824	-0.384831	0.0188044	-0.527409	0.0301852	0.753128	0.00156431
Signal transduction	other	BAJ96200.1	lipoxygenase 2.1	-0.739805	0.00270006	-0.0756068	0.212635	-0.527171	0.585842	0.741121	0.275751
Signal transduction	other	Q8GSM3.1	lipoxygenase 2.2	-0.552173	0.00353078	-0.477893	-0.0355948	-0.587767	0.00166242	0.797154	0.000382371
Signal transduction	other	BAJ88467.1	lipoxygenase 2.2	-0.430467	0.0105821	-0.327202	0.00881069	-0.421656	0.0268411	0.820586	0.00167825
Signal transduction	calcium	BAJ92959.1	probable calcium-binding protein CML16	-0.362526	0.0411736	-0.0666204	0.13369	-0.228837	0.288402	0.47025	0.0387405
Signal transduction	GTPase	BAJ89303.1	ras GTPase-activating protein-binding protein 1	-0.297676	0.00603144	0.0221117	0.0318726	-0.265804	0.530649	0.735683	0.00627264
Structural organization	cell wall	BAK00669.1	germin-like protein 3-7	-0.821219	0.00220373	-0.53144	0.204633	-0.616586	0.0012442	0.666648	0.000508479
Structural organization	cell wall	CAB41402.1	lichenase	-0.643503	0.00399919	-0.846117	-0.290856	-0.934359	2.85095e-05	0.555089	3.07871e-05
Structural organization	chromatin	BAK00005.1	histone H4	-0.562401	0.00465827	-0.426544	0.0860419	-0.476359	0.188996	0.772574	0.015246
Transcription	transcription factors	BAK05765.1	glycine-rich RNA-binding protein RZ1A-like	-0.54351	0.000255291	-0.326202	0.0119545	-0.531556	0.0105046	0.744174	0.000108853
Transcription	mRNA processing	BAJ96224.1	pentatricopeptide repeat-containing protein	-0.374904	0.0198156	-0.272159	0.0580333	-0.316871	0.0694519	0.735488	0.0219467
Transporters	amino acids	BAJ93280.1	lysine histidine transporter 1-like	-0.640498	0.000885778	-0.311936	-0.0577281	-0.698226	0.181724	0.744174	0.000379436
Transporters	ions	CAS02288.1	phosphate transporter	-0.802193	0.000279769	-0.342296	0.0969573	-0.705236	0.151271	0.729539	0.000625336
Transporters	ions	CAE51320.1	blue copper binding protein	-0.693284	0.00073067	-0.288827	0.167753	-0.525531	0.0636657	0.589605	0.000625336
Transporters	lipids	BAJ88953.1	putative lipid-transfer protein DIR1	-0.845205	0.00702792	-0.141239	0.435666	-0.409539	0.522256	0.496823	0.275751
Transporters	lipids	BAJ85394.1	phospholipid transfer protein 1	-0.881704	0.00706764	-0.0759682	0.0543643	-0.82734	0.548331	0.800907	0.000251631
Transporters	lipids	BAJ87805.1	non-specific lipid-transfer protein 2-like	-0.428518	0.046749	0.00733859	0.0550873	-0.373431	0.526436	0.741121	0.0046363
Transporters	other	ABR26678.1	ferritin 1	-0.5613	0.00360473	-0.740481	-0.104807	-0.666107	2.85095e-05	0.607146	0.000634568
Transporters	other	AAL08009.1	ferritin	-0.419963	0.0154363	-0.6152	-0.0982108	-0.518173	0.01326	0.703781	0.00350681
Transporters	other	AAO32938.1	phosphate transporter PT1	-1.38421	0.03645	-0.706841	-0.188485	-1.57269	0.0182655	0.755354	0.000398764
Transporters	other	BAK06667.1	copper transport protein ATX1-like	-1.1469	2.90625e-05	-1.33957	-0.183769	-1.33067	4.39119e-08	0.481508	1.21517e-06
Transporters	other	AAO72438.1	phosphate transporter HvPT4	-0.932599	0.000106918	-0.551925	0.0676719	-0.864927	0.0025466	0.758613	4.15695e-05
Transporters	other	AAO72435.1	phosphate transporter HvPT5	-0.914003	0.000136005	-0.549052	0.0655247	-0.848478	0.0025466	0.758613	4.60694e-05
Transporters	sugars	BAJ85302.1	polyol transporter 5-like	-0.525044	0.00311743	-0.409672	-0.0635298	-0.588574	0.00969791	0.744174	0.000572152
Unknown		BAK04236.1	FAD/NAD(P)-binding oxidoreductase	-2.18992	0.00398346	-0.342645	0.644968	-1.54495	0.488575	0.598726	0.0033049
Unknown		BAJ86714.1	predicted protein	-1.46126	0.0155718	-0.504089	0.666509	-0.794752	0.0477571	0.0311601	0.00865336
Unknown		AAM22833.1	Sukkula-1a polyprotein	-0.78918	0.0166349	-0.889452	0.199359	-0.589821	0.397929	0.809209	0.447083
Unknown		BAJ89452.1	predicted protein	-0.692394	0.031708	-0.356762	-0.141021	-0.833416	0.0775565	0.424204	0.00106233
Unknown		BAJ88525.1	predicted protein	-0.648678	0.000445592	-0.260635	0.248793	-0.399884	0.181485	0.418575	0.0135515
Unknown		BAJ92843.1	predicted protein	-0.631125	0.000466099	-0.212402	0.245041	-0.386084	0.177993	0.336683	0.00906532
Higher in HO24
Cell growth	cell growth	BAJ94301.1	mitochondrial fission protein ELM1	0.702773	0.0421601	0.004349	-0.512945	0.189828	0.626279	0.376798	0.278167
Disease/defense	defense related	BAJ87539.1	jasmonate-induced protein	0.299365	0.0205248	0.0652021	-0.197472	0.101893	0.467256	0.21451	0.341162
Disease/defense	defense related	BAK07815.1	probable thiol methyltransferase 2	0.341507	0.0289797	0.144846	-0.203252	0.138255	0.405209	0.531858	0.38694
Disease/defense	defense related	BAJ85354.1	NDR1/HIN1-like protein 12	0.388414	0.0112573	0.163972	-0.285926	0.102489	0.19257	0.0239677	0.295558
Disease/defense	defense related	BAJ89322.1	dirigent protein 2-like	0.39834	0.000597525	0.267964	-0.160202	0.238138	0.00932912	0.0546868	0.0026807
Disease/defense	detoxification	ADM47614.1	chloroplast copper/zinc superoxide dismutase	0.551053	0.000163303	0.456968	-0.029023	0.52203	0.00804346	0.768258	0.00106233
Disease/defense	detoxification	AFU91975.1	chloroplast copper/zinc superoxide dismutase	0.553816	0.000155197	0.461746	-0.0238185	0.529997	0.00629803	0.773849	0.000634568
Disease/defense	stress response	BAJ87959.1	glyoxylate/succinic semialdehyde reductase 2	0.245607	0.0467299	0.0673665	-0.0206988	0.224908	0.435553	0.762786	0.0679732
Disease/defense	stress response	BAK07275.1	aquaporin PIP2-5	0.314683	0.0113004	0.157593	-0.0634236	0.251259	0.252866	0.713122	0.0441101
Disease/defense	stress response	ADG03686.1	aquaporin	0.360447	0.0462832	0.00246463	-0.181545	0.178902	0.589384	0.341222	0.0666854
Disease/defense	stress response	BAJ92313.1	protein SENESCENCE-ASSOCIATED GENE 21	0.436217	0.00398346	0.361413	-0.298841	0.137376	0.00685304	0.237518	0.346983
Disease/defense	stress response	BAJ85138.1	DNAJ heat shock N-terminal domain-containing protein	0.626611	0.0280751	0.647379	0.0799604	0.706572	0.0196504	0.612808	0.00179887
Disease/defense	stress response/PCD/metabolism	ABB13328.1	cryptochrome 1a	0.238129	0.0463029	0.133774	-0.303291	-0.0651624	0.350162	0.201941	0.472569
Energy	photosynthesis	BAJ99450.1	photosynthetic NDH subunit of subcomplex B 5	0.326044	0.0421681	0.104156	-0.171799	0.154244	0.243016	0.167584	0.0910699
Energy	photosynthesis	CAA44777.1	chlorophyll a/b-binding protein	0.3575	0.00563362	0.0794033	-0.0230256	0.334475	0.479978	0.81367	0.0142959
Energy	photosynthesis	CAA82201.1	plastocyanin	0.365085	0.00398346	0.081226	-0.175336	0.189749	0.377961	0.287991	0.0971937
Energy	photosynthesis	P12363.2	photosystem II reaction center protein H	0.381021	0.023453	-0.0819018	-0.210084	0.170937	0.428729	0.382323	0.0983367
Metabolism	amino acids	BAF63026.1	serine racemase	0.471021	0.00231298	0.380013	-0.111626	0.359395	0.0415866	0.521175	0.0136392
Metabolism	amino acids	BAJ88062.1	glycine cleavage system H protein	0.423555	0.0019626	0.179039	-0.0440948	0.37946	0.087976	0.671963	0.000665413
Metabolism	flavonoids	BAJ98549.1	anthocyanidin 5,3-O-glucosyltransferase-like	0.288477	0.0121108	0.243608	-0.0576718	0.230806	0.0780775	0.666948	0.0310245
Metabolism	nitrogen	Q42831.1	Non-symbiotic hemoglobin	2.10378	5.17042e-10	2.06307	-0.083383	2.02039	3.74633e-09	0.618395	2.26755e-10
Metabolism	polyamine	CAC42119.1	flavin containing polyamine oxidase (PAO)	0.489379	0.0011678	-0.0539077	-0.436587	0.0527919	0.512187	0.00288965	0.487625
Metabolism	polyamine	BAJ99865.1	polyamine oxidase	0.490676	0.00114373	-0.0676729	-0.449124	0.0415525	0.47927	0.00227183	0.511128
Metabolism	secondary metabolism	BAJ95093.1	crocetin glucosyltransferase	0.48463	0.00398346	-0.13061	-0.123247	0.361383	0.279861	0.529117	0.0050906
Metabolism	secondary metabolism	BAJ84889.1	probable O-methyltransferase 2	0.56554	0.000319052	0.310724	-0.221829	0.343711	0.0241304	0.0489179	0.00159665
Metabolism	sugars	BAJ98176.1	endo-1,3(4)-beta-D-glucanase-like	0.259015	0.0210539	0.182508	-0.0469076	0.212107	0.0747827	0.6384	0.0111674
Metabolism	sugars	AAX49503.1	UDP-D-glucose epimerase 3	0.371044	0.00251868	0.00332297	-0.114314	0.25673	0.625335	0.611069	0.0845419
Metabolism	sugars	AFP72242.1	vacuolar invertase	0.65814	0.0340353	0.0664185	-1.00194	-0.343803	0.535492	0.0177305	0.158061
Metabolism	sugars	ABX79605.1	beta-amylase	0.825976	1.95976e-05	0.535679	-0.133752	0.692225	0.000682797	0.348542	0.000522612
Metabolism	sugars	ADB54609.1	beta-amylase 2	1.57246	8.3253e-09	1.16743	-0.186812	1.38564	3.35123e-06	0.286397	1.62495e-06
Metabolism	sugars	AAX37358.1	tissue-ubiquitous beta-amylase 2 [Hordeum vulgare subsp. vulgare]	1.61097	5.10657e-09	1.19166	-0.193618	1.41735	3.25387e-06	0.247009	1.62495e-06
Metabolism	sugars	AAC64904.1	beta-amylase	1.82572	4.13595e-09	1.3328	-0.272246	1.55347	1.90353e-06	0.244773	4.53204e-07
Protein fate	folding	BAJ96804.1	pectinesterase	0.243263	0.0455129	0.0925033	-0.110499	0.132764	0.189722	0.219322	0.0556853
Protein fate	folding	BAK00734.1	nifU-like protein 2	0.248612	0.0411736	-0.0318034	-0.0933538	0.155258	0.538497	0.57379	0.161499
Protein fate	folding	BAK00257.1	heat shock cognate 70 kDa protein 4	0.50878	0.0285128	0.313236	0.0753742	0.584154	0.252866	0.77843	0.0556853
Protein fate	folding	BAK01327.1	chaperone protein ClpB1	0.747273	0.00435462	0.272156	-0.0658753	0.681397	0.423666	0.791929	0.126094
Protein fate	folding	BAJ92057.1	chaperone protein ClpB1-like	0.838338	0.000630683	0.294439	-0.139288	0.699051	0.430562	0.744174	0.146948
Protein fate	proteolysis	BAJ94815.1	subtilisin-like protease SBT3.6	0.534467	0.000630932	0.257183	-0.18699	0.347477	0.120274	0.341222	0.0124184
Protein fate	transport	BAJ87171.1	protein TIC 62	0.275607	0.0208598	0.119669	-0.0587919	0.216816	0.245211	0.671632	0.0537229
Protein synthesis	ribosomal protein	BAK00100.1	nucleolar protein 56-like	0.324311	0.0268431	0.0929736	-0.162765	0.161546	0.366531	0.353172	0.132678
Protein synthesis	ribosomal protein	BAJ91830.1	40S ribosomal protein	0.623836	0.000525235	0.369437	-0.0769126	0.546924	0.19257	0.744174	0.00136936
Signal transduction	others	AAC41656.1	carbonic anhydrase	0.346945	0.0431747	-0.104558	-0.144742	0.202203	0.5102	0.691323	0.356305
Signal transduction	kinases	BAK08095.1	dual specificity protein phosphatase PHS1-like	1.07038	2.66485e-06	0.360761	-0.312942	0.757437	0.372181	0.531415	0.0043529
Structural organization	cell wall	BAK05073.1	fasciclin-like arabinogalactan protein FLA9	0.306939	0.00235523	0.163909	-0.0621656	0.244774	0.086883	0.555089	0.00475363
Structural organization	cell wall	BAK04987.1	kinesin-like protein KIN-4C	0.941356	0.020286	0.0893469	-0.258772	0.682584	0.587864	0.743498	0.0292814
Structural organization	chromatin	BAK04720.1	histone H2A-like	0.260772	0.0411736	0.0202663	-0.0605183	0.200254	0.59809	0.744174	0.239982
Structural organization	chromatin	BAK00739.1	Histone H2A	0.336171	0.0225332	0.122271	0.0247077	0.360879	0.466386	0.820469	0.146407
Structural organization	chromatin	BAK04637.1	histone H2B.2-like	0.342427	0.0211851	0.147321	0.0254361	0.367863	0.338067	0.74975	0.0210261
Structural organization	chromatin	BAJ86953.1	histone H1	0.375009	0.015256	-0.030328	0.118529	0.493538	0.589714	0.691323	0.00160477
Structural organization	chromatin	BAJ87396.1	histone H2B.2-like	0.422401	0.0307805	0.105508	-0.159706	0.262695	0.522256	0.659928	0.317779
Structural organization	chromatin	BAK06939.1	histone H2B.5	0.560641	0.000223987	0.14407	-0.120996	0.439645	0.391936	0.442935	0.00867571
Structural organization	chromatin	BAK01633.1	histone H2B.4-like	0.587015	0.000166593	0.178791	-0.194483	0.392532	0.456182	0.675747	0.0518312
Structural organization	chromatin	BAK01750.1	histone H2B.2-like	0.629412	0.000104409	0.162757	-0.23103	0.398382	0.451917	0.27838	0.179769
Structural organization	chromatin	BAJ88080.1	histone H2B.4-like	0.70074	3.90574e-05	0.116978	-0.284716	0.416024	0.487659	0.247003	0.0189826
Structural organization	chromatin	BAJ87490.1	histone H2B.2-like	0.709869	4.93111e-05	0.201299	-0.195956	0.513913	0.396183	0.283918	0.0542372
Structural organization	chromatin	BAJ94839.1	histone H2B.4-like	0.720435	3.90574e-05	0.162915	-0.276783	0.443652	0.445986	0.243091	0.0310245
Structural organization	chromatin	BAJ97285.1	histone H2B.3	0.912309	4.62518e-06	0.266767	-0.295124	0.617186	0.407591	0.34385	0.00457438
Structural organization	membrane	BAJ98404.1	transmembrane CLPTM1 family protein	0.51098	0.000252418	0.547456	-0.0112374	0.499743	0.000143429	0.752589	9.53166e-05
Structural organization	membrane	BAK05529.1	CLPTM1-like membrane protein cnrB	0.552289	0.000166583	0.598166	-0.00700395	0.545285	0.000120874	0.762574	7.83685e-05
Transcription	mRNA splicing	BAK01890.1	nuclear speckle splicing regulatory protein 1-like	0.354566	0.0064811	0.258011	-0.192359	0.162207	0.154648	0.397742	0.219619
Transcription	mRNA splicing	BAJ98217.1	serine/arginine-rich splicing factor RSZ21	0.447993	0.00161129	0.105542	-0.032144	0.415849	0.460152	0.809209	0.0628912
Transcription	regulation	BAJ87767.1	protein FAR1-RELATED SEQUENCE 5-like	0.632392	0.0323005	0.153761	-0.0115513	0.62084	0.244105	0.755989	0.00592108
Transcription	mRNA processing	AAF45043.1	RNase S-like protein precursor	0.797134	1.84595e-05	0.684378	-0.14042	0.656715	9.26331e-05	0.473662	0.000382371
Transcription	mRNA processing	AAM80567.1	RNase S-like protein	1.09563	2.21559e-05	1.31985	-0.236598	0.859037	8.43843e-07	0.584478	0.000379436
Transporters	ions	BAJ86680.1	dicarboxylate transporter 2.1	0.313903	0.0154889	0.0536837	0.0662339	0.380137	0.442079	0.628434	0.00162923
Transporters	ions	BAJ87247.1	phosphate transporter 2-1	0.361352	0.00398346	0.189114	-0.0115329	0.349819	0.121076	0.752812	0.00333706
Transporters	ions	BAJ96107.1	phosphate transporter PHO1-2-like	0.604509	0.00137796	0.124262	-0.262629	0.34188	0.514278	0.606263	0.268764
Transporters	nitrate	CCJ47219.1	low-affinity nitrate transporter	0.779074	0.0019023	1.10632	-0.0569568	0.722118	7.53974e-06	0.744174	0.000211829
Transporters	nitrate	CCJ47224.1	low-affinity nitrate transporter	0.892169	0.00783779	1.15771	-0.337277	0.554891	0.0262278	0.341222	0.0309909
Transporters	other	BAJ94953.1	protein TIC 40	0.424371	0.000355093	0.383964	0.0330035	0.457375	0.002194	0.708193	9.53166e-05
Transporters	other	BAJ86047.1	protein TIC 40	0.427977	0.000355093	0.391223	0.0281582	0.456136	0.00194334	0.734239	9.53166e-05
Transporters	other	BAJ97578.1	protein TIC 40	0.449596	0.000295768	0.384751	0.0333773	0.482973	0.00192651	0.695596	6.86953e-05
Transporters	other	BAJ93550.1	ABC transporter A family member 8-like	0.509305	0.00137796	0.2514	-0.213203	0.296102	0.113183	0.243395	0.0312501
Transporters	other	BAK03342.1	protein NRT1/ PTR family	0.767104	0.00139163	1.06085	-0.0846681	0.682436	1.2015e-05	0.730205	0.000382371
Transporters	other	BAK01134.1	protein NRT1/ PTR family	0.892169	0.00783779	1.15771	-0.337277	0.554891	0.0262278	0.341222	0.0309909
Transporters	vescile	BAJ97112.1	cortical cell-delineating protein	0.412334	0.00822361	0.106539	-0.480686	-0.0683519	0.50278	0.234835	0.522261
Unknown		BAK01894.1	putative DUF2301 domain protein	0.246806	0.0393805	0.207634	0.0700268	0.316833	0.0335583	0.458575	0.000557254
Unknown		BAJ88531.1	predicted protein	0.294754	0.0182849	0.0247822	-0.0649151	0.229838	0.569952	0.691323	0.0385317
Unknown		BAJ94762.1	predicted protein	0.474833	0.00104048	0.233974	-0.116999	0.357834	0.235968	0.661187	0.00753183

## Sheet: DAP  WT24-WT
Differentially accumulated proteins between wild type hypoxia (WT24) and wild type (WT) barley seedling.
Functional category	Sub category	Accession NO.	Protein name	HO/WT	WT24/WT	HO24/WT	HO/WT	WT24/WT	HO24/WT
				log ratio			p value
Lower in WT24 seedling
Disease/defense	defense related	BAK01773.1	BAHD acyltransferase DCR	-0.164305	-0.619399	-0.530895	0.16011	0.000127028	0.000364949
Disease/defense	defense related	BAJ85220.1	protein NOI4	-0.225275	-0.428204	-0.370947	0.180452	0.0284915	0.134864
Disease/defense	defense related	BAJ85354.1	NDR1/HIN1-like protein 12	0.163972	-0.285926	0.102489	0.19257	0.0239677	0.295558
Disease/defense	detoxification	BAJ94181.1	peroxidase 15	-0.0456623	-0.264986	-0.204493	0.441415	0.0115716	0.0280096
Disease/defense	detoxification	BAJ86718.1	peroxidase 43-like	0.062604	-0.236734	-0.0368281	0.392908	0.0457088	0.418622
Disease/defense	detoxification	BAJ94853.1	peroxidase 72-like	-0.00723535	-0.194916	-0.142481	0.474461	0.0473933	0.0696898
Disease/defense	stress response	BAJ89826.1	heptahelical transmembrane protein ADIPOR1	-0.462235	-1.2674	-1.94483	0.0854152	0.00141513	0.00111762
Disease/defense	stress response	BAJ89693.1	abscisic stress-ripening protein 1	-0.11591	-1.06059	-0.821268	0.541968	0.000602391	0.035456
Disease/defense	stress response	BAJ97784.1	BAG family molecular chaperone regulator 1-like	-0.379055	-0.98307	-0.943237	0.312997	0.0011494	0.00558006
Disease/defense	stress response	BAK04875.1	galactinol synthase	-0.0475931	-0.762525	-0.827478	0.590621	0.0135384	0.0245983
Disease/defense	stress response	2MPU	RBP1 - glycine-rich RNA binding protein	-0.607443	-0.67286	-0.808789	0.00096666	0.0275727	0.000382371
Disease/defense	stress response	AAA87042.1	32.7 kDa jasmonate-induced protein	-0.884235	-0.647087	-1.11557	0.0541187	0.0311691	0.004554
Disease/defense	stress response	BAJ93244.1	BAG family molecular chaperone regulator 3-like	-0.0726039	-0.569123	-0.610525	0.49264	0.00063035	0.00116232
Disease/defense	stress response	BAK03678.1	stress-associated endoplasmic reticulum protein 2	-0.176068	-0.544565	-0.673135	0.152355	0.0081543	0.000382371
Disease/defense	stress response	BAK03083.1	DNAj protein homolog 2-like	0.0750809	-0.525368	-0.643707	0.431094	0.00141179	0.00051776
Disease/defense	stress response	BAJ91943.1	dnaJ protein homolog	0.123628	-0.215864	-0.0836043	0.146675	0.0194816	0.207053
Energy	citric acid cycle	BAJ85000.1	3-ketoacyl-CoA synthase 20-like	0.021547	-0.860677	-0.886706	0.602915	4.68155e-05	0.000119802
Energy	photosynthesis	BAJ96082.1	pheophytinase	-0.534922	-0.642562	-0.888085	0.35965	0.0118287	0.0335051
Energy	photosynthesis	AAB32318.1	glutamyl-tRNA(Glu) reductase	0.471741	-0.502087	-0.518858	0.245803	0.0380867	0.184797
Metabolism	amino acids	CAA65978.1	phenylalanine ammonia-lyase	0.135021	-1.28332	-1.19825	0.350904	2.03044e-06	4.96637e-06
Metabolism	amino acids	BAJ95955.1	phenylalanine ammonia-lyase-like	-0.413348	-1.24169	-1.49271	0.0575249	2.03044e-06	1.21517e-06
Metabolism	amino acids	CAA89006.1	phenylalanine ammonia-lyase	0.0681538	-1.17309	-1.22187	0.48003	1.29764e-05	1.86436e-06
Metabolism	catalytic activity	BAJ91326.1	probable inactive purple acid phosphatase 27-like precursor	-0.0781407	-0.603541	-0.536006	0.325621	0.000127028	0.000126791
Metabolism	catalytic activity	BAJ85518.1	alpha/beta-Hydrolases superfamily protein	-0.240097	-0.43264	-0.55071	0.0455531	0.0268949	0.00167825
Metabolism	flavonoids	ACH42078.1	chalcone synthase	-0.014101	-0.799382	-0.441035	0.538497	0.0003638	0.0818701
Metabolism	flavonoids	ABQ58825.1	flavonoid O-methyltransferase	0.063739	-0.32323	-0.169268	0.429154	0.0187106	0.114868
Metabolism	flavonoids	BAJ93364.1	bisdemethoxycurcumin synthase-like	0.0538822	-0.363323	-0.304745	0.466691	0.0124117	0.0205409
Metabolism	hormones	BAJ87073.1	hydroxysteroid dehydrogenase 1B-like	0.176101	-0.255062	-0.286743	0.115432	0.026202	0.00713919
Metabolism	hormones	BAA09895.1	S-adenosylmethionine synthetase	-0.0372617	-0.184052	-0.110384	0.404619	0.0257823	0.0910124
Metabolism	lipids & sterols	BAJ85030.1	proactivator polypeptide-like 1	0.0791571	-0.435447	-0.164337	0.413637	0.0414688	0.184093
Metabolism	lipids & sterols	BAK01720.1	linoleate 9S-lipoxygenase-like	-0.337257	-0.292179	-0.260618	0.0075907	0.0172816	0.0190583
Metabolism	lipids & sterols	BAJ98970.1	GDSL esterase/lipase	-0.195873	-0.345434	-0.511935	0.0836488	0.00188226	0.00010733
Metabolism	lipids & sterols	ABG35744.1	very long chain fatty acid condensing enzyme CUT1	0.166823	-0.309986	-0.119995	0.156423	0.0172816	0.199618
Metabolism	others	BAJ87481.1	phosphate metabolism protein 8-like	-0.318043	-0.675038	-0.732733	0.196627	0.0122569	0.0146626
Metabolism	others	BAJ94870.1	acid phosphatase 1-like	-0.111433	-0.45849	-0.238071	0.339548	0.019183	0.139384
Metabolism	others	CAF31501.1	acid phosphatase	0.0794466	-0.370596	-0.000122545	0.432592	0.0239484	0.596816
Metabolism	polyamine	BAJ99865.1	polyamine oxidase	-0.0676729	-0.449124	0.0415525	0.47927	0.00227183	0.511128
Metabolism	polyamine	CAC42119.1	flavin containing polyamine oxidase (PAO)	-0.0539077	-0.436587	0.0527919	0.512187	0.00288965	0.487625
Metabolism	polyamine	BAJ96497.1	probable apyrase 3	-0.107645	-0.375612	-0.36654	0.253846	0.0432118	0.0338694
Metabolism	secondary metabolism	BAJ84889.1	probable O-methyltransferase 2	0.310724	-0.221829	0.343711	0.0241304	0.0489179	0.00159665
Metabolism	sugars	AFP72242.1	vacuolar invertase	0.0664185	-1.00194	-0.343803	0.535492	0.0177305	0.158061
Metabolism	sugars	AFP72239.1	fructan-fructan 1-fructosyltransferase	-0.143392	-0.802779	-0.516775	0.471798	0.00218622	0.0332373
Metabolism	sugars	AFP72240.1	sucrose:fructan 6-fructosyltransferase	-0.0267373	-0.540465	-0.331604	0.581285	0.00166014	0.0550546
Metabolism	sugars	BAJ98715.1	fructan 6-exohydrolase-like	-0.168894	-0.512461	-0.601549	0.356689	0.0196334	0.00331175
Metabolism	sugars	BAJ93214.1	sucrose:sucrose 1-fructosyltransferase-like	0.0558512	-0.36176	-0.304431	0.495698	0.0154514	0.0511871
Metabolism	sulfate	BAK06175.1	nucleotide pyrophosphatase/phosphodiesterase-like	-0.0746943	-0.75035	-0.613482	0.383539	0.000105674	0.000136632
Metabolism	sulfate	CAE46394.1	nucleotide pyrophosphatase/phosphodiesterase	-0.0511473	-0.638429	-0.513856	0.468194	0.000127028	0.000792992
Protein fate	modification	BAK00313.1	haloacid dehalogenase-like	-0.0316002	-0.446584	-0.441189	0.484571	0.0318022	0.0184264
Protein fate	proteolysis	BAJ87780.1	subtilisin-like protease	-0.359958	-0.399175	-0.663197	0.0747827	0.0355284	0.0022974
Protein fate	proteolysis	CAA10983.1	thiol protease	-0.247085	-0.369515	-0.552169	0.0541187	0.00780545	0.000518606
Protein fate	proteolysis	CAQ00111.1	papain-like cysteine proteinase	-0.142841	-0.280597	-0.11752	0.2424	0.0311691	0.269343
Protein fate	proteolysis	BAJ98696.1	E3 ubiquitin-protein ligase	0.0439663	-0.265071	-0.44689	0.484687	0.0489179	0.00106233
Protein fate	proteolysis	BAJ87896.1	aspartic proteinase nepenthesin-1-like	-0.0635942	-0.25946	-0.0542786	0.286255	0.0111103	0.361255
Signal transduction	calcium	BAJ94756.1	triadin-like	-0.160036	-0.377982	-0.290699	0.252866	0.0145843	0.0385317
Signal transduction	calcium	BAJ91569.1	calmodulin binding protein	0.0110953	-0.211751	-0.129004	0.463722	0.0218824	0.082462
Signal transduction	kinases	BAJ90324.1	probable serine/threonine-protein kinase	0.149742	-0.219502	-0.230797	0.109972	0.0194816	0.00804826
Signal transduction	kinases	BAJ95124.1	serine/threonine-protein kinase BLUS1	0.0184094	-0.199251	-0.168697	0.496441	0.0478389	0.0498518
Structural organization	cell wall	BAL44814.1	cellulose synthase-like CslF6	-0.134751	-0.952452	-1.08673	0.465428	0.0282046	0.0105469
Structural organization	cell wall	AAR29964.1	cellulose synthase catalytic subunit	-0.0818857	-0.86453	-0.755908	0.56686	0.00460661	0.0441101
Structural organization	cell wall	BAJ97774.1	probable cellulose synthase A catalytic	0.00684697	-0.755897	-0.682802	0.622401	0.000857102	0.000382371
Structural organization	cell wall	BAJ95917.1	glycine-rich cell wall structural protein-like	-0.0344518	-0.715043	-0.510775	0.603837	0.00775823	0.118232
Structural organization	cell wall	BAA94257.1	endo-1,4-beta-glucanase Cel1	-0.00254858	-0.567368	-0.522092	0.626279	0.00530831	0.00478854
Structural organization	cell wall	BAK00715.1	probable beta-1,4-xylosyltransferase IRX10L	-0.028049	-0.553283	-0.716119	0.538497	0.000835754	0.000382371
Structural organization	cell wall	BAJ92260.1	COBRA-like protein 3	-0.199141	-0.516859	-0.533043	0.274656	0.0426491	0.0325261
Structural organization	cell wall	BAJ96282.1	cellulose synthase A catalytic subunit 4	-0.0842633	-0.489497	-0.550632	0.515454	0.00688466	0.0443981
Structural organization	cell wall	BAJ97482.1	WAT1-related protein	0.317124	-0.472371	-0.512082	0.032186	0.0012127	0.000756838
Structural organization	cell wall	BAJ90216.1	fasciclin-like arabinogalactan protein 8	0.00569167	-0.462871	-0.345024	0.546481	0.000774758	0.00500384
Structural organization	cell wall	CAA63661.1	xyloglucan endotransglycosylase (XET)	0.0932547	-0.462684	-0.280885	0.366083	0.0038948	0.0408931
Structural organization	cell wall	BAJ86998.1	probable glucuronosyltransferase	0.128444	-0.413585	-0.512884	0.298417	0.0192022	0.000963958
Structural organization	cell wall	CAA63662.1	xyloglucan endotransglycosylase (XET)	0.269608	-0.339173	-0.167657	0.109972	0.0478343	0.106332
Structural organization	cell wall	BAJ88864.1	fasciclin-like arabinogalactan protein 8	0.126077	-0.315404	-0.108485	0.178553	0.00343449	0.168429
Structural organization	cell wall	BAJ88839.1	probable glycosyltransferase STELLO2	-0.00170606	-0.268542	-0.280608	0.474127	0.0128768	0.00548007
Structural organization	chromatin	ACD50315.1	histone deacetylase HD2 isoform 1	-0.301611	-0.478656	-0.533883	0.0697001	0.00322177	0.00130071
Structural organization	cytoskeleton	BAK01594.1	protein SPIRAL1-like 1	0.0285439	-0.406455	-0.237096	0.562065	0.00931633	0.0441101
Structural organization	cytoskeleton	BAK03519.1	tubulin alpha chain	-0.0726729	-0.391572	-0.373517	0.275596	0.000173458	0.000436527
Structural organization	cytoskeleton	CAM58984.1	beta tubulin 6	-0.0302554	-0.345444	-0.342553	0.454042	0.00267605	0.00171921
Structural organization	cytoskeleton	CAA69724.1	alpha-tubulin 2	0.0361833	-0.296045	-0.220143	0.484687	0.00756554	0.0255617
Structural organization	cytoskeleton	CAA67942.1	alpha-tubulin 1	0.0273192	-0.26654	-0.0916309	0.538497	0.0379325	0.28011
Structural organization	cytoskeleton	CAM58982.1	beta tubulin 4	0.00954535	-0.249042	-0.325501	0.538497	0.0244843	0.00220044
Transcription	transcription factors	BAJ87031.1	transcription factor PCF3-like	0.185556	-0.799442	-0.154928	0.549482	0.00807368	0.503663
Transcription	regulation	BAK06931.1	COP1-interacting protein 7	0.0241234	-0.474951	-0.480693	0.558644	0.000996153	0.00106233
Transcription	regulation	BAK02407.1	nucleolin 1	-0.373674	-0.286623	-0.362144	0.00636404	0.0318022	0.00395008
Transcription	mRNA spilicing	BAJ88434.1	splicing factor U2af small subunit B	-0.0110235	-0.274999	-0.112922	0.592084	0.0211404	0.189911
Transcription	mRNA spilicing	BAJ97640.1	pre-mRNA-splicing factor SLU7	-0.0225228	-0.140885	-0.10486	0.42431	0.0422262	0.0616388
Transporters	amino acid	CCJ47144.1	cationic amino acid transporter	-0.362073	-0.639159	-1.06361	0.152355	0.0494199	0.00364128
Transporters	energy	BAJ85086.1	mavicyanin-like	-0.0582236	-0.220754	-0.197691	0.36014	0.0239401	0.024279
Transporters	flavonoids	BAJ91927.1	protein DETOXIFICATION 35-like	-0.0385399	-0.480029	-0.416417	0.573504	0.00692972	0.0544886
Transporters	ions	CCJ47177.1	putative iron(III)-phytosiderophore uptake mediator (yellow stripe like transporter)	0.150748	-1.11581	-1.07726	0.49862	0.00899789	0.0129044
Transporters	ions	BAJ90473.1	zinc transporter 8-like	-0.456878	-0.430764	-0.677468	0.0252485	0.0205121	0.000705984
Transporters	ions	BAJ93220.1	ammonium transporter 2 member 1	-0.691659	-0.391676	-0.623961	0.000201791	0.00632883	0.000382371
Transporters	ions	BAJ98518.1	protein PLANT CADMIUM RESISTANCE 2-like	0.148274	-0.186819	-0.0330369	0.102669	0.0387725	0.430043
Transporters	lipid	BAJ93968.1	non-specific lipid-transfer protein-like	-0.229833	-0.860903	-0.77002	0.196663	0.00334449	0.00593125
Transporters	others	BAJ89607.1	sulfate transporter 3.1-like	-0.0504037	-0.820472	-0.980011	0.563613	0.00158699	6.15252e-05
Transporters	polyamine	BAJ93128.1	probable polyamine transporter	-0.102562	-0.958675	-1.27365	0.421294	0.00492339	0.00106233
Transporters	sugars	BAJ92224.1	polyol transporter 5-like	-0.170059	-0.495625	-0.767035	0.159919	0.000786803	0.000382371
Transporters	sugars	CAB75882.1	sucrose transporter 1	0.168859	-0.355083	-0.210762	0.233681	0.0259022	0.130759
Transporters	sugars	BAK07260.1	probable inositol transporter 2	0.176165	-0.185206	-0.104029	0.0735073	0.0344257	0.123726
Transporters	vesicle	BAJ95155.1	syntaxin-52	-0.082565	-0.306505	-0.324035	0.306128	0.00896114	0.00353597
Unknown		BAJ96526.1	predicted protein	-0.016581	-0.717454	-0.676329	0.612377	0.00833964	0.0203513
Unknown		BAJ86921.1	predicted protein	0.00134117	-0.685537	-0.69407	0.517975	0.0167269	0.00895034
Unknown		BAJ94438.1	predicted protein	-0.474245	-0.581281	-0.542479	0.00310275	0.00314955	0.00462876
Unknown		BAJ93610.1	predicted protein	-0.141524	-0.427901	-0.392223	0.432592	0.0252925	0.110533
Unknown		BAJ85183.1	predicted protein	0.1429	-0.27966	-0.307516	0.252396	0.0360407	0.0330225
Unknown		BAJ99577.1	predicted protein	-0.0824853	-0.278111	-0.158684	0.230907	0.0393563	0.118232
Higher in WT24
Cell growth	DNA repair	ADK35366.1	poly(ADP-ribose) polymerase	0.359839	0.360313	0.122889	0.00800796	0.00143248	0.138559
Cell growth	cell growth	BAJ97935.1	embryonic protein DC-8-like	0.564025	0.452617	0.342645	0.00287897	0.01551	0.00841413
Cell growth	PCD	BAK05821.1	programmed cell death protein 4	0.336327	1.10728	1.07925	0.306807	0.00024356	0.000242288
Cell growth	PCD	BAK04024.1	programmed cell death protein 4	1.14528	1.71096	1.45891	0.00310275	0.000857102	0.0275892
Disease/defense	defense related	AAW03319.1	Hs1	0.202644	0.640334	0.514989	0.178553	0.000483781	0.000763661
Disease/defense	defense related	AAA18586.1	chitinase	0.372486	0.677912	0.497022	0.145315	0.00200058	0.000768465
Disease/defense	detoxification	AAA32973.1	peroxidase BP 1	0.397879	0.55579	0.366924	0.196663	0.0106131	0.184093
Disease/defense	stress response	BAJ97590.1	mannose-6-phosphate isomerase 1-like	0.0579057	0.24215	0.225054	0.414072	0.0412199	0.0299981
Disease/defense	stress response	BAK07401.1	dessication-induced 1VOC superfamily protein	0.414108	0.348201	0.203927	0.0278085	0.0244732	0.0683108
Disease/defense	stress response	BAK05046.1	late embryogenesis abundant protein 1-like	0.290818	0.349581	0.21374	0.130382	0.0289774	0.154713
Disease/defense	stress response	ACH89910.1	late embryogenesis abundant protein	0.584554	0.491278	0.37263	0.000301541	0.00559524	0.00677739
Disease/defense	stress response	ADB54810.1	universal stress protein 23267	0.163017	0.627614	0.477446	0.201228	0.00027397	0.00177961
Disease/defense	stress response	BAJ98613.1	hypoxia-responsive family protein	0.150986	0.899515	0.884171	0.283174	0.000127028	4.10358e-05
Disease/defense	stress response	ADB54818.1	universal stress protein 1561 [Hordeum vulgare subsp. vulgare]	-0.0151692	0.918308	1.00554	0.483557	0.00147454	0.00106233
Disease/defense	stress response	BAK03626.1	wound-responsive family protein	0.0733385	1.38092	1.5007	0.451917	0.000348896	0.000391431
Disease/defense	stress response	AAV65310.1	universal stress protein	0.0551647	1.88138	1.73582	0.514278	0.00015352	0.000307689
Energy	citric acid cycle	BAK05294.1	phosphoenolpyruvate carboxylase	0.186904	0.233877	0.200718	0.107875	0.0473933	0.045478
Energy	electron transport chain	BAK02666.1	NADH--cytochrome b5 reductase	0.0772688	0.184003	0.0972658	0.223205	0.0219433	0.120513
Energy	fermentation	AAG42526.1	alcohol dehydrogenase	0.0908623	0.597934	0.748716	0.429333	0.00166761	0.000382371
Energy	fermentation	CAB51640.1	alcohol dehydrogenase	0.171807	0.798049	0.797504	0.104424	1.39972e-05	5.76129e-06
Energy	fermentation	AAK49116.1	alcohol dehydrogenase	0.153884	0.883071	0.814835	0.19257	6.50971e-05	3.63483e-05
Energy	fermentation	AAC19336.1	alcohol dehydrogenase 1	0.153721	0.902342	0.838039	0.201581	6.59281e-05	2.50151e-05
Energy	fermentation	CAA31231.1	alcohol dehydrogenase	0.217919	0.983033	0.994747	0.202122	0.000127028	7.45513e-06
Energy	fermentation	BAJ94428.1	pyruvate decarboxylase 2	0.227836	1.09219	1.1181	0.0836488	6.38768e-06	2.34438e-06
Energy	fermentation	AAG42504.1	alcohol dehydrogenase	0.22976	1.15185	1.23958	0.200122	0.000127028	1.62495e-06
Energy	fermentation	BAK04101.1	pyruvate decarboxylase 2	0.255249	1.39647	1.40349	0.102787	2.03044e-06	9.56846e-07
Energy	fermentation	P22988.1	L-lactate dehydrogenase A	0.153202	0.722997	0.718396	0.200514	0.000127028	9.53166e-05
Energy	fermentation	P22989.1	L-lactate dehydrogenase B	0.146919	0.756333	0.744392	0.227448	0.000127028	9.53166e-05
Energy	glycolysis	BAJ85819.1	pyrophosphate--fructose 6-phosphate 1-phosphotransferase	0.109228	0.973027	1.11057	0.525114	0.0039895	1.49897e-05
Energy	glycolysis	ACO44685.1	fructose-bisphosphate aldolase	-0.00228833	0.204924	0.101392	0.459765	0.0357827	0.160023
Energy	glycolysis	BAJ85672.1	pyruvate kinase	0.141938	0.264236	0.263273	0.135267	0.00846439	0.00507301
Energy	photosynthesis	P52894.1	alanine aminotransferase 2	0.111012	0.3047	0.21442	0.183132	0.0018641	0.0140864
Metabolism	amino acids	BAJ95363.1	aspartate aminotransferase	0.184573	0.265854	0.221762	0.131921	0.0407956	0.0364724
Metabolism	catalytic activity	BAJ95743.1	probable inactive purple acid phosphatase 1	0.330479	0.293357	0.353683	0.0335583	0.0268949	0.00455349
Metabolism	hormones	AFO63022.1	ACC oxidase	0.134717	1.15505	0.757486	0.399737	0.000127028	8.79332e-05
Metabolism	lipids & sterols	BAJ97467.1	12-oxophytodienoate reductase 1-like	0.0359109	0.47692	-0.0240692	0.530951	0.0473933	0.559164
Metabolism	lipids & sterols	BAJ99899.1	stearoyl-[acyl-carrier-protein] 9-desaturase 1	0.0690935	1.83443	1.55971	0.562693	0.000364527	0.000474274
Metabolism	lipids & sterols	BAJ89133.1	GDSL esterase/lipase	0.278182	1.30765	-0.960858	0.451917	0.0311691	0.0183272
Metabolism	nitrogen	AAK55410.1	2-on-2 hemoglobin	0.0731769	0.486392	0.279857	0.379088	0.000500683	0.0184373
Metabolism	secondary metabolism	BAJ96250.1	cytochrome P450	0.0143931	0.427579	-0.0448439	0.520988	0.0245436	0.457798
Metabolism	secondary metabolism	BAK00283.1	isoflavone 2'-hydroxylase-like	0.145581	0.583771	0.622315	0.228355	0.00805417	0.00356091
Metabolism	sugars	AFF58883.1	arabinoxylan arabinofuranohydrolase [Hordeum vulgare]	0.109645	0.267077	0.152071	0.237552	0.0249623	0.104898
Metabolism	sugars	BAJ85825.1	glucose and ribitol dehydrogenase homolog	0.224679	0.299736	0.0978399	0.112526	0.0389182	0.296477
Metabolism	sugars	CAZ64535.1	sucrose synthase	0.0800329	0.625002	0.490153	0.407591	0.000301887	0.00124594
Metabolism	sugars	AFV30645.1	alpha-amylase 2	0.319203	0.654183	1.09499	0.274377	0.0205121	0.00856014
Metabolism	sugars	AAR18251.1	beta-amylase 1	0.569447	0.851829	0.57493	0.145909	0.000603846	0.0050906
Metabolism	sugars	CAA72144.1	alpha-amylase	0.167376	0.857527	0.637613	0.259478	0.000173458	0.000379436
Metabolism	sugars	BAA09793.1	beta-amylase	0.40503	0.910499	0.750668	0.152355	0.00628376	0.134083
Metabolism	sugars	BAK04813.1	aldose 1-epimerase-like	0.263163	0.913036	0.414895	0.244009	0.00688466	0.0947004
Protein fate	modification	BAJ91012.1	probable protein phosphatase	0.189017	0.251665	0.245339	0.109988	0.0359297	0.0222044
Protein fate	proteolysis	Q40066.1	serpin-ZX	0.197036	0.249618	0.198373	0.0881946	0.0257823	0.0406936
Protein fate	proteolysis	AAA85036.1	cysteine proteinase EPB2 precursor [Hordeum vulgare subsp. vulgare]	0.445829	0.461009	0.472774	0.0747827	0.0252925	0.00130071
Protein fate	proteolysis	AFR78144.1	amylase subtilisin inhibitor alpha	0.35288	0.697022	0.894663	0.230907	0.0174622	0.0889648
Protein fate	proteolysis	AAA32970.1	protease inhibitor	0.561751	0.749756	0.894263	0.213335	0.00107906	6.38316e-05
Protein fate	proteolysis	CAA66232.1	protein z-type serpin	0.548801	0.915215	0.328344	0.189632	0.00129527	0.197333
Protein fate	proteolysis	Q43492.2	Serpin-Z7	0.775906	1.33384	0.595685	0.193022	0.000227935	0.0366619
Protein fate	proteolysis	BAK05789.1	E3 ubiquitin protein ligase DRIP2-like	0.888659	1.42884	0.888659	0.0073855	0.00390636	0.00391011
Protein fate	proteolysis	P32936.2	trypsin inhibitor CMb	0.3152	1.4689	-0.0298121	0.375041	5.51023e-05	0.576573
Signal transduction	kinases	BAJ87957.1	SnRK1 gamma subunit	0.0305186	0.336388	0.318272	0.556756	0.0479408	0.0251077
Structural organization	cytoskeleton	BAJ98146.1	myosin IB heavy chain	0.250329	0.298229	0.124802	0.0866959	0.0349055	0.213325
Structural organization	chromatin	BAK03854.1	actin-related protein 6	0.236706	0.651868	0.425985	0.129911	0.00026554	0.0026839
Transcription	mRNA processing	BAJ96428.1	protein WHAT'S THIS FACTOR 1 homolog	0.236518	0.21749	0.103517	0.0582611	0.0448206	0.184093
Transcription	mRNA spilicing	BAJ92028.1	polypyrimidine tract-binding protein homolog 1-like	-0.0424605	0.802292	1.05339	0.473426	0.00373485	0.00106233
Transporters	lipids	1LIP	lipid transfer protein	0.585259	0.814943	0.911064	0.23772	0.000863454	7.11416e-05
Transporters	others	BAJ96653.1	ABC transporter G family member	0.415087	0.610151	-0.201664	0.0949488	0.0249623	0.185124
Transporters	others	BAK07913.1	early nodulin-like protein	0.159397	1.57568	1.51789	0.398238	0.00064039	0.000634785
Unknown		BAJ86714.1	predicted protein	-0.504089	0.666509	-0.794752	0.0477571	0.0311601	0.00865336
Unknown		BAK01943.1	stem-specific protein TSJT1-like	0.114199	1.00798	0.866365	0.45909	0.000248617	0.000348642
Unknown		BAK07355.1	predicted protein	0.454272	1.08221	1.34749	0.0767916	0.00132221	0.000621056
Unknown		BAK00263.1	predicted protein	0.0379431	1.36615	1.33313	0.535204	1.02963e-05	1.62495e-06

## Sheet: DAP HO24-HO
Differentially accumulated proteins between overexpresed hypoxia (HO24) and overexpresed (HO) barley seedling.
Functional category	Sub category	Accession NO.	Protein name	HO24/HO	HO24/HO	HO/WT	WT24/WT	HO24/WT	HO/WT	WT24/WT	HO24/WT
				log ratio	p value	log ratio			p value
Lower in HO24 seedling
Cell growth	cell growth	BAJ99486.1	aberrant root formation protein 4	-1.27269	0.0116198	1.15544	0.282213	-0.117247	0.0301852	0.661187	0.520179
Cell growth	cell growth	BAK07743.1	FRIGIDA interacting protein 1	-0.571361	0.0186215	0.383177	0.130747	-0.188183	0.0836488	0.506831	0.161826
Cell growth	cell growth	BAK07648.1	CLIP-associated protein	-0.328413	0.0440433	0.181529	0.0417675	-0.146884	0.239269	0.747021	0.271009
Cell growth	cell growth	BAK03902.1	alpha-N-acetylglucosaminidase-like	-0.307568	0.0166482	0.288702	0.12205	-0.0188654	0.0106958	0.23409	0.456732
Cell growth	cell growth	BAK04667.1	protein KINESIN LIGHT CHAIN-RELATED 1	-0.278755	0.0214897	0.259781	0.00281958	-0.018974	0.0657014	0.752589	0.451438
Cell growth	cell growth	BAJ95987.1	tetraspanin-3	-0.27782	0.015697	0.126164	-0.192034	-0.151656	0.199286	0.136954	0.110154
Cell growth	cell growth	ABB13323.1	phytochrome B	-0.247228	0.0263387	0.10298	-0.0358182	-0.144248	0.312802	0.744174	0.181974
Cell growth	cell growth	BAJ88305.1	protein FLX-like 3	-0.180345	0.0352791	0.163412	0.0622259	-0.0169325	0.146675	0.640277	0.512942
Cell growth	cell growth	BAJ98717.1	coiled-coil domain-containing protein 124	-0.162984	0.0482645	0.222475	0.0837203	0.0594905	0.0398542	0.433023	0.315205
Cell growth	cell growth/division	BAJ99368.1	cell division protein FtsZ homolog 2-2	-0.4472	0.0291091	0.243464	0.0500199	-0.203736	0.159957	0.800907	0.341162
Cell growth	cell growth/division	BAJ90449.1	protein NUCLEAR FUSION DEFECTIVE 4-like	-0.50424	0.0299143	0.140755	-0.166533	-0.363485	0.414716	0.605314	0.107669
Cell growth	cell growth/division	BAK00075.1	cysteine-rich repeat secretory protein	-0.476357	0.0108981	-0.294028	0.246299	-0.770385	0.232253	0.491297	7.51147e-05
Cell growth	cell growth/division	BAJ91014.1	protein NUCLEAR FUSION DEFECTIVE 4-like	-0.302678	0.0320798	0.0419469	-0.286821	-0.260731	0.53264	0.0822928	0.0753755
Cell growth	DNA repair	ADK35366.1	poly(ADP-ribose) polymerase	-0.23695	0.0375794	0.359839	0.360313	0.122889	0.00800796	0.00143248	0.138559
Cell growth	DNA replication	BAJ90262.1	kinetochore protein NDC80 homolog	-0.378985	0.0287205	0.165145	-0.00919588	-0.21384	0.209745	0.762786	0.111843
Cell growth	DNA replication	BAK02054.1	cell division control protein 48 homolog E-like	-0.373421	0.00337308	0.20398	0.134651	-0.16944	0.0747827	0.261456	0.0556853
Cell growth	DNA replication	BAK05443.1	histone acetyltransferase type B	-0.200179	0.0153716	0.148938	0.087937	-0.0512415	0.086883	0.344877	0.324871
Cell growth	PCD	CBX26642.1	vacuolar processing enzyme 4	-0.773321	0.000232704	0.0578987	-0.574035	-0.715422	0.593644	0.444961	0.0334159
Cell growth	PCD	BAK00741.1	metacaspase-1-like	-0.608778	0.0440433	0.415604	-0.17571	-0.193174	0.112383	0.502791	0.234794
Cell growth	PCD/polyamines	BAJ85075.1	primary amine oxidase-like	-0.192537	0.0467638	-0.21937	-0.0997773	-0.411907	0.0517698	0.555089	0.0019979
Disease/defense	defense related	BAJ92318.1	probable protein phosphatase 2C	-0.7031	0.0440433	0.260852	-0.00856633	-0.442247	0.338087	0.773849	0.163757
Disease/defense	defense related	ACZ65490.1	MLA18-2 /39-1	-0.599711	0.0375794	0.102364	-0.0162669	-0.497347	0.471634	0.750528	0.0686095
Disease/defense	defense related	BAK07656.1	nudix hydrolase 15	-0.561547	0.0378968	0.390015	0.166025	-0.171532	0.0924784	0.451711	0.210519
Disease/defense	defense related	BAK08163.1	chitinase 5	-0.501049	0.0415172	-0.312986	0.652093	-0.814035	0.253432	0.0888826	7.2142e-05
Disease/defense	defense related	CAA88618.1	pathogenesis-related protein type-1	-0.466468	0.0155867	0.136008	0.0252722	-0.33046	0.556756	0.826999	0.411621
Disease/defense	defense related	BAJ93415.1	NDR1/HIN1-like protein 12	-0.452769	0.0232705	-0.0365176	-0.315968	-0.489286	0.467948	0.13044	0.0166072
Disease/defense	defense related	BAK01044.1	pathogenesis-related protein 1-14	-0.393027	0.00797378	-0.0744164	-0.0315506	-0.467444	0.580915	0.821497	0.270569
Disease/defense	defense related	BAJ84837.1	chaperone protein ClpD1	-0.392025	0.00252648	0.0909112	-0.0920035	-0.301114	0.536149	0.768258	0.265169
Disease/defense	defense related	BAK01773.1	BAHD acyltransferase DCR	-0.366589	0.00227344	-0.164305	-0.619399	-0.530895	0.16011	0.000127028	0.000364949
Disease/defense	defense related	BAJ90659.1	jasmonate induced protein	-0.324387	0.0268966	-0.248594	-0.0979336	-0.572981	0.0857119	0.600432	0.000577226
Disease/defense	defense related	BAJ86197.1	chaperone protein ClpD1	-0.31639	0.0146825	0.0436725	-0.118776	-0.272717	0.579978	0.72492	0.262937
Disease/defense	defense related	AAM22830.1	CI2C [serine-type endopeptidase inhibitor activity]	-0.312255	0.0167355	-0.915967	-0.105056	-1.22822	7.53974e-06	0.741121	1.86436e-06
Disease/defense	defense related	BAK02267.1	xylanase inhibitor protein 1	-0.308876	0.0499124	-0.0871854	0.106746	-0.396061	0.38168	0.679075	0.00530845
Disease/defense	defense related	BAK05297.1	protein PMR5-like	-0.289968	0.0440433	0.077337	-0.123746	-0.212631	0.315591	0.324522	0.0314997
Disease/defense	defense related	BAJ85180.1	Acyl-[acyl-carrier-protein] desaturase 5	-0.267438	0.0303322	0.019854	0.00335911	-0.247584	0.579978	0.744174	0.0460593
Disease/defense	defense related	BAK03386.1	ricin B-like lectin R40G3	-0.254987	0.0440433	0.103946	-0.298643	-0.151042	0.330257	0.0597325	0.18625
Disease/defense	defense related	CAF22241.1	soluble acid invertase	-0.250479	0.0468927	0.0621367	-0.288465	-0.188342	0.484687	0.08582	0.177153
Disease/defense	defense related	AEV12220.1	RIN4	-0.227967	0.0440433	0.00982041	0.00940624	-0.218147	0.508236	0.744174	0.0556853
Disease/defense	defense related	BAJ90781.1	jasmonate induced protein	-0.173936	0.0466549	-0.0397756	-0.0306352	-0.213712	0.422405	0.744174	0.027404
Disease/defense	defense related	BAJ91041.1	chitin elicitor-binding protein-like	-0.1173	0.0440433	0.111585	0.0563786	-0.00571469	0.114807	0.49377	0.463925
Disease/defense	detoxification	BAJ84987.1	Peroxidase 2	-1.27848	0.000243095	0.0190318	0.654982	-1.25944	0.621876	0.08582	0.000141567
Disease/defense	detoxification	BAK03677.1	peroxidase-like	-0.821955	0.00224335	0.662165	-0.0437805	-0.15979	0.252866	0.820495	0.508895
Disease/defense	detoxification	BAJ92222.1	thiosulfate sulfurtransferase 18-like	-0.605412	0.000185846	0.558363	-0.268117	-0.047049	0.00024993	0.0501521	0.378565
Disease/defense	detoxification	BAJ86089.1	Peroxidase 2	-0.58829	0.0437924	-0.0568883	0.46307	-0.645178	0.560088	0.201941	0.000407999
Disease/defense	detoxification	BAJ89530.1	Peroxidase 2	-0.552215	0.0173265	-0.12205	-0.22361	-0.674265	0.493472	0.671277	0.0224788
Disease/defense	detoxification	BAJ98260.1	peroxidase 45-like	-0.509137	0.0180777	0.351654	-0.0253694	-0.157483	0.0998426	0.752589	0.220858
Disease/defense	detoxification	Q01548.1	Peroxidase 2	-0.427625	0.00295229	-0.390196	0.346309	-0.817822	0.0252485	0.496166	6.90288e-05
Disease/defense	detoxification	CAA05897.1	peroxidase	-0.412975	0.00568598	-0.368563	0.303961	-0.781538	0.0230149	0.530582	7.51147e-05
Disease/defense	detoxification	BAJ86378.1	peroxidase 21-like	-0.324429	0.011878	0.0929963	-0.201761	-0.231433	0.262111	0.0864417	0.024279
Disease/defense	detoxification	BAJ89426.1	aldehyde dehydrogenase family 3	-0.286802	0.0489486	0.118946	-0.20464	-0.167856	0.264213	0.261418	0.147569
Disease/defense	stress response	BAJ89826.1	heptahelical transmembrane protein ADIPOR1	-1.4826	0.00205095	-0.462235	-1.2674	-1.94483	0.0854152	0.00141513	0.00111762
Disease/defense	stress response	CAA88559.1	RBP1 - glycine-rich RNA binding protein	-0.957033	0.0327281	0.0408715	0.305824	-0.916162	0.600859	0.616989	0.0425941
Disease/defense	stress response	BAJ98061.1	transcriptional corepressor SEUSS-like	-0.895556	0.0466549	0.0586785	-0.643488	-0.836877	0.536308	0.062285	0.0142294
Disease/defense	stress response	BAJ85306.1	jasmonic acid-amido synthetase JAR2-like	-0.871116	0.000670862	0.277286	-0.257069	-0.59383	0.245991	0.470893	0.0491105
Disease/defense	stress response	BAK04875.1	galactinol synthase	-0.779885	0.00331763	-0.0475931	-0.762525	-0.827478	0.590621	0.0135384	0.0245983
Disease/defense	stress response	BAK03083.1	DNAj protein homolog 2-like	-0.718788	6.92099e-05	0.0750809	-0.525368	-0.643707	0.431094	0.00141179	0.00051776
Disease/defense	stress response	BAJ89693.1	abscisic stress-ripening protein 1	-0.705358	0.00519604	-0.11591	-1.06059	-0.821268	0.541968	0.000602391	0.035456
Disease/defense	stress response	BAJ93244.1	BAG family molecular chaperone regulator 3-like	-0.537921	0.00070253	-0.0726039	-0.569123	-0.610525	0.49264	0.00063035	0.00116232
Disease/defense	stress response	BAK03678.1	stress-associated endoplasmic reticulum protein 2	-0.497067	0.0008948	-0.176068	-0.544565	-0.673135	0.152355	0.0081543	0.000382371
Disease/defense	stress response	AEB26582.1	heat shock factor A1a	-0.376691	0.0497136	0.307528	0.0902928	-0.0691623	0.114807	0.629307	0.423811
Disease/defense	stress response	BAK06506.1	BURP domain-containing protein 3	-0.365342	0.0150199	0.0494258	-0.654219	-0.315916	0.581117	0.08582	0.271729
Disease/defense	stress response	ABI13376.1	WRKY transcription factor 10	-0.35022	0.0433393	0.162111	0.103194	-0.188109	0.196627	0.533499	0.122555
Disease/defense	stress response	BAJ93615.1	PLAT domain-containing protein 3-like	-0.350154	0.0498536	0.0581114	-0.0238845	-0.292043	0.455172	0.747021	0.0556853
Disease/defense	stress response	BAJ98519.1	nudix hydrolase 2	-0.220266	0.0307019	0.0622401	0.034303	-0.158026	0.38873	0.7407	0.0851848
Disease/defense	stress response	BAJ91943.1	dnaJ protein homolog	-0.207232	0.0139406	0.123628	-0.215864	-0.0836043	0.146675	0.0194816	0.207053
Disease/defense	stress response	BAJ86638.1	universal stress protein PHOS32-like	-0.192816	0.0352184	0.146166	0.0291577	-0.04665	0.146575	0.744174	0.392981
Disease/defense	stress response	AAN17454.1	hypersensitive-induced reaction protein 4	-0.135992	0.0440433	0.0465583	-5.57575e-05	-0.0894337	0.430562	0.744174	0.217188
Disease/defense	stress response	BAK01478.1	altered inheritance rate of mitochondria protein 25	-0.119031	0.0440433	0.138752	0.0165654	0.0197217	0.100669	0.744174	0.471445
Energy	citric acid cycle	BAJ85000.1	3-ketoacyl-CoA synthase 20-like	-0.908253	3.25246e-05	0.021547	-0.860677	-0.886706	0.602915	4.68155e-05	0.000119802
Energy	citric acid cycle	BAJ93490.1	phosphoenolpyruvate carboxykinase (ATP)-like	-0.304478	0.044931	0.0870423	-0.11847	-0.217436	0.391323	0.446952	0.0441623
Energy	citric acid cycle	BAJ87894.1	3-ketoacyl-CoA synthase 10	-0.280383	0.0139811	0.214011	0.0422971	-0.0663726	0.0521798	0.667639	0.286557
Energy	citric acid cycle	BAJ87123.1	phosphoenolpyruvate carboxylase	-0.179603	0.0440433	0.217733	-0.0156792	0.0381295	0.0599498	0.744174	0.423519
Energy	electron transport chain	BAJ86452.1	ATP synthase protein I-like protein	-0.630029	0.00051277	0.433236	0.0155201	-0.196793	0.00685304	0.820586	0.30202
Energy	glyoxylate cycle	BAJ88379.1	malate synthase	-0.283086	0.025132	-0.1515	-0.216349	-0.434586	0.515454	0.692796	0.259877
Energy	Pentose Phosphate Pathway	BAJ96325.1	ribose-5-phosphate isomerase 2	-0.157477	0.0440433	0.0398029	-0.0608547	-0.117674	0.460152	0.599145	0.136396
Energy	photosynthesis	P13653.1	NADPH-protochlorophyllide oxidoreductase B	-1.24123	2.90614e-07	0.586599	-0.580928	-0.654627	0.196663	0.347102	0.0155063
Energy	photosynthesis	AAB32318.1	glutamyl-tRNA(Glu) reductase	-0.9906	0.000243095	0.471741	-0.502087	-0.518858	0.245803	0.0380867	0.184797
Energy	photosynthesis	BAJ96767.1	Photosystem II 10 kDa polypeptide	-0.815799	0.00196428	0.406751	-0.424659	-0.409048	0.299919	0.506831	0.2769
Energy	photosynthesis	BAJ92812.1	photosystem II reaction center W protein	-0.71354	0.0149616	0.00200097	-0.328885	-0.711539	0.497935	0.130335	0.00412109
Energy	photosynthesis	BAJ89198.1	light-regulated protein	-0.551235	0.00051277	0.302873	-0.282798	-0.248362	0.23878	0.457161	0.266604
Energy	photosynthesis	ADB97492.1	NADPH-protochlorophyllide oxidoreductase B	-0.281035	0.0242168	0.152175	-0.0746842	-0.12886	0.252866	0.679075	0.158612
Metabolism	amino acids	CAA65978.1	phenylalanine ammonia-lyase	-1.33327	1.71015e-07	0.135021	-1.28332	-1.19825	0.350904	2.03044e-06	4.96637e-06
Metabolism	amino acids	CAA89006.1	phenylalanine ammonia-lyase	-1.29003	1.71015e-07	0.0681538	-1.17309	-1.22187	0.48003	1.29764e-05	1.86436e-06
Metabolism	amino acids	BAJ95955.1	phenylalanine ammonia-lyase-like	-1.07936	3.98921e-06	-0.413348	-1.24169	-1.49271	0.0575249	2.03044e-06	1.21517e-06
Metabolism	amino acids	CAA89007.1	phenylalanine ammonia-lyase, partial [Hordeum vulgare subsp. vulgare]	-1.05398	3.98921e-06	-0.389151	-1.19852	-1.44313	0.148345	2.03044e-06	1.62495e-06
Metabolism	amino acids	BAJ89332.1	asparagine synthetase domain-containing protein 1	-0.767587	0.0340378	0.465916	0.216993	-0.301671	0.111973	0.469213	0.14262
Metabolism	amino acids	AAO39048.1	asparagine synthetase 2	-0.595135	0.0131302	0.179884	0.12245	-0.415251	0.518902	0.793862	0.118232
Metabolism	amino acids	BAJ92574.1	dihydrofolate synthetase	-0.421134	0.0171489	0.280401	-0.0187239	-0.140732	0.0458478	0.750528	0.206749
Metabolism	amino acids	AER62612.1	delta-1-pyrroline-5-carboxylate synthase-like	-0.308485	0.0256453	0.290433	0.159743	-0.0180521	0.0789459	0.352722	0.461273
Metabolism	amino acids	BAK02976.1	homocysteine S-methyltransferase 3	-0.26905	0.0201397	0.198164	0.214684	-0.0708856	0.251041	0.473662	0.465053
Metabolism	catalytic activity	BAJ91326.1	probable inactive purple acid phosphatase 27-like precursor	-0.457865	0.000793957	-0.0781407	-0.603541	-0.536006	0.325621	0.000127028	0.000126791
Metabolism	catalytic activity	BAJ86281.1	bark storage protein A-like	-0.377658	0.00790391	-0.185394	-0.45179	-0.563051	0.434176	0.341222	0.0884175
Metabolism	catalytic activity	BAJ85518.1	alpha/beta-Hydrolases superfamily protein	-0.310613	0.0173066	-0.240097	-0.43264	-0.55071	0.0455531	0.0268949	0.00167825
Metabolism	catalytic activity	BAJ98724.1	purple acid phosphatase 3-like	-0.175849	0.0440433	-0.0361032	-0.0828219	-0.211952	0.467296	0.5143	0.0314997
Metabolism	cofactors	BAJ88550.1	molybdopterin synthase sulfur carrier	-0.682886	0.0167355	0.680388	0.431173	-0.00249777	0.144695	0.526241	0.595447
Metabolism	cofactors	BAK04977.1	nicotinate-nucleotide pyrophosphorylase [carboxylating]	-0.266576	0.026256	0.10985	-0.00153391	-0.156726	0.277844	0.832276	0.145424
Metabolism	flavonoids	ABQ58825.1	flavonoid O-methyltransferase	-0.233007	0.0431264	0.063739	-0.32323	-0.169268	0.429154	0.0187106	0.114868
Metabolism	flavonoids	BAJ87046.1	flavonoid O-methyltransferase	-0.200553	0.0385502	0.248375	0.045746	0.0478225	0.0851763	0.724473	0.451949
Metabolizm	flavonoids	BAJ93364.1	bisdemethoxycurcumin synthase-like	-0.358627	0.00292277	0.0538822	-0.363323	-0.304745	0.466691	0.0124117	0.0205409
Metabolism	hormones	BAK03675.1	serine/threonine-protein phosphatase BSL2	-0.509738	0.0289509	0.230159	-0.216397	-0.279579	0.251937	0.473662	0.165346
Metabolism	hormones	BAK00379.1	cytosolic sulfotransferase 15-like	-0.47112	0.0463888	0.402148	0.201069	-0.0689718	0.107148	0.424204	0.456271
Metabolism	hormones	BAJ87073.1	hydroxysteroid dehydrogenase 1B-like	-0.462844	0.00138045	0.176101	-0.255062	-0.286743	0.115432	0.026202	0.00713919
Metabolism	hormones	BAK01417.1	serine/threonine-protein phosphatase PP1	-0.398119	0.00758255	0.163617	0.186602	-0.234502	0.242848	0.351811	0.100806
Metabolism	hormones/flavonoid	BAJ87701.1	probable 2-oxoglutarate-dependent dioxygenase	-0.216069	0.0279873	0.236707	0.101985	0.0206379	0.0335583	0.341222	0.48494
Metabolism	lipids & sterols	BAJ95686.1	probable ethanolamine kinase	-0.24445	0.00987745	0.0906981	-0.128554	-0.153752	0.277962	0.341222	0.0974047
Metabolism	lipids & sterols	ABF51009.1	very long chain fatty acid condensing enzyme CUT1	-0.537032	0.00215745	0.288749	-0.229268	-0.248282	0.112427	0.08582	0.0897814
Metabolism	lipids & sterols	BAJ93552.1	probable protein S-acyltransferase 15	-0.534416	0.0246118	0.307237	0.0592783	-0.227179	0.153851	0.745139	0.171744
Metabolism	lipids & sterols	BAK05541.1	fatty acid amide hydrolase-like	-0.451333	0.0415248	0.131389	0.0211999	-0.319944	0.505752	0.823173	0.265538
Metabolism	lipids & sterols	BAJ87991.1	GDSL esterase/lipase	-0.450567	0.0296653	0.190817	0.00754807	-0.25975	0.24022	0.766438	0.126409
Metabolism	lipids & sterols	BAJ93763.1	12-oxophytodienoate reductase 5	-0.376162	0.0393688	0.141381	0.35918	-0.234781	0.508537	0.525501	0.394266
Metabolism	lipids & sterols	BAK00039.1	GDSL-like lipase/acylhydrolase superfamily protein	-0.291845	0.01941	-0.609427	-0.366188	-0.901272	0.00558146	0.201201	0.000359585
Metabolism	lipids & sterols	ABV22587.1	fiddlehead	-0.289477	0.00944505	0.184915	0.0144632	-0.104562	0.0789459	0.747781	0.153537
Metabolism	lipids & sterols	ABG35744.1	very long chain fatty acid condensing enzyme CUT1	-0.286818	0.0163908	0.166823	-0.309986	-0.119995	0.156423	0.0172816	0.199618
Metabolism	lipids & sterols	BAJ86655.1	long-chain-alcohol oxidase FAO1-like	-0.235488	0.0440433	0.0922175	0.103156	-0.143271	0.323112	0.506831	0.160507
Metabolism	lipids & sterols	BAJ98570.1	probable lipoxygenase 6	-0.176077	0.0464247	-0.06503	0.0139507	-0.241107	0.32041	0.744174	0.0290956
Metabolizm	lipids & sterols	BAJ89133.1	GDSL esterase/lipase	-1.23904	0.0460893	0.278182	1.30765	-0.960858	0.451917	0.0311691	0.0183272
Metabolizm	lipids & sterols	BAJ98970.1	GDSL esterase/lipase	-0.316062	0.00314117	-0.195873	-0.345434	-0.511935	0.0836488	0.00188226	0.00010733
Metabolism	others	BAJ91919.1	probable carbohydrate esterase	-0.266402	0.032125	0.0683272	-0.00670606	-0.198075	0.460152	0.809111	0.141647
Metabolism	polyamine	BAJ96465.1	probable apyrase 3	-0.271329	0.0237827	-0.0362191	-0.283629	-0.307549	0.42431	0.08582	0.0320964
Metabolism	secondary metabolism	BAJ91171.1	cytochrome P450	-1.63044	0.00407046	0.513291	0.952185	-1.11715	0.482469	0.061019	0.283213
Metabolism	secondary metabolism	BAJ88539.1	SAM-dependent methyltransferase	-1.33808	0.00614229	1.13481	0.528691	-0.203266	0.0363246	0.5124	0.474564
Metabolism	secondary metabolism	BAJ91762.1	codeine O-demethylase	-0.515334	0.0318704	-0.150425	-0.100287	-0.665759	0.391323	0.70374	0.0319788
Metabolism	secondary metabolism	BAJ98046.1	probable methyltransferase PMT16	-0.498949	0.00051277	0.141483	-0.316282	-0.357466	0.375275	0.266517	0.0278249
Metabolism	secondary metabolism	AAD32651.1	nicotianamine synthase 2	-0.491341	0.000645746	-0.0289426	-0.323431	-0.520283	0.428675	0.0564362	0.000965345
Metabolism	secondary metabolism	BAK02647.1	UDP-glycosyltransferase	-0.448791	0.00161723	0.0657817	-0.134888	-0.383009	0.554165	0.691323	0.0689878
Metabolism	secondary metabolism	BAK03125.1	flavin-containing monooxygenase FMO GS-OX-like 8	-0.43754	0.0247572	0.27961	-0.0435892	-0.157931	0.169318	0.784974	0.118232
Metabolism	secondary metabolism	BAK07395.1	berberine bridge enzyme-like 27	-0.37483	0.0409408	0.294671	0.0304405	-0.0801587	0.139831	0.770705	0.414308
Metabolism	secondary metabolism	BAJ87958.1	probable 4-coumarate--CoA ligase 4	-0.369288	0.020216	0.211239	-0.022654	-0.158049	0.137687	0.744174	0.16067
Metabolism	secondary metabolism	BAJ93917.1	DIBOA-glucoside dioxygenase BX6-like	-0.359955	0.0361321	0.143383	-0.0835507	-0.216571	0.267026	0.661122	0.101802
Metabolism	secondary metabolism	BAJ90970.1	cinnamoyl-CoA reductase 1-like	-0.312093	0.0396883	0.29612	0.10176	-0.0159726	0.128413	0.642394	0.566355
Metabolism	secondary metabolism	AHA11392.1	4-coumarate: CoA ligase	-0.246075	0.0440433	-0.0693572	-0.160907	-0.315433	0.293196	0.333791	0.0152389
Metabolism	secondary metabolism	BAJ97944.1	UDP-glycosyltransferase 88F4	-0.223474	0.025731	0.0972692	0.147872	-0.126205	0.301091	0.341222	0.194923
Metabolism	secondary metabolism	BAJ97498.1	cysteine desulfurase	-0.157254	0.0460944	0.0945018	0.0336892	-0.0627524	0.186872	0.681747	0.260383
Metabolism	sugars	BAJ99315.1	UDP-glucuronate 4-epimerase 6-like	-0.590449	0.0140507	0.102224	-0.270923	-0.488225	0.449091	0.350876	0.054359
Metabolism	sugars	BAJ98715.1	fructan 6-exohydrolase-like	-0.432655	0.0305079	-0.168894	-0.512461	-0.601549	0.356689	0.0196334	0.00331175
Metabolism	sugars	CAA58235.1	sucrose:fructan 6-fructosyltransferase	-0.432446	0.00278906	0.149756	-0.510122	-0.282689	0.304825	0.0017782	0.0795809
Metabolism	sugars	AFP72239.1	fructan-fructan 1-fructosyltransferase	-0.373383	0.00514858	-0.143392	-0.802779	-0.516775	0.471798	0.00218622	0.0332373
Metabolism	sugars	AFP72240.1	sucrose:fructan 6-fructosyltransferase	-0.304866	0.0381284	-0.0267373	-0.540465	-0.331604	0.581285	0.00166014	0.0550546
Metabolism	sugars	AAT80327.1	UDP-D-glucuronate decarboxylase	-0.277344	0.0102993	-0.0245996	-0.152609	-0.301944	0.388075	0.268713	0.00709727
Metabolism	sugars	BAJ91913.1	probable 6-phosphogluconolactonase 2	-0.237541	0.0212948	0.242791	0.176592	0.00524998	0.0901307	0.2665	0.499074
Metabolism	sugars	AAT80328.1	UDP-D-glucuronate decarboxylase	-0.232168	0.0352184	-0.00933331	-0.12274	-0.241501	0.542129	0.548386	0.0896837
Metabolizm	sugars	BAJ93214.1	sucrose:sucrose 1-fructosyltransferase-like	-0.360283	0.00345218	0.0558512	-0.36176	-0.304431	0.495698	0.0154514	0.0511871
Metabolism	sulfate	BAK06175.1	nucleotide pyrophosphatase/phosphodiesterase-like	-0.538787	0.00051277	-0.0746943	-0.75035	-0.613482	0.383539	0.000105674	0.000136632
Metabolism	sulfate	CAE46394.1	nucleotide pyrophosphatase/phosphodiesterase	-0.462709	0.000894719	-0.0511473	-0.638429	-0.513856	0.468194	0.000127028	0.000792992
Protein fate	folding	CAI39214.1	BCL-2 binding anthanogene-1	-0.223327	0.0415718	-0.00942706	-0.178901	-0.232754	0.491356	0.186887	0.0327174
Protein fate	folding	BAJ94768.1	nifU-like protein 4	-0.182061	0.0160174	-0.0608432	-0.0428687	-0.242904	0.292591	0.674036	0.00843534
Protein fate	modification	BAJ98891.1	farnesyltransferase	-0.857441	0.0102993	0.549339	-0.123119	-0.308102	0.105902	0.671963	0.168378
Protein fate	modification	AAP49177.1	glycosyltransferase HGA6	-0.829099	0.0263387	0.307541	0.0894653	-0.521559	0.145909	0.666648	0.0251796
Protein fate	modification	BAK00313.1	haloacid dehalogenase-like	-0.409589	0.0440433	-0.0316002	-0.446584	-0.441189	0.484571	0.0318022	0.0184264
protein fate	modification	BAK02563.1	putative GPI-anchor transamidase	-0.301158	0.0100852	0.380205	0.185341	0.0790471	0.00636404	0.195297	0.32786
Protein fate	modyfication	BAJ92824.1	hydroxyproline O-galactosyltransferase GALT3-like	-0.720037	6.46898e-05	0.0200599	-0.389709	-0.699977	0.594544	0.0800868	0.000346765
Protein fate	modyfication	BAJ85178.1	N-alpha-acetyltransferase 50	-0.271906	0.0079848	0.0625073	-0.13233	-0.209399	0.399997	0.341222	0.0435667
Protein fate	modyfication	BAJ86117.1	ubiquitin ligase	-0.185311	0.0469944	0.177655	-0.00295823	-0.00765634	0.130252	0.745005	0.48339
Protein fate	proteolysis	BAK05143.1	protein sip5-like	-0.823916	0.0320138	0.500444	-0.0474443	-0.323472	0.136429	0.797769	0.179769
Protein fate	proteolysis	BAJ93884.1	rhomboid-like protein 19	-0.590347	0.000243095	0.321027	-0.109198	-0.269319	0.0747827	0.551183	0.0190098
Protein fate	proteolysis	BAK02661.1	ubiquitin carboxyl-terminal hydrolase 3-like	-0.562803	0.0119951	0.227798	0.00805254	-0.335005	0.154525	0.779198	0.0445284
Protein fate	proteolysis	BAJ97560.1	U-box domain-containing protein 11	-0.54065	0.0306204	0.0347475	-0.0449659	-0.505903	0.533495	0.747021	0.0354382
Protein fate	proteolysis	BAJ88450.1	Bowman-Birk type trypsin inhibitor	-0.521115	0.000679605	0.0752781	-0.11557	-0.445836	0.416353	0.510136	0.00258461
Protein fate	proteolysis	BAJ98696.1	E3 ubiquitin-protein ligase	-0.490856	0.0014375	0.0439663	-0.265071	-0.44689	0.484687	0.0489179	0.00106233
Protein fate	proteolysis	BAJ91797.1	cysteine proteinase inhibitor 10-like	-0.388922	0.00503418	0.029801	0.0167254	-0.359121	0.570805	0.744219	0.00457689
Protein fate	proteolysis	BAJ91101.1	sulfite exporter TauE/SafE family protein 5	-0.386716	0.0285332	-0.0359137	-0.197784	-0.42263	0.484571	0.34705	0.0318078
Protein fate	proteolysis	BAJ94057.1	cysteine proteinase 1	-0.338136	0.0167355	-0.0946999	-0.338991	-0.432836	0.53637	0.486619	0.0661687
Protein fate	proteolysis	CAA74593.1	secretory protein	-0.332204	0.0268966	-0.192598	0.0570659	-0.524802	0.484687	0.814509	0.17603
Protein fate	proteolysis	CAA10983.1	thiol protease	-0.305084	0.0176075	-0.247085	-0.369515	-0.552169	0.0541187	0.00780545	0.000518606
Protein fate	proteolysis	BAJ87780.1	subtilisin-like protease	-0.303239	0.0440433	-0.359958	-0.399175	-0.663197	0.0747827	0.0355284	0.0022974
Protein fate	proteolysis	BAJ90767.1	cathepsin B-like cysteine proteinase	-0.29904	0.00292277	0.0643646	-0.0678983	-0.234675	0.391519	0.609016	0.027347
Protein fate	proteolysis	CAA39602.1	aspartic proteinase	-0.289049	0.0356704	-0.0202854	-0.290893	-0.309334	0.602148	0.350876	0.118232
Protein fate	proteolysis	CAQ00101.1	papain-like cysteine proteinase	-0.286422	0.0351889	-0.0878206	-0.33298	-0.374243	0.549666	0.51412	0.233399
Protein fate	proteolysis	CAQ00112.1	papain-like cysteine proteinase	-0.267393	0.0221049	-0.03456	-0.128571	-0.301953	0.459765	0.489849	0.0296566
Protein fate	proteolysis	BAK05667.1	plant UBX domain-containing protein 7	-0.265491	0.0261509	0.0745532	-0.0130816	-0.190938	0.36299	0.744174	0.0629393
Protein fate	proteolysis	BAJ99817.1	cathepsin B-like	-0.261368	0.0302936	-0.0348506	-0.126637	-0.296219	0.463584	0.479438	0.0185437
Protein fate	proteolysis	BAJ94733.1	basic 7S globulin-like	-0.252323	0.0311188	0.0440066	0.0529991	-0.208317	0.539493	0.758613	0.118082
Protein fate	proteolysis	BAJ85842.1	leucine aminopeptidase 2	-0.238331	0.0304374	0.183563	0.122669	-0.0547681	0.159844	0.460694	0.399524
Protein fate	proteolysis	BAJ93677.1	signal peptide peptidase-like 2	-0.221742	0.0440433	-0.00238277	-0.147934	-0.224125	0.458344	0.214826	0.0210687
Protein fate	proteolysis	BAJ88205.1	subtilisin-like protease	-0.217201	0.0333218	-0.0528011	-0.0621307	-0.270002	0.37882	0.556102	0.00272751
Protein fate	proteolysis	BAJ96863.1	ubiquitin-conjugating enzyme/RWD-like	-0.196487	0.0477808	0.24385	0.0856435	0.0473632	0.0335583	0.44543	0.386488
Protein fate	proteolysis	BAJ95100.1	inter-alpha-trypsin inhibitor heavy chain-related	-0.188845	0.0398586	0.0457034	-0.14741	-0.143142	0.443317	0.20686	0.0895202
Protein fate	proteolysis	BAJ86327.1	subtilisin-like protease	-0.17568	0.0297509	0.100397	0.029288	-0.0752831	0.229778	0.744174	0.284947
Protein fate	proteolysis	BAJ92230.1	21 kDa protein-like	-0.173651	0.0403292	0.114753	-0.0481066	-0.0588978	0.180926	0.646131	0.328581
Protein fate	proteolysis	BAJ89635.1	SH3 domain-containing protein 2	-0.160623	0.0378442	0.0471121	-0.0177587	-0.113511	0.406626	0.744174	0.118364
Protein fate	proteolysis	AAP04433.1	protease inhibitor	-0.438012	0.00195704	0.541433	0.506772	0.10342	0.173532	0.500941	0.536003
Protein fate	proteolysis	BAK07627.1	subtilisin-like protease	-0.197079	0.0396903	-0.0588216	-0.0629519	-0.255901	0.339009	0.547421	0.00333706
Protein fate	proteolysis	BAJ88545.1	Protein TolB	-0.195642	0.0212995	-0.0212791	-0.0952449	-0.216921	0.44422	0.274928	0.00272751
Protein fate	proteolysis	BAJ90589.1	proteasome subunit beta type-6-like	-0.173651	0.0440433	0.111848	0.0856382	-0.061803	0.155427	0.383572	0.283828
Protein fate	transport	BAJ87390.1	muniscin carboxy-terminal mu-like domain protein	-0.405158	0.0032778	0.229264	0.0852059	-0.175894	0.112532	0.604359	0.124422
Protein fate	transport	BAJ88964.1	vacuolar-sorting receptor 7-like	-0.284456	0.0392316	-0.150181	0.351405	-0.434637	0.102715	0.152461	0.00191877
Protein fate	transport	BAJ89513.1	transmembrane 9 superfamily member 2	-0.272651	0.0335949	0.0929326	0.0787833	-0.179719	0.322993	0.607146	0.0996483
Protein fate	transport	BAJ85576.1	clathrin interactor EPSIN 2	-0.210644	0.0346256	-0.0158165	-0.130695	-0.22646	0.436871	0.287991	0.0202998
Protein fate	transport	BAJ85504.1	MFP1 attachment factor 1-like	-0.175142	0.0440433	0.0464554	-0.0691345	-0.128687	0.466691	0.61719	0.167215
Protein fate	transport	BAK04870.1	secretory carrier-associated membrane protein 6	-0.189259	0.0440433	0.113961	0.0201658	-0.0752975	0.180851	0.744174	0.256784
Protein synthesis	tRNA slicing	BAJ84999.1	Glycyl-tRNA synthetase 1	-1.58701	0.00152132	1.26679	0.209453	-0.29956	0.0851763	0.56137	0.230025
Protein synthesis	tRNA slicing	CAA63140.1	glutamyl-tRNA reductase	-0.557246	0.0173265	0.293163	-0.307974	-0.264083	0.286846	0.137951	0.296457
Protein synthesis	ribosomal protein	BAJ91910.1	ribosome production factor 1	-0.465368	0.0363417	0.379212	0.0266224	-0.0861557	0.163	0.814808	0.469492
Protein synthesis	ribosomal protein	BAK06094.1	nucleolar complex protein 4 homolog	-0.456266	0.0365702	0.254401	0.0357543	-0.201866	0.271553	0.809209	0.315205
Protein synthesis	translational factors	BAK08122.1	pentatricopeptide repeat-containing protein	-0.297103	0.033799	0.203835	0.118	-0.0932685	0.0949488	0.377359	0.253506
Protein synthesis	translational factors	BAJ87705.1	Eukaryotic peptide chain release factor	-0.291573	0.0234029	0.236014	0.0438726	-0.0555594	0.0747827	0.703891	0.357772
Protein synthesis	ribosomal protein	BAV58105.1	ribosomal protein small subunit 3 (mitochondrion)	-0.275577	0.0435479	0.195893	0.090185	-0.0796835	0.111973	0.526483	0.315308
Protein synthesis	ribosomal protein	BAK03853.1	40S ribosomal protein S21	-0.164165	0.0468927	0.150441	0.0678883	-0.0137241	0.109972	0.530582	0.47453
Protein synthesis	ribosomal protein	BAJ90422.1	60S ribosomal protein L10a	-0.145626	0.0440433	0.0515975	0.0106945	-0.0940287	0.347018	0.744219	0.135861
Signal transduction	calcium	BAK03620.1	calumenin-like	-0.86706	0.0436346	0.955033	0.532624	0.0879726	0.0458478	0.261456	0.322831
Signal transduction	calcium	BAK07607.1	calcineurin B-like protein 1	-0.533842	0.023665	0.175862	-0.182899	-0.35798	0.280431	0.485489	0.0825261
Signal transduction	calcium	BAJ91354.1	zinc finger C3HC4 type domain containing protein	-0.488259	0.0467783	-0.0767769	-0.420619	-0.565036	0.42431	0.193812	0.0406936
Signal transduction	calcium	BAJ92953.1	myristoylated alanine-rich C-kinase substrate-like	-0.48283	0.00051277	0.0997673	-0.324833	-0.383062	0.43401	0.0814255	0.0289961
Signal transduction	calcium	BAJ90396.1	Calcium-dependent lipid-binding (CaLB domain) family protein	-0.451301	0.0191017	0.29221	0.0987571	-0.159092	0.134925	0.614824	0.225645
Signal transduction	calcium	BAK03713.1	RING zinc finger protein-like	-0.439286	0.0416438	0.0832757	-0.099443	-0.35601	0.46797	0.671963	0.0874577
Signal transduction	calcium	BAJ88488.1	zinc finger transcription factor YY1	-0.364213	0.0440433	0.319964	0.100951	-0.0442498	0.112526	0.604359	0.49256
Signal transduction	calcium	BAJ96302.1	zinc finger CCCH domain-containing protein 19	-0.315299	0.0443653	0.157451	0.0286106	-0.157848	0.40076	0.814808	0.210945
Signal transduction	calcium	BAJ87166.1	CSC1-like protein HYP1	-0.31356	0.00787215	0.108919	-0.0543043	-0.20464	0.259478	0.68185	0.0601681
Signal transduction	calcium	BAJ94992.1	calmodulin-binding protein 60 D-like	-0.301134	0.012676	0.126042	0.0946328	-0.175092	0.196446	0.480309	0.0689689
Signal transduction	calcium	BAJ97258.1	lactation elevated protein 1-like	-0.243855	0.032448	0.0563815	-0.0818916	-0.187473	0.527439	0.711831	0.247897
Signal transduction	calcium	BAK04625.1	protein IQ-DOMAIN 1-like	-0.230602	0.0102993	0.0553922	-0.0800456	-0.17521	0.325808	0.397139	0.0196116
Signal transduction	calcium	ABK56719.1	calmodulin	-0.221042	0.0440433	0.160181	-0.137554	-0.0608613	0.0836488	0.14612	0.292527
Signal transduction	calcium	BAK04504.1	zinc finger CCCH domain-containing protein	-0.150289	0.0440433	0.0544337	-0.0501797	-0.0958555	0.35276	0.609893	0.150145
Signal transduction	calcium	BAJ91569.1	calmodulin binding protein	-0.140099	0.0440433	0.0110953	-0.211751	-0.129004	0.463722	0.0218824	0.082462
Signal transduction	GTPase	BAJ89303.1	ras GTPase-activating protein-binding protein 1	-0.287915	0.00839463	0.0221117	0.0318726	-0.265804	0.530649	0.735683	0.00627264
Signal transduction	GTPase	BAJ99597.1	dynamin-2B-like	-0.265866	0.0252622	0.103942	0.00640672	-0.161924	0.259478	0.744174	0.105119
Signal transduction	GTPase	BAK04969.1	ras GTPase-activating protein-binding protein 1-like	-0.255365	0.0250281	0.0456808	0.022104	-0.209684	0.438067	0.744174	0.024279
Signal transduction	hormones	BAJ97316.1	auxin-repressed protein 1	-1.58437	0.00152132	0.717933	-0.49862	-0.866433	0.406626	0.70887	0.32786
Signal transduction	hormones	ABW81400.1	SAL1 phosphatase	-0.232083	0.046748	0.178038	0.066972	-0.0540443	0.146675	0.641916	0.426061
Signal transduction	kinases	BAK01185.1	probable adenylate kinase 1	-1.31635	0.00668574	0.542032	-0.0796383	-0.774314	0.232142	0.744174	0.0827614
Signal transduction	kinases	BAJ94572.1	serine/threonine-protein kinase Nek6	-0.582117	0.0482645	0.432946	0.0295858	-0.149171	0.158419	0.81367	0.384173
Signal transduction	kinases	BAK07860.1	wall-associated receptor kinase 5	-0.58064	0.049093	0.335399	0.307107	-0.245242	0.215456	0.424204	0.268784
Signal transduction	kinases	BAJ91440.1	serine/threonine-protein kinase EDR1-like	-0.438621	0.0270026	0.231838	0.141379	-0.206783	0.195274	0.546826	0.184754
Signal transduction	kinases	BAJ94641.1	guanylate kinase	-0.391	0.0100677	0.0542408	-0.122621	-0.336759	0.525898	0.61719	0.0334915
Signal transduction	kinases	BAJ90324.1	probable serine/threonine-protein kinase	-0.380539	0.00112249	0.149742	-0.219502	-0.230797	0.109972	0.0194816	0.00804826
Signal transduction	kinases	BAK00963.1	protein-tyrosine-phosphatase PTP1-like	-0.290596	0.0447663	0.19434	0.10887	-0.096256	0.165455	0.510638	0.30202
Signal transduction	kinases	BAJ89911.1	probable inactive receptor kinase	-0.18918	0.0451416	0.0904899	-0.0957614	-0.09869	0.243666	0.403333	0.179769
Signal transduction	kinases	BAJ95124.1	serine/threonine-protein kinase BLUS1	-0.187106	0.0294468	0.0184094	-0.199251	-0.168697	0.496441	0.0478389	0.0498518
Signal transduction	other	BAJ89373.1	cytochrome b561 and DOMON domain-containing protein	-0.498919	0.00217786	0.276218	-0.162632	-0.222701	0.19303	0.576188	0.22745
Signal transduction	other	BAJ84817.1	MND1-interacting protein 1	-0.327885	0.00579801	0.242065	0.00325012	-0.08582	0.0747827	0.744174	0.292979
Signal transduction	other	BAJ91877.1	nucleoside-triphosphatase	-0.279796	0.032448	-0.0706483	-0.36611	-0.350444	0.461323	0.0202952	0.0314997
Signal transduction	other	BAK01337.1	peptide-N(4)-(N-acetyl-beta-glucosaminyl)asparagine amidase	-0.267473	0.0327281	0.26608	0.00981448	-0.00139351	0.0354458	0.744174	0.484066
Signal transduction	other	BAJ84836.1	CASP-like protein	-0.240732	0.0277934	0.173903	-0.0177298	-0.066829	0.228355	0.744174	0.443624
Signal transduction	other	BAK01949.1	zinc finger protein zpr1-like	-0.175051	0.0440433	0.0493547	0.0059666	-0.125696	0.45871	0.744174	0.179203
Signal transduction	other (nitrate)	BAJ96225.1	nitrate regulatory gene2 protein	-0.175174	0.0149616	0.0859472	-0.121276	-0.0892267	0.200514	0.179203	0.150389
Structural organization	cell wall	BAL44814.1	cellulose synthase-like CslF6	-0.951979	0.00727336	-0.134751	-0.952452	-1.08673	0.465428	0.0282046	0.0105469
Structural organization	cell wall	BAK06275.1	alcohol-forming fatty acyl-CoA reductase-like	-0.859148	6.28738e-05	0.426483	-0.146265	-0.432664	0.194633	0.700809	0.0192658
Structural organization	cell wall	BAJ97482.1	WAT1-related protein	-0.829206	2.44643e-05	0.317124	-0.472371	-0.512082	0.032186	0.0012127	0.000756838
Structural organization	cell wall	BAJ97774.1	probable cellulose synthase A catalytic	-0.689649	6.46898e-05	0.00684697	-0.755897	-0.682802	0.622401	0.000857102	0.000382371
Structural organization	cell wall	BAK00715.1	probable beta-1,4-xylosyltransferase IRX10L	-0.68807	8.23686e-05	-0.028049	-0.553283	-0.716119	0.538497	0.000835754	0.000382371
Structural organization	cell wall	AAR29964.1	cellulose synthase catalytic subunit	-0.674022	0.0100677	-0.0818857	-0.86453	-0.755908	0.56686	0.00460661	0.0441101
Structural organization	cell wall	AGG19084.1	cellulase	-0.6558	0.0437004	0.0590368	-0.356215	-0.596763	0.50622	0.173779	0.0181538
Structural organization	cell wall	BAJ86998.1	probable glucuronosyltransferase	-0.641328	0.000243095	0.128444	-0.413585	-0.512884	0.298417	0.0192022	0.000963958
Structural organization	cell wall	BAK00946.1	vegetative cell wall protein gp1-like	-0.594999	0.0294468	0.536964	0.284925	-0.0580348	0.0780775	0.309719	0.490316
Structural organization	cell wall	ALP75643.1	beta-expansin EXPB7	-0.586082	0.0351968	0.247658	-0.296288	-0.338424	0.23279	0.27838	0.119039
Structural organization	cell wall	BAJ86152.1	glycosyltransferase 47	-0.535806	0.00051277	0.00554314	-0.466491	-0.530263	0.538497	0.000754528	0.000407075
Structural organization	cell wall	BAA94257.1	endo-1,4-beta-glucanase Cel1	-0.519544	0.00054155	-0.00254858	-0.567368	-0.522092	0.626279	0.00530831	0.00478854
Structural organization	cell wall	BAJ84875.1	protein IRX15-like	-0.490486	0.000920914	0.0943481	-0.228343	-0.396138	0.455381	0.0960985	0.0547601
Structural organization	cell wall	BAJ96282.1	cellulose synthase A catalytic subunit 4	-0.466369	0.0403849	-0.0842633	-0.489497	-0.550632	0.515454	0.00688466	0.0443981
Structural organization	cell wall	BAJ90091.1	probable polygalacturonase	-0.46482	0.00144197	0.121504	0.040897	-0.343316	0.305759	0.762574	0.0123785
Structural organization	cell wall	BAJ93302.1	expansin-B6-like	-0.454881	0.0010681	0.108371	-0.133469	-0.34651	0.328571	0.394611	0.0193265
Structural organization	cell wall	BAJ93374.1	probable glycosyltransferase STELLO2	-0.437539	0.00278906	0.176298	-0.273526	-0.261241	0.239737	0.0608104	0.0889648
Structural organization	cell wall	CAA63662.1	xyloglucan endotransglycosylase (XET)	-0.437265	0.00318579	0.269608	-0.339173	-0.167657	0.109972	0.0478343	0.106332
Structural organization	cell wall	BAK02492.1	polygalacturonase	-0.411274	0.00433586	0.108419	-0.159427	-0.302855	0.414072	0.525842	0.0358571
Structural organization	cell wall	CAA63661.1	xyloglucan endotransglycosylase (XET)	-0.374139	0.0245217	0.0932547	-0.462684	-0.280885	0.366083	0.0038948	0.0408931
Structural organization	cell wall	CAA62847.1	endoxyloglucan transferase (EXT)	-0.373137	0.0165786	0.294295	0.0895701	-0.0788427	0.0747827	0.586057	0.277939
Structural organization	cell wall	BAJ92718.1	pectin acetylesterase 2-like	-0.358573	0.00756455	0.202492	-0.0713709	-0.156081	0.185665	0.612009	0.212093
Structural organization	cell wall	BAJ90216.1	fasciclin-like arabinogalactan protein 8	-0.350715	0.00703597	0.00569167	-0.462871	-0.345024	0.546481	0.000774758	0.00500384
Structural organization	cell wall	ACS13755.1	xyloglucan xyloglucosyl transferase	-0.350561	0.00790391	0.0508837	-0.199059	-0.299677	0.467128	0.155855	0.0154195
Structural organization	cell wall	BAJ95150.1	protein IRREGULAR XYLEM 15	-0.298309	0.0440433	0.0482967	-0.189803	-0.250012	0.478282	0.287991	0.0633301
Structural organization	cell wall	BAJ90980.1	omega-hydroxypalmitate O-feruloyl transferase-like	-0.297982	0.0167355	0.00103571	-0.0587792	-0.296946	0.541279	0.691323	0.0210874
Structural organization	cell wall	BAJ88839.1	probable glycosyltransferase STELLO2	-0.278902	0.00221533	-0.00170606	-0.268542	-0.280608	0.474127	0.0128768	0.00548007
Structural organization	cell wall	BAJ88864.1	fasciclin-like arabinogalactan protein 8	-0.234562	0.0355577	0.126077	-0.315404	-0.108485	0.178553	0.00343449	0.168429
Structural organization	cell wall	BAJ90849.1	cinnamyl alcohol dehydrogenase	-0.190337	0.0440433	0.0802278	-0.0169183	-0.11011	0.325318	0.744174	0.200509
Structural organization	cell wall	BAJ91747.1	PLASMODESMATA CALLOSE-BINDING PROTEIN 4-like	-0.185422	0.0340378	0.137603	-0.0795907	-0.0478194	0.12831	0.460433	0.373777
Structural organization	cell wall	BAK07308.1	kinesin-like protein KIN	-0.157972	0.0252991	0.13688	-0.0236025	-0.0210917	0.109827	0.744174	0.455851
Structural organization	chromatin	BAJ94804.1	histone H1.01-like	-0.212388	0.0468927	0.102856	-0.0795708	-0.109532	0.325808	0.6384	0.283214
Structural organization	cytoskeleton	BAJ86731.1	AUGMIN subunit 4	-0.5237	0.0417153	0.284055	0.164611	-0.239645	0.19257	0.548393	0.185747
Structural organization	cytoskeleton	BAK03914.1	protein NETWORKED 1D	-0.496478	0.00161723	0.276478	-0.0794771	-0.22	0.0747827	0.607146	0.0491095
Structural organization	cytoskeleton	CAM58982.1	beta tubulin 4	-0.335046	0.00176157	0.00954535	-0.249042	-0.325501	0.538497	0.0244843	0.00220044
Structural organization	cytoskeleton	CAM58984.1	beta tubulin 6	-0.312297	0.00508526	-0.0302554	-0.345444	-0.342553	0.454042	0.00267605	0.00171921
Structural organization	cytoskeleton	BAK03519.1	tubulin alpha chain	-0.300844	0.00552946	-0.0726729	-0.391572	-0.373517	0.275596	0.000173458	0.000436527
Structural organization	cytoskeleton	BAK01594.1	protein SPIRAL1-like 1	-0.26564	0.0436346	0.0285439	-0.406455	-0.237096	0.562065	0.00931633	0.0441101
Structural organization	cytoskeleton	CAA69724.1	alpha-tubulin 2	-0.256326	0.0350967	0.0361833	-0.296045	-0.220143	0.484687	0.00756554	0.0255617
Structural organization	cytoskeleton	BAK04582.1	WEB family protein	-0.24922	0.026256	0.0431105	-0.179686	-0.20611	0.479476	0.186887	0.0548991
Structural organization	cytoskeleton	BAK06027.1	fimbrin-like protein 2	-0.229581	0.0442551	0.170027	0.0809615	-0.059554	0.205737	0.648577	0.394911
Structural organization	cytoskeleton	ACI23504.1	putative CENP-E-like kinetochore protein	-0.228631	0.0248523	-0.072391	-0.132303	-0.301022	0.274817	0.190124	0.00106233
Structural organization	cytoskeleton	CAM58985.1	beta tubulin 7 [Hordeum vulgare subsp. vulgare]	-0.223966	0.0494666	0.164453	-0.134338	-0.0595135	0.0962832	0.205397	0.323215
Structural organization	cytoskeleton	BAJ93637.1	myosin-17	-0.15431	0.0451971	0.0190003	-0.112286	-0.13531	0.496441	0.341222	0.0933306
Structural organization	membrane	BAJ98080.1	protein DMP2	-0.473373	0.00106182	0.107955	-0.0610809	-0.365418	0.277734	0.671963	0.00516604
Structural organization	membrane	BAK04104.1	kinesin-like protein KIN-14H	-0.420092	0.00258274	0.112503	-0.061806	-0.30759	0.336863	0.709022	0.0310245
Transcription	chromatin	BAJ94017.1	ANTAGONIST OF LIKE HETEROCHROMATIN PROTEIN 1	-0.27179	0.023013	0.256603	0.0436401	-0.015187	0.0786481	0.726362	0.527433
Transcription	chromatin	ACI16484.2	flowering time control protein	-0.164925	0.0315206	0.128178	0.0532093	-0.0367467	0.16704	0.640277	0.447733
Transcription	mRNA processing	AAM80567.1	RNase S-like protein	-0.460816	0.0229603	1.31985	-0.236598	0.859037	8.43843e-07	0.584478	0.000379436
Transcription	mRNA processing	BAJ95822.1	DEAD-box ATP-dependent RNA helicase 10	-0.335639	0.00506457	0.265037	0.144137	-0.070602	0.0977546	0.424204	0.405858
Transcription	mRNA processing	BAK01694.1	multiple organellar RNA editing factor 2	-0.207586	0.0320323	0.200523	-0.0425138	-0.00706352	0.0614702	0.666648	0.529454
Transcription	mRNA splicing	BAJ95796.1	splicing factor, proline- and glutamine-rich	-0.551927	0.0385502	0.260169	-0.179831	-0.291758	0.19257	0.48758	0.123616
Transcription	mRNA splicing	BAK00252.1	pre-mRNA-splicing factor ATP-dependent RNA helicase DEAH7	-0.417904	0.00111132	0.191788	0.023516	-0.226116	0.19257	0.802592	0.0937183
Transcription	mRNA splicing	BAK02393.1	splicing factor U2af small subunit B	-0.248641	0.0440433	0.0816102	0.0417144	-0.167031	0.371401	0.741121	0.126975
Transcription	regulation	BAK05554.1	RNA-binding protein cabeza-like	-0.745148	0.0469944	0.72005	0.147405	-0.0250978	0.121479	0.713227	0.574726
Transcription	regulation	BAJ86774.1	RNA-directed DNA methylation 3 protein	-0.623221	0.0415718	0.419895	0.0649181	-0.203326	0.113183	0.744464	0.227827
Transcription	regulation	BAJ90975.1	DNA-directed RNA polymerase I	-0.547993	0.0451971	0.114171	-0.106329	-0.433823	0.481037	0.729539	0.130298
Transcription	regulation	BAK06931.1	COP1-interacting protein 7	-0.504816	0.00051277	0.0241234	-0.474951	-0.480693	0.558644	0.000996153	0.00106233
Transcription	regulation	BAK05382.1	DNA-directed RNA polymerase III	-0.397901	0.00738369	0.221869	0.257264	-0.176032	0.186872	0.233904	0.201899
Transcription	regulation	BAJ89210.1	scarecrow-like protein 34	-0.225982	0.0248523	0.0432597	0.0453344	-0.182723	0.475603	0.70017	0.0680103
Transcription	transcription factors	BAK05264.1	protein FAR1-RELATED SEQUENCE 5-like	-1.06579	6.78844e-06	0.711581	0.258061	-0.354204	0.0172588	0.598287	0.0987974
Transcription	transcription factors	BAK02049.1	MYB-related protein	-0.640937	0.00706929	0.222081	-0.322109	-0.418857	0.386602	0.288162	0.181637
Transcription	transcription factors	BAJ89037.1	trihelix transcription factor GTL1-like	-0.336411	0.00951833	0.0249784	-0.167301	-0.311433	0.570106	0.378606	0.0123508
Transcription	transcription factors	BAK00451.1	BEL1-like homeodomain protein	-0.335918	0.0415172	0.203816	-0.0613198	-0.132102	0.252866	0.744174	0.260953
Transcription	transcription factors	BAK06603.1	protein tesmin/TSO1-like CXC 5	-0.322946	0.0117173	0.196396	0.0812448	-0.126549	0.107148	0.555089	0.162225
Transcription	transcription factors	Q43472.1	glycine-rich RNA-binding protein blt801	-0.22405	0.0100511	0.0346875	-0.114733	-0.189362	0.484687	0.341222	0.0389985
Transcription	transcription factors	BAK05765.1	glycine-rich RNA-binding protein RZ1A-like	-0.205354	0.0158122	-0.326202	0.0119545	-0.531556	0.0105046	0.744174	0.000108853
Transcription	transcription factors	BAJ97945.1	CCR4-NOT transcription complex subunit 10	-0.197532	0.026154	0.105716	0.0172105	-0.0918167	0.244933	0.750528	0.256699
Transcription	transcription factors	BAK05040.1	transcription initiation factor IIB	-0.167467	0.0412317	0.100293	-0.0418564	-0.0671743	0.189722	0.653474	0.261916
Transporters	amino acids	CCJ47156.1	lysine/histidine transporter	-0.38629	0.00382683	-0.311936	-0.0577281	-0.698226	0.181724	0.744174	0.000379436
Transporters	amino acids	CCJ47111.1	general amino acid permease	-0.300593	0.0440433	-0.0188543	-0.114168	-0.319447	0.51132	0.545742	0.0332583
Transporters	flavonoids	BAJ92554.1	protein DETOXIFICATION 12-like	-0.39684	0.00962538	-0.0280243	-0.090529	-0.424865	0.454042	0.640277	0.00238734
Transporters	flavonoids	BAJ91927.1	protein DETOXIFICATION 35-like	-0.377877	0.00382683	-0.0385399	-0.480029	-0.416417	0.573504	0.00692972	0.0544886
Transporters	hormones	BAK02872.1	auxin transporter PIN1	-0.537712	0.000488094	0.42521	-0.140203	-0.112502	0.00832397	0.62879	0.333472
Transporters	hormones	BAJ97950.1	auxin efflux carrier component 1a	-0.306801	0.00970717	0.235272	-0.131782	-0.0715287	0.120248	0.480309	0.334602
Transporters	ions	CCJ47177.1	putative iron(III)-phytosiderophore uptake mediator (yellow stripe like transporter)	-1.22801	0.0128601	0.150748	-1.11581	-1.07726	0.49862	0.00899789	0.0129044
Transporters	ions	BAJ97753.1	heavy metal-associated isoprenylated plant protein 35-like	-1.12518	0.012128	0.577827	-0.00697171	-0.54735	0.135267	0.753364	0.0889648
Transporters	ions	BAJ86606.1	magnesium transporter MRS2-B	-0.37974	0.0355577	0.248377	0.149272	-0.131363	0.131921	0.408925	0.231385
Transporters	ions	CAS02288.1	phosphate transporter	-0.36294	0.0133691	-0.342296	0.0969573	-0.705236	0.151271	0.729539	0.000625336
Transporters	ions	BAJ98518.1	protein PLANT CADMIUM RESISTANCE 2-like	-0.181311	0.0177697	0.148274	-0.186819	-0.0330369	0.102669	0.0387725	0.430043
Transporters	ions	BAL02122.1	iron-phytosiderophore transporter	-0.658553	0.0008355	0.173774	-0.0441204	-0.484779	0.414552	0.809043	0.00769467
Transporters	lipids	BAJ93968.1	non-specific lipid-transfer protein-like	-0.540187	0.0440433	-0.229833	-0.860903	-0.77002	0.196663	0.00334449	0.00593125
Transporters	lipids	BAJ85394.1	phospholipid transfer protein 1	-0.751372	0.00051277	-0.0759682	0.0543643	-0.82734	0.548331	0.800907	0.000251631
Transporters	lipids	BAK05751.1	type 1 non-specific lipid transfer protein precursor	-0.467621	0.00161723	-0.0375147	-0.327098	-0.505136	0.497935	0.0512963	0.000634568
Transporters	lipids	BAJ87805.1	non-specific lipid-transfer protein 2-like	-0.380769	0.00538092	0.00733859	0.0550873	-0.373431	0.526436	0.741121	0.0046363
Transporters	lipids	BAJ91523.1	non-specific lipid-transfer protein 2-like	-0.378536	0.0148038	0.181852	-0.23075	-0.196684	0.169814	0.08582	0.0970592
Transporters	lipids	AND94601.1	lipid transfer protein	-0.333849	0.0180801	0.127357	-0.1094	-0.206493	0.299037	0.547727	0.127909
Transporters	lipids	AAA86694.1	phospholipid transfer protein precursor	-0.264751	0.0417153	0.00474636	-0.0643187	-0.260005	0.58253	0.720932	0.0367071
Transporters	lipids	CAA65680.1	lipid transfer protein 7a2b	-0.280168	0.0148693	0.100621	-0.0938465	-0.179547	0.367698	0.620545	0.160968
Transporters	nitrate	CCJ47190.1	proton-dependent oligopeptide or low-affinity nitrate transporter	-0.787005	0.025731	0.248125	-0.513375	-0.53888	0.39387	0.351661	0.150523
Transporters	nitrate	BBB89282.1	nitrate transporter 1.7	-0.401106	0.0015393	0.117283	-0.114324	-0.283822	0.203139	0.37441	0.0075681
Transporters	other	BAJ99824.1	ABC transporter B family member 1	-0.273883	0.0273249	0.270872	-0.0864544	-0.00301101	0.0587105	0.537374	0.496509
Transporters	other	BAJ95256.1	ABC transporter G family member 12	-0.151735	0.0320794	0.116969	-0.0221588	-0.0347658	0.121251	0.744174	0.405184
Transporters	other	BAJ97396.1	probable sulfate transporter 3.3	-0.958983	0.0191017	0.0420551	-0.642432	-0.916928	0.595409	0.309119	0.0373465
Transporters	ions	BAJ89607.1	sulfate transporter 3.1-like	-0.929608	1.42334e-05	-0.0504037	-0.820472	-0.980011	0.563613	0.00158699	6.15252e-05
Transporters	other	AAO32938.1	phosphate transporter PT1	-0.86585	0.000757143	-0.706841	-0.188485	-1.57269	0.0182655	0.755354	0.000398764
Transporters	other	BAJ92452.1	protein NRT1/ PTR family	-0.647356	0.0129128	0.163099	-0.0474136	-0.484257	0.252866	0.744174	0.02474
Transporters	other	BAJ96653.1	ABC transporter G family member	-0.616751	0.0352184	0.415087	0.610151	-0.201664	0.0949488	0.0249623	0.185124
Transporters	other	BAJ98723.1	protein NRT1/ PTR family	-0.478516	0.0348999	-0.17039	-0.264421	-0.648907	0.279861	0.339152	0.0156
Transporters	other	BAJ96711.1	protein NRT1/ PTR family	-0.362579	0.00684863	-0.0118961	-0.270488	-0.374475	0.614238	0.414946	0.0366619
Transporters	other	AAO72438.1	phosphate transporter HvPT4	-0.313002	0.0115528	-0.551925	0.0676719	-0.864927	0.0025466	0.758613	4.15695e-05
Transporters	other	AAO72435.1	phosphate transporter HvPT5	-0.299427	0.013779	-0.549052	0.0655247	-0.848478	0.0025466	0.758613	4.60694e-05
Transporters	polyamine	BAJ93128.1	probable polyamine transporter	-1.17109	0.0149616	-0.102562	-0.958675	-1.27365	0.421294	0.00492339	0.00106233
Transporters	polyamine	CCJ47153.1	polyamine uptake transporter	-0.796936	0.00146207	0.286534	-0.262763	-0.510402	0.154419	0.287991	0.0255617
Transporters	sugars	BAJ99144.1	carbohydrate transporter/ sugar porter/ transporter	-0.731222	0.000150388	0.175988	-0.396222	-0.555234	0.27962	0.0925124	0.000550266
Transporters	sugars	BAJ92224.1	polyol transporter 5-like	-0.596976	0.000414503	-0.170059	-0.495625	-0.767035	0.159919	0.000786803	0.000382371
Transporters	sugars	CAB75882.1	sucrose transporter 1	-0.379621	0.00302579	0.168859	-0.355083	-0.210762	0.233681	0.0259022	0.130759
Transporters	sugars	BAK07260.1	probable inositol transporter 2	-0.280194	0.00334245	0.176165	-0.185206	-0.104029	0.0735073	0.0344257	0.123726
Transporters	sugars	BAJ97918.1	polyol transporter 5-like	-0.260021	0.0214897	-0.121211	-0.135339	-0.381232	0.466732	0.681747	0.0232508
Transporters	vescile	BAJ96060.1	exocyst complex component SEC3A-like	-0.235928	0.0111568	0.142786	0.0547443	-0.0931419	0.146334	0.6384	0.217287
Transporters	vescile	BAJ99198.1	protein FREE1	-0.211151	0.0252991	0.0757931	0.0133913	-0.135358	0.327396	0.744174	0.125969
Transporters	vescile	BAF94006.1	GTP-binding protein YPTM2	-0.160002	0.0440433	0.137213	0.0471806	-0.0227887	0.14598	0.661122	0.443522
Transporters	vescile	BAK00397.1	bet1-like protein	-0.154811	0.0447663	0.0511734	0.000823941	-0.103638	0.405377	0.744174	0.164235
Transporters	vesicle	BAK00584.1	choline transporter-like protein 2	-0.852557	0.00921036	0.330739	-0.216548	-0.521818	0.136429	0.379498	0.0271975
Transporters	vesicle	AAP79422.1	Sec1p-like transport protein 1	-0.585175	0.0348026	0.614523	0.306005	0.0293474	0.0780775	0.341222	0.526262
Transporters	vesicle	BAJ91987.1	charged multivesicular body protein 5-like	-0.462638	0.00414073	0.133521	0.0882249	-0.329117	0.355863	0.686221	0.00757958
Transporters	vesicle	BAJ97107.1	syntaxin-51-like	-0.443478	0.0215532	0.0791281	-0.0930404	-0.36435	0.399206	0.584478	0.0314997
Transporters	vesicle	BAK02954.1	PRA1 family protein B2-like	-0.428118	0.0265116	-0.0208454	-0.226889	-0.448963	0.497313	0.34705	0.0392018
Transporters	vesicle	BAJ97469.1	vesicle-associated protein 2-1	-0.368198	0.032125	0.120216	-0.122139	-0.247982	0.259478	0.47025	0.0496507
Transporters	vesicle	BAJ91556.1	PRA1 family protein H	-0.332533	0.0440433	0.136766	-0.173112	-0.195766	0.256503	0.357222	0.136396
Transporters	vesicle	BAJ95155.1	syntaxin-52	-0.24147	0.0263387	-0.082565	-0.306505	-0.324035	0.306128	0.00896114	0.00353597
Transporters	vesicle	BAJ85419.1	Ras-related protein RABA5c	-0.241029	0.0440433	0.0772807	-0.077725	-0.163748	0.284106	0.505877	0.0556853
Transporters	vesicle	BAJ84996.1	PRA1 family protein B2	-0.231189	0.0415718	0.139007	0.0582903	-0.0921818	0.158068	0.627629	0.22981
Transporters	vesicle	BAJ88287.1	syntaxin-71	-0.116119	0.0440433	0.0879514	-0.0201085	-0.0281674	0.146675	0.735768	0.417401
Transporters	vesicles	BAJ93981.1	syntaxin-22-like	-0.241729	0.00766053	0.190403	-0.0513993	-0.0513263	0.0335583	0.543889	0.293339
Transporters	vesicles	AEM45791.1	exocyst complex component (roothairless)	-0.172364	0.0355577	0.131237	0.102449	-0.041127	0.153851	0.364133	0.396305
Unknown		BAK04236.1	FAD/NAD(P)-binding oxidoreductase	-1.2023	0.00830892	-0.342645	0.644968	-1.54495	0.488575	0.598726	0.0033049
Unknown		BAK00394.1	predicted protein	-0.931385	0.00051277	0.896362	0.476385	-0.035023	0.00969791	0.566259	0.579387
Unknown		BAK04869.1	predicted protein	-0.919908	0.0301837	0.846439	0.319295	-0.0734691	0.071781	0.669546	0.558414
Unknown		BAJ97471.1	predicted protein	-0.8354	0.0356762	0.162157	-0.467025	-0.673242	0.434176	0.30993	0.0571572
Unknown		BAK01697.1	predicted protein	-0.816899	0.0306845	1.05196	0.817027	0.23506	0.252866	0.555089	0.516144
Unknown		BAJ86921.1	predicted protein	-0.695412	0.0249877	0.00134117	-0.685537	-0.69407	0.517975	0.0167269	0.00895034
Unknown		BAK05583.1	predicted protein	-0.683535	0.0356704	0.844938	0.190792	0.161402	0.0599498	0.646131	0.293719
Unknown		BAJ96526.1	predicted protein	-0.659748	0.0142977	-0.016581	-0.717454	-0.676329	0.612377	0.00833964	0.0203513
Unknown		BAJ97197.1	predicted protein	-0.623615	0.000154448	0.139972	-0.270732	-0.483643	0.237552	0.0817032	0.00125217
Unknown		BAK04227.1	predicted protein	-0.513022	0.0102993	0.500028	-0.192716	-0.0129942	0.0369015	0.287991	0.474771
Unknown		BAJ85743.1	predicted protein	-0.49763	0.0102993	0.244423	-0.0199582	-0.253207	0.113354	0.744174	0.0556853
Unknown		BAJ91962.1	predicted protein	-0.484779	0.0375465	-0.0829453	-0.0895469	-0.567725	0.479396	0.777328	0.0449485
Unknown		BAJ98391.1	predicted protein	-0.479028	0.0277695	0.296253	0.236207	-0.182775	0.12831	0.287991	0.179324
Unknown		BAK04794.1	predicted protein	-0.462016	0.00239561	0.230222	-0.148961	-0.231794	0.242314	0.545742	0.204082
Unknown		BAK00391.1	predicted protein	-0.460636	0.0352184	0.0307532	-0.00695129	-0.429883	0.530575	0.759513	0.0271975
Unknown		BAJ85183.1	predicted protein	-0.450416	0.00204851	0.1429	-0.27966	-0.307516	0.252396	0.0360407	0.0330225
Unknown		BAJ87453.1	predicted protein	-0.38505	0.0440433	0.589724	0.419281	0.204674	0.0747827	0.148516	0.227268
Unknown		BAJ93722.1	predicted protein	-0.309632	0.00766053	0.118797	-0.170334	-0.190834	0.252866	0.287991	0.084267
Unknown		BAK05311.1	predicted protein	-0.281581	0.0067097	0.249883	0.0207727	-0.0316985	0.0789459	0.766438	0.484066
Unknown		BAJ93610.1	predicted protein	-0.250699	0.0337799	-0.141524	-0.427901	-0.392223	0.432592	0.0252925	0.110533
Unknown		BAJ88917.1	predicted protein	-0.234253	0.045348	0.281211	0.0492859	0.0469576	0.0376547	0.676333	0.426061
Unknown		BAJ96330.1	predicted protein	-0.179179	0.0440433	0.173537	0.0432199	-0.00564197	0.138088	0.712605	0.501271
Unknown		BAJ86779.1	predicted protein	-0.168279	0.0355577	0.102215	-0.0471077	-0.0660636	0.252866	0.691323	0.356305
Unknown		BAJ94362.1	predicted protein	-0.166054	0.0440433	-0.0361823	-0.179291	-0.202236	0.382653	0.186887	0.0556853
Unknown		BAJ95595.1	predicted protein	-0.160707	0.0440433	0.0740788	0.0260917	-0.0866284	0.26655	0.744174	0.193701
Unknown		BAJ89520.1	predicted protein	-0.154431	0.0488898	0.0848519	-0.0281016	-0.0695789	0.252866	0.744174	0.291452
Unknown		BAK05726.1	predicted protein	-0.149624	0.0440433	0.204146	0.0884773	0.0545219	0.0604261	0.417495	0.342061
Higher in HO24
Cell growth	DNA repair	BAK03470.1	UV-stimulated scaffold protein A homolog	0.484472	0.0245716	-0.458278	-0.109674	0.0261944	0.0626113	0.640277	0.551755
Cell growth	DNA replication	BAJ97041.1	DNA polymerase eta	0.559027	0.0373642	-0.665744	0.241797	-0.106717	0.0255073	0.481955	0.443266
Cell growth	PCD	BAK05821.1	programmed cell death protein 4	0.742926	1.93058e-05	0.336327	1.10728	1.07925	0.306807	0.00024356	0.000242288
Disease/defense	defense related	CAA34641.1	pathogenesis related protein	0.154202	0.0480649	0.305316	0.0252448	0.459518	0.252866	0.820469	0.106641
Disease/defense	defense related	BAJ89811.1	Protein DOWNY MILDEW RESISTANCE 6	0.185259	0.0480638	-0.0685618	0.0148791	0.116698	0.458344	0.778265	0.36532
Disease/defense	defense related	BAJ88417.1	pathogen-related protein	0.291499	0.0173983	0.261643	0.143535	0.553142	0.373421	0.731013	0.0860415
Disease/defense	defense related	AAW03319.1	Hs1	0.312345	0.00238035	0.202644	0.640334	0.514989	0.178553	0.000483781	0.000763661
Disease/defense	defense related	BAJ95382.1	chitin-inducible gibberellin-responsive protein 2-like	0.569614	0.0012904	-0.0813634	0.568489	0.488251	0.462686	0.14612	0.0910699
Disease/defense	detoxification	BAJ86908.1	thioredoxin-like 2	0.137713	0.0496421	-0.126281	-0.0435958	0.0114323	0.199111	0.72492	0.510591
Disease/defense	detoxification	BAJ88323.1	phospholipid hydroperoxide glutathione peroxidase 1	0.15116	0.0392686	-0.230411	-0.0785517	-0.0792508	0.295873	0.762448	0.495634
Disease/defense	detoxification	BAK05088.1	L-ascorbate peroxidase 8	0.17023	0.0392686	-0.0768631	-0.0731893	0.0933672	0.297156	0.540633	0.214093
Disease/defense	detoxification	BAK08099.1	monodehydroascorbate reductase 4	0.179004	0.0351968	-0.0656788	-0.0192324	0.113325	0.43401	0.806282	0.25877
Disease/defense	detoxification	BAB62533.1	peroxisome type ascorbate peroxidase	0.200484	0.0268805	-0.047859	0.0201214	0.152625	0.375275	0.745005	0.0368077
Disease/defense	detoxification	BAK05625.1	sulfiredoxin	0.252047	0.0100677	-0.140541	-0.0273425	0.111507	0.118079	0.74394	0.127292
Disease/defense	detoxification	BAJ96081.1	glutathione synthetase	0.273183	0.00536508	-0.211818	-0.0974602	0.0613649	0.245515	0.72492	0.514398
Disease/defense	detoxification	BAJ89870.1	CDGSH iron-sulfur domain-containing protein NEET	0.281049	0.00989623	-0.534317	0.0116551	-0.253268	0.000499048	0.816703	0.0243642
Disease/defense	detoxification	BAJ88747.1	catalase-1	0.300128	0.00729976	-0.38027	-0.108795	-0.0801419	0.00558248	0.508512	0.277492
Disease/defense	stress response	CAA58875.1	dehydrin paf93	0.153578	0.0418253	-0.0197132	0.0612644	0.133865	0.510924	0.646131	0.150447
Disease/defense	stress response	BAK02615.1	protein ACTIVITY OF BC1 COMPLEX KINASE 7	0.154298	0.0499293	-0.153309	0.103312	0.000989301	0.136165	0.420672	0.484066
Disease/defense	stress response	BAJ87959.1	glyoxylate/succinic semialdehyde reductase 2	0.157542	0.0415248	0.0673665	-0.0206988	0.224908	0.435553	0.762786	0.0679732
Disease/defense	stress response	BAJ93658.1	transketolase	0.1589	0.0375675	-0.153438	-0.0969108	0.00546171	0.242797	0.607146	0.51859
Disease/defense	stress response	CAC69935.1	monodehydroascorbate reductase	0.176266	0.0356704	-0.0586647	-0.00579877	0.117602	0.454288	0.825851	0.258972
Disease/defense	stress response	BAJ97321.1	soluble inorganic pyrophosphatase	0.177137	0.0449592	-0.0134858	0.0401297	0.163651	0.497313	0.739597	0.11671
Disease/defense	stress response	AGT62698.1	dehydrin 5	0.224621	0.0180801	0.0264864	0.229664	0.251107	0.556862	0.14948	0.0500883
Disease/defense	stress response	AAQ55324.1	dehydrin 5	0.227702	0.0173265	-0.00140371	0.223607	0.226298	0.484571	0.0522549	0.026563
Disease/defense	stress response	BAK04628.1	soluble inorganic pyrophosphatase 1	0.235582	0.0359476	0.00204001	0.0974265	0.237622	0.53521	0.533499	0.0447597
Disease/defense	stress response	AGT62695.1	dehydrin 5	0.239878	0.0167355	-0.0012266	0.221783	0.238652	0.51132	0.0922245	0.033138
Disease/defense	stress response	BAK00191.1	17.9 kDa class I heat shock protein-like	0.290165	0.0471259	0.0568883	-0.0801788	0.347054	0.461564	0.630927	0.0354382
Disease/defense	stress response	ADB54810.1	universal stress protein 23267	0.314428	0.00826514	0.163017	0.627614	0.477446	0.201228	0.00027397	0.00177961
Disease/defense	stress response	BAJ95174.1	stress-related protein-like	0.335454	0.00146848	-0.205957	0.30803	0.129498	0.0591945	0.051892	0.229274
Disease/defense	stress response	BAJ98613.1	hypoxia-responsive family protein	0.733185	0.000171	0.150986	0.899515	0.884171	0.283174	0.000127028	4.10358e-05
Disease/defense	stress response	ADB54818.1	universal stress protein 1561	1.02071	0.00172529	-0.0151692	0.918308	1.00554	0.483557	0.00147454	0.00106233
Disease/defense	stress response	BAK03626.1	Wound-responsive family protein	1.42736	0.000525709	0.0733385	1.38092	1.5007	0.451917	0.000348896	0.000391431
Disease/defense	stress response	AAV65310.1	universal stress protein	1.68066	0.000289251	0.0551647	1.88138	1.73582	0.514278	0.00015352	0.000307689
Energy	Calvin cycle	BAJ98572.1	phosphoribulokinase	0.1753	0.0304374	-0.12519	-0.0847424	0.0501101	0.347613	0.68604	0.500866
Energy	Calvin cycle	BAJ94694.1	sedoheptulose-1,7-bisphosphatase	0.177084	0.0301839	-0.183768	-0.100511	-0.00668404	0.227362	0.667647	0.533978
Energy	Calvin cycle	BAJ86303.1	fructose-1,6-bisphosphatase	0.203746	0.0173066	-0.0311818	-0.0311292	0.172564	0.50897	0.788258	0.125859
Energy	Calvin cycle	AKT04286.1	RuBisCO large subunit	0.25134	0.0478212	-0.329978	-0.260993	-0.0786381	0.0428974	0.378611	0.389795
Energy	Calvin cycle	BAJ89651.1	fructose-1,6-bisphosphatase	0.260846	0.0117173	-0.132626	-0.0331655	0.128221	0.337197	0.796633	0.320118
Energy	Calvin cycle	BAF93200.1	RuBisCO activase	0.268717	0.0101187	-0.325491	-0.152428	-0.0567738	0.0881572	0.612808	0.470398
Energy	Calvin cycle	AKT74903.1	RuBisCO large subunit	0.286396	0.0051955	-0.163279	-0.114514	0.123117	0.336876	0.670596	0.393539
Energy	Calvin cycle	BAA35162.1	Rubisco small subunit	0.377051	0.000775679	-0.0978311	-0.0162154	0.27922	0.528548	0.82545	0.296194
Energy	citric acid cycle	BAK01655.1	dihydrolipoyl dehydrogenase 1	0.188689	0.0376502	-0.117461	-0.072918	0.0712274	0.318668	0.678459	0.423588
Energy	electron transport chain	ABB96722.1	NADH dehydrogenase subunit F	0.158571	0.0327148	-0.116201	-0.123552	0.0423703	0.424917	0.642727	0.529317
Energy	electron transport chain	BAK02984.1	ATP synthase subunit b'	0.18508	0.026287	-0.10502	-0.139903	0.0800602	0.429138	0.57845	0.430535
Energy	electron transport chain	AGP50825.1	ATP synthase CF0 subunit IV	0.190757	0.0397585	0.0959664	-0.0097194	0.286724	0.432592	0.823185	0.0512227
Energy	fermentation	CAB17051.1	alcohol dehydrogenase 1	0.477375	0.0375794	0.220456	0.588209	0.697831	0.239269	0.0491525	0.0149684
Energy	fermentation	P22988.1	L-lactate dehydrogenase A	0.565194	0.000202894	0.153202	0.722997	0.718396	0.200514	0.000127028	9.53166e-05
Energy	fermentation	P22989.1	L-lactate dehydrogenase B	0.597473	0.000171108	0.146919	0.756333	0.744392	0.227448	0.000127028	9.53166e-05
Energy	fermentation	CAB51640.1	alcohol dehydrogenase	0.625697	0.000290443	0.171807	0.798049	0.797504	0.104424	1.39972e-05	5.76129e-06
Energy	fermentation	AAG42526.1	alcohol dehydrogenase	0.657853	0.000243095	0.0908623	0.597934	0.748716	0.429333	0.00166761	0.000382371
Energy	fermentation	AAK49116.1	alcohol dehydrogenase	0.660951	0.000129469	0.153884	0.883071	0.814835	0.19257	6.50971e-05	3.63483e-05
Energy	fermentation	AAC19336.1	alcohol dehydrogenase 1	0.684318	0.000154448	0.153721	0.902342	0.838039	0.201581	6.59281e-05	2.50151e-05
Energy	fermentation	CAA31231.1	alcohol dehydrogenase	0.776828	6.483e-05	0.217919	0.983033	0.994747	0.202122	0.000127028	7.45513e-06
Energy	fermentation	AAO24252.1	alcohol dehydrogenase	0.858478	1.0963e-05	0.215519	1.01966	1.074	0.192967	0.000127028	4.96637e-06
Energy	fermentation	BAJ94428.1	pyruvate decarboxylase 2	0.890266	2.62462e-05	0.227836	1.09219	1.1181	0.0836488	6.38768e-06	2.34438e-06
Energy	fermentation	AHE74761.1	alcohol dehydrogenase 2	0.894017	2.38412e-05	0.171543	1.00451	1.06556	0.27492	0.000127028	6.55572e-06
Energy	fermentation	AHE74802.1	alcohol dehydrogenase 3	0.922578	0.00220139	0.351139	1.14351	1.27372	0.0881946	0.000499158	0.000472428
Energy	fermentation	AAG42503.1	alcohol dehydrogenase	0.971013	2.9324e-05	0.193247	1.10521	1.16426	0.278824	0.000127028	4.96637e-06
Energy	fermentation	AAG42504.1	alcohol dehydrogenase	1.00982	2.35309e-05	0.22976	1.15185	1.23958	0.200122	0.000127028	1.62495e-06
Energy	fermentation	BAK04101.1	pyruvate decarboxylase 2	1.14824	5.68553e-07	0.255249	1.39647	1.40349	0.102787	2.03044e-06	9.56846e-07
Energy	glycolysis	BAK02737.1	glyceraldehyde-3-phosphate dehydrogenase A	0.19056	0.0184285	-0.153563	-0.0539175	0.0369975	0.359432	0.777328	0.541929
Energy	glycolysis	BAJ85819.1	pyrophosphate--fructose 6-phosphate 1-phosphotransferase	1.00134	0.000122446	0.109228	0.973027	1.11057	0.525114	0.0039895	1.49897e-05
Energy	glycolysis	BAJ88466.1	fructose-bisphosphate aldolase 5	0.178455	0.0347663	-0.226784	-0.0712484	-0.0483291	0.165636	0.704917	0.443077
Energy	photosynthesis	BAJ99180.1	photosystem I reaction center subunit IV	0.289135	0.00430288	-0.207909	-0.0920457	0.0812256	0.201228	0.663041	0.420052
Energy	photosynthesis	BAJ99064.1	glycerate dehydrogenase	0.290604	0.00493303	-0.238647	-0.0884632	0.0519571	0.0933439	0.640277	0.460661
Energy	photosynthesis	BAK04551.1	peroxisomal (S)-2-hydroxy-acid oxidase GLO1	0.36085	0.00143572	-0.166512	-0.0541387	0.194338	0.268793	0.758613	0.103228
Energy	photosynthesis	BAJ08392.1	light harvesting chlorophyll a/b-binding protein Lhcb1	0.372048	0.00704365	-0.340419	-0.219176	0.0316296	0.0949488	0.1694	0.476101
Energy	photosynthesis	BAF93199.1	putative alanine aminotransferase	0.245622	0.025132	-0.0503984	-0.0143196	0.195224	0.472415	0.744174	0.0851848
Energy	photosynthesis	BAJ91519.1	NAD(P)H-quinone oxidoreductase subunit L	0.250925	0.0140762	-0.127389	-0.058759	0.123536	0.404495	0.767043	0.381587
Energy	photosynthesis	P12363.2	Photosystem II reaction center protein H	0.252839	0.032448	-0.0819018	-0.210084	0.170937	0.428729	0.382323	0.0983367
Energy	photosynthesis	CAA44777.1	chlorophyll a/b-binding protein	0.255071	0.00624891	0.0794033	-0.0230256	0.334475	0.479978	0.81367	0.0142959
Energy	photosynthesis	ABK79429.1	photosystem II cytochrome b559 alpha subunit	0.14485	0.0492083	0.000908036	-0.0299788	0.145758	0.627095	0.805913	0.314668
Energy	photosynthesis	AKM17109.1	NADH dehydrogenase subunit F	0.154329	0.0356704	-0.111815	-0.12521	0.0425144	0.430562	0.639911	0.528072
Energy	photosynthesis	AGP50968.1	NADH-plastoquinone oxidoreductase	0.164169	0.032125	0.00143726	-0.0103141	0.165606	0.626857	0.825566	0.319719
Energy	photosynthesis	AGP50935.1	photosystem II 47 kDa protein	0.178014	0.0480649	-0.125904	-0.155298	0.0521094	0.387277	0.555089	0.501682
Energy	photosynthesis	ASD42809.1	photosystem II protein D1	0.18372	0.0423905	-0.0521597	-0.0143794	0.131561	0.530575	0.820586	0.381122
Energy	photosynthesis	BAJ96696.1	photosystem II reaction center PSB28 protein	0.210031	0.0175927	-0.104243	-0.0851851	0.105788	0.451917	0.723432	0.423719
Energy	photosynthesis	AGP50844.1	cytochrome f (chloroplast)	0.210709	0.0297991	-0.290518	-0.0973238	-0.079809	0.0458478	0.645934	0.319527
Energy	photosynthesis	CAA10988.1	cytochrome B6-F complex like-protein	0.222767	0.0214897	-0.130356	0.064379	0.0924109	0.406187	0.766027	0.450789
Energy	photosynthesis	CAA74058.1	NADH dehydrogenase	0.276314	0.0122741	-0.00219772	-0.0237632	0.274116	0.626621	0.820469	0.240628
Energy	photosynthesis	BAJ88549.1	photosynthetic NDH subunit of subcomplex B 3	0.391623	0.00117869	-0.517082	-0.0197299	-0.125459	0.00096666	0.815767	0.334445
Metabolism	amino acids	BAJ97394.1	3-hydroxyisobutyryl-CoA hydrolase 1-like	0.148686	0.0234592	0.0133175	0.0589668	0.162003	0.484571	0.517481	0.024279
Metabolism	amino acids	BAJ86767.1	ferredoxin-dependent glutamate synthase	0.159254	0.0415248	-0.32939	-0.0815995	-0.170136	0.049289	0.713893	0.255508
Metabolism	amino acids	BAJ91545.1	plastid glutamine synthetase 2	0.219522	0.011878	-0.130079	-0.0500984	0.0894435	0.278409	0.741121	0.362435
Metabolism	amino acids	BAJ90574.1	glutamate--glyoxylate aminotransferase 2	0.230351	0.0121616	-0.0914553	-0.0447655	0.138896	0.28492	0.699815	0.134117
Metabolism	amino acids	CAE00460.2	branched-chain amino acid aminotransferase	0.255979	0.0134312	-0.580125	-0.479435	-0.324146	0.00139844	0.0837405	0.0549614
Metabolism	amino acids	AAC60547.1	ferredoxin-dependent glutamate synthase	0.177668	0.0350893	-0.138105	-0.0211121	0.0395637	0.254122	0.809209	0.507993
Metabolism	amino acids	BAJ88062.1	glycine cleavage system H protein	0.200421	0.0316828	0.179039	-0.0440948	0.37946	0.087976	0.671963	0.000665413
Metabolism	amino acids	BAJ99168.1	ACT domain-containing protein DS12	0.211454	0.0323749	-0.178415	-0.0851377	0.0330397	0.256663	0.70017	0.542683
Metabolism	amino acids	BAJ90006.1	serine--glyoxylate aminotransferase	0.324804	0.00410524	-0.158619	-0.0341337	0.166185	0.228668	0.77956	0.117671
Metabolism	flavonoids	CAA54616.1	flavonoid 7-O-methyltransferase	0.245462	0.0108231	-1.12069	-0.147601	-0.875229	0.000161761	0.809043	0.0168018
Metabolism	hormones	BAJ89478.1	putative cis-zeatin O-glucosyltransferase	0.43619	0.0352184	-0.589288	-0.265162	-0.153098	0.0334825	0.20787	0.279325
Metabolism	hormones	AFK79778.1	cytokinin oxidase/dehydrogenase	0.614364	0.00668574	-0.732232	-0.120935	-0.117869	0.0231929	0.745139	0.484131
Metabolism	hormones	AFO63022.1	ACC oxidase	0.622768	0.0319517	0.134717	1.15505	0.757486	0.399737	0.000127028	8.79332e-05
Metabolism	lipids & sterols	BAJ88844.1	3-oxoacyl-[acyl-carrier-protein] synthase I	0.167207	0.0350501	-0.0859228	0.0749041	0.081284	0.228668	0.473662	0.210792
Metabolism	lipids & sterols	BAJ93756.1	omega-3 fatty acid desaturase	0.18638	0.0311969	-0.386525	-0.157554	-0.200145	0.315591	0.747458	0.445962
Metabolism	lipids & sterols	BAJ90848.1	GDSL esterase/lipase	0.190793	0.0313259	-0.022382	-0.132505	0.168411	0.443749	0.287991	0.0556853
Metabolism	lipids & sterols	BAJ96485.1	phospholipase A1-II 1	0.255523	0.00739335	-0.295983	-0.277199	-0.0404599	0.0369488	0.325752	0.531163
Metabolism	lipids & sterols	BAJ88605.1	REF/SRPP-like protein	0.263296	0.007166	-0.214406	0.00854186	0.0488901	0.1056	0.820495	0.43537
Metabolism	lipids & sterols	BAJ84778.1	farnesyl pyrophosphate synthase	0.291041	0.00827861	-0.09168	0.0218546	0.199361	0.414072	0.809209	0.141769
Metabolism	lipids & sterols	BAJ99899.1	stearoyl-[acyl-carrier-protein] 9-desaturase 1	1.49062	0.0234763	0.0690935	1.83443	1.55971	0.562693	0.000364527	0.000474274
Metabolism	nitrogen	AAK55410.1	2-on-2 hemoglobin	0.20668	0.0251366	0.0731769	0.486392	0.279857	0.379088	0.000500683	0.0184373
Metabolism	other	ABD03947.1	urate oxidase	0.193944	0.021499	0.0182041	0.202241	0.212148	0.531913	0.155796	0.0556853
Metabolism	secondary metabolism	BAJ84838.1	farnesyl diphosphate synthase 1	0.259216	0.0220475	-0.227101	-0.10041	0.0321142	0.0455531	0.598726	0.512577
Metabolism	secondary metabolism	BAJ94385.1	cytochrome P450	0.382276	0.000724879	0.106869	0.204208	0.489146	0.368281	0.341222	0.00130071
Metabolism	secondary metabolism	BAK00283.1	isoflavone 2'-hydroxylase-like	0.476734	0.0130713	0.145581	0.583771	0.622315	0.228355	0.00805417	0.00356091
Metabolism	sugars	BAJ86988.1	haloacid dehalogenase-like hydrolase domain-containing protein	0.161124	0.0415172	-0.151786	-0.127165	0.00933839	0.299037	0.586057	0.567864
Metabolism	sugars	BAK04290.1	6-phosphofructo-2-kinase/fructose-2,6-bisphosphatase-like	0.172446	0.0311341	-0.073312	-0.0132645	0.0991342	0.431537	0.818131	0.324449
Metabolism	sugars	BAJ92650.1	beta-glucosidase-like SFR2	0.188286	0.0220903	0.040047	0.0609553	0.228333	0.512187	0.679075	0.0556853
Metabolism	sugars	AAX49503.1	UDP-D-glucose epimerase 3	0.253407	0.00996864	0.00332297	-0.114314	0.25673	0.625335	0.611069	0.0845419
Metabolism	sugars	CAZ64535.1	sucrose synthase	0.41012	0.000855218	0.0800329	0.625002	0.490153	0.407591	0.000301887	0.00124594
Metabolism	sugars	CAA75793.1	sucrose synthase 2	0.435023	0.00051277	0.0502595	0.624648	0.485283	0.502897	0.000562888	0.00165317
Metabolism	sugars	CAA72144.1	alpha-amylase	0.470238	0.000512742	0.167376	0.857527	0.637613	0.259478	0.000173458	0.000379436
Metabolism	sugars	AAY44170.1	alpha-amylase	0.498404	0.000455734	0.158226	0.861264	0.65663	0.294493	0.000260284	0.000346765
Protein fate	folding	BAJ84945.1	heat shock 70 kDa protein 6	0.145384	0.0440433	0.0592371	0.0293582	0.204621	0.360451	0.741121	0.0222044
Protein fate	folding	BAK00734.1	nifU-like protein 2	0.187061	0.0376555	-0.0318034	-0.0933538	0.155258	0.538497	0.57379	0.161499
Protein fate	folding	BAK00257.1	heat shock cognate 70 kDa protein 4	0.270918	0.0173265	0.313236	0.0753742	0.584154	0.252866	0.77843	0.0556853
Protein fate	folding	BAK06911.1	small heat shock protein	0.490949	0.0356704	0.215018	0.172241	0.705967	0.391323	0.671963	0.0190645
Protein fate	transport	BAJ91401.1	protein TIC110	0.282729	0.00611351	-0.15971	-0.093587	0.123019	0.447281	0.762469	0.459353
Protein fate	transport	BAF93191.1	chloroplast inner envelope protein	0.285883	0.006688	-0.150664	-0.049621	0.135219	0.46797	0.809209	0.458443
Protein fate	transport	BAJ93915.1	protein TIC110	0.327167	0.00210649	-0.184226	-0.0954115	0.142942	0.438212	0.770251	0.453179
Protein synthesis	ribosomal protein	AEB34788.1	40S ribosomal proteina S16	0.168489	0.0374478	-0.176185	0.0117409	-0.00769637	0.34912	0.825247	0.587449
Protein synthesis	ribosomal protein	BAK05017.1	chloroplast stem-loop binding protein of 41 kDa b	0.232884	0.0173066	-0.1732	-0.113444	0.0596835	0.279332	0.641916	0.467093
Signal transduction	calcium	BAK01106.1	EF hand family protein	0.243722	0.0306038	0.0304186	0.240859	0.274141	0.556756	0.195565	0.0177483
Signal transduction	hormones	AFO63013.1	ethylene receptor	1.27684	0.0440433	0.308122	NA	1.58496	0.252866	NA	0.027404
Signal transduction	kinases	AAM51720.1	3-phosphoglycerate kinase	0.256111	0.00776045	-0.213513	-0.0711306	0.0425979	0.209671	0.735683	0.525137
Signal transduction	kinases	BAJ87957.1	SnRK1 gamma subunit	0.287754	0.0043431	0.0305186	0.336388	0.318272	0.556756	0.0479408	0.0251077
Signal transduction	kinases	BAJ92706.1	proline-rich receptor-like protein kinase PERK2	0.490113	0.043899	-0.287736	0.348111	0.202377	0.031848	0.387345	0.344555
Signal transduction	others	BAK00501.1	carbonic anhydrase	0.286849	0.0453766	0.030441	-0.0267399	0.31729	0.603677	0.820495	0.288228
Signal transduction	others	AAC41656.1	carbonic anhydrase	0.306761	0.00476869	-0.104558	-0.144742	0.202203	0.5102	0.691323	0.356305
Structural organization	membrane	BAK02431.1	protein CURVATURE THYLAKOID 1D	0.173862	0.0272494	0.0835888	0.00487845	0.25745	0.29994	0.744174	0.0149684
Structural organization	membrane	BAJ94371.1	peroxisomal membrane protein 11-1	0.293297	0.00564697	-0.153936	-0.0308996	0.139361	0.208596	0.785048	0.227729
Structural organization	cell wall	BAK04987.1	kinesin-like protein KIN-4C	0.593237	0.0171391	0.0893469	-0.258772	0.682584	0.587864	0.743498	0.0292814
Transcription	chromatin	BAK00408.1	histone-lysine N-methyltransferase	0.413627	0.036185	-0.5062	-0.0663897	-0.0925729	0.348654	0.817177	0.55379
Transcription	mRNA processing	ABX39367.1	maturase K	0.228736	0.0173066	-0.10882	0.0561418	0.119916	0.19362	0.612808	0.125969
Transcription	mRNA spilicing	BAJ92028.1	polypyrimidine tract-binding protein homolog 1-like	1.09585	0.00292277	-0.0424605	0.802292	1.05339	0.473426	0.00373485	0.00106233
Transcription	mRNA spilicing	BAK00951.1	Lariat debranching enzyme	1.20897	1.16396e-06	0.293679	1.65496	1.50265	0.235456	2.03044e-06	4.53204e-07
Transcription	mRNA splicing	BAJ98217.1	serine/arginine-rich splicing factor RSZ21	0.310307	0.0437924	0.105542	-0.032144	0.415849	0.460152	0.809209	0.0628912
Transcription	regulation	BAJ84912.1	TATA-box-binding protein 2	0.27562	0.0108981	-0.11904	-0.211613	0.156579	0.522256	0.669546	0.457908
Transcription	regulation	BAJ87767.1	protein FAR1-RELATED SEQUENCE 5-like	0.46708	0.00900355	0.153761	-0.0115513	0.62084	0.244105	0.755989	0.00592108
Transcription	transcription factors	BAJ98783.1	transcription factor bHLH78-like	0.188908	0.0337368	-0.124844	0.055729	0.0640639	0.163	0.630884	0.326038
Transporters	energy	BAJ98348.1	ferredoxin C 2	0.169739	0.0387186	0.000911265	-0.0811634	0.17065	0.627264	0.741121	0.321999
Transporters	energy	BAJ91647.1	ferredoxin	0.290881	0.0167355	-0.324863	-0.102423	-0.0339821	0.0435048	0.640277	0.407587
Transporters	ions	BAJ87247.1	phosphate transporter 2-1	0.160705	0.0482645	0.189114	-0.0115329	0.349819	0.121076	0.752812	0.00333706
Transporters	ions	CAC40031.1	P-type ATPase	0.177966	0.0225649	-0.101758	0.0471337	0.0762076	0.268743	0.699815	0.331671
Transporters	ions	BAJ96107.1	phosphate transporter PHO1-2-like	0.217618	0.0229696	0.124262	-0.262629	0.34188	0.514278	0.606263	0.268764
Transporters	ions	BAK00367.1	dicarboxylate transporter 1	0.236887	0.0122255	-0.0115857	0.157214	0.225301	0.607858	0.499512	0.145745
Transporters	ions	AAV49983.1	ATPase 2	0.365421	0.0162131	-0.745114	0.00688486	-0.379693	0.000246018	0.832124	0.149907
Transporters	ions	BAJ85808.1	potassium transporter	0.373796	0.00239561	-0.313208	-0.0801922	0.0605878	0.326934	0.794945	0.548874
Transporters	other	BAJ87646.1	plastidic ATP/ADP-transporter-like	0.19418	0.0174223	0.102735	0.156968	0.296915	0.260192	0.281781	0.0104592
Transporters	other	BAJ86509.1	mitochondrial carnitine/acylcarnitine carrier-like protein	0.203655	0.021499	-0.0813004	-0.0332566	0.122354	0.363175	0.765881	0.21021
Transporters	other	BAJ98228.1	phosphoenolpyruvate/phosphate translocator 1	0.316784	0.00323919	-0.0836515	0.0691407	0.233132	0.294407	0.60946	0.0310123
Transporters	other	BAK07913.1	early nodulin-like protein	1.35849	0.00579801	0.159397	1.57568	1.51789	0.398238	0.00064039	0.000634785
Transporters	polyamine	BAJ92667.1	spermidine/putrescine-binding periplasmic protein	0.303577	0.0440433	-0.0218108	0.148714	0.281767	0.484571	0.420621	0.0571572
Unknown		BAK01555.1	predicted protein	0.138872	0.0451034	0.0249574	-0.0526045	0.163829	0.565468	0.717136	0.154097
Unknown		BAK06504.1	predicted protein	0.150043	0.0388903	0.00121819	0.0124116	0.151261	0.484571	0.773849	0.120513
Unknown		BAJ85031.1	predicted protein	0.174619	0.0412326	-0.0362536	-0.0803207	0.138366	0.459765	0.564734	0.144413
Unknown		BAJ89934.1	predicted protein	0.189216	0.0301837	-0.00106802	-0.0639438	0.188148	0.497903	0.569203	0.0329096
Unknown		BAK03937.1	predicted protein	0.196106	0.01941	-0.090754	0.0169632	0.105351	0.451917	0.82044	0.395344
Unknown		BAJ99872.1	predicted protein	0.224327	0.0336638	-0.264374	0.00211608	-0.0400474	0.0805012	0.752589	0.450914
Unknown		BAJ85212.1	predicted protein	0.227351	0.0325089	-0.110874	0.0365151	0.116477	0.501102	0.814313	0.467113
Unknown		BAJ96251.1	predicted protein	0.292941	0.0270146	-0.382486	-0.200157	-0.089545	0.0349896	0.607686	0.395057
Unknown		BAJ89170.1	predicted protein, partial	0.300617	0.026256	-0.365036	-0.178355	-0.0644192	0.0432322	0.642727	0.456732
Unknown		BAJ97488.1	predicted protein	0.360414	0.00690274	-0.411565	-0.133657	-0.0511508	0.033705	0.690914	0.506628
Unknown		BAJ86617.1	36.4 kDa proline-rich protein-like	0.367307	0.00433211	-0.0268572	-0.213586	0.34045	0.569725	0.341222	0.0260731
Unknown		BAK01943.1	stem-specific protein TSJT1-like	0.752166	6.74257e-05	0.114199	1.00798	0.866365	0.45909	0.000248617	0.000348642
Unknown		BAK05165.1	predicted protein	0.78088	0.033799	-0.022774	0.605964	0.758106	0.602142	0.0965792	0.0331035
Unknown		BAK07355.1	predicted protein	0.893218	0.00188481	0.454272	1.08221	1.34749	0.0767916	0.00132221	0.000621056
Unknown		BAK00263.1	predicted protein	1.29519	9.18229e-08	0.0379431	1.36615	1.33313	0.535204	1.02963e-05	1.62495e-06
