# Supplementary material for: The Hypoxic Proteome and Metabolome of Barley (Hordeum vulgare L.) with and without Phytoglobin Priming
Source: Int J Mol Sci. 2020 Feb 24;21(4):1546. doi: 10.3390/ijms21041546 (PMC7073221; doi:10.3390/ijms21041546)
Supplement: Supplementary file 1 [file ijms-21-01546-s001.zip › ijms-726488-SI-to conversion/Table S3_all_metabolites.xlsx]

## Sheet: Sheet1
	RPpos_13	RPpos_14	RPpos_15	RPpos_16	RPpos_17	RPpos_18	RPpos_19	RPpos_20	RPpos_21	RPpos_22	RPpos_23	RPpos_24	RPpos_25	RPpos_26	RPpos_27	RPpos_28	RPpos_29	RPpos_36	RPpos_30	RPpos_31	RPpos_32	RPpos_33	RPpos_34	RPpos_35		Averange				SD				ANOVA
Label	HO	HO	HO	HO	HO	HO	HO24	HO24	HO24	HO24	HO24	HO24	WT	WT	WT	WT	WT	WT	WT24	WT24	WT24	WT24	WT24	WT24		HO	HO24	WT	WT24	HO	HO24	WT	WT24	f.value	p.value	.-LOG10(p)	FDR	Tukey's HSD
fotrin_421_pos	82860.9	100621	161257	108606	183571	118580	1.04497e+06	912384	1.51988e+06	1.18573e+06	1.14837e+06	843883	130888	206295	118331	171362	157912	187952	1.15986e+06	1.30141e+06	1.50148e+06	1391757	1.39127e+06	1.81437e+06		125916	1.1092e+06	162123	1.42669e+06	38522.9	240544	33510.4	221474	193.8	6.0273e-15	14.22	8.8602e-12	HO24-HO, WT24-HO, WT-HO24, WT24-WT
dro-2H-1-benzopyran-3,5,7-triol_201_neg	20533.7	16645.5	14923.2	64811.4	17857.3	17955.6	628535	505538	517258	520602	347427	640732	17201.2	17890.9	21089	16085.1	24006.9	19004	390254	358601	405413	370972	190405	379222		25454.5	526682	19212.8	349145	19368.2	105912	2902.52	79404.2	164.83	2.8644e-14	13.543	1.7466e-11	HO24-HO, WT24-HO, WT-HO24, WT24-WT
L-alanine 1_GC	5.33163e+06	6.17392e+06	8.45848e+06	6.5125e+06	10876744	9.56592e+06	4.75474e+07	3.54848e+07	5.85885e+07	5.62988e+07	4.28593e+07	4.80612e+07	1.10233e+07	1.55814e+07	1.19803e+07	13408624	1.33705e+07	1.04841e+07	5.17797e+07	4.73658e+07	6.24343e+07	5.90303e+07	5.28232e+07	6.12284e+07		7.81986e+06	4.814e+07	1.26414e+07	5.5777e+07	2.16382e+06	8.53385e+06	1.8694e+06	6.0012e+06	161.11	3.5645e-14	13.448	1.7466e-11	HO24-HO, WT-HO, WT24-HO, WT-HO24, WT24-WT
aspartic acid 1_GC	1.64822e+06	1.89563e+06	3.32613e+06	3.25791e+06	2.06147e+06	1.72139e+06	167303	148777	100417	62042.5	96015.5	110171	1.87357e+06	1.52978e+06	1.84273e+06	1.26003e+06	1.98628e+06	903567	131046	113792	111917	121685	235660	88511.4		2.31846e+06	114121	1.56599e+06	133768	767919	38138.5	419897	51884.5	144.22	1.0276e-13	12.988	3.7764e-11	HO24-HO, WT24-HO, WT-HO24, WT24-WT
7-4-Carboxy-3-hydroxy-3-methylbutanoylsu_764_pos	93987.9	96525.5	101500	102961	81459.6	90023.5	184659	177122	165871	155500	153867	162935	72940.8	71276.7	68063.9	71681.1	84686.4	76081.2	114529	127766	118868	125277	113367	123158		94409.5	166659	74121.7	120494	7937.12	12133.9	5789.54	5863	139.09	1.4512e-13	12.838	4.2666e-11	HO24-HO, WT-HO, WT24-HO, WT-HO24, WT24-HO24, WT24-WT
aspartic acid 2_GC	6.50007e+06	8.05505e+06	7.67474e+06	1.12794e+07	1.0485e+07	1.00646e+07	657052	923859	542974	756724	968202	1.23735e+06	1.24374e+07	1.10445e+07	9.22041e+06	7.41299e+06	1.24481e+07	1.05327e+07	1.20269e+06	1.00669e+06	1.46848e+06	2.11186e+06	2.76373e+06	978564		9.0098e+06	847693	1.0516e+07	1.58867e+06	1.86721e+06	248849	1.94995e+06	711174	112.03	1.1262e-12	11.948	2.7592e-10	HO24-HO, WT24-HO, WT-HO24, WT24-HO24, WT24-WT
Scolymoside_238_pos	232978	262695	233754	260243	227334	233908	597529	552253	466121	514465	477439	582233	130046	78835.7	114800	86093.7	146361	99093.6	271873	328448	301691	219842	204674	269306		241819	531673	109205	265972	15432.8	54500.1	26095.7	47138.9	98.276	3.8449e-12	11.415	8.0742e-10	HO24-HO, WT-HO, WT-HO24, WT24-HO24, WT24-WT
N6-Acetyl-L-lysine_448_pos	480049	485408	581738	469794	402619	620761	1.23882e+06	1.3099e+06	1336893	1.1739e+06	1.25878e+06	1.03024e+06	568649	555214	529944	468756	627618	459250	1.33405e+06	1.10239e+06	1.36309e+06	1.28017e+06	1.57217e+06	1.1129e+06		506728	1.22476e+06	534905	1.29413e+06	79998.7	110997	63672.4	175191	95.796	4.8798e-12	11.312	8.9666e-10	HO24-HO, WT24-HO, WT-HO24, WT24-WT
L- lactic acid_GC	3.14558e+06	2.40398e+06	1.64697e+06	2.21867e+06	1.71481e+06	6.28162e+06	3.87061e+07	4.39009e+07	3.74188e+07	5.08079e+07	3.00832e+07	4.30262e+07	3.61439e+06	1.33154e+06	2.53372e+06	2.43314e+06	2.45483e+06	2.40077e+06	2.16738e+07	2.28869e+07	1.52651e+07	1.53949e+07	8.94698e+06	1.44758e+07		2.90194e+06	4.06572e+07	2.4614e+06	1.64406e+07	1.74245e+06	7.00391e+06	723287	5.12701e+06	94.164	5.7268e-12	11.242	9.3537e-10	HO24-HO, WT24-HO, WT-HO24, WT24-HO24, WT24-WT
lpropylene glycol 4'-glucoside_259_neg	467003	359362	396817	361369	383268	270761	36260.8	36009.5	43205.9	21430.3	20974.7	23357.1	254350	274405	104622	158495	168109	310989	31200.4	34770.4	44043.8	26181.1	14337.6	21238.3		373097	30206.4	211828	28628.6	63691.9	9470.76	79756.8	10457.6	93.024	6.4143e-12	11.193	9.4289e-10	HO24-HO, WT-HO, WT24-HO, WT-HO24, WT24-WT
pyruvic acid_GC	200435	268740	245654	284173	268729	262394	1.7093e+06	2.1863e+06	1.28068e+06	2.26049e+06	2.16299e+06	2.87336e+06	309327	285602	321877	169805	270657	242253	1.01289e+06	1.34278e+06	958499	763264	516821	630810		255021	2.07885e+06	266587	870844	29488	539724	55174	298365	90.193	8.5476e-12	11.068	1.1423e-09	HO24-HO, WT24-HO, WT-HO24, WT24-HO24, WT24-WT
S-3-hydroxybutyrate glucoside_87_neg	559852	521269	549701	508590	499322	436165	1.1626e+06	1.22932e+06	1.0827e+06	1.0579e+06	1037673	1.23732e+06	474911	548140	421789	478146	479882	562595	1.01403e+06	989415	974532	1.156e+06	762671	761344		512483	1.13459e+06	494244	942997	44088.6	87496.9	52278.8	154323	80.478	2.4505e-11	10.611	2.8304e-09	HO24-HO, WT24-HO, WT-HO24, WT24-HO24, WT24-WT
Dibenzhydryl ether_1432_pos	32458.9	75870.2	68549.7	84935	33480.3	52970.1	264608	213237	255819	219292	237377	251970	37492.8	53480.6	33858.4	22649.1	36055.8	45349.6	202189	303197	291306	249137	206908	253459		58044	240384	38147.7	251033	22068	20737.1	10491.6	41678	80.23	2.5211e-11	10.598	2.8304e-09	HO24-HO, WT24-HO, WT-HO24, WT24-WT
CHEMBL344607_813_pos	173002	120657	121486	132986	151184	156690	31466.4	24204.7	33145.5	25634.2	24990.7	24300.3	153362	144614	213497	164844	112601	73150.5	35298.5	18056.3	26910.8	27083.3	34160.7	39647.3		142667	27290.3	143678	30192.8	21053.1	3955.11	47659.8	7732.2	79.648	2.6956e-11	10.569	2.8304e-09	HO24-HO, WT24-HO, WT-HO24, WT24-WT
AC1L1QWX_393_pos	18477.6	21622.9	19904	41493	33834.3	13969.1	86285.1	80338.1	104255	89536.4	89504.6	91714.6	12578.6	13300.1	22548.3	14218	17525.3	23411.5	73053.9	116516	104875	125683	100892	116508		24883.5	90272.3	17263.7	106255	10503.1	7916.04	4748.22	18551.7	74.155	5.1892e-11	10.285	5.0855e-09	HO24-HO, WT24-HO, WT-HO24, WT24-WT
3-O-trans-Feruloyleuscaphic acid_3678_pos	151812	117253	102111	97239.5	127491	122674	15636.4	38385.7	19655.2	26572.8	12096.2	31670.9	106298	81028.5	139383	99043	75812.8	72197.4	9119.37	16941.8	16174.8	12519.8	15913.4	20599.7		119764	24002.9	95627.3	15211.5	19598.7	10029.3	25277.8	3944.77	70.935	7.7796e-11	10.109	7.1475e-09	HO24-HO, WT24-HO, WT-HO24, WT24-WT
4-2-3,4-dihydroxyphenyl-3,5,7-trihydrox_298_pos	17882.9	15157.2	66489	62381.3	54761.9	83573.6	1.14717e+06	988056	982814	917679	696182	1.19666e+06	17958	53523	84430.5	14384.2	25416.8	17363	706752	718193	767038	647548	388230	750974		50041	988093	35512.6	663122	27642.6	178327	27940.1	140898	70.235	8.5141e-11	10.07	7.3622e-09	HO24-HO, WT24-HO, WT-HO24, WT24-WT
enzaldehydhelveticosid German_191_neg	367372	325518	241458	300883	498866	342294	21459.1	44807.3	17776.7	24568.4	35609.7	55220.5	493704	256834	529947	327380	163914	203894	51809.7	31130.1	31713.7	29547.4	61484.7	48595.5		346065	33240.3	329279	42380.2	86281.8	14667.4	152067	13398.1	67.709	1.1872e-10	9.9255	9.6956e-09	HO24-HO, WT24-HO, WT-HO24, WT24-WT
3,4,5-trihydroxy-6-3-3,5,7-trihydroxy-4_184_pos	232100	262728	299699	381417	344012	185642	96953.6	93365	87315.3	117185	57687.2	112302	164509	187630	198446	197731	202977	252256	51617.6	68819.6	68085	46132.6	61621.8	62255.4		284266	94134.7	200591	59755.3	72329.7	21188.8	28836.4	9089.33	66.583	1.382e-10	9.8595	1.0529e-08	HO24-HO, WT24-HO, WT-HO24, WT24-HO24, WT24-WT
2-Methyl-3-ketovaleric acid_851_pos	54497.3	55563.2	52515.1	62435.4	51283.8	41025.7	129151	132873	124867	118697	130542	118501	86794.8	114946	71369.4	81832.5	70179.2	83867.7	193864	183737	170520	193277	140363	121496		52886.7	125772	84831.6	167210	6990.38	6137.18	16227.1	29948.5	66.319	1.4325e-10	9.8439	1.0529e-08	HO24-HO, WT-HO, WT24-HO, WT-HO24, WT24-HO24, WT24-WT
Valyl-Valine_176_pos	1.34794e+06	1099459	1.72501e+06	1.71002e+06	1.28148e+06	1.37643e+06	2081186	1.99023e+06	1.60371e+06	2.09491e+06	1.67487e+06	2.25133e+06	651911	640464	627030	652288	571069	812592	977854	1.22483e+06	976245	863029	890355	1.09893e+06		1.42339e+06	1.94937e+06	659226	1.00521e+06	247426	255438	80972.9	135653	65.23	1.6638e-10	9.7789	1.1647e-08	HO24-HO, WT-HO, WT24-HO, WT-HO24, WT24-HO24, WT24-WT
1-Pyrroline_3858_pos	100212	102231	137159	86029.6	121233	136150	289060	325528	350828	273287	256875	291569	105348	167869	154620	130895	98173.1	99742.4	295866	319403	319141	325707	443266	330382		113836	297858	126108	338961	20928.9	34559.5	29954.5	52462	64.459	1.8523e-10	9.7323	1.2377e-08	HO24-HO, WT24-HO, WT-HO24, WT24-WT
D-erythro-L-galacto-Nonulose_352_neg	149385	210240	109460	105962	86330.1	145102	603206	721651	805959	671583	460290	638750	147430	85293.6	113347	115919	117741	215619	448961	447574	381153	335276	399256	506344		134413	650240	132558	419761	44344.6	116815	45209.9	60285.3	63.967	1.9846e-10	9.7023	1.2684e-08	HO24-HO, WT24-HO, WT-HO24, WT24-HO24, WT24-WT
gamma-aminobutyric acid GABA_GC	7.72562e+06	8.41474e+06	7.623e+06	8.21452e+06	2.12098e+07	1.17895e+07	2.97963e+07	2.58646e+07	3.62214e+07	3.47152e+07	2.89209e+07	2.67217e+07	8.80455e+06	7.55081e+06	7.04193e+06	6.05066e+06	6.6855e+06	4.45205e+06	3.12971e+07	3.55319e+07	3.40323e+07	3.47724e+07	2.9045e+07	4.46255e+07		1.08295e+07	3.03734e+07	6.76425e+06	3.4884e+07	5.31522e+06	4.22273e+06	1.46426e+06	5.34817e+06	62.719	2.37e-10	9.6253	1.4516e-08	HO24-HO, WT-HO, WT24-HO, WT-HO24, WT24-WT
Oxidized glutathione_94_neg	806012	727877	921442	823413	1.12753e+06	849330	137617	115601	151106	151347	128479	157285	944492	1.23148e+06	604919	845858	545598	936400	88106.9	176202	246353	303549	259448	114058		875934	140239	851457	197953	138309	16026.6	250858	85851.4	60.552	3.2499e-10	9.4881	1.9109e-08	HO24-HO, WT24-HO, WT-HO24, WT24-WT
dicyclohexylamine_87_pos	1.43901e+06	1.31984e+06	1.72426e+06	1.22983e+06	1.16883e+06	1.6864e+06	3.04856e+06	3.16827e+06	3.04384e+06	2.95642e+06	2.84653e+06	2.90782e+06	1.09439e+06	1.14831e+06	1.60673e+06	1793023	1.62596e+06	1.07816e+06	2.90024e+06	3.17855e+06	3.15065e+06	3.26103e+06	3.66102e+06	2.99147e+06		1.42803e+06	2.99524e+06	1.3911e+06	3.19049e+06	233583	115246	318783	265315	58.829	4.2084e-10	9.3759	2.3794e-08	HO24-HO, WT24-HO, WT-HO24, WT24-WT
AC1LA2XM_2576_pos	30497.9	29478.5	30582.8	32331.2	26197.3	27895	83575.9	84959.2	67072.5	80781.1	72380.4	47296	18174.1	16420.6	29193	20737	26144.4	19940.6	61115.9	55276.3	54787.6	40432.4	48972.1	60253		29497.1	72677.5	21768.3	53472.9	2175.68	14219.8	4903	7741.79	57.199	5.407e-10	9.267	2.8701e-08	HO24-HO, WT-HO, WT24-HO, WT-HO24, WT24-HO24, WT24-WT
2,4,6-Octatriyn-1-ol_497_pos	165841	164879	188341	154505	130720	201897	369903	350971	342657	380278	330644	355264	135880	158645	185148	233179	178578	127657	357399	362065	318527	422901	407747	360870		167697	354953	169848	371585	25093.8	18016.3	38420	37849.4	57.129	5.4669e-10	9.2623	2.8701e-08	HO24-HO, WT24-HO, WT-HO24, WT24-WT
Dimethyl 3-methoxy-4-oxo-5-8,11,14-penta_482_pos	225281	340049	238073	267325	341899	344280	35245.9	74899.6	38409.9	86765.9	63353	77077.9	331311	241778	210058	227341	168239	328982	39001.1	32590.7	55671.7	40637.1	82745.5	29476.1		292818	62625.4	251285	46687	55670.6	21348.8	65880	19857.2	55.808	6.7314e-10	9.1719	3.4121e-08	HO24-HO, WT24-HO, WT-HO24, WT24-WT
L-Glutamine_123_neg	172242	122684	176844	184649	192726	253345	57369.2	45498.7	80254.6	54302.3	67271.3	49107.8	256271	350346	387002	228929	306358	333932	76385	73186.7	101549	83610.9	127807	153552		183748	58967.3	310473	102682	42033.5	12845.5	59331.4	32079.6	55.221	7.3938e-10	9.1311	3.623e-08	HO24-HO, WT-HO, WT24-HO, WT-HO24, WT24-HO24, WT24-WT
L-Proline_142_pos	1.21714e+06	1.70293e+06	2137453	1.41252e+06	2.06967e+06	2199529	4.46704e+06	5.43083e+06	5.49945e+06	4.78065e+06	3.89081e+06	4.95908e+06	1.67272e+06	2.67948e+06	2.25767e+06	1.95531e+06	1.42319e+06	1.71086e+06	4.4824e+06	5.14632e+06	5432244	4.89614e+06	7057178	5.06871e+06		1.78987e+06	4.83798e+06	1.94987e+06	5.34716e+06	411070	606911	455725	894483	54.602	8.1714e-10	9.0877	3.8748e-08	HO24-HO, WT24-HO, WT-HO24, WT24-WT
Phenylpyruvic acid_47_pos	2.86585e+06	2.72759e+06	3.51171e+06	2.54978e+06	2.36604e+06	3.44677e+06	6.26259e+06	6.41516e+06	6.06086e+06	5.94186e+06	5.75914e+06	6.03242e+06	2.17912e+06	2.42572e+06	3.53648e+06	3.59753e+06	3.26272e+06	2.17827e+06	5.69327e+06	6.32659e+06	6.21062e+06	6.5192e+06	7.5678e+06	6.04549e+06		2.91129e+06	6.07867e+06	2.8633e+06	6.39383e+06	471390	232518	675372	639398	52.674	1.123e-09	8.9496	5.1588e-08	HO24-HO, WT24-HO, WT-HO24, WT24-WT
Nandrolone_304_pos	539956	413093	331925	344429	347404	419613	101722	113330	47073.9	115705	77017.3	129898	382530	245123	499165	377277	258237	267274	61920.1	46280.8	51073	40469	85254.9	104652		399403	97457.7	338268	64941.7	78269.1	30370.4	99488.5	25052.6	51.883	1.2833e-09	8.8917	5.7164e-08	HO24-HO, WT24-HO, WT-HO24, WT24-WT
3-4-hydroxy-3,5-dimethoxyphenyl-1-2,4,6-trihydroxy-3-methoxyphenylpropane-1,2-dione_23_neg	4.37213e+06	4.82574e+06	5.51384e+06	4.88985e+06	6.31806e+06	5.20497e+06	5.93682e+06	6.4041e+06	6.78316e+06	7.42653e+06	6.71324e+06	5976306	9.16265e+06	8.68549e+06	6.90495e+06	8.23206e+06	7.916e+06	1.09164e+07	1.05199e+07	1.0442e+07	9.8796e+06	1.0942e+07	1.10859e+07	1.10552e+07		5.18743e+06	6.54002e+06	8.63626e+06	1.06541e+07	673685	561272	1.35338e+06	467562	49.197	2.0467e-09	8.6889	8.849e-08	HO24-HO
Glipizide_1435_pos	41253.3	56765.9	55341.4	42865.5	101929	52370.5	165585	157932	230304	173606	140252	131323	37554.7	49574.9	51159.5	48397.3	37696.6	35284.1	151563	169378	189845	160029	130789	98461.4		58420.9	166500	43277.8	150011	22264.2	34991.8	7152.44	31910.7	48.817	2.1906e-09	8.6594	9.2004e-08	HO24-HO, WT24-HO, WT-HO24, WT24-WT
L-Tyrosine_5_pos	16502963	15726667	20636166	14842378	14270074	20107087	35284587	37446125	35063361	33285950	32524176	34370578	12720609	14060652	21457049	20631170	19145308	12797953	32313331	36535132	36424519	38056556	44006888	34210501		1.70142e+07	3.46625e+07	1.68021e+07	3.69245e+07	2.7148e+06	1.7233e+06	4.05039e+06	4.01178e+06	48.083	2.5005e-09	8.602	1.0211e-07	HO24-HO, WT24-HO, WT-HO24, WT24-WT
Glycochenodeoxycholic acid 3-glucuronide_620_pos	60009.9	64438.7	67844.1	57940.5	58162.6	59903.1	88239.7	86824.4	92538.4	104016	116557	98489.9	100090	108618	76912.1	84964.3	97691.5	106517	179099	140626	129596	160041	143219	113481		61383.1	97777.5	95798.7	144344	3933.99	11229.2	12452.2	22975.8	47.817	2.6245e-09	8.581	1.0427e-07	HO24-HO, WT-HO, WT24-HO, WT24-HO24, WT24-WT
9E-10-nitrooctadecenoic Acid_1149_pos	56776.6	71824.4	64046	64722	75997.8	75016.7	23077.6	32306.2	19498.5	34149.2	25306.1	33758.1	62878.4	48105.1	89827.6	68057.1	54817.5	53179.3	27947.8	25496.3	26282.5	29284	23259.1	30306.1		68063.9	28015.9	62810.8	27096	7485.26	6217.27	15035.6	2598.48	47.622	2.7195e-09	8.5655	1.052e-07	HO24-HO, WT24-HO, WT-HO24, WT24-WT
Starch acetate_529_pos	97855.2	105694	101500	109855	101426	78063.3	254314	246955	237032	234296	223104	212840	162457	229811	133914	156198	125343	156271	221701	365386	336703	387188	275801	230420		99065.4	234757	160666	302866	11085.1	15184.2	36842.5	70331.5	46.469	3.3661e-09	8.4729	1.2688e-07	HO24-HO, WT-HO, WT24-HO, WT-HO24, WT24-WT
S-8-Gingerol_442_pos	233949	192565	214068	191520	308189	217342	30150.7	52752.7	38152.9	27800.8	48385.5	49113	282035	167529	303127	249436	125448	90880.7	15946.7	30114.5	35471.2	52717.7	44824	37144.7		226272	41059.3	203076	36036.5	43224.5	10568.8	87488.9	12615.1	46.185	3.5502e-09	8.4498	1.3047e-07	HO24-HO, WT24-HO, WT-HO24, WT24-WT
Diphyllin_86_neg	1.6075e+06	1.7664e+06	1.99024e+06	1.78764e+06	2.26235e+06	1.90361e+06	2.14091e+06	2.32848e+06	2.437e+06	2.62723e+06	2.40463e+06	2.40543e+06	3.2141e+06	3.06573e+06	2.42688e+06	2.89951e+06	2.80224e+06	3.96571e+06	3.70726e+06	3.68284e+06	3.48705e+06	3.85116e+06	3879100	3.84666e+06		1886290	2.39061e+06	3.06236e+06	3.74234e+06	225546	157969	517127	149247	45.93	3.7249e-09	8.4289	1.3355e-07	HO24-HO, WT-HO, WT24-HO, WT-HO24, WT24-HO24, WT24-WT
Kuwanon J_354_neg	138144	118520	104234	101477	121367	117960	15383.3	29654.9	40833.3	27686	18203.2	32048.1	120984	69683.8	154213	116860	101526	100598	37725.3	48054.1	43291	71598	39929.8	39319.6		116951	27301.5	110644	46653	13215.8	9339.67	27948.7	12760.9	45.693	3.8959e-09	8.4094	1.3636e-07	HO24-HO, WT24-HO, WT-HO24, WT24-HO24, WT24-WT
Jupal_779_pos	102668	59550.1	102542	103947	89095.7	74922.5	239538	279860	221286	210965	141755	249259	51145.3	62211.1	56161.2	63322.3	61876.8	76094.3	131173	147050	130091	144445	96288	100585		88787.6	223777	61801.8	124939	18214.5	46778.2	8392.13	21673.9	45.173	4.302e-09	8.3663	1.4707e-07	HO24-HO, WT-HO, WT24-HO, WT-HO24, WT24-HO24, WT24-WT
AC1MOGJ4_551_pos	194102	180475	184257	133258	276551	255792	23676.1	27752.7	11785.6	36067.1	22607.4	35086.3	203110	221501	332987	250045	84558.3	153696	34585.2	16133	13238	25504.6	52743.7	35720.9		204073	26162.6	207649	29654.2	52899.2	9008.66	84595.2	14586.1	44.965	4.4774e-09	8.349	1.4958e-07	HO24-HO, WT24-HO, WT-HO24, WT24-WT
19-hydroxy-1616-dimethylprostaglandin E_338_pos	401468	364472	308671	360327	556818	380006	66438.1	63175.7	64179.9	33596.8	46736.9	58123.5	523724	206790	674088	391214	193346	133897	77340.9	57077.3	67480.9	33447.5	55795.4	63902.1		395294	55375.1	353843	59174	84897.6	12784.6	213810	14826	44.734	4.6817e-09	8.3296	1.5199e-07	HO24-HO, WT24-HO, WT-HO24, WT24-WT
AC1L41SF_348_neg	59334.1	50468	59772.4	45202.4	44825.4	39434.3	153791	140179	119656	138576	89754	151534	55365.7	71770.2	42161.5	67539.9	56496.5	56782	104575	115088	109938	131579	89793.1	101071		49839.4	132248	58352.6	108674	8295.99	24096.7	10406	14131.2	44.652	4.7562e-09	8.3227	1.5199e-07	HO24-HO, WT24-HO, WT-HO24, WT24-WT
5,10-Methylene-THF_3687_pos	27021.2	37224	54382	31608.7	56673.1	44289	111891	121774	155294	123294	116545	96731	38861.4	68347.7	52109.8	52804	29948.5	49142.3	108858	126228	135250	141122	174395	154790		41866.3	120922	48535.6	140107	12073.9	19358.2	13137.4	22737.5	43.604	5.8375e-09	8.2338	1.8258e-07	HO24-HO, WT24-HO, WT-HO24, WT24-WT
hexyl 2-thiocyanatoacetate_265_pos	143281	115163	197516	125602	113237	161129	620976	594954	1.18622e+06	748962	1.14844e+06	856438	212983	109759	342872	344415	227343	712737	1.1407e+06	1.51617e+06	1.848e+06	1.90803e+06	3.66042e+06	1.23779e+06		142655	859331	325018	1.88519e+06	32445.3	256646	209499	923351	43.157	6.3797e-09	8.1952	1.9538e-07	HO24-HO, WT-HO, WT24-HO, WT-HO24, WT24-HO24, WT24-WT
Chrysophanol 1-tetraglucoside_2121_pos	30162.1	28789.8	30422.4	29807.5	26354.6	24007.6	40466.8	37063	35533.6	36830.7	37293.2	35776.2	21739.6	20899.8	22744.9	17152.4	21965.6	21550.2	27323.6	30632.5	25420.2	23346.7	24364.5	27903		28257.3	37160.6	21008.8	26498.4	2556.68	1768.1	1981.96	2660.6	42.951	6.6479e-09	8.1773	1.9944e-07	HO24-HO, WT-HO, WT-HO24, WT24-HO24, WT24-WT
Glycerophosphocholine_1767_pos	20887.3	29418.1	28819.2	23098.7	28571	19931.9	60951.7	57525.3	59370.1	59483.6	53007.4	58207.8	23807.3	17005.6	16609.6	24646.5	26510	20991.9	42111.9	49832.4	35637.2	27376.5	32961.4	37719.1		25121	58091	21595.1	37606.4	4312.42	2754.48	4114.43	7744.57	42.411	7.4097e-09	8.1302	2.1785e-07	HO24-HO, WT24-HO, WT-HO24, WT24-HO24, WT24-WT
trans-Ferulic acid_162_neg	86165	74446.4	74573.9	70787.8	74753.3	75601.8	247478	234826	208286	211601	199828	235098	190310	255483	164214	152966	157523	301121	445489	406139	440599	424166	187095	241353		76054.7	222853	203603	357473	5227.56	18807.7	61019.6	113125	41.741	8.4941e-09	8.0709	2.4104e-07	HO24-HO, WT-HO, WT24-HO, WT24-HO24, WT24-WT
1213Ep-9-KODE_3809_pos	148040	93893.3	96380.4	98700.4	125182	105892	30128.5	46645.2	18698.9	48230.6	27485.9	51678.6	86460.9	66148	121900	92092.1	66958.1	57569.9	26550.7	16049.2	15497.3	12519.8	21421.3	26122.1		111348	37144.6	81854.8	19693.4	21242	13469.7	23613.6	5893.79	41.722	8.5267e-09	8.0692	2.4104e-07	HO24-HO, WT24-HO, WT-HO24, WT24-HO24, WT24-WT
AC1L1FW5_290_neg	194782	226043	191511	212862	273298	237608	17688.4	36540.7	11653.5	34521.2	32455	46839.5	291279	173161	451307	250239	184659	113145	19634	15034.3	15786.2	14407.5	36411	69942.7		222684	29949.7	243965	28535.9	30471.3	12969	119091	21910	40.923	1.0061e-08	7.9974	2.7797e-07	HO24-HO, WT24-HO, WT-HO24, WT24-WT
Cabazitaxel_151_neg	351682	322412	326028	344673	532234	493866	31173.7	38479.2	14746.3	67363.1	43194.8	55500.7	387277	518278	486070	456765	147290	325750	69738.4	24816.2	23541.9	17717.6	95003.1	52319.7		395149	41743	386905	47189.5	92782.5	18433.4	136476	30819.7	40.851	1.0211e-08	7.9909	2.7797e-07	HO24-HO, WT24-HO, WT-HO24, WT24-WT
Vindesine_364_pos	529800	435233	422175	536138	824856	583394	105149	29402	67235.4	25688.8	46073.2	51712	750858	575933	518101	423582	114906	197963	25716.9	66922.8	65680.2	51369.2	31046.1	22795.9		555266	54210.1	430224	43921.9	146017	29208.9	238820	20007.2	40.2	1.1711e-08	7.9314	3.1301e-07	HO24-HO, WT24-HO, WT-HO24, WT24-WT
2-Methyl-3-ketovaleric acid_487_neg	48973	52326.9	69212	52128.9	68976.8	57550.9	167621	213638	179015	273317	219988	324160	63794.6	66657.9	36816.5	34457.8	43165.4	43271.8	149898	119628	109423	121664	77311.9	55215.6		58194.7	229623	48027.3	105523	8880.45	59329.8	13796.9	33972	40.06	1.2063e-08	7.9186	3.1665e-07	HO24-HO, WT24-HO, WT-HO24, WT24-HO24, WT24-WT
Benzaldehyde_1272_pos	47282.7	51253.2	56262.9	45902.2	37567.2	61443.1	106251	103688	98153.5	118061	105504	99538.4	36669.4	47657.5	56107.1	74570.9	53784.9	36537.4	109698	95961.7	94068.4	125001	118998	110140		49951.9	105199	50887.9	108978	8372.27	7079.32	14248.2	12253.2	39.181	1.4567e-08	7.8366	3.7567e-07	HO24-HO, WT24-HO, WT-HO24, WT24-WT
fonazine_52_pos	915316	698979	1.02365e+06	1.0706e+06	955893	531012	139525	178448	148276	230636	186580	315825	1.46615e+06	1.40501e+06	908046	1.50713e+06	855283	1.20003e+06	337902	213009	239970	203350	656616	441864		865908	199882	1.22361e+06	348785	208490	65316.4	285627	176051	38.957	1.529e-08	7.8156	3.8753e-07	HO24-HO, WT24-HO, WT-HO24, WT24-WT
Tetrabenzyl orthosilicate_323_pos	653103	564757	802582	519505	514074	774756	1.82449e+06	1114004	1.86032e+06	1.446e+06	1.83338e+06	1.64454e+06	529050	513848	798237	837506	771402	484863	1.65213e+06	2021462	1.87768e+06	1.96332e+06	2280431	1.145e+06		638130	1.62046e+06	655818	1.82334e+06	127107	293943	162545	389921	38.578	1.661e-08	7.7796	4.0934e-07	HO24-HO, WT24-HO, WT-HO24, WT24-WT
Cabazitaxel_98_pos	1.3128e+06	1.14488e+06	1.2788e+06	1.27551e+06	1.83207e+06	1.73449e+06	123310	155674	57619.2	253534	170638	213576	1.30764e+06	1.81521e+06	1.91694e+06	1.70494e+06	578822	1.23337e+06	262254	99532.1	93165.7	64431.4	405394	209277		1.42976e+06	162392	1.42615e+06	189009	281474	68621.5	497823	130621	38.551	1.6708e-08	7.7771	4.0934e-07	HO24-HO, WT24-HO, WT-HO24, WT24-WT
bis4-tert-butylcyclohexylperoxydicarbona_640_pos	167590	142847	139342	148155	125830	137173	30726.8	40328.2	21961.6	37448.6	27812.3	40673.1	165200	86390.8	205155	150050	132303	122436	22329.8	19634.2	38679.3	24868	65165.4	62600.9		143490	33158.4	143589	38879.6	13942.7	7564.98	40362.4	20466	38.228	1.7941e-08	7.7462	4.1986e-07	HO24-HO, WT24-HO, WT-HO24, WT24-WT
AC1L32JP_477_pos	271633	241317	211168	239320	375945	259069	22851.3	55470	22362.5	23352.1	32087.3	39445.7	353747	144101	490241	270631	129732	88994	27984.8	19817.5	13857.5	40637.1	39655.8	56787.1		266409	32594.8	246241	33123.3	57435.5	13080.7	155191	15708.1	38.216	1.799e-08	7.745	4.1986e-07	HO24-HO, WT24-HO, WT-HO24, WT24-WT
Scolymoside_238_neg	98259.4	120386	94959.7	116932	97663	113778	184200	184109	156224	165760	109741	195129	53892.9	86358.2	44508	33728	56241.1	38660.4	64622.2	55433.3	61673	59907.2	70253.5	73215.5		106996	165861	52231.4	64184.1	11245.7	30881.1	18813.2	6629.76	38.215	1.7994e-08	7.7449	4.1986e-07	HO24-HO, WT-HO, WT24-HO, WT-HO24, WT24-HO24
3-O-Feruloylquinic acid_5_neg	1.80658e+06	1.60796e+06	1.4824e+06	1.57625e+06	1.5723e+06	1.67134e+06	5.39226e+06	5.24206e+06	4.33603e+06	4.83542e+06	4557027	5.22864e+06	4.14209e+06	5.71331e+06	3.3649e+06	3.24483e+06	3.47618e+06	7030043	9.88385e+06	9.10256e+06	9.8459e+06	9.46117e+06	4.07696e+06	5.09854e+06		1.61947e+06	4.9319e+06	4.49523e+06	7.9115e+06	110195	424519	1.54359e+06	2.61031e+06	37.842	1.9548e-08	7.7089	4.4898e-07	HO24-HO, WT-HO, WT24-HO, WT24-HO24, WT24-WT
shikimic acid_GC	1.94823e+06	2.56983e+06	1.32093e+06	1.82773e+06	1.44737e+06	979310	7.51361e+06	9.38469e+06	3.89068e+06	8.64552e+06	6.81336e+06	7.17266e+06	1.49833e+06	824796	1.31974e+06	2.26773e+06	1.34385e+06	1.59927e+06	5.47666e+06	7.13007e+06	4.2462e+06	3.61118e+06	4.93655e+06	3.37767e+06		1.68223e+06	7.23675e+06	1.47562e+06	4.79639e+06	558491	1.90024e+06	470845	1.38915e+06	37.615	2.0564e-08	7.6869	4.6253e-07	HO24-HO, WT24-HO, WT-HO24, WT24-WT
NSC72205_254_neg	238934	226984	172183	213156	186932	175955	37240.1	43416.3	13426.2	50406	35995	58867.6	271433	143899	245031	227638	163902	163943	47022.8	87129	89274.2	77632.6	52126.2	89349.4		202357	39891.9	202641	73755.7	27951.5	15528.7	52159.3	19289.1	37.571	2.0767e-08	7.6826	4.6253e-07	HO24-HO, WT24-HO, WT-HO24, WT24-HO24, WT24-WT
Flunitrazepam_946_pos	80303	85461.8	106592	100077	120748	90289.1	89772.7	47044.6	92753.3	72440.9	65822	54448.7	114944	119691	92248.6	106446	83556.3	122216	176957	200953	196521	234684	192746	196478		97245.3	70380.4	106517	199723	14980.4	18439.2	15632.1	19034.2	37.433	2.1421e-08	7.6692	4.6998e-07	HO24-HO, WT24-HO, WT-HO24, WT24-HO24, WT24-WT
AC1L96DZ_691_pos	235566	192430	178747	148659	199555	239422	28301.8	54019.5	22752.8	49303.6	25700	45285.7	210072	137908	266613	206483	81068.5	102867	38789.4	13842.8	23708	17347.4	43510.8	45657.1		199063	37560.6	167502	30475.9	34522.1	13521.4	71664.5	13887.5	37.357	2.1793e-08	7.6617	4.7111e-07	HO24-HO, WT24-HO, WT-HO24, WT24-WT
2,2,7,7-Tetramethyl-1,6-dioxaspiro4.4n_276_pos	146773	119498	121463	125266	107270	106101	171569	157231	197456	161556	136561	180566	140810	142420	165297	151576	209565	204571	250571	272520	251186	249653	264450	254079		121062	167490	169040	257076	14801.3	20893.2	30754.7	9316.54	37.096	2.3115e-08	7.6361	4.9245e-07	HO24-HO, WT-HO, WT24-HO, WT24-HO24, WT24-WT
NSC636879_145_neg	367723	315120	270844	285438	341597	332253	27270.7	47068.4	11576.6	54770.7	34557.7	58764.5	378797	230209	478560	324269	249220	213411	38629.2	23192.9	20865.3	18010.8	83074.7	95533.1		318829	39001.4	312411	46551	36112.2	17965.5	102669	34105.4	36.922	2.4048e-08	7.6189	5.0501e-07	HO24-HO, WT24-HO, WT-HO24, WT24-WT
Avenanthramide 2s_594_neg	60010.7	75215.1	66115.9	56317.1	51062	53437	56569.8	61634.1	70763.9	58376.2	73829.2	70570.7	36337.5	35900.2	35692.7	39818.1	34512.4	49373.2	41308.8	36451.3	37153.4	34563.1	33218.6	38119.7		60359.7	65290.6	38605.7	36802.5	8996.15	7320.89	5569.8	2833.62	36.749	2.5016e-08	7.6018	5.1598e-07	WT-HO, WT24-HO, WT-HO24, WT24-HO24
carbon monoxide3-1R,2R-2-3-oxido-4-_1725_pos	47333.1	48964.2	45606.9	50977.3	43129.2	47420.3	56558.9	64555.9	56085.9	54207.9	47895.5	57072.8	33536.2	27535.4	34269.5	25482.6	33685.7	38057.4	36856.3	39562.2	41020.2	35925.4	37798.6	33464		47238.5	56062.8	32094.5	37437.8	2703.6	5358.07	4677.61	2679.31	36.704	2.5272e-08	7.5974	5.1598e-07	HO24-HO, WT-HO, WT24-HO, WT-HO24, WT24-HO24
beta-Damascenone_494_pos	105762	110636	136285	134682	121656	106886	46904.2	44114.6	42992.2	58683	47269.1	49117.1	86659.4	69941.5	126407	111749	119126	73668.6	58401.1	53425.5	40722.9	36549.5	62245.8	55930.2		119318	48180	97925.1	51212.5	13733.8	5605.16	24290.5	10252.8	36.593	2.592e-08	7.5864	5.2196e-07	HO24-HO, WT24-HO, WT-HO24, WT24-WT
Go 2616_167_neg	513173	449636	214448	361276	447130	589443	86348.4	116553	42239.5	142230	57952.7	97984.8	723433	260882	637106	275842	287125	583285	61412.3	43187.3	51065.5	39842.3	87891.5	99476.8		429184	90551.5	461279	63812.6	129770	36922.7	209476	24576.2	36.492	2.653e-08	7.5763	5.2702e-07	HO24-HO, WT24-HO, WT-HO24, WT24-WT
CTK6G0261_178_pos	697125	807583	456904	481583	1.73208e+06	1.19449e+06	65910.3	81040.3	22829.8	77383.1	154587	160774	903106	1.55259e+06	914343	932440	341557	416593	101254	23378.9	32018.7	22013.8	79000.9	52022.8		894961	93754.1	843438	51614.7	489905	53716.8	436689	32470.5	36.189	2.8454e-08	7.5459	5.577e-07	HO24-HO, WT24-HO, WT-HO24, WT24-WT
Feruloyl quinic acid_neg_ok	1.87135e+06	1.61812e+06	1.54302e+06	1.65625e+06	1.56702e+06	1758658	5.18946e+06	4.74648e+06	4.23036e+06	4.57965e+06	4313600	4807985	4.04596e+06	5.75786e+06	3390878	3.3607e+06	3.4357e+06	6.90399e+06	9.33585e+06	8714352	9.39556e+06	8.86042e+06	3.84356e+06	5.18295e+06		1.66907e+06	4.64459e+06	4.48251e+06	7.55545e+06	124905	351943	1.49844e+06	2.40868e+06	36.078	2.9195e-08	7.5347	5.6468e-07	HO24-HO, WT-HO, WT24-HO, WT24-HO24, WT24-WT
AC1LAXED_196_pos	586649	560122	552686	622525	446822	587815	767460	911153	740564	738078	674529	727198	392416	323202	385761	331134	397843	475728	525628	518315	506155	516954	587079	430956		559436	759831	384347	514181	60422.2	80177.7	55081.9	49921.4	35.91	3.0358e-08	7.5177	5.7956e-07	HO24-HO, WT-HO, WT-HO24, WT24-HO24, WT24-WT
col, dipropylene glycol polymer_362_neg	152297	131998	96245.9	123583	208967	135522	9183.48	18407.4	7721.84	10957	14243.7	19698.2	199913	97535.7	226642	134224	68815.5	49380.1	28385.5	47575.5	59424.7	46854	17116.7	18678.1		141436	13368.6	129418	36339.1	37850.4	4928.21	71470.7	17403.6	35.69	3.1959e-08	7.4954	5.9887e-07	HO24-HO, WT24-HO, WT-HO24, WT24-HO24, WT24-WT
leptosin I_576_neg	35325	43805.1	64699.7	58450.5	78859.8	45531.6	18314.2	18388.7	23177.5	14329.8	16549.4	25841.6	54067.6	55678.4	72911.1	53860.4	63164.5	45724.3	29153.9	20025.3	22781.9	19383.7	31742	18087.6		54445.3	19433.5	57567.7	23529.1	15971.9	4284.63	9344.26	5634.16	35.66	3.2184e-08	7.4924	5.9887e-07	HO24-HO, WT24-HO, WT-HO24, WT24-WT
AC1MU4CZ_791_pos	145501	164106	95439.7	133288	123916	144387	38319.6	30368.6	11960.7	29033.3	32612.3	34193.8	135920	114755	40978.6	76320.5	62312.9	135719	29065.7	8325.29	10006.9	18222.9	19560.9	17091.2		134439	29414.7	94334.3	17045.5	23385.7	9143.96	40139.1	7453.66	35.576	3.282e-08	7.4839	6.0307e-07	HO24-HO, WT24-HO, WT-HO24, WT24-WT
L-lysine 2_GC	2.77504e+07	3.12339e+07	2.71113e+07	2.57263e+07	2.09214e+07	3.83385e+07	1.43354e+07	1.50341e+07	1.55908e+07	1.31113e+07	1.49434e+07	1.09089e+07	3.18957e+07	2.1796e+07	2.1416e+07	3.34032e+07	2.71669e+07	2.40333e+07	1.21764e+07	1.30929e+07	1.35328e+07	13970942	1.63849e+07	1.32761e+07		2.85136e+07	1.39873e+07	2.66185e+07	1.3739e+07	5.86325e+06	1.72893e+06	5.12226e+06	1.42624e+06	35.22	3.5696e-08	7.4474	6.4782e-07	HO24-HO, WT24-HO, WT-HO24, WT24-WT
CARBONIC ACID, ETHYL OCTYNYL ESTER_948_pos	48306.1	52872	69264.3	70442.4	60439.4	51041.2	117344	131449	90227.2	65618.8	79977.7	116956	21800.9	30983.8	39276.5	24456.3	41282	38902.4	81474.5	106896	97502.4	119068	101949	81878.7		58727.6	100262	32783.7	98127.9	9520.13	25516.2	8306.9	14640.4	35.071	3.6974e-08	7.4321	6.6282e-07	HO24-HO, WT-HO, WT24-HO, WT-HO24, WT24-WT
3b-Allotetrahydrocortisol_692_pos	236146	152367	163344	192089	141994	179595	25221.5	40949.5	26370.3	31250.2	28976.2	38593.4	212057	90797.6	252476	147426	129415	114403	32937.9	10968.4	37229.9	27083.3	54789.6	60853.8		177589	31893.5	157762	37310.5	33909.4	6493.78	61956.9	18316.3	35.014	3.7479e-08	7.4262	6.6379e-07	HO24-HO, WT24-HO, WT-HO24, WT24-WT
L-Glyceric acid_neg_ok	93102.7	101695	126633	137915	124683	121029	391566	372190	181597	306875	368433	331326	88071.7	134112	81885.3	86432.4	67632.1	63643.5	343532	248102	213053	199249	288896	150430		117510	325331	86962.8	240544	16788.6	76781.2	25170.6	68677.6	34.477	4.2629e-08	7.3703	7.4601e-07	HO24-HO, WT24-HO, WT-HO24, WT24-WT
56223-91-7_73_neg	252662	307177	195441	155159	91599.9	518783	1.78171e+06	1.43592e+06	822243	1.05113e+06	1.39452e+06	1.41967e+06	270047	177964	273461	154333	168721	224454	464795	600064	715544	660488	441487	582091		253470	1.31753e+06	211497	577411	150007	335298	52263.9	107401	34.294	4.4546e-08	7.3512	7.7031e-07	HO24-HO, WT24-HO, WT-HO24, WT24-HO24, WT24-WT
Riboflavin_pos_ok	26338.7	25757.8	31928.4	21580.2	24847	25691.1	66536.4	52577.3	64639.7	52540.3	48608.2	46076.2	27705.3	31542.9	22693.6	29780.8	31694.6	35544.9	41344.9	60526.2	56025.1	51354.8	69262	85442.7		26023.9	55163	29827	60659.3	3354.86	8464.77	4347.76	15292.7	34.242	4.512e-08	7.3456	7.7031e-07	HO24-HO, WT24-HO, WT-HO24, WT24-WT
Glyceric acid_415_neg	109170	104170	146434	139979	145382	140622	458645	441140	200352	344865	408169	374414	106217	148439	127718	101356	111765	74400.5	397977	278154	250775	223757	339880	207946		130959	371264	111649	283082	19050.8	93592.6	25038.4	73020.2	34.156	4.6069e-08	7.3366	7.7031e-07	HO24-HO, WT24-HO, WT-HO24, WT24-WT
4-4-4-4-anilinoanilinophenylmethyl_181_pos	391902	380831	494502	327925	402677	304508	771658	709457	852549	817047	705371	595939	373119	457756	519133	553344	441138	513279	666691	955032	780527	902650	732220	1076720		383724	742004	476295	852307	66475.6	92160	65367.2	153281	34.152	4.6114e-08	7.3362	7.7031e-07	HO24-HO, WT24-HO, WT-HO24, WT24-WT
3,4,5-trihydroxy-6-2-hydroxyethoxyoxane-2-carboxylic acid_1030_neg	342384	384365	312464	404159	348892	319570	312883	373118	401396	334977	337129	250137	178097	166867	265606	162018	202166	182122	205340	184169	182975	176962	217968	208051		351972	334940	192813	195911	36013.7	52070.7	38311.1	16655.8	33.996	4.7897e-08	7.3197	7.8265e-07	WT-HO, WT24-HO, WT-HO24, WT24-HO24
AC1LAC0M_1280_pos	212938	92385.4	79448.1	95396.6	101052	126674	23852.1	27398.5	33037.2	29356.5	18088.2	38995	93325.7	55195.3	98936.4	51884.4	56081.8	53075	16859.2	33303.3	32571	21128.1	21534.9	29294.7		117982	28454.6	68083.1	25781.9	49049	7248.08	21848.9	6845.61	33.994	4.7917e-08	7.3195	7.8265e-07	HO24-HO, WT-HO, WT24-HO, WT-HO24, WT24-WT
NAD_2016_pos_ok	72977.8	77275.8	81094.5	66919.9	42706.9	40171.4	269168	244031	360794	236714	186213	264092	50388.6	36962.4	68413.1	70794.1	133680	103435	162396	252066	301161	282102	402358	415745		63524.4	260168	77278.8	302638	17762	57449	35593.1	95275	33.921	4.8784e-08	7.3117	7.8805e-07	HO24-HO, WT24-HO, WT-HO24, WT24-WT
CHEMBL407645_314_neg	141171	136148	121208	139719	133387	119976	135683	160634	144959	136681	126883	143495	96080.6	70821.9	99181.5	97152.8	102832	93702.7	88982.1	97136.2	86596.8	84342.3	105240	83986.4		131935	141389	93295.2	91047.3	9206.65	11425.5	11432	8454.45	33.827	4.9912e-08	7.3018	7.9751e-07	WT-HO, WT24-HO, WT-HO24, WT24-HO24
Isovitexin 2''-6'''-feruloylglucoside 4'_157_pos	791347	717639	728298	771218	638556	560294	932858	1.04e+06	887883	895072	759993	887956	503181	439299	573049	406877	560455	491294	519043	561814	573366	461982	581608	535359		701226	900627	495693	538862	86962.5	90105.5	65302.6	44407.4	33.722	5.1209e-08	7.2907	7.9874e-07	HO24-HO, WT-HO, WT24-HO, WT-HO24, WT24-HO24
64672-73-7_1878_pos	19731.5	13708.6	21489.6	18290.8	14491.3	12537.3	30978.2	30961.2	33204.4	33563.4	30408.2	30205	21541	22954.1	19420.1	16129.7	22559.8	15165.5	32306.4	33745.7	31698.5	34065.1	32053.7	29630.8		16708.2	31553.4	19628.4	32250.1	3628.08	1454.45	3332.06	1596.12	33.698	5.1519e-08	7.288	7.9874e-07	HO24-HO, WT24-HO, WT-HO24, WT24-WT
chelidimerine_428_neg	59778	59830.8	78775.2	65151.3	110077	65851.1	84865.5	87545.6	106236	129839	102287	78371.7	201572	214178	115558	167357	154527	272548	187840	214417	197522	246374	305317	244061		73244	98190.9	187623	232589	19332.3	18797.9	54426.9	42833	33.69	5.1619e-08	7.2872	7.9874e-07	WT-HO, WT24-HO, WT-HO24, WT24-HO24
Histidinyl-Histidine_144_pos	1435666	1713517	1292293	1511961	1445282	1593260	2090393	2206056	2136362	1777736	2185151	2145360	1657026	1377314	1508819	1484957	1751446	1761755	2146890	2181630	2216878	2073938	2340667	2229350		1.49866e+06	2.09018e+06	1.59022e+06	2.19823e+06	144703	158269	156791	89402.9	32.88	6.3112e-08	7.1999	9.6054e-07	HO24-HO, WT24-HO, WT-HO24, WT24-WT
AC1NULJK_720_pos	248811	181311	169201	178356	212435	182465	32197	46828.2	21918	49136.6	29351.2	43988.7	193905	115730	373043	241616	161054	101928	28955.6	10968.4	29960.2	27083.3	57567.1	57768.6		195430	37236.6	197879	35383.9	29952.1	10967.6	99922.1	18595.3	32.863	6.3383e-08	7.198	9.6054e-07	HO24-HO, WT24-HO, WT-HO24, WT24-WT
L-serine 2_GC	1.55101e+07	9.98664e+06	2.22211e+07	1.57214e+07	1.92385e+07	1.7562e+07	1.0326e+07	7.38367e+06	7.15386e+06	8.71815e+06	1.03465e+07	8.2683e+06	2.58665e+07	2.71949e+07	2.64219e+07	2.33908e+07	2.61108e+07	2.73536e+07	1.54089e+07	1.05884e+07	1.41493e+07	1.77685e+07	1.97751e+07	1.67764e+07		1.67066e+07	8.69941e+06	2.60564e+07	1.57444e+07	4.12584e+06	1.3903e+06	1.43226e+06	3.18277e+06	32.735	6.5439e-08	7.1842	9.8158e-07	HO24-HO, WT-HO, WT-HO24, WT24-HO24, WT24-WT
Ampicillin_802_pos	110372	103169	110713	102351	140443	115854	62526.5	68634.8	47532.2	42013.7	51611.7	55258.4	147319	225578	154442	175172	70954.7	121578	42997.8	36119.2	54989.1	39878.9	54724.8	43524.6		113817	54596.2	149174	45372.4	13996.2	9772.79	51815.9	7807.7	32.516	6.9157e-08	7.1602	1.0177e-06	HO24-HO, WT24-HO, WT-HO24, WT24-WT
2,2,7,7-Tetramethyl-1,6-dioxaspiro4.4n_809_pos	58762.6	63467.7	77226.5	81022.4	76271.5	62361	134590	140385	101599	84311.5	76172.6	129632	34722.3	59578.7	36757.4	40866.6	44445.2	51553.3	113668	111912	107600	128709	125164	90496.5		69852	111115	44653.9	112925	9383.18	27497.8	9441.71	13652.2	32.512	6.9228e-08	7.1597	1.0177e-06	HO24-HO, WT-HO, WT24-HO, WT-HO24, WT24-WT
3',4',5'-Trimethoxycinnamyl alcohol acet_6178_pos	82762.6	91564.2	103422	110370	102904	59890.2	162800	157831	170609	133841	156422	127035	67230.2	93417	62632	72140.9	76300.1	96482.6	173197	152509	171057	215863	218168	152444		91818.8	151423	78033.8	180540	18456.3	17131.9	13918.8	29606.1	32.242	7.4137e-08	7.13	1.079e-06	HO24-HO
AC1L9J8F_1192_pos	99754.1	109965	98904.8	94610.6	94150.7	86071.1	131760	126373	137971	109131	132218	131671	107968	97594.2	87113.2	99405	98948.1	111032	130334	140538	147664	131774	156745	154094		97242.7	128187	100343	143525	7902.04	10032.9	8459.48	11176.9	32.16	7.5705e-08	7.1209	1.091e-06	HO24-HO, WT24-HO, WT-HO24, WT24-WT
AC1MJJYE_3613_pos	27334.3	29992	26941.1	27859.2	26979.5	32023.7	41055.1	39044.9	36297.8	32008.6	37487.5	35840.7	28471.4	27601.1	26022	28701.2	32941.3	27823.7	38586.6	37984.5	42571.9	36059.4	43910.9	41517		28521.6	36955.8	28593.5	40105	2056.75	3085.54	2328.95	3024.35	30.714	1.1025e-07	6.9576	1.5734e-06	HO24-HO, WT24-HO, WT-HO24, WT24-WT
L-glutamine 3_GC	1.2546e+07	1.06374e+07	1.17969e+07	1.56365e+07	1.68683e+07	2.44008e+07	1.40733e+06	1.84985e+06	3.45955e+06	1.06108e+06	2.80253e+06	1.12437e+06	1.95005e+07	3.63562e+07	2.03978e+07	2.31053e+07	3.21064e+07	3.15705e+07	4.21963e+06	656840	3.01318e+06	4.41696e+06	6.0057e+06	9.16956e+06		1.53143e+07	1.95078e+06	2.71728e+07	4.58031e+06	5.03966e+06	977948	7.06149e+06	2.86703e+06	30.547	1.1527e-07	6.9383	1.6293e-06	HO24-HO, WT24-HO, WT-HO24, WT24-WT
Swertiajaponin_236_neg	47399.8	54966.5	37459.5	51359.3	42739.3	46753.8	80996.1	100736	80892.3	73220.1	78631.4	70211.6	57170.7	65560.2	64429.5	69243.1	59347.9	71607.1	145980	174100	142200	156271	109493	72454.3		46779.7	80781.2	64559.7	133416	6189.87	10693.5	5556.61	36609.1	30.411	1.1952e-07	6.9226	1.6733e-06	HO24-HO, WT-HO, WT24-HO, WT24-HO24, WT24-WT
Herniarin_56_pos	658422	620946	556943	687142	660177	679402	2.20542e+06	2.15187e+06	1.78499e+06	1888082	1.85866e+06	2.08479e+06	1.18756e+06	1.7858e+06	1.05361e+06	1041745	1.08521e+06	2.55365e+06	3.50063e+06	3.49777e+06	3.75757e+06	3.18367e+06	1.42875e+06	1.9334e+06		643839	1.99563e+06	1.45126e+06	2.88363e+06	48362.2	173822	609348	962422	30.31	1.2278e-07	6.9109	1.7027e-06	HO24-HO, WT-HO, WT24-HO, WT24-WT
Alanyl-Isoleucine_751_pos	118477	115260	191353	167821	179975	131289	238364	235412	204321	226970	217008	223088	89942	116649	86014.1	98522.1	83244.8	100842	173764	166716	135899	233396	163615	149222		150696	224194	95869	170435	33087.5	12507.2	12289.7	33699.5	29.826	1.399e-07	6.8542	1.9085e-06	HO24-HO, WT-HO, WT-HO24, WT24-HO24, WT24-WT
6-2-3-3,4-dimethoxyphenyl-7-methoxy-8_182_pos	602391	582498	676237	637421	507434	546115	836822	811768	811337	769578	821570	786577	529229	505244	440522	507725	634472	508292	648026	728761	704832	809810	757834	823752		592016	806275	520914	745502	61014.7	24320.8	63255.3	66100.6	29.818	1.4021e-07	6.8532	1.9085e-06	HO24-HO, WT24-HO, WT-HO24, WT24-WT
53183-57-6_608_pos	173551	148228	147029	155310	152432	159102	34189.5	35847.1	27137.3	34607.7	39094.3	40416.3	183985	103117	266726	175675	128015	114127	13718.7	18605.5	32948.3	25975.7	70930.1	73481.2		155942	35215.4	161941	39276.6	9713.16	4672.7	60912.9	26341.4	29.764	1.4228e-07	6.8468	1.9189e-06	HO24-HO, WT24-HO, WT-HO24, WT24-WT
2,6-Dimethoxy-4-propylphenol_523_pos	73637.3	65461.9	75031.6	71052.2	63881.5	54612.8	85335.6	88334.3	98320.2	98928.9	97440.4	97679.8	82070.7	87716	87193	82655.3	70749.4	81107.6	134232	109408	106838	121937	123334	92898.6		67279.6	94339.8	81915.3	114775	7616.36	5912.94	6122.13	14652.8	29.551	1.5079e-07	6.8216	2.0134e-06	HO24-HO, WT-HO, WT24-HO, WT24-HO24, WT24-WT
L-mimosine 1_GC	156959	143991	188104	140077	132999	109300	233587	262547	249627	258657	312001	358802	157127	182924	139596	169549	134798	119108	262700	333160	270778	239715	359508	238525		145238	279204	150517	284064	26246.5	47046.4	23702.4	50548.3	29.521	1.5203e-07	6.8181	2.0134e-06	HO24-HO, WT24-HO, WT-HO24, WT24-WT
D-Limonene_981_pos	26830.9	42512.4	47156.8	55278.4	38854.9	39302.4	46120.5	58357.8	47499.8	63603.1	56550.8	50106.5	15340.1	14783.7	13018.2	22514.8	22225.6	29259.4	20934.6	29821.5	18265.9	18904.1	20654.1	23035		41656	53706.4	19523.6	21935.9	9484	6880.36	6218.06	4211.83	29.378	1.5808e-07	6.8011	2.0614e-06	WT-HO, WT24-HO, WT-HO24, WT24-HO24
2-3,4-dimethoxyphenyl-5,6,8-trihydroxy-3_651_pos	52105.3	44587.3	40722.7	44914	41151.8	60590	179114	178506	149616	145859	139387	159719	93547.2	118142	97440.2	83358.2	90140.4	227514	275730	296646	313036	227138	108534	151710		47345.2	158700	118357	228799	7665.73	16914.2	54752.8	82838.2	29.341	1.5971e-07	6.7967	2.0614e-06	HO24-HO, WT-HO, WT24-HO, WT24-WT
66203-99-4_678_pos	242746	158598	132052	133341	135727	164409	61345.3	50892.4	31873.5	56901	42697.3	100967	155661	101737	138006	130952	116047	122024	21100.7	21387.1	26490	21107.7	48821.5	66282.9		161146	57446.1	127404	34198.3	42288.3	23765.6	18655.7	19024.8	29.32	1.6064e-07	6.7941	2.0614e-06	HO24-HO, WT24-HO, WT-HO24, WT24-HO24, WT24-WT
L-glutamic acid 3 dehydrated_GC	2.79489e+07	1.98903e+07	3.24418e+07	2.69201e+07	2.70521e+07	2.25899e+07	8.62756e+06	7.20884e+06	5.72977e+06	1.17317e+07	9.51854e+06	1.32966e+07	3.46949e+07	2.78665e+07	3.32516e+07	3.17324e+07	2.1e+07	1.89465e+07	7.76578e+06	6.01388e+06	9.13213e+06	4.63975e+06	1.58254e+07	7.57596e+06		2.61405e+07	9.35217e+06	2.79153e+07	8.49216e+06	4.38378e+06	2.81031e+06	6.59201e+06	3.91246e+06	29.282	1.623e-07	6.7897	2.0614e-06	HO24-HO, WT24-HO, WT-HO24, WT24-WT
Spironolactone_212_neg	117964	137829	148363	159714	136724	137009	52646.6	50216.1	47723.7	71601.1	94142	57033.1	107002	86987.5	151648	127295	143145	90632.7	68693.1	58906.1	47027.8	45789.9	67241.1	62861.3		139600	62227.1	117785	58419.9	13911.1	17775.3	27137.6	9925.85	29.274	1.6267e-07	6.7887	2.0614e-06	HO24-HO, WT24-HO, WT-HO24, WT24-WT
acetyl triethyl citrate_556_pos	132336	95547.1	105958	124296	131873	84701	205569	178517	202464	149878	235330	224767	80127.9	90927.2	112190	79805.5	88799.2	138477	219247	271387	212871	182980	178378	222761		112452	199421	98387.7	214604	20054.3	31210.2	22908.2	33549.4	29.168	1.675e-07	6.776	2.0899e-06	HO24-HO, WT24-HO, WT-HO24, WT24-WT
trans -Dihydrolisuride_233_pos	487862	404957	479531	426008	683607	467588	58393.1	109789	17862.5	58542.8	96397.2	103006	647541	368472	696396	549382	288968	202073	27866.4	13225.4	13284.2	35891.4	94234.3	85256.6		491592	73998.4	458805	44959.7	99410.5	35377.3	201589	35879.4	29.162	1.6776e-07	6.7753	2.0899e-06	HO24-HO, WT24-HO, WT-HO24, WT24-WT
3b-Allotetrahydrocortisol_135_pos	1.0552e+06	888239	832385	870568	901145	945060	109776	206681	61844.5	204554	148945	217799	1.1535e+06	633948	1.63226e+06	1.06428e+06	762637	685539	74204.9	66066.9	62582.6	46014.2	290205	340927		915434	158266	988695	146667	77804.1	62874.4	378393	132128	29.13	1.6928e-07	6.7714	2.0911e-06	HO24-HO, WT24-HO, WT-HO24, WT24-WT
AC1MSMWR_2675_pos	32823.3	37881.9	32497.5	33522.3	34243.4	39475.8	48682.1	47489.6	46522.7	39574.4	53352.6	49738.1	37291.1	42113.9	36793.2	34628.3	43195.8	40056.4	49909.6	50276.1	52035.3	49609.8	56129.1	57743.3		35074	47559.9	39013.1	52617.2	2900.39	4569.64	3326.21	3487.26	29.072	1.72e-07	6.7645	2.107e-06	HO24-HO, WT24-HO, WT-HO24, WT24-WT
Flavin Mononucleotide_544_pos	55594.2	63510.8	58221.2	57359	62248.2	45747.8	65825.6	78846.2	77100.9	83001.4	85057.5	70348.1	47639.9	54759.1	57561.2	54584.2	62927.7	65193	95023.7	95711.9	94414.8	79996.8	83521.2	88103		57113.6	76696.6	57110.8	89461.9	6325.61	7388.13	6339.91	6652.13	29.039	1.7357e-07	6.7605	2.1087e-06	HO24-HO, WT24-HO, WT-HO24, WT24-WT
AC1LA6UZ_273_neg	223824	171174	126776	150463	202033	229130	27910.8	32917.8	13972.9	47616.6	24569.7	37059.9	267979	122180	439362	222217	136559	80873.7	23103.1	15034.3	17480.9	14407.5	46783.5	65761.6		183900	30674.6	211528	30428.5	41259.2	11460.3	131060	21122.8	28.659	1.9297e-07	6.7145	2.3252e-06	HO24-HO, WT24-HO, WT-HO24, WT24-WT
Carphenazine_676_pos	92692	86029.4	80522.1	100012	107287	96567.6	15789.5	35108	21224.8	51717.5	47941.6	41624.1	94833.3	136531	94716.5	83343.6	73038.4	82269.5	37030.9	16204.6	18917.4	23206.5	33381.2	30821.8		93851.6	35567.6	94122.1	26593.7	9654.33	14475.6	22363.3	8381.11	28.33	2.117e-07	6.6743	2.5301e-06	HO24-HO, WT24-HO, WT-HO24, WT24-WT
6-4,5-dihydroxy-2-hydroxy2,3,4-trihyd_3595_pos	969189	760003	1.26374e+06	804632	801018	889673	463811	347747	412205	321893	354621	333088	805726	997978	679706	625896	688174	339710	288043	270557	229354	225175	415619	311963		914710	372228	689531	290118	186759	54700	216870	70035.1	28.08	2.2728e-07	6.6434	2.6943e-06	HO24-HO, WT24-HO, WT-HO24, WT24-WT
1213Ep-9-KODE_13_neg	4.14037e+06	3.21761e+06	2.32301e+06	2.57719e+06	3.22847e+06	3.43702e+06	649164	866520	356668	1.02001e+06	583771	1.0309e+06	3.03701e+06	1.87206e+06	3.45818e+06	2.47415e+06	1.6176e+06	1.71168e+06	565961	215827	112272	96325.2	542952	655400		3.15395e+06	751172	2.36178e+06	364789	645890	267540	759855	250876	28.02	2.3118e-07	6.636	2.7187e-06	HO24-HO, WT24-HO, WT-HO24, WT24-HO24, WT24-WT
Phenethyl rutinoside_423_pos	242618	263667	257861	342032	307705	357353	48455.9	81037.8	44752.9	111051	89485.1	104524	384106	272674	377201	388577	320741	235883	68112.8	45790.8	47870.9	34946.4	157183	139028		295206	79884.6	329864	82155.3	47678	27906.9	64523.8	52511.6	27.686	2.5444e-07	6.5944	2.9685e-06	HO24-HO, WT24-HO, WT-HO24, WT24-WT
AC1L4F9I_540_pos	224005	149877	139726	182021	191911	135607	35796.5	45951.6	33765.3	44768.8	35278	70720	218519	142559	215013	132450	90895.7	107425	26059.4	15947.3	16868.1	42926.4	63522.3	56726.8		170524	44380	151144	37008.4	34767.3	13896.9	54005.7	20473.9	27.609	2.6013e-07	6.5848	3.0064e-06	HO24-HO, WT24-HO, WT-HO24, WT24-WT
FPRF amide_240_neg	252186	170485	209749	226920	239935	190381	30792.4	46838	51907.2	60446.4	34297.3	52276.3	277136	179840	313357	245836	212460	95758.1	29991.8	22085.7	20181.5	18055	86431.1	90796.4		214943	46092.9	220731	44590.2	30860.8	11418	77136.2	34366.1	27.587	2.6178e-07	6.5821	3.0064e-06	HO24-HO, WT24-HO, WT-HO24, WT24-WT
SCHEMBL10328392_1017_pos	108335	123857	94217.5	110675	96891.1	94783.1	143530	152268	149883	135332	163159	132091	118373	101957	97937.4	116884	115588	121422	151469	143221	151203	149854	137467	162526		104793	146044	112027	149290	11705.1	11508.1	9640.82	8491.59	27.418	2.7488e-07	6.5609	3.1301e-06	HO24-HO, WT24-HO, WT-HO24, WT24-WT
feruloylglucoside 4'-glucoside_103_neg	524906	490094	444163	472900	455798	386277	549933	603186	554047	522452	442534	548417	367885	288459	367277	249485	376727	325356	353498	315982	340671	328837	353214	339019		462356	536762	329198	338537	46808.2	53111	51447.6	14469.6	27.385	2.7752e-07	6.5567	3.1301e-06	WT-HO, WT24-HO, WT-HO24, WT24-HO24
U 78517F_106_neg	571103	501399	410653	484687	497848	518763	51177.4	89815.6	27941.5	99867.5	69377.2	104744	682241	353823	793387	549060	380260	332770	36192.9	16776.8	13476.8	22763.8	126263	165134		497409	73820.5	515257	63434.7	52137.2	30092.8	191817	65359.4	27.368	2.7894e-07	6.5545	3.1301e-06	HO24-HO, WT24-HO, WT-HO24, WT24-WT
ihydroxyoxane-2-carboxylic acid_463_neg	346183	259710	365170	250576	235487	288397	137221	103697	121604	102318	107887	88272.4	265893	291715	213106	170125	248496	102216	88496.5	77678.2	61433.2	58122.7	123477	100856		290921	110167	215258	85010.6	53381.6	17034	69762.9	24801.3	27.067	3.0457e-07	6.5163	3.3816e-06	HO24-HO, WT24-HO, WT-HO24, WT24-WT
2'E,4'Z,7'Z,8E-Colnelenic acid_121_pos	1.64363e+06	1.262e+06	1.08692e+06	1.00531e+06	1.32108e+06	1.40436e+06	287425	448932	172796	445064	267463	476033	1.13424e+06	762362	1.51933e+06	1.08464e+06	781403	781096	296088	110059	60703.1	50934.1	254019	295521		1.28722e+06	349619	1.01051e+06	177888	228967	123966	298796	116666	27.051	3.0596e-07	6.5143	3.3816e-06	HO24-HO
Tetrahydrocortisone_600_pos	213385	121798	142723	178523	192356	135116	29814.9	44334	26343.5	37069.2	31816	67928.9	218718	140016	195236	153008	88768.4	107558	41646.3	18900.1	25212.6	14880.7	61738.4	60929		163984	39551.1	150551	37217.8	36116.1	15253.9	49851.7	20792.8	26.932	3.1689e-07	6.4991	3.4763e-06	HO24-HO, WT24-HO, WT-HO24, WT24-WT
SA 2572_1346_pos	53601.9	51754.2	58990.3	56360	50099.1	53813.2	14597.8	30126.1	11491.4	25129.7	18209.5	28013.8	55584.6	41754.8	57856.8	57179.8	57263.2	59725.4	30041.9	28877	36070.2	46060	33352	37817.8		54103.1	21261.4	54894.1	35369.8	3189.45	7593.56	6573.8	6251.04	26.859	3.2371e-07	6.4898	3.5249e-06	HO24-HO, WT24-HO, WT-HO24, WT24-HO24, WT24-WT
O-glucopyranosyl1-6-O-glucopyranosyl1-6-_516_pos	335362	377071	322205	326956	307297	373646	444673	442910	461546	378088	441370	447259	355021	314041	306211	328789	396336	372839	439582	472172	498933	449230	519660	508056		340423	435974	345539	481272	28576.5	29274.5	35312.4	32712.3	26.715	3.3779e-07	6.4713	3.6511e-06	HO24-HO, WT24-HO, WT-HO24, WT24-WT
fluphenazine depot_2155_pos	116718	87372.3	83776.4	101031	123661	128171	29753	45556.7	45534.7	52062	42776.9	46028.3	94233	97797.8	67144.8	61467.4	47587.7	49008.1	38259.6	46850.6	43635.4	43496.1	36662.6	35192.7		106788	43618.6	69539.8	40682.8	18868.9	7449.68	21829.4	4622.77	26.576	3.5203e-07	6.4534	3.7773e-06	HO24-HO, WT-HO, WT24-HO, WT-HO24, WT24-WT
Beta- alanine 1_GC	939568	1.19055e+06	1.6312e+06	1.32468e+06	1.51709e+06	2.4815e+06	2.99305e+06	2.88219e+06	3.81864e+06	3.97684e+06	4.19243e+06	3.69343e+06	820155	1.57016e+06	1.2573e+06	1.51697e+06	1.76517e+06	755500	3.89394e+06	3.35912e+06	3.92337e+06	4.14669e+06	2.6898e+06	2.94724e+06		1.5141e+06	3.59276e+06	1.28088e+06	3.49336e+06	532960	535322	415405	588930	26.452	3.6529e-07	6.4374	3.8912e-06	HO24-HO, WT24-HO, WT-HO24, WT24-WT
7-beta-D-Glucopyranosyloxybutylidenephth_854_pos	105149	104028	96871.9	93750.1	108475	113771	36896.5	53127.4	22532.7	62128.1	44005.5	61826.3	101249	76967.4	103809	104022	83175.6	94273.9	29684	20903.7	10936.7	12519.8	26854.3	48103.5		103674	46752.7	93916.1	24833.7	7376.34	15463.2	11458.7	13633	26.206	3.9325e-07	6.4053	4.1589e-06	HO24-HO, WT24-HO, WT-HO24, WT24-HO24, WT24-WT
pantethine 4',4''-diphosphate_216_pos	453342	511686	454309	518028	435428	528916	559142	664362	605723	587625	575292	609411	439634	377108	328490	329037	357443	448871	496337	488466	489286	490555	473022	422965		483618	600259	380097	476772	40303.1	36596.1	53041.6	27478.7	26.008	4.1747e-07	6.3794	4.3835e-06	HO24-HO, WT-HO, WT-HO24, WT24-HO24, WT24-WT
O-phosphocolamine_GC	3.17116e+06	2.85052e+06	2.79344e+06	2.98414e+06	2.63502e+06	2.63869e+06	1.37949e+06	1.57042e+06	1.22369e+06	1.29483e+06	1.47378e+06	1.47181e+06	1.70736e+06	2.22707e+06	2.20979e+06	2.48861e+06	2.25551e+06	1.70813e+06	1.47207e+06	1.2188e+06	1.23024e+06	793115	467215	885947		2.8455e+06	1.40234e+06	2.09941e+06	1.01123e+06	207405	128201	319728	364046	25.859	4.3682e-07	6.3597	4.5541e-06	HO24-HO, WT24-HO, WT-HO24, WT24-HO24, WT24-WT
Ammonium, 2-hydroxyethyldimethylphenyl-, methyl sulfate, ester with methylphosphinofluoridate_660_neg	67585.8	78489.9	70332	71318.3	65528.9	64050	74926.5	73402	77964.4	69960.9	79274.1	71625.1	58486.3	58819.8	47454.8	57222.8	53984.5	62375.3	58743.2	56880.1	57426.8	54686	52766.7	60048.3		69550.8	74525.5	56390.6	56758.5	5175.66	3606.81	5146.63	2662.81	25.811	4.4314e-07	6.3535	4.5764e-06	WT-HO, WT24-HO, WT-HO24, WT24-HO24
AC1L9KO9_761_pos	152493	182814	162761	177752	155586	178064	199967	223330	191915	177786	215510	193195	197253	167029	189352	202002	209586	176428	256745	253668	244170	245272	258049	220506		168245	200284	190275	246402	12942.2	16670.2	16075.4	13944.7	25.796	4.4519e-07	6.3515	4.5764e-06	HO24-HO, WT24-HO, WT24-HO24, WT24-WT
Annoglabasin C_768_pos	124764	127681	100755	106231	151142	148425	66077.7	48771.9	19502.2	40317.3	34513.8	46791.8	127639	116435	109092	89178.4	60374.1	103463	51071.5	17558.2	11309.1	12519.8	34651.4	23455.8		126500	42662.4	101030	25094.3	20813.1	15562.5	23705.1	15321.8	25.669	4.6273e-07	6.3347	4.7237e-06	HO24-HO, WT24-HO, WT-HO24, WT24-WT
5-Methyl-2-hexanone oxime_406_pos	106230	116589	155900	189852	172080	157822	700401	926001	217990	783060	1.64267e+06	1.09165e+06	152393	121858	60852.2	70076.6	45798.7	59366.1	202693	117854	164802	62805.1	136161	70908.7		149746	893628	85057.4	125870	32259.6	470609	42190	54010.2	25.602	4.7244e-07	6.3257	4.7658e-06	HO24-HO, WT-HO24, WT24-HO24
Methylgingerol_257_pos	506164	395983	325477	395824	792272	627293	100041	209784	86297.8	102692	147915	191424	660952	649398	888537	480999	277148	157325	56668.8	52232.3	25140.3	27411.9	108096	101488		507169	139692	519060	61839.5	175206	51863.2	269984	35672.8	25.595	4.7334e-07	6.3248	4.7658e-06	HO24-HO, WT24-HO, WT-HO24, WT24-HO24, WT24-WT
roseotoxin B_845_pos	123720	150219	106720	112927	96228.3	109129	20720.1	37530.6	21784.2	37299.7	31964.6	39545.9	109337	125380	220667	112631	101513	123565	16462.6	21270.3	31397.6	25181.8	59790.8	80153		116491	31474.2	132182	39042.7	18776.4	8313.31	44260.3	25285.7	25.554	4.7933e-07	6.3194	4.7933e-06	HO24-HO, WT24-HO, WT-HO24, WT24-WT
fonazine_33_neg	570141	380551	400374	627151	488713	325855	73235.1	83224.9	78890.1	138367	114146	167506	782556	861455	427104	873299	490228	558851	161510	96840.1	99886	102146	516804	196361		465464	109228	665582	195591	117114	37846	197083	162470	25.467	4.9241e-07	6.3077	4.8908e-06	HO24-HO, WT24-HO, WT-HO24, WT24-WT
CDIMI ddI_1323_pos	18154.2	20271.8	18307.7	17175.8	15079.2	48664.7	26332.5	27602.9	22400.8	22138.5	22845.9	24044.3	69231.2	44761.1	47481.9	60899.6	72414.2	44257.7	49729.8	98327.6	62515.9	57423.2	59636.6	55154.9		22942.2	24227.5	56507.6	63798	12714.2	2256.88	12678.4	17461.5	25.41	5.0106e-07	6.3001	4.9433e-06	WT-HO, WT24-HO, WT-HO24, WT24-HO24
y-2-hydroxy-16-heptadecyn-4-one_97_neg	1.22736e+06	580521	387797	456694	538519	587726	162398	131058	45889	172744	73591.4	210299	474173	231832	454336	365273	258698	325798	24791.4	54376.7	19474.3	13430.8	84873.8	122532		629769	132663	351685	53246.4	302700	62513.7	99405	43214.7	25.35	5.1042e-07	6.2921	5.0021e-06	HO24-HO, WT24-HO, WT-HO24, WT24-HO24, WT24-WT
Fast Acid Violet 10B_346_pos	1.41059e+06	1.1823e+06	827323	1.18503e+06	1.15244e+06	1.40503e+06	703540	606328	634701	517977	568051	549647	1.20195e+06	1.30246e+06	998578	833550	1.00591e+06	535972	533603	417098	377642	337635	564637	436593		1.19379e+06	596707	979738	444535	213468	66608.7	273082	88403.2	25.192	5.36e-07	6.2708	5.2181e-06	HO24-HO, WT24-HO, WT-HO24, WT24-WT
Chrysophanol 1-triglucoside_230_pos	194700	198256	179493	186305	176982	159421	254247	266584	305494	256739	258500	248061	218185	189881	195248	152329	220675	180761	258837	248247	241608	259331	280771	233721		182526	264938	192847	253752	14026.3	20761.9	25372.2	16528.9	25.169	5.3986e-07	6.2677	5.221e-06	HO24-HO, WT24-HO, WT-HO24, WT24-WT
Minaprine_907_pos	197922	140101	116155	140695	155877	150755	26786.7	37063	18751.4	31318.4	32994.6	79750.4	228874	117682	246913	145169	100888	124137	34380.6	24548	15420.8	23575.4	72006.5	53879.6		150251	37777.4	160610	37301.8	27060.2	21492.4	61784.2	21529.6	25.118	5.4845e-07	6.2609	5.2694e-06	HO24-HO, WT24-HO, WT-HO24, WT24-WT
53183-57-6_28_neg	1.67718e+06	1.51424e+06	1.20354e+06	1.38322e+06	1.47889e+06	1.54206e+06	151651	276909	79250.3	301844	208539	315360	2.05529e+06	1.0383e+06	2.39697e+06	1.66556e+06	1.16471e+06	1.02852e+06	108067	50511.9	42543.8	36467.9	386285	499442		1.46652e+06	222259	1.55822e+06	187220	160382	93395.2	577555	202840	24.96	5.7615e-07	6.2395	5.4996e-06	HO24-HO, WT24-HO, WT-HO24, WT24-WT
AC1LA40K_162_pos	1.17225e+06	1.01674e+06	1.30011e+06	1.2724e+06	1.10849e+06	1.04127e+06	271126	437690	218538	473360	304473	429983	1.26437e+06	737876	1.26798e+06	1.11939e+06	1.21892e+06	706958	237112	186122	192418	136699	415477	694879		1.15187e+06	355862	1.05258e+06	310451	117721	104570	261488	211553	24.772	6.1104e-07	6.2139	5.795e-06	HO24-HO, WT24-HO, WT-HO24, WT24-WT
Diosmin_478_pos	83236	89797.3	72080.8	77714.6	62965	62678.8	148231	156545	127439	136106	124799	144579	38808.7	26951.8	49020.1	43913.6	58047.4	81006.9	71749.7	87534.8	69673	60530.5	58796.8	86031.7		74745.4	139617	49624.8	72386.1	10944.8	12374.3	18546.2	12236.6	24.582	6.489e-07	6.1878	6.1146e-06	HO24-HO, WT-HO, WT-HO24, WT24-HO24, WT24-WT
rotoporphyrin IX dimethyl ester_219_neg	323864	195887	186479	267283	280623	202764	45777.1	59758	16186.2	57453.1	47252.7	98502.9	334132	225145	250860	192333	133053	160690	35314.1	19963.7	21136.6	20200.9	78265.6	79643		242817	54155	216036	42420.7	55816.2	26715.1	71768.3	28885.7	24.362	6.9572e-07	6.1576	6.514e-06	HO24-HO, WT24-HO, WT-HO24, WT24-WT
AC1L45NN_59_neg	1.25822e+06	1.11164e+06	891878	1.05208e+06	946479	1.00428e+06	118162	224443	64906.3	224233	164200	258337	1.38272e+06	649100	1.34853e+06	1.0816e+06	829310	792348	34279.7	36728.7	28080.5	25755.2	273711	357419		1.0441e+06	175713	1.01393e+06	125996	130201	73862.3	306212	149260	24.255	7.1984e-07	6.1428	6.6972e-06	HO24-HO, WT24-HO, WT-HO24, WT24-WT
BRN 0948413_689_pos	130284	148599	133177	122280	127844	134050	198068	180830	222479	175883	227482	190264	171083	162029	99879.8	140306	149117	153041	203194	209402	221482	211090	221332	258979		132705	199168	145909	220913	8863.49	21466.6	24919.1	19962.6	24.232	7.2531e-07	6.1395	6.7057e-06	HO24-HO, WT24-HO, WT-HO24, WT24-WT
9Z,11E,13E,15Z-4-Oxo-9,11,13,15-octadeca_151_pos	1118105	985219	1.10885e+06	1.02113e+06	1620932	1102781	394020	503149	227546	416953	580496	506710	1.04681e+06	1.09026e+06	1.12262e+06	1.23516e+06	698665	631381	364755	279128	260606	262892	599076	460069		1.1595e+06	438146	970816	371088	232351	123238	245864	135872	24.162	7.4177e-07	6.1297	6.815e-06	HO24-HO, WT24-HO, WT-HO24, WT24-WT
AC1L1GMW_1219_neg	19881	18565.2	20688.9	17013	18236.1	20377.3	27325.4	28765.3	28659.1	27298.4	26258.6	29711.8	19195.7	16761.6	13181.9	18549.7	20621.2	21385.4	21854	25056.3	23957.3	25840.2	25744.4	25230.9		19126.9	28003.1	18282.6	24613.9	1424.76	1259.38	2977.64	1510.38	24.138	7.4729e-07	6.1265	6.8231e-06	HO24-HO, WT24-HO, WT-HO24, WT24-WT
AC1L1L08_1_pos	1.54475e+07	1.52501e+07	1.64225e+07	5179640	8.56044e+06	1.37043e+07	2.09734e+07	2.32378e+07	2.2195e+07	1.96921e+07	1.99029e+07	2.09973e+07	3.07235e+07	3.21052e+07	2.27509e+07	2.16743e+07	3.21477e+07	2.34082e+07	4.04524e+07	4.20154e+07	3.54965e+07	4.81422e+07	43720198	3.22416e+07		1.24274e+07	2.11664e+07	2.7135e+07	4.03447e+07	4.52026e+06	1.35535e+06	5.01269e+06	5.72999e+06	24.083	7.6072e-07	6.1188	6.9028e-06	HO24-HO, WT-HO, WT24-HO, WT24-HO24
Ethylvanillin glucoside_564_neg	28817.2	32362.6	24481.2	25323.5	28644.9	37011.5	39804.2	51913.9	36442.8	46583.9	49719.6	47128.1	32610.2	36512.2	29349.8	36335	30483.6	39602.2	57043.5	58027.6	58658.6	70442.2	45732	46363.7		29440.2	45265.4	34148.8	56044.6	4656.68	5948.35	3973.31	9155.58	23.919	8.0199e-07	6.0958	7.2327e-06	HO24-HO, WT24-HO, WT-HO24, WT24-WT
2,10-Dimethylacridinium methyl sulfate_1669_pos	38766.3	36474.6	32761.5	28622.9	54689.6	41301.4	15653.8	17579.8	19004	20359.8	28580.5	24205.1	50635.9	49943.2	47780.1	36588.6	37424.1	46442.3	23622.6	28160.7	24256.3	26662.3	28875	26353.6		38769.4	20897.1	44802.4	26321.8	8990.83	4740.19	6227.69	2076.99	23.847	8.2094e-07	6.0857	7.3584e-06	HO24-HO, WT24-HO, WT-HO24, WT24-WT
L-threonine 2_GC	6.32194e+06	4.62239e+06	6.65268e+06	5.56761e+06	6.17336e+06	7.94498e+06	3.79555e+06	3.47326e+06	4.33393e+06	4.47343e+06	3.9533e+06	3.90609e+06	7.23683e+06	7.56094e+06	6.31292e+06	6.99325e+06	8.01609e+06	7.72485e+06	4.59186e+06	3.66012e+06	4.57956e+06	5.31073e+06	5.6378e+06	5.16415e+06		6.21382e+06	3.98926e+06	7.30748e+06	4.82404e+06	1.10933e+06	364748	605548	704718	23.765	8.4286e-07	6.0742	7.5091e-06	HO24-HO, WT24-HO, WT-HO24, WT24-WT
Cortisol_96_pos	1.27636e+06	1.12176e+06	1.35562e+06	1.17943e+06	1.69649e+06	1.28643e+06	246080	381469	59961.3	200174	333728	365540	1.52884e+06	1.02962e+06	1.68791e+06	1.42609e+06	879336	629201	81894.9	40770.2	47408.4	39357.4	373999	278212		1.31935e+06	264492	1.19683e+06	143607	202535	122472	413500	145399	23.74	8.4971e-07	6.0707	7.5246e-06	HO24-HO, WT24-HO, WT-HO24, WT24-WT
AC1L4F7U_17_neg	3.11878e+06	2.78833e+06	2.19261e+06	2.61558e+06	2.3481e+06	2.47978e+06	304674	574376	166200	583843	415508	670841	3.49473e+06	1.61177e+06	3.30392e+06	2.71561e+06	2.08021e+06	2.02639e+06	84881.6	91435.9	74243.3	63734.5	707802	902196		2.59053e+06	452574	2.53877e+06	320716	331111	192336	756668	380245	23.629	8.8099e-07	6.055	7.7548e-06	HO24-HO, WT24-HO, WT-HO24, WT24-WT
BRN 1406590_1242_pos	128268	132758	93813.2	102461	158264	163332	44796.4	24130.7	30825.7	50316.4	34508.2	42340.1	124906	123171	79603.2	80653.4	64395.8	134613	79086.7	20727.2	17766.6	18222.9	17739	9174.58		129816	37819.6	101224	27119.5	28242.4	9721.59	29679.2	25760.8	23.452	9.3345e-07	6.0299	8.1676e-06	HO24-HO, WT24-HO, WT-HO24, WT24-WT
benzyloxycarbonylcitrullyl-arginine 4-me_756_pos	147860	114514	84980.1	105320	135279	154232	33149.7	46560.3	21473.2	47386.8	39806.1	58596.5	198534	132149	244185	110385	124836	146728	19125	14486	15723.6	19032	54090.2	74149.9		123698	41162.1	159470	32767.8	26726.1	12849.4	51420.5	25166.1	23.366	9.6015e-07	6.0177	8.3094e-06	HO24-HO, WT24-HO, WT-HO24, WT24-WT
Nelfinavir_1105_pos	136469	122590	108563	145137	242492	177011	61251.1	54232.9	46111.2	65814.5	64085.3	64199.5	192338	232581	177468	132853	77321.7	107989	55759.3	45216.5	49408.2	42745.2	75077.7	63129.5		155377	59282.4	153425	55222.7	48550.9	7652.01	57684.1	12220	23.364	9.6095e-07	6.0173	8.3094e-06	HO24-HO, WT24-HO, WT-HO24, WT24-WT
1-Acetoxy-2-hydroxy-16-heptadecyn-4-one_317_pos	952419	539776	440791	435601	487470	666831	218789	184081	69304.9	245268	113120	277505	393431	207945	476925	349475	320991	331190	54171.5	29277	32905.2	20297.8	117404	154338		587148	184678	346660	68065.7	198161	79853.9	88661.8	54941.6	23.222	1.0071e-06	5.9969	8.6575e-06	HO24-HO, WT24-HO, WT24-HO24, WT24-WT
N-1,3-benzodioxol-5-ylmethyl-N-2,2-dieth_307_pos	673647	440819	846178	570688	384533	317230	79624.4	104344	54809.2	117822	78395.5	103009	688269	515242	643325	723643	649465	246850	47165.8	49761.1	36427.6	25535.8	230255	225488		538849	89667.5	577799	102439	198078	22930.8	176830	97549.5	23.123	1.0404e-06	5.9828	8.8915e-06	HO24-HO, WT24-HO, WT-HO24, WT24-WT
61057-93-0_132_pos	1.14088e+06	976833	881824	967186	959913	1.03053e+06	115117	220930	59987.9	208408	146584	227682	1.24255e+06	672232	1.78404e+06	1.16322e+06	821832	720572	74341.7	40360.6	31637.7	23846.4	306519	357966		992861	163118	1.06741e+06	139112	86785.8	67490.9	421945	151464	22.916	1.1144e-06	5.9529	9.4695e-06	HO24-HO, WT24-HO, WT-HO24, WT24-WT
AC1L4OT0_3585_pos	296039	318164	346529	320490	260831	310556	494274	438252	498146	467660	542671	459738	269768	318834	209872	273363	301761	322420	347506	479916	457592	606547	391913	438443		308768	483457	282670	453653	28687.3	36591.3	41964.2	88760.7	22.879	1.1283e-06	5.9476	9.4952e-06	HO24-HO, WT24-HO, WT-HO24, WT24-WT
AC1NUI3W_146_neg	2.47338e+06	1.35021e+06	1.41686e+06	1.8321e+06	1.64746e+06	550146	152988	248592	90102.6	269389	219291	138736	1.04897e+06	2.18858e+06	604502	1.80015e+06	397925	741439	269112	70410.6	78617.5	55894.7	266492	286267		1.54503e+06	186516	1.13026e+06	171132	632282	69997.2	712647	113078	22.874	1.1304e-06	5.9468	9.4952e-06	HO24-HO, WT24-HO, WT-HO24, WT24-WT
Cortexolone_37_pos	7.12566e+06	4.3177e+06	3.64962e+06	3.49243e+06	4.06786e+06	4.5042e+06	1.5078e+06	1.28537e+06	759454	2.01463e+06	962403	2.32344e+06	3.53146e+06	2.02342e+06	4.18444e+06	3.35133e+06	3.29759e+06	3.30542e+06	423607	375222	339149	237338	1.28257e+06	1.64308e+06		4.52625e+06	1.47552e+06	3.28228e+06	716829	1.33028e+06	603795	702317	592156	22.757	1.1755e-06	5.9298	9.7832e-06	HO24-HO, WT24-HO, WT-HO24, WT24-HO24, WT24-WT
1-bisazepan-1-ylphosphorylazepane_170_pos	1.25324e+06	807834	659176	643553	758471	846216	298455	252552	98751.8	321133	144454	395800	657255	333220	781551	723958	576517	596546	59727.7	46260	44878.2	50771.3	192375	290397		828082	251858	611508	114068	223125	111953	156553	103507	22.749	1.1785e-06	5.9287	9.7832e-06	HO24-HO, WT24-HO, WT-HO24, WT24-HO24, WT24-WT
2,6-Dimethoxy-4-propylphenol_1235_pos	43505.4	36338.9	44406	44256.5	31645	45327.5	57685.4	61584.1	71655.4	60482.4	57247.7	57734.5	40856.7	50368.4	37416.3	38465.1	39164.7	41741.2	49652	58113.4	54453.9	64076.8	62039.2	56579		40913.2	61064.9	41335.4	57485.7	5592.95	5474.51	4696.78	5214.45	22.734	1.1846e-06	5.9264	9.7832e-06	HO24-HO, WT24-HO, WT-HO24, WT24-WT
Gadobutrol_1465_pos	83552.4	105436	66318.9	92807.2	84751.2	103352	130088	137246	118017	114754	125370	122440	95523.4	73552.2	85779.4	82779.9	97984.7	88957.4	137322	147247	128637	120865	120734	151081		89369.6	124653	87429.5	134314	14504.9	8192.09	8901.45	13076.4	22.684	1.2048e-06	5.9191	9.8942e-06	HO24-HO, WT24-HO, WT-HO24, WT24-WT
AC1L4F7U_490_pos	250272	227546	216970	223448	192971	215091	40632.5	59755.4	16065.2	53823.8	35828.9	65320.3	252852	127069	299666	229202	136393	178684	35582.1	10020	26594	29030.3	75683.1	90565.2		221050	45237.7	203978	44579.1	18667.8	18158	68269.5	31377.4	22.485	1.2882e-06	5.89	1.0467e-05	HO24-HO, WT24-HO, WT-HO24, WT24-WT
NSC175665_499_pos	562861	345507	299031	436271	568344	477579	82151.9	130209	45888.4	160251	143253	135030	489412	473243	369457	292987	196958	159461	136112	46890.8	50241.4	45315.9	123556	86785.7		448265	116131	330253	81483.6	110801	43188.4	138304	40652.9	22.484	1.2888e-06	5.8898	1.0467e-05	HO24-HO, WT24-HO, WT-HO24, WT24-WT
Nandrolone_186_pos	1.42992e+06	795775	582568	595091	689221	810969	240570	213140	79413.8	278349	119998	330678	617911	308587	752483	575661	514031	531313	50572.5	38984.6	40208.2	21158.1	163290	235136		817257	210358	549998	91558.1	315177	95217.2	145735	86944.5	22.414	1.3197e-06	5.8795	1.0659e-05	HO24-HO, WT24-HO, WT-HO24, WT24-HO24, WT24-WT
4-Guanidinobutanoic acid_468_pos	354002	501293	409771	349851	379435	263691	420720	604826	598814	589427	459283	533223	390179	423947	304947	371913	345546	385612	629869	688483	670707	574168	703062	680198		376341	534382	370357	657748	78270.1	78363.3	40973.2	47817.7	22.351	1.3484e-06	5.8702	1.0831e-05	HO24-HO, WT24-HO, WT-HO24, WT24-WT
kestose_GC	4.47425e+06	3.1385e+06	649245	3.14844e+06	3.42232e+06	1.49568e+06	679879	937765	796082	875753	761457	523229	2.65129e+06	2.74713e+06	1.80837e+06	2.41662e+06	2.33175e+06	2.75744e+06	378815	602587	541760	725566	230864	262785		2.72141e+06	762361	2.4521e+06	457063	1.39401e+06	147479	360577	197726	22.331	1.3575e-06	5.8673	1.0845e-05	HO24-HO, WT24-HO, WT-HO24, WT24-WT
2-N4-N-didodecyl-6-trichloromethyl-13_116_pos	1.28102e+06	1.10348e+06	1.03216e+06	1.09434e+06	1.11616e+06	1.18196e+06	131885	250287	63593.3	246708	174158	263593	1.44002e+06	776755	2.03329e+06	1.32395e+06	981853	845556	86962.4	45485.3	35893.8	26992.8	352921	420653		1.13485e+06	188371	1.23357e+06	161485	86143.1	79821.4	471791	177023	22.313	1.3657e-06	5.8646	1.0852e-05	HO24-HO
DL-isoleucine 2_GC	1.26619e+07	1.14552e+07	1.27226e+07	8.55292e+06	1.15131e+07	1.4893e+07	5.24567e+06	4.18448e+06	6.72343e+06	6.07105e+06	4.54746e+06	4.89549e+06	1.51331e+07	1.66784e+07	1.35362e+07	1.94322e+07	1.61957e+07	1.74198e+07	6.04027e+06	3.59201e+06	6.81572e+06	9.45466e+06	1.31989e+07	8.13645e+06		1.19665e+07	5.27793e+06	1.63992e+07	7.87301e+06	2.08516e+06	958648	2.008e+06	3.27842e+06	22.267	1.3872e-06	5.8579	1.0963e-05	HO24-HO, WT24-HO, WT-HO24, WT24-WT
L-threonine 1_GC	3.30226e+06	4.21537e+06	3.26633e+06	3.70248e+06	2.1917e+06	3.36802e+06	3.17097e+06	3.09872e+06	3.1361e+06	2.09219e+06	2.98112e+06	2.10311e+06	1.60187e+06	1.32747e+06	1.59429e+06	1.82908e+06	2.04473e+06	1.12664e+06	1.45551e+06	1.93846e+06	1.79943e+06	1.27607e+06	1.33025e+06	1.49343e+06		3.34103e+06	2.7637e+06	1.58735e+06	1.54886e+06	666916	519877	330962	264034	22.216	1.4119e-06	5.8502	1.1099e-05	WT-HO, WT24-HO, WT-HO24, WT24-HO24
5-O-4'6'-dideoxy-3'-C-acetyl-beta-D-xyl_208_pos	714243	629208	587842	625947	530817	589560	82493.4	155859	40581	141887	98325.9	164947	730740	354431	868423	657912	567042	511248	22621.8	23396.9	20955.1	28092.6	201472	243118		612936	114015	614966	89942.7	61019.5	48485.2	179121	103389	22.039	1.4998e-06	5.824	1.1727e-05	HO24-HO, WT24-HO, WT-HO24, WT24-WT
2'E,4'Z,7'Z,8E-Colnelenic acid_64_pos	4.08436e+06	2.37307e+06	1.8528e+06	1.80778e+06	2.20103e+06	2.40868e+06	738651	660427	257133	818549	352219	1.0405e+06	1.96241e+06	943920	2.37592e+06	1.7442e+06	1.61887e+06	1.64481e+06	144612	115092	114778	68294	539784	747738		2.45462e+06	644580	1.71502e+06	288383	837819	293839	470660	284073	21.937	1.5534e-06	5.8087	1.2082e-05	HO24-HO
mepramidil_109_pos	2.51685e+06	1.87505e+06	1.058e+06	1.61673e+06	1.98146e+06	2.507e+06	409371	593187	98626.8	658390	483237	742271	1.57741e+06	1.22498e+06	3.35717e+06	1.33078e+06	1.25565e+06	2.4911e+06	276788	190209	214206	145845	449791	487653		1.92585e+06	497514	1.87285e+06	294082	555229	228921	868012	142238	21.862	1.5945e-06	5.7974	1.2336e-05	HO24-HO, WT24-HO, WT-HO24, WT24-WT
Glutathione_43_pos_ok	1.39535e+06	2.20621e+06	2.42503e+06	1.55925e+06	2.52376e+06	2.26468e+06	267134	395639	645488	574854	1.31467e+06	374159	2.86193e+06	2.1678e+06	3.18764e+06	2.30857e+06	5.75344e+06	7.59129e+06	155260	617088	476645	920868	512865	876486		2.06238e+06	595323	3.97845e+06	593202	469908	378652	2.19737e+06	282849	21.801	1.6283e-06	5.7883	1.2532e-05	HO24-HO, WT24-HO, WT-HO24, WT24-WT
2-aminobenzoic acidcopper_2138_pos	65619.3	81231.7	61421.5	71190.3	69310.9	88490.4	100847	99522.2	108938	93655.9	92334	97484.2	71898.4	76861.2	61281.9	69636.3	80243.1	72912.3	95481.3	88218.4	99202	111385	114669	106089		72877.3	98796.9	72138.9	102508	10129.6	5958.1	6523.38	10040.2	21.725	1.6719e-06	5.7768	1.2801e-05	HO24-HO, WT24-HO, WT-HO24, WT24-WT
Desglucocheirotoxin_106_pos	1.47523e+06	1.57241e+06	1.53236e+06	1.32528e+06	2.02304e+06	1.92214e+06	531882	815887	544128	1.11742e+06	663360	616870	1.24257e+06	1.1115e+06	2.43266e+06	1.43233e+06	1.19698e+06	1.23192e+06	389204	420878	427794	567223	958360	687431		1.64174e+06	714925	1.44133e+06	575148	271534	222328	496926	218911	21.602	1.7453e-06	5.7581	1.3293e-05	HO24-HO, WT24-HO, WT-HO24, WT24-WT
Prazepam_3723_pos	88438.3	89318.7	111100	110813	90674.2	119167	157197	165053	130901	133441	197834	155681	102778	133259	125548	125283	116645	116484	178952	168309	177928	193619	138023	160680		101585	156684	119999	169585	13617.3	24370.6	10532.7	19037.1	21.515	1.799e-06	5.745	1.3632e-05	HO24-HO, WT24-HO, WT-HO24, WT24-WT
Carnosic acid_108_pos	1.78816e+06	1.43791e+06	1.40303e+06	1.34877e+06	1.60518e+06	1.57923e+06	460178	632698	269761	615165	383523	666297	1.41765e+06	962223	1.79538e+06	1.42102e+06	1.12469e+06	1.13544e+06	316957	161650	93167.8	65654.7	484029	542322		1.52705e+06	504604	1.3094e+06	277297	162552	159099	298418	203283	21.46	1.8338e-06	5.7366	1.3824e-05	HO24-HO, WT24-HO, WT-HO24, WT24-HO24, WT24-WT
CTK6G0261_256_neg	273640	185112	201033	210133	414251	288030	14588.2	16014.2	36473.2	44015.3	31449.8	33254	425516	383041	205603	216790	48259.9	78419.6	22927.8	56679.5	55042.5	45083.9	14945.7	11132.1		262033	29299.1	226272	34301.9	85220.2	11672.2	153844	20435.5	21.432	1.8524e-06	5.7323	1.3845e-05	HO24-HO, WT24-HO, WT-HO24, WT24-WT
34342-67-1_711_neg	56064.8	46905.8	34095.2	42011.6	47044.4	51871.7	15931.4	21521	21752.2	18184.2	13875.6	24717.8	77202	33573.8	80135	42246.2	51616.5	63527.8	41046	26609.8	33252.6	33371.8	20509.8	25384.3		46332.3	19330.4	58050.2	30029	7676.7	4057.35	18840.3	7305.06	21.427	1.8555e-06	5.7315	1.3845e-05	HO24-HO, WT24-HO, WT-HO24, WT24-HO24, WT24-WT
Epoxyeremopetasinorol_1258_pos	39482.7	35845.4	38021.2	38034.8	33976.5	29304	47179.8	46095.4	46880.7	45423.6	41985.2	50814.1	34616.6	45767.9	36572.3	36212.6	42993	36087.8	59917.5	51828.9	51363.6	47367.9	55713.1	50624.1		35777.4	46396.5	38708.4	52802.5	3715.19	2858.67	4529.84	4390.75	21.412	1.8649e-06	5.7293	1.3845e-05	HO24-HO, WT24-HO, WT-HO24, WT24-WT
DL-isoleucine 1_GC	5.83151e+06	5.12277e+06	6.96106e+06	5.67517e+06	4.68482e+06	5.23127e+06	3.4896e+06	3.94204e+06	4.02561e+06	3.30693e+06	3.64472e+06	3.38002e+06	3.93144e+06	4.43434e+06	4.01515e+06	5.37011e+06	4.8462e+06	3.38379e+06	3.04626e+06	2.75539e+06	3.10692e+06	2.30418e+06	3.67177e+06	3.22837e+06		5.58443e+06	3.63149e+06	4.33017e+06	3.01882e+06	788866	296867	708866	460193	21.375	1.8892e-06	5.7237	1.3956e-05	HO24-HO, WT-HO, WT24-HO, WT24-WT
SC-alphaalphadelta9_568_pos	191383	172146	164301	174408	151658	168233	29998	55075.3	16998.3	47020.7	36739.3	56873.8	191912	106780	223311	164173	157881	152315	34086.8	9042.31	38689.8	25975.6	71747.8	74887		170355	40450.9	166062	42404.9	13058	15490.7	39292.3	26007.9	21.284	1.9512e-06	5.7097	1.4278e-05	HO24-HO, WT24-HO, WT-HO24, WT24-WT
Propionylcarnitine_1444_pos	30658.2	21613.5	29268.8	29584.5	33725.5	17483.3	59550.4	57086.6	45951.1	67032.4	62787.8	95591	19830.6	17440.3	19909.3	21085.2	31435.1	22315.2	52287	64193.7	40328.3	44076.8	24719.8	43152		27055.6	64666.6	22002.6	44792.9	6164.51	16729.3	4895.4	13104.3	21.279	1.9548e-06	5.7089	1.4278e-05	HO24-HO, WT24-HO, WT-HO24, WT24-WT
yloxyoxane-2-carboxylic acid_469_neg	17493.6	19766.7	15903.6	37669.2	17025.2	9967.23	86297.6	74232.4	80658.7	77599	95441.9	62061.2	44002.8	84469.1	32433.3	43463.4	27423.7	33639.7	207527	160819	152126	205372	105171	36156.5		19637.6	79381.8	44238.7	144529	9423.76	11287.9	20753.8	65249.3	21.268	1.9621e-06	5.7073	1.4278e-05	HO24-HO, WT-HO, WT24-HO, WT24-WT
Thorium_230_neg	55884	110828	71716	91023.5	52508.6	120045	272271	364298	179335	290054	253020	434368	41879.6	31042.4	35160.4	47530	42024.3	111998	195344	186304	121798	115965	116119	48852.5		83667.5	298891	51605.8	130730	28286.9	89237.3	30144.9	53812	21.119	2.0686e-06	5.6843	1.4979e-05	HO24-HO, WT-HO24, WT24-HO24, WT24-WT
Bisnorcholic acid_147_pos	1.12511e+06	973208	908333	974534	825078	901811	117837	237528	66885	222128	161115	267283	1.12965e+06	586605	1.37308e+06	1.03353e+06	838622	773746	30179.6	37316	30917.2	24274	314586	373930		951346	178796	955872	135200	101447	77084.1	280559	163071	20.938	2.2059e-06	5.6564	1.5895e-05	HO24-HO, WT24-HO, WT-HO24, WT24-WT
AC1L8FHR_765_pos	42611.7	24121	28942.5	24246.7	17974.6	13100	43356.3	83985.3	86087.3	47345.4	64562.5	46349.8	119660	82834.4	62737.4	54239.5	27381.3	105698	130545	136680	143313	100821	150184	117234		25166.1	61947.8	75425.1	129796	10177	19377.2	34193.8	18131	20.778	2.3366e-06	5.6314	1.6739e-05	HO24-HO, WT-HO, WT24-HO, WT24-HO24, WT24-WT
5-Androstene-3b,16b,17a-triol_389_pos	601023	342882	260973	261241	295796	360087	114003	95629.5	34162.5	125240	55943.8	151320	274301	130940	326094	242147	222035	230528	23400.5	17484.7	60881.8	29752.1	74623.9	107033		353667	96049.8	237674	52196.1	127927	43972.4	64602.4	34995.4	20.767	2.3457e-06	5.6297	1.6739e-05	HO24-HO, WT24-HO, WT-HO24, WT24-WT
Isopimpinellin_224_pos	174844	283772	250264	339731	155626	388471	539250	606523	484648	735193	608833	725649	320416	141244	201777	239163	143534	226636	503496	691736	606375	526077	367522	374940		265451	616683	212128	511691	91092.2	99510.9	67088.9	127390	20.733	2.3739e-06	5.6245	1.6858e-05	HO24-HO, WT24-HO, WT-HO24, WT24-WT
Pantothenic acid_61_pos_ok	1.81658e+06	1.63975e+06	1.77746e+06	2.10267e+06	1.83509e+06	1.80715e+06	3.13005e+06	3.5256e+06	2.63059e+06	2.35777e+06	2.40584e+06	2.70711e+06	1.64348e+06	1.93974e+06	1.69616e+06	1.87068e+06	1.70699e+06	1.85629e+06	2.30658e+06	2.09624e+06	1.96944e+06	2.06844e+06	1.86067e+06	1.66603e+06		1.82978e+06	2.79283e+06	1.78556e+06	1.99457e+06	151019	452413	118636	218925	20.689	2.4125e-06	5.6175	1.705e-05	HO24-HO, WT-HO24, WT24-HO24
Diosbulbinoside D_374_pos	310750	230188	168137	272819	226109	308199	35939.8	74727	116249	54603.1	44694.7	100554	651235	135818	908363	288720	307400	397596	114114	97349.8	97389.1	116300	97526.6	130562		252700	71127.9	448188	108874	55171.6	32014.8	282268	13758.2	20.618	2.4751e-06	5.6064	1.7409e-05	HO24-HO, WT24-HO, WT-HO24, WT24-WT
FAD_1857_pos_ok	40307.2	40769.5	48684.2	42775.2	46402.4	33776	54609.6	47971	52643.6	45769.1	50807.1	50568.1	39644.9	48390.7	34039	40091.6	34291.4	49855.3	59079.8	66840.7	64700	65015.9	67944.1	59717.2		42119.1	50394.8	41052.1	63883	5226.64	3171.53	6769.7	3677.39	20.582	2.5071e-06	5.6008	1.7549e-05	HO24-HO, WT24-HO, WT-HO24, WT24-HO24, WT24-WT
Delphinidin 3-lathyroside 5-glucoside_930_neg	26335.2	23723.3	23457.9	31575.1	19201.8	18441.3	42182.8	47281.9	33102.5	28437.4	30428.3	35635.9	13754.7	20827.8	14463.3	20605.4	15030.2	14718.3	23914.4	16071.9	14686.5	15175.4	19833.3	16001.2		23789.1	36178.1	16566.6	17613.8	4834.45	7239.92	3242.73	3580.98	20.512	2.5713e-06	5.5898	1.7914e-05	HO24-HO, WT-HO, WT-HO24, WT24-HO24
Isoscoparin 2''-6-E-p-coumaroylglucoside_22_pos	5081872	5357072	5250990	5517884	5044191	4905862	6424787	6928387	7114501	6394707	6307003	6109375	4922674	4695319	4816905	4348427	5143533	5725913	5339878	6325164	6027769	6193859	6395391	5506326		5.19298e+06	6546460	4.94213e+06	5.96473e+06	224844	388524	465690	441006	20.424	2.6552e-06	5.5759	1.8411e-05	HO24-HO, WT24-HO, WT-HO24, WT24-WT
Imipenem_101_neg	423424	505170	399739	451941	379129	391867	511411	444043	492534	512233	603955	510628	305113	381415	311047	385902	270289	374087	373246	297669	329533	326592	310620	359144		425212	512467	337975	332801	46894.2	51872.3	48732.8	28654	20.321	2.7566e-06	5.5596	1.9024e-05	HO24-HO, WT-HO, WT24-HO, WT-HO24, WT24-HO24
H-1274_491_pos	270320	208197	154889	201706	245282	289565	54759.4	80067	39096.3	84496.9	72319.3	125490	373234	154221	462797	206726	235264	265628	32201.2	23830.9	43794.9	40849.3	98045.9	128403		228326	76038.2	282978	61187.6	49614.7	29545.2	114413	42020	20.24	2.8396e-06	5.5467	1.9506e-05	HO24-HO, WT24-HO, WT-HO24, WT24-WT
2-4-3-4-Methoxyphenyl-33-diphenylpropyl_735_pos	868021	501116	587741	691422	558011	192051	59553.5	98179.3	36496	104693	83945	30277.4	310830	730793	191480	620832	154487	185463	93696.1	33751.6	31030.4	32054.9	122455	116510		566394	68857.4	365648	71583	224290	31603.3	248534	44121.6	20.185	2.8971e-06	5.538	1.9808e-05	HO24-HO, WT24-HO, WT-HO24, WT24-WT
Oxidized glutathione_42_pos_ok	1.74168e+06	1.74932e+06	2.36466e+06	2261469	2.68467e+06	2.11892e+06	342460	261584	362562	360856	1.68326e+06	486739	2.35887e+06	3.67523e+06	1406803	2.4976e+06	1.25205e+06	2.60718e+06	241510	462135	691628	935979	641488	300616		2.15345e+06	582910	2.29962e+06	545559	366754	543863	885904	261675	19.967	3.1398e-06	5.5031	2.1368e-05	HO24-HO, WT24-HO, WT-HO24, WT24-WT
glycerol_GC	56979.2	100819	49524	29839.7	17622.7	210798	779736	725614	949077	851964	875212	831572	108127	32176.5	1.32774e+06	271385	185289	97225.9	996806	897694	1.10475e+06	1.03004e+06	1.32489e+06	1.25041e+06		77597.1	835529	336991	1.10077e+06	71235.7	77392.2	492277	161051	19.927	3.186e-06	5.4967	2.1583e-05	HO24-HO, WT24-HO, WT-HO24, WT24-WT
2R,2'S-Isobuteine_1894_pos	28924.8	33197.4	31651.3	41976.2	38275.5	39589.4	62765.6	70542.7	75041	83491.9	97916.9	83441.1	31981	44461.6	24783.9	25506.3	27604.5	42734.9	86348.6	95203.7	97979	111055	60030.2	36969.8		35602.4	78866.6	32845.4	81264.4	5092.21	12234.4	8715.55	27567.9	19.901	3.2178e-06	5.4924	2.1698e-05	HO24-HO, WT24-HO, WT-HO24, WT24-WT
AC1L2KWH_1157_neg	65647.6	50537.6	54913.5	41049.5	55046.7	45769.2	67723	65247.7	81453.2	70718.4	64615.9	75135.5	60409.8	71747.2	75677.4	70915.1	57053.6	66356	80311.3	85068.4	84182.2	87838.3	78039.9	87371.6		52160.7	70815.6	67026.5	83802	8541.05	6493.56	7154.48	3903.05	19.822	3.3127e-06	5.4798	2.2218e-05	HO24-HO, WT-HO, WT24-HO, WT24-WT
AC1L7SSO_1407_pos	50692.2	64727.8	62832	67805.9	51124.6	70698.7	77099.5	81714.5	96570.7	80948.9	84997.6	87900.5	42601.1	43855.9	54283.6	42971.2	58248.2	57718.5	64892.7	83874.8	82774.3	103193	85166.6	69520.4		61313.5	84872	49946.4	81570.3	8494.97	6809.12	7587.32	13495.1	19.812	3.3251e-06	5.4782	2.2218e-05	HO24-HO, WT24-HO, WT-HO24, WT24-WT
phenylpiperazin-1-ylethanone_345_neg	139733	94057	81764.6	118130	148065	106067	38528.1	32261.6	60519.7	45334.6	25583.8	46369.5	148621	103066	140403	90840.7	61384.2	64725	27748.3	46881.1	43182.9	60127.7	36339.3	47233.9		114636	41432.9	101507	43585.5	25834.3	12228.2	36909.5	10966.3	19.7	3.4673e-06	5.46	2.3063e-05	HO24-HO, WT24-HO, WT-HO24, WT24-WT
diethyl-bishept-1-ynylalumanuide_412_pos	291206	353307	295771	315496	289758	333779	457682	413733	474122	392050	523880	429154	378351	316044	270100	329933	346642	339733	383406	494190	449463	396860	488263	543779		313220	448437	330134	459327	25978.2	47312.8	36034	61560.1	19.57	3.6397e-06	5.4389	2.4101e-05	HO24-HO, WT24-HO, WT-HO24, WT24-WT
3-Hydroxy-cis-5-tetradecenoylcarnitine_416_pos	197608	242497	222427	223507	240586	213357	48472.1	81149.5	12692.8	42688.7	79449.8	79512.8	215154	210599	237367	219624	156651	133209	21647	16325.8	14477	33860.2	91448.7	69638.1		223330	57327.6	195434	41232.8	16894.3	27691.3	40837.5	31945.9	19.495	3.7449e-06	5.4266	2.4686e-05	HO24-HO, WT24-HO, WT-HO24, WT24-WT
phenoxyoxane-2-carboxylic acid_95_neg	213350	236107	203038	266065	224968	176667	88886.7	43200.4	55242	116637	43933.4	92654.3	227452	219792	182737	224860	244927	244991	88028.9	51574.8	77508	85280.3	134477	203061		220033	73425.7	224127	106655	30383.3	30298.6	22853.6	54324	19.442	3.8201e-06	5.4179	2.5015e-05	HO24-HO, WT24-HO, WT-HO24, WT24-WT
AFDX 384_114_neg	620785	667844	484274	456033	999721	862771	72472.2	128975	32443.5	241615	115325	101220	601391	565632	1.20123e+06	573223	320803	336124	113138	26711.3	17246	14916.7	136699	159646		681905	115342	599735	78059.5	213415	70767.3	319676	65798.8	19.436	3.8288e-06	5.4169	2.5015e-05	HO24-HO, WT24-HO, WT-HO24, WT24-WT
N-acetyl-D-mannosamine 1_GC	122525	173179	77309.2	95206.7	260460	50643.4	568493	688823	530814	498471	905528	621781	36042.9	30610.5	68911.8	232811	200063	111511	571826	811547	530093	452051	496351	254958		129887	635652	113325	519471	76451.7	148440	85545.9	180671	19.372	3.923e-06	5.4064	2.5517e-05	HO24-HO, WT24-HO, WT-HO24, WT24-WT
D-threitol_GC	198721	284961	91862.6	79417	87507	130084	745231	645330	571563	440523	823201	326474	106810	94742.1	48531.3	319943	232392	199593	855313	934267	682746	516152	440062	592453		145425	592054	167002	670166	81395.9	186357	101596	193336	19.167	4.2404e-06	5.3726	2.7375e-05	HO24-HO, WT24-HO, WT-HO24, WT24-WT
Ethylvanillin glucoside_848_neg	22192.5	19635	39577.1	21110.1	34559.7	40933.9	69336	62176.4	73583.9	65544.1	58264.8	73643.6	20572.6	34272.7	21888.2	20275	40693	16820.7	44998.3	67248.9	56387.2	55804.5	36037.9	58643.8		29668.1	67091.5	25753.7	53186.8	9785.94	6238.33	9458.91	11006.8	19.163	4.2459e-06	5.372	2.7375e-05	HO24-HO, WT24-HO, WT-HO24, WT24-WT
Hematoporphyrin IX_197_pos	788196	742921	700546	816047	963735	929582	276723	375071	167707	317953	284064	435766	1.11459e+06	532222	698469	913926	648979	602591	85325.6	92369.3	87073.7	67170.9	391506	399316		823505	309547	751796	187127	103761	91805.2	219907	161578	19.137	4.2889e-06	5.3677	2.7531e-05	HO24-HO, WT24-HO, WT-HO24, WT24-HO24, WT24-WT
8-Propanoylneosolaniol_326_pos	504975	373874	334589	351408	273321	381602	733939	667298	638543	653072	699493	638730	460919	491916	616256	631493	1.0854e+06	474935	1.02168e+06	885856	685644	811834	1256975	1.11304e+06		369962	671846	626820	962505	76569.1	37944.1	236315	208856	19.087	4.372e-06	5.3593	2.7943e-05	HO24-HO, WT-HO, WT24-HO, WT24-WT
3b15b17a-Trihydroxy-pregnenone_70_pos	2.35694e+06	2.05478e+06	1.84951e+06	2.01406e+06	1.69217e+06	1.84052e+06	267255	525341	142747	477472	343148	558059	2.34355e+06	1.17033e+06	2.77696e+06	2.10169e+06	1.76629e+06	1.65514e+06	250372	83279.7	70818.1	54746.1	688728	811009		1.968e+06	385670	1.96899e+06	326492	231214	162786	563591	337678	19.06	4.4162e-06	5.355	2.8103e-05	HO24-HO, WT24-HO, WT-HO24, WT24-WT
N'-Hydroxyneosaxitoxin_95_pos	979873	918984	1.04812e+06	866757	826035	935930	1.39881e+06	1.4778e+06	1190791	1.36831e+06	1.12181e+06	1517502	806490	661566	863595	730663	969189	709124	979289	1.11624e+06	1.00793e+06	945979	1.13815e+06	1.45326e+06		929283	1.34584e+06	790105	1.10681e+06	79248.5	157748	113450	186014	19.033	4.4622e-06	5.3505	2.8251e-05	HO24-HO, WT-HO24, WT24-WT
putrescine_GC	1.46164e+07	1.20928e+07	1.09455e+07	8.15425e+06	1.07812e+07	8.28527e+06	6.05528e+06	5.958e+06	9.57024e+06	6.88574e+06	6.20696e+06	6.15532e+06	3.06491e+07	1.99455e+07	1.79155e+07	4.44957e+07	2.41687e+07	2.67846e+07	1.15481e+07	9.5485e+06	1.1988e+07	1.16541e+07	2.66571e+07	2.85086e+07		1.08126e+07	6.80526e+06	2.73265e+07	1.66507e+07	2.4323e+06	1.39372e+06	9.5826e+06	8.53136e+06	19.024	4.4779e-06	5.3489	2.8251e-05	WT-HO, WT-HO24, WT24-HO24, WT24-WT
SKF 107457_24_pos	5.19366e+06	4.69334e+06	4.38546e+06	4.67649e+06	4.04037e+06	4404765	697395	1.3096e+06	342917	1.15346e+06	850065	1.38671e+06	5.25972e+06	2.75997e+06	6.12294e+06	4.78752e+06	4.22427e+06	3.98318e+06	158565	194909	168760	124809	1.71077e+06	1.99609e+06		4.56568e+06	956690	4.52293e+06	725650	389169	400873	1.15425e+06	878508	18.992	4.5333e-06	5.3436	2.8479e-05	HO24-HO, WT24-HO, WT-HO24, WT24-WT
Neoacrimarine E_1610_pos	31726.3	44878.3	39977.9	46477.2	35383.1	42056.2	22037.9	15991.5	29331.2	15505.8	23435.8	18812.3	44853.5	28734.5	45262.1	45347.5	33990.2	44550.2	30183.5	30387.4	26328.5	27462.7	21125.2	24890		40083.2	20852.4	40456.3	26729.6	5651.7	5222	7243.29	3487.15	18.894	4.707e-06	5.3273	2.9379e-05	HO24-HO, WT24-HO, WT-HO24, WT24-WT
BRN 5611397_294_pos	203107	295349	287916	263308	148259	500993	1.33164e+06	947083	317904	578657	803355	941080	125210	117337	224149	139769	200621	150207	171135	288017	340062	213664	308794	303433		283155	819954	159549	270851	120518	347337	43126.9	64497.7	18.889	4.7167e-06	5.3264	2.9379e-05	HO24-HO, WT-HO24, WT24-HO24
zinc 2-bis2-bis2-oxido-2-oxoethylaminoethylaminoacetate_1337_neg	54936	37008.8	36902.3	27908.5	32076	47037	52953.4	65963.5	42835.9	28003.3	51912.3	52726.5	85992.4	78000.3	36669.5	46735.6	96088.8	38760.7	197487	183578	162787	168084	85425.5	111350		39311.4	49065.8	63707.8	151452	9972.92	12685.3	26041.9	43644.2	18.861	4.7678e-06	5.3217	2.9573e-05	WT24-HO, WT24-HO24, WT24-WT
deanol aceglutamate_150_pos	937830	734977	874527	942765	808110	995658	1.29349e+06	1.29231e+06	1.32353e+06	1.33769e+06	1.50162e+06	1.27178e+06	731098	745024	692969	729132	819214	1.08395e+06	966535	1.08419e+06	1.19076e+06	814555	879991	845382		882311	1.33674e+06	800232	963569	96807.1	84172.7	145083	147874	18.749	4.979e-06	5.3029	3.0753e-05	HO24-HO, WT-HO24, WT24-HO24
AC1Q3QZR_1834_neg	114696	90516.7	90704.5	131662	95525.1	87887.6	239551	248503	167110	138216	131135	166602	74828.9	81465.9	86537.7	100803	79788.6	71224.5	123056	94654.2	86289.5	102196	76452.7	75955.2		101832	181853	82441.5	93100.7	17558	50393.9	10446.9	17888.5	18.734	5.0072e-06	5.3004	3.0797e-05	HO24-HO, WT-HO24, WT24-HO24
5'-Trityluridine_144_neg	184149	180407	191078	214470	184400	176447	137488	124497	101801	133039	98781.3	119193	192202	159079	209625	220644	241730	152125	131224	110101	94481.6	95629.3	139197	151591		188492	119133	195901	120371	13620.5	15960.4	35175.8	23810.7	18.71	5.0542e-06	5.2963	3.0957e-05	HO24-HO, WT24-HO, WT-HO24, WT24-WT
Quinidine_1195_pos	168401	152330	132923	154218	197353	179711	35754.1	56986.4	30319.5	90777.8	64527.4	71264.2	190997	152605	278307	167417	144765	117351	34214	16236.7	35748.9	27083.3	89525.2	81499.1		164156	58271.6	175240	47384.5	22698.7	22603.6	56079.3	30432.9	18.688	5.0966e-06	5.2927	3.1087e-05	HO24-HO, WT24-HO, WT-HO24, WT24-WT
L-Histidine_464_neg_ok	12090	11045.8	18534.1	14090.9	8625.36	20602.8	30581	22684.5	20855.9	30171.3	30671.7	22064.9	25901.5	28696.9	29651.8	29586.9	32746.6	23498.7	27285	35357.4	29202.9	34829.1	24446.9	30575.8		14164.8	26171.6	28347	30282.8	4588.3	4753.37	3231.27	4259.52	18.547	5.3845e-06	5.2689	3.2707e-05	HO24-HO, WT-HO, WT24-HO
HYLDIPHENYLMETHYL-, DIBROMIDE_204_neg	153138	171203	175151	145858	128626	165824	227575	204378	258165	238214	265604	227283	133425	147542	103328	133418	149072	149240	188782	227096	228934	345502	177080	214672		156633	236870	136004	230344	17620.5	22427.5	17664.3	60139.6	18.508	5.467e-06	5.2623	3.3072e-05	HO24-HO, WT24-HO, WT-HO24, WT24-WT
ihydroxyoxane-2-carboxylic acid_155_neg	288856	304246	322764	282944	270136	292379	383209	361812	391012	380656	383089	382833	281035	260331	216640	248454	317445	251485	325738	331099	335643	435039	306069	386866		293554	380435	262565	353409	18176.7	9790.19	34026.2	48172.4	18.486	5.5153e-06	5.2584	3.3228e-05	HO24-HO, WT24-HO, WT-HO24, WT24-WT
AC1L1B8E_28_pos	8020190	7.35529e+06	7.2777e+06	7.5856e+06	6.92085e+06	7.32752e+06	2.2871e+06	3.37452e+06	1.42644e+06	2.97543e+06	2.44784e+06	3.349e+06	7.75133e+06	5.26851e+06	9110592	7591398	6.83309e+06	6824135	741090	841555	854649	595651	4.21316e+06	3.92302e+06		7.41452e+06	2.64339e+06	7.22984e+06	1.86152e+06	365956	746838	1.27348e+06	1.71417e+06	18.433	5.6319e-06	5.2493	3.3791e-05	HO24-HO, WT24-HO, WT-HO24, WT24-WT
Gambogic acid_434_neg	94313.1	60676.2	60271.7	92080	74750.4	86361.8	14562.1	26195.4	44055.2	25372.7	18589	50273.2	113480	62490.3	99014.7	88475.2	78595.2	76259.4	56014.3	55029	58610.3	60617.8	43122.3	38593.9		78075.5	29841.3	86385.8	51997.9	15226.4	14232.6	18067.5	8964.26	18.411	5.6798e-06	5.2457	3.394e-05	HO24-HO, WT-HO24, WT24-HO24, WT24-WT
AC1MNOQM_231_neg	1.12243e+06	671243	583498	787670	1.03849e+06	331174	77759.6	121825	45787.1	164164	114260	64338	496691	1.03018e+06	286769	815629	159648	284165	183852	24287.2	32069.9	81523.3	114129	148445		755751	98022.2	512181	97384.5	294106	43540	342849	63600.4	18.3	5.9319e-06	5.2268	3.5269e-05	HO24-HO, WT24-HO, WT-HO24, WT24-WT
Valyl-Valine_2240_pos	34571	40991.2	39521.1	39093.7	72638.4	39648.3	79744.6	113638	77655.1	98763.4	48366.5	85089.5	17381.6	31939.7	33331.7	33481.1	31108.9	34362.6	36928.1	26777	28486.7	33341.8	47655.8	29334		44410.6	83876.1	30267.6	33753.9	14001.3	22025.3	6419.31	7739.06	18.293	5.9501e-06	5.2255	3.5269e-05	HO24-HO, WT-HO24, WT24-HO24
SCHEMBL11484776_627_pos	971003	566585	630520	780721	668066	239359	84069.2	142223	56725.1	128504	106557	165744	385392	808754	252439	706178	184664	356060	133498	44378.2	25700.1	35831.6	158175	142690		642709	113970	448914	90045.6	243352	39789.3	251697	60772.1	18.211	6.1444e-06	5.2115	3.6197e-05	HO24-HO, WT24-HO, WT-HO24, WT24-WT
NSC239723_119_neg	533331	477508	396025	452940	427568	440552	37983.1	75998.9	15175.2	84745.5	53585.1	104610	538953	302174	544959	442517	376131	367761	107933	86390.7	7673.05	80367.8	107070	156751		454654	62016.2	428749	91030.9	47085.3	32769.1	98334.9	48879.1	18.207	6.156e-06	5.2107	3.6197e-05	HO24-HO, WT24-HO, WT-HO24, WT24-WT
Di-O-methylcrenatin_1894_neg	123194	118730	121342	119113	129221	91332.7	94364.5	97707.7	91618.1	83979	79003.1	79153.8	95828.1	87144	78792.5	62418.8	91077.5	104907	69534.1	67030.4	65007.7	60561.7	75836.9	73399.9		117155	87637.7	86694.6	68561.8	13211.2	8030.16	14739.6	5590.33	18.089	6.4493e-06	5.1905	3.7714e-05	HO24-HO, WT-HO, WT24-HO, WT24-HO24, WT24-WT
2-Methylbutyroylcarnitine_580_pos	96064.2	115160	118115	89389.8	104265	92370.9	117859	124557	149858	137663	150480	124890	154252	168682	121275	172547	117602	253188	215426	247873	220057	245232	188392	168184		102561	134218	164591	214194	12025.8	13920.6	49235.6	31356.6	18.083	6.4653e-06	5.1894	3.7714e-05	WT-HO, WT24-HO, WT24-HO24, WT24-WT
2-3,4-dimethoxyphenyl-5,6,8-trihydroxy-3,7-dimethoxy-4H-chromen-4-one_735_neg	26532.5	25827.5	22757.4	22184	23385.3	31098	38270.8	36937.7	37180.3	35608.1	29728.7	34243.9	33971.9	36672.7	38212.7	29125.4	39972	44823.9	43320.4	44227.7	39304.9	43343.1	35761.9	35502.9		25297.4	35328.2	37129.8	40243.5	3324.3	3075.32	5342.29	3959.5	18.008	6.6598e-06	5.1765	3.8695e-05	HO24-HO, WT-HO, WT24-HO
Methyl 4,7,10,13-hexadecatetraenoate_GC	4.43153e+06	3.71173e+06	3.47645e+06	3.98839e+06	2.0883e+06	2.27595e+06	990608	1.3345e+06	1.50623e+06	1.00071e+06	1.24877e+06	1.10074e+06	3.19261e+06	1.53367e+06	1.9696e+06	3.59489e+06	2.97633e+06	3.82882e+06	1.16832e+06	1.38185e+06	1.02113e+06	1.5599e+06	1.17322e+06	2.1308e+06		3.32873e+06	1.19692e+06	2.84932e+06	1.40587e+06	945180	203766	911496	402096	17.969	6.7649e-06	5.1697	3.9151e-05	HO24-HO, WT24-HO, WT-HO24, WT24-WT
5-Methylthioribose_623_pos	20856.2	74684.7	31008.1	34936.8	16981.8	32754.1	134676	130343	124810	122904	89999.5	135389	27485	64707.1	25488	74617.7	39634.2	74548.2	81212.9	109506	118426	91302.8	95017	108710		35203.6	123020	51080	100696	20592.8	16947.3	22948.5	13829.6	17.897	6.9636e-06	5.1572	4.0143e-05	HO24-HO, WT24-HO, WT-HO24, WT24-WT
Pyridinoline_258_neg	91236.5	141002	102412	121673	92225.3	144216	305649	274754	157334	164095	287517	324154	117468	111466	76417.9	81376.2	77232.5	85808	104868	117241	151168	166186	203744	131853		115461	252251	91628.2	145843	23726.8	72872.8	18104.3	36020.8	17.802	7.2344e-06	5.1406	4.134e-05	HO24-HO, WT-HO24, WT24-HO24, WT24-WT
AC1L32DD_961_pos	80189.6	84588.7	125281	102512	82686	85719.5	74382.8	60612.5	50801	57160.2	58327.5	64547.9	72675	89402.4	47993.5	64558.4	54306.5	39409.2	44020.3	48604.2	35787.1	35927.1	44802.7	36041.2		93496	60972	61390.8	40863.8	17465.9	7971.67	18082.5	5635.51	17.801	7.2367e-06	5.1405	4.134e-05	HO24-HO, WT-HO, WT24-HO, WT24-HO24, WT24-WT
1213Ep-9-KODE_552_pos	180902	149651	116277	117710	273420	326697	43259.3	93730.6	24457.1	95337.9	47072.6	51810.1	139966	141336	281648	118406	77095.8	73072.4	74786.8	19048.3	22478.8	16114	27185.3	26123.9		194109	59277.9	138587	30956.2	87081.2	28848.3	76100.6	21875.3	17.794	7.2556e-06	5.1393	4.134e-05	HO24-HO, WT24-HO, WT-HO24, WT24-WT
AC1L9IZ3_924_pos	839201	511797	379126	572310	587625	186754	67278	107990	55406.8	131498	83372.6	42823.9	251618	275456	187305	234419	66924.4	112669	189943	35001.9	68731.2	68045.8	66316.2	50470.5		512802	81394.9	188065	79751.5	219022	33418.3	82686.2	55571.8	17.758	7.3625e-06	5.133	4.1787e-05	HO24-HO, WT-HO, WT24-HO, WT24-WT
Dioxinoacrimarine A_1421_pos	62715.3	61973.2	47449.7	61299.5	62644.3	68580.5	24924.2	31371.3	24942.5	35002.6	27060.8	45961	81024.9	40035.3	82229.3	58363.5	68244.6	93380	37011.5	35935.7	35772.8	46615.6	37842.7	47507.7		60777.1	31543.7	70546.3	40114.3	7035.04	8091.26	19247.4	5441.07	17.702	7.5298e-06	5.1232	4.2541e-05	HO24-HO, WT24-HO, WT-HO24, WT24-WT
prolyl-glycyl-alanyl-isoleucyl-prolyl-gl_470_pos	418540	313684	313447	313651	269114	286608	46975.8	76588.5	25676.7	66751.4	47965.2	81559.2	338968	160003	365126	307023	272509	238318	171654	14888.3	92751.4	102615	107782	115802		319174	57586.1	280324	100916	52026.3	21180.9	74358.7	50483.5	17.691	7.5645e-06	5.1212	4.2541e-05	HO24-HO, WT24-HO, WT-HO24, WT24-WT
ICR 401_1766_pos	37330.3	32048.7	33359.3	36395.2	28785.9	30064.2	42707.2	47550.5	37308.2	44372.9	36140.9	41095.6	23309.4	25122.7	28858.4	21408.7	30234	24438.5	27396.7	31207.3	28492.7	22467.2	31605.2	33453.3		32997.3	41529.2	25561.9	29103.7	3396.79	4307.43	3360.77	3922.54	17.685	7.5822e-06	5.1202	4.2541e-05	HO24-HO, WT-HO, WT-HO24, WT24-HO24
7H-Pyrido4,3-ccarbazolium,2,2'-1,10-dec_315_pos	460495	352271	295583	341049	292327	337918	41819.8	76373.1	25105.9	78357.1	85347.8	75393.8	539003	156918	753604	461917	317257	218229	72386.8	17707.4	13214.6	35980.3	115653	159054		346607	63732.9	407821	68999.3	61087.8	24286	222171	58533.7	17.643	7.7114e-06	5.1129	4.3102e-05	HO24-HO, WT24-HO, WT-HO24, WT24-WT
yl-, hydrochloride, isopropanol_174_neg	325605	241875	185753	233963	257490	264572	54461.3	76142.5	12388.8	68942.3	68112	121484	454219	188759	499199	245819	274026	334221	34906	24232.6	31899.1	17237.9	97277.7	129375		251543	66921.8	332707	55821.3	45653.2	35204.1	121820	46097.6	17.633	7.7422e-06	5.1111	4.311e-05	HO24-HO, WT24-HO, WT-HO24, WT24-WT
BAS 00375462_223_neg	56208.2	56327.6	61272.1	52630.7	45187.6	61857.2	63721.3	53255.2	75318.9	68185.1	95773.2	65235.7	38210.3	37963.3	26504.5	38518.9	45727.5	36340	52584	49211.1	49182.5	62911.4	49422.3	55829.5		55580.6	70248.2	37210.8	53190.1	6155.6	14408.2	6183.76	5439.25	17.621	7.7801e-06	5.109	4.3157e-05	WT-HO, WT-HO24, WT24-HO24, WT24-WT
70892-40-9_682_neg	145765	85773.9	80762.6	115640	161216	145168	20863.5	35642.3	22673.5	49196.6	39460.2	39693.3	144244	126791	93021.6	76880.3	54154.4	54341.4	40541.7	47647.7	69477.6	41826.9	30268.7	24868.6		122387	34588.2	91572.3	42438.5	33739.6	10905.4	37467.1	15614.3	17.492	8.2002e-06	5.0862	4.5317e-05	HO24-HO, WT24-HO, WT-HO24, WT24-WT
Hordatine B_21_pos	718469	216322	461948	114840	70350.1	329740	317236	439855	581823	444929	1.39602e+06	397980	1.2694e+06	1.4094e+06	1.06757e+06	696778	2.09512e+06	1.21887e+06	1.75761e+06	2.4532e+06	1.62355e+06	1.70468e+06	2.13019e+06	2.17874e+06		318611	596307	1.29286e+06	1.97466e+06	242559	401086	462448	328058	17.449	8.3447e-06	5.0786	4.5943e-05	WT-HO, WT24-HO, WT24-HO24
Mevalonic acid_921_pos	62788.8	71077.8	33148.2	68248.8	64831.4	67869.4	110079	103007	98702	106909	105511	86403.4	64966.2	104495	55480.5	67539.6	55830.5	84737.5	174833	157334	149337	173881	116732	97894.8		61327.4	101768	72174.9	145002	14101.4	8444.08	19087.7	31346.6	17.374	8.6031e-06	5.0653	4.7189e-05	HO24-HO, WT24-HO, WT24-WT
L-serine 1_GC	1.46321e+07	1.65263e+07	1.32557e+07	1.57188e+07	1.15173e+07	1.31462e+07	1.12105e+07	1.18061e+07	1.10958e+07	8.60441e+06	7.0283e+06	8.16398e+06	7.37482e+06	7.03966e+06	5.84637e+06	8.31102e+06	9.29458e+06	3.92256e+06	5.00858e+06	6.23895e+06	6.18362e+06	4.06151e+06	4.58203e+06	8.56613e+06		1.41327e+07	9.65151e+06	6.96483e+06	5.77347e+06	1.8481e+06	1.96717e+06	1.89314e+06	1.61983e+06	17.292	8.8999e-06	5.0506	4.8635e-05	HO24-HO, WT-HO, WT24-HO, WT24-HO24
glyceric acid_GC	1.14701e+06	1.01624e+06	1.15036e+06	1.31217e+06	1.22388e+06	1.0693e+06	3.90682e+06	3.60134e+06	1.44751e+06	3.29301e+06	3.99726e+06	3.09418e+06	1.28088e+06	1.67244e+06	838278	996335	1.0177e+06	624994	2.63058e+06	3.9251e+06	2.15723e+06	1.83292e+06	2.02294e+06	1.44828e+06		1.15316e+06	3.22335e+06	1.07177e+06	2.33617e+06	105936	936384	365313	869842	17.281	8.9387e-06	5.0487	4.8666e-05	HO24-HO, WT24-HO, WT-HO24, WT24-WT
nine 4-methylcoumarin-7-ylamide_214_neg	261717	198613	136749	180310	227610	291548	47347.5	50827.8	11994.5	73111.9	58457.2	90445	379275	151723	441846	192525	221407	242414	27533.3	16848.3	20075.6	17378.5	79994.8	116878		216091	55364	271532	46451.4	56194.3	26536.7	113641	42095.5	17.263	9.005e-06	5.0455	4.8846e-05	HO24-HO, WT24-HO, WT-HO24, WT24-WT
Benzaldehyde_786_pos	209008	181213	222753	181214	180164	212333	298049	272011	284355	290679	283411	280138	170826	222429	231361	272026	221273	188346	265012	285250	255896	312383	388559	314430		197781	284774	217710	303588	19082.7	8916.36	35304.2	47987.3	17.25	9.0525e-06	5.0432	4.8923e-05	HO24-HO, WT24-HO, WT-HO24, WT24-WT
2-hydroxypyridine_GC	1.13653e+06	1.09325e+06	983740	1.15361e+06	968677	1.07402e+06	1.49785e+06	1.54572e+06	1.58737e+06	1.82731e+06	1.65771e+06	831831	1.30461e+06	1.46876e+06	1.56478e+06	1.10806e+06	1.40522e+06	2.00901e+06	2.66736e+06	2.17862e+06	2.54115e+06	2.59477e+06	1.96928e+06	2.01072e+06		1.0683e+06	1.4913e+06	1.47674e+06	2.32698e+06	77023.8	342850	303905	310938	17.223	9.1531e-06	5.0384	4.9286e-05	HO24-HO, WT-HO, WT24-HO, WT24-HO24, WT24-WT
AC1L232L_1291_pos	88332.2	109808	104374	107965	82826	93759.7	137789	127815	118591	127211	137086	130468	101195	77178	87772.9	91543.9	112704	115860	151858	170503	130286	136483	122986	169272		97844.3	129826	97709.1	146898	11143.8	7122.31	14998.3	20191.8	17.207	9.2155e-06	5.0355	4.9441e-05	HO24-HO, WT24-HO, WT-HO24, WT24-WT
AC1L1J22_608_neg	60071.4	59189.4	47929.2	55016.9	55165.7	57904.9	29423.9	13084.4	27740.2	27438.1	25270.5	27579.8	71356.8	39010.2	71382	59259.8	48812.2	43038.6	32426.7	33400.9	37927.5	33199.2	17133.3	22745.1		55879.6	25089.5	55476.6	29472.1	4406.61	6028.03	14069.4	7836.42	17.171	9.3507e-06	5.0292	4.9984e-05	HO24-HO, WT24-HO, WT-HO24, WT24-WT
L-glutamic acid 2_GC	1.10533e+07	1.2465e+07	1.40922e+07	1.78933e+07	1.65148e+07	2.17079e+07	5.1193e+06	8.84783e+06	8.03687e+06	6.5974e+06	1.15395e+07	6.88788e+06	2.11231e+07	2.52869e+07	1.51743e+07	1.43938e+07	2.7037e+07	2.11903e+07	1.30021e+07	1.18493e+07	1.28064e+07	1.84702e+07	1.47213e+07	11539217		1.56211e+07	7.83813e+06	2.07009e+07	1.37314e+07	3.90315e+06	2.21782e+06	5.1365e+06	2.57573e+06	17.13	9.5106e-06	5.0218	5.0654e-05	HO24-HO, WT-HO24, WT24-HO24, WT24-WT
5-Methyl-2-phenyl-2-hexenal_663_pos	106227	91214.7	82977.5	72585.7	162655	113641	31801.3	38141.8	43055.4	44099.9	58895.2	54498.7	173079	149098	157911	113298	92696.4	110896	47769.4	20014.3	19161.3	16114	67823.3	60321.6		104884	45082.1	132830	38534	32018.6	10090.5	31581.6	22973	17.099	9.6325e-06	5.0163	5.1118e-05	HO24-HO, WT24-HO, WT-HO24, WT24-WT
Phlorisobutyrophenone 2-glucoside_288_pos	232732	353109	328640	300191	154469	94868.6	1.46588e+06	1.10882e+06	381134	716982	975954	1.10724e+06	304791	138380	237398	169706	226657	156203	192973	327824	398271	236795	348040	365219		244002	959334	205522	311520	102576	372595	62514.4	79556.4	17.068	9.7595e-06	5.0106	5.1606e-05	HO24-HO, WT-HO24, WT24-HO24
AC1MHPYN_1862_pos	17498.2	14661.7	22252.5	16127.3	25375.1	13257.4	48484.5	47142.4	67810.5	61052.8	32114.7	33444.7	13240.8	23520.2	24653.5	18191.2	45021.7	38938.7	35687.5	69746.3	71711.2	68051.8	62553	55858.2		18195.4	48341.6	27261	60601.3	4682.79	14333.9	12259.1	13487.6	16.955	1.0226e-05	4.9903	5.3877e-05	HO24-HO, WT24-HO, WT-HO24, WT24-WT
AC1L1HXG_6_neg	5.85379e+06	4.48207e+06	3338889	4.46355e+06	4.82581e+06	5.07185e+06	1.03646e+06	1.43151e+06	211300	1293821	1.27224e+06	2.24009e+06	8.07563e+06	3.47946e+06	8.49067e+06	4.41609e+06	5.11585e+06	6.10833e+06	491022	445912	551656	317032	1.8339e+06	2.42212e+06		4.67266e+06	1.24757e+06	5.94767e+06	1.01027e+06	829079	654233	2.00752e+06	888900	16.897	1.0479e-05	4.9797	5.5013e-05	HO24-HO, WT24-HO, WT-HO24, WT24-WT
Daucic acid_181_neg	253328	253377	203765	252271	324734	195871	242174	255588	229438	222830	223444	227156	315958	361024	444479	390028	401740	327958	416313	319890	308409	308721	421475	497234		247224	233438	373531	378674	46117.6	12921.7	48269.1	78219.5	16.863	1.0626e-05	4.9736	5.5586e-05	WT-HO, WT24-HO, WT-HO24, WT24-HO24
2-C-Methyl-D-erythritol 4-phosphate_9_neg	6.99346e+06	8.09108e+06	7.11673e+06	8.07126e+06	8.33627e+06	8.72663e+06	9.25702e+06	1.09624e+07	9.97099e+06	1.00111e+07	1.01937e+07	1.16456e+07	1.22626e+07	1.0092e+07	9.98231e+06	1.08665e+07	1.09145e+07	1.29905e+07	16811163	1.41275e+07	1.4959e+07	1.4381e+07	9.37638e+06	1.17401e+07		7.88924e+06	1.03401e+07	1.11847e+07	1.35658e+07	689075	840311	1.20308e+06	2.6206e+06	16.817	1.0835e-05	4.9652	5.6483e-05	HO24-HO, WT-HO, WT24-HO, WT24-HO24
5-Methyl-2-phenyl-2-hexenal_1351_pos	32916.8	33270.3	33975.2	32949.2	30157.4	32433.6	38520.3	43143.4	38572.6	37315.3	39648.5	43518.6	31191.2	33205.5	34845.9	31805.4	52600.6	31891.1	52530.3	48253.4	50435.7	45316.7	50485.8	51603.9		32617.1	40119.8	35923.3	49771	1308.06	2597.41	8273.92	2610.38	16.788	1.0964e-05	4.96	5.6898e-05	HO24-HO, WT24-HO, WT24-HO24, WT24-WT
Alclometasone_1428_pos	48805.3	54062.4	54539.9	49919.6	57111.8	55100.4	15937.5	29851.8	14547.3	27551.1	29426	30522.6	48118.4	39977.5	57136.3	55323.3	46286.6	49855.3	18413.2	20029.4	29066.9	46803.3	16832.7	22992.3		53256.6	24639.4	49449.6	25689.6	3209.62	7358.6	6248.96	11206.2	16.782	1.0992e-05	4.9589	5.6898e-05	HO24-HO, WT24-HO, WT-HO24, WT24-WT
uric acid 1_GC	138148	105532	125092	1252.77	1700.72	1918.45	254710	246539	305517	237804	334278	268402	742.097	890.913	88296.2	690.377	1313	1101.23	533909	382102	630688	572285	261684	311022		62273.9	274542	15505.6	448615	67245.3	37663.5	35660.7	151009	16.648	1.1631e-05	4.9344	5.999e-05	HO24-HO, WT24-HO, WT-HO24, WT24-WT
2,2,7,7-Tetramethyl-1,6-dioxaspiro4.4n_1564_pos	23230.8	21563.4	26967.9	27374.4	23866.4	19290.2	31538.6	27475.5	27719.1	27405.3	30883.1	26801.8	18026.2	26711.9	17333.1	22189.3	22621.6	23317.1	35812.1	32496.5	29703.2	34568.9	34940.8	31505.9		23715.5	28637.2	21699.9	33171.3	3112.49	2026.86	3504.01	2337.31	16.603	1.1851e-05	4.9262	6.0608e-05	HO24-HO, WT24-HO, WT-HO24, WT24-WT
F 2283_41_neg	2.34138e+06	2.64013e+06	2.45348e+06	2.82986e+06	2.81439e+06	2.72989e+06	2.82891e+06	3.69946e+06	3.38859e+06	3.30266e+06	3.21845e+06	3.95615e+06	4.10484e+06	3.37138e+06	3.42079e+06	3.91752e+06	3.69542e+06	4.44852e+06	5.73266e+06	4.89242e+06	5.10242e+06	4.78704e+06	3.19771e+06	3.91503e+06		2.63486e+06	3.39904e+06	3.82641e+06	4.60454e+06	199170	391840	415111	904580	16.599	1.1872e-05	4.9255	6.0608e-05	HO24-HO, WT-HO, WT24-HO, WT24-HO24
AC1L9K4R_427_neg	117894	122371	85800.7	75831.1	185306	153869	14831.6	25987	34796.8	47188	20175.8	16017.5	122853	93315.6	312411	120698	67884.8	48114.2	19337.1	47606.3	54937.3	48274.7	31397	34808		123512	26499.5	127546	39393.4	41154.8	12515	95167.9	13230	16.599	1.1874e-05	4.9254	6.0608e-05	HO24-HO, WT24-HO, WT-HO24, WT24-WT
bis-tyrphostin_821_neg	35406.2	31968.4	51930.9	39913.7	57150.6	43084.8	141636	70009.3	74896.5	126125	127054	92242.2	38970.9	59816.6	36436.2	27307.9	29819.9	31179.9	89098.8	77985.5	68075.6	70295.2	189756	64383.6		43242.4	105327	37255.2	93265.8	9680.29	30224.1	11864	48078.4	16.582	1.196e-05	4.9223	6.0832e-05	HO24-HO, WT24-HO, WT-HO24, WT24-WT
Hydroxypropionylcarnitine_519_neg	53336.8	43374.1	50938.4	67888.9	50714.5	62120.8	49287	73410.4	56172.8	48781.5	59792	70236.4	42671.3	49033.4	33308	32207.8	28020.7	31527.9	35815.1	31035.6	32002	28327	42314.9	34384.1		54728.9	59613.3	36128.2	33979.8	8822.46	10383	7994.67	4848.48	16.538	1.2185e-05	4.9142	6.1766e-05	WT-HO, WT24-HO, WT-HO24, WT24-HO24
Diphenylcarbazide_607_neg	45721.3	49975.2	30374.3	50158.6	104111	69439.1	14430.6	15388.3	17484.4	15746.5	12241.9	19282.7	97444.2	67189.9	91957.9	52637.4	31077.1	35272.6	14693.9	22214.3	40014.9	31766.4	13111.5	15529.1		58296.7	15762.4	62596.5	22888.3	25676.5	2435.82	28060	10858.1	16.516	1.2295e-05	4.9103	6.2111e-05	HO24-HO, WT24-HO, WT-HO24, WT24-WT
Epoxyeremopetasinorol_430_pos	140073	135043	159809	159948	148132	108576	167302	160569	179754	169108	171120	165089	154547	147823	110010	162790	143724	128054	202511	190012	214069	204772	211158	193815		141930	168824	141158	202723	19215.3	6468.84	19183.8	9434.39	16.47	1.254e-05	4.9017	6.3128e-05	HO24-HO, WT24-HO, WT-HO24, WT24-HO24, WT24-WT
thanediylbis-, dihydrochloride_226_neg	163738	119681	149053	89839.6	95456	125169	215955	167897	205396	205556	126434	184892	197136	249081	216917	179222	216005	159028	278162	292686	289065	256726	188350	276662		123823	184355	202898	263609	29011.3	33216.8	31684.3	38953.7	16.455	1.2617e-05	4.899	6.3301e-05	HO24-HO, WT-HO, WT24-HO, WT24-HO24
AC1MOJ7K_640_neg	63310.9	63235.5	54608.5	64045.9	96254.1	85170.9	28909.7	24706.9	24880.8	15377.5	22590.4	11807.3	71457.1	77633.2	100482	80914.4	27106.2	51510.2	11453.9	35481.2	35495.7	28114.4	15341.2	10967.7		71104.3	21378.7	68183.8	22809	15968.5	6467.64	25575.8	11615.6	16.395	1.2946e-05	4.8879	6.4729e-05	HO24-HO, WT24-HO, WT-HO24, WT24-WT
N6-Acetyl-L-lysine_1654_pos	24989.5	17994.5	14604.7	14266.8	24867.7	14140.8	40555.4	63251.6	40614.9	46236.5	33493.4	46924	15101.9	17469	12989.1	14741.2	10617	29171.8	34109.7	29907.3	26915	23034.6	15674.4	22068.6		18477.3	45179.3	16681.7	25284.9	5196.36	10095	6531.44	6475.66	16.333	1.3293e-05	4.8764	6.6238e-05	HO24-HO, WT-HO24, WT24-HO24
Flavin Mononucleotide_350_neg	50779.5	44342.8	52092.7	50239.6	55086.4	43967.4	59039	52281.6	66532	57425.2	64327.2	68052.8	45030.4	47254.5	55328.4	42656.8	50202.9	56866.2	76723.6	70434.9	71096.2	64786.8	59469.5	68662.5		49418.1	61276.3	49556.5	68528.9	4410.9	6059.58	5666.66	5890.16	16.319	1.3374e-05	4.8737	6.6419e-05	HO24-HO, WT24-HO, WT-HO24, WT24-WT
Abeo-7-acetoxyobacun-911-ene_178_neg	347452	286825	221027	286493	313542	313692	70528.3	93516.8	12987.7	86775.7	88975.9	150699	459255	262667	438023	306116	288057	341977	40926.3	30103.5	39375.3	20490.2	112300	157033		294838	83913.9	349349	66704.8	42556.9	44262.8	81408.1	55000	16.199	1.4078e-05	4.8515	6.9679e-05	HO24-HO, WT24-HO, WT-HO24, WT24-WT
Pebrellin_738_pos	45440.2	70039.4	64677.5	74529	32178	95585	264489	214115	77062.4	153840	183591	228273	55509.2	64122.8	67552.8	34759.3	40503.9	35845.8	45571.9	68228.7	79436.4	52131.1	82440.4	65577.1		63741.5	186895	49715.6	65564.3	22370.1	65788.5	14561.7	14591	16.127	1.4523e-05	4.8379	7.1641e-05	HO24-HO, WT-HO24, WT24-HO24
Dicyclohexyl disulfide_379_neg	89800.8	77737.5	84012.4	92356.3	116117	60233.9	96463.8	81843.2	79328.4	85140.1	111934	81415.4	52459.6	68565.1	48092.7	54766.9	33393.4	47595.8	64050.6	45855.7	55786.5	53753.9	53936.6	57280.8		86709.7	89354.2	50812.2	55110.7	18412	12634.2	11442.7	5898.51	16.071	1.4876e-05	4.8275	7.3138e-05	WT-HO, WT24-HO, WT-HO24, WT24-HO24
fluoroacetone_865_pos	173124	154594	191452	152399	146849	190940	254160	230559	252032	266750	251989	240674	149984	206966	190374	249521	189949	158281	249783	242292	218286	290216	337465	274730		168226	249361	190846	268795	19863.1	12397.1	35871.4	42010.9	16.056	1.4972e-05	4.8247	7.3361e-05	HO24-HO, WT24-HO, WT-HO24, WT24-WT
AC1MOE2C_420_pos	441034	500167	420159	442469	425718	470414	608201	535179	576008	496390	608611	521690	460506	425848	409814	445350	501478	435570	511395	571932	542040	544390	676039	655649		449994	557680	446428	583574	30168.3	46990	31974.6	66858.7	16.002	1.5329e-05	4.8145	7.4861e-05	HO24-HO, WT24-HO, WT-HO24, WT24-WT
Epoxyeremopetasinorol_80_neg	610585	508758	382764	359445	965506	608593	139439	161677	53797.8	193645	259845	248864	1.07049e+06	840684	886054	562578	450965	509732	210326	77486.9	73024.6	55926.5	264777	266666		572608	176211	720085	158034	220301	76322.2	247531	100070	15.642	1.7932e-05	4.7464	8.7287e-05	HO24-HO, WT24-HO, WT-HO24, WT24-WT
fluoroacetone_1327_pos	59529.1	47314.4	47899.2	46119.1	36020.8	56625.1	98692.9	88785.6	92526.1	107787	98225.1	100055	65192.7	47235.2	52370.1	82091.8	75987	26232.8	103552	87187.7	83667.1	119837	142566	127554		48917.9	97678.7	58184.9	110727	8363.93	6554.23	20553.4	23313.8	15.597	1.8293e-05	4.7377	8.8749e-05	HO24-HO, WT24-HO, WT-HO24, WT24-WT
TETRAHYDROANTHRACENE_1122_pos	159027	102121	122221	109310	282430	198956	52883.2	51426.4	19118.3	38300.8	62293.5	40997.6	139299	119515	144923	74740.1	55247.3	32413.7	40060.2	28972.5	39589.2	39000.4	30375.4	19744.3		162344	44170	94356.4	32957	69023.7	15027.5	46820.9	8100.38	15.567	1.8538e-05	4.7319	8.9642e-05	HO24-HO, WT24-HO, WT24-WT
L-valine 1_GC	1.09722e+07	1.01768e+07	1.41155e+07	1.18331e+07	9.74662e+06	1.05676e+07	7.80759e+06	8.83454e+06	8.52331e+06	7.27565e+06	8.92098e+06	7.17147e+06	7.90736e+06	8.24089e+06	8.77309e+06	1.0394e+07	9.99561e+06	6.83873e+06	6.40851e+06	5.892e+06	6.69601e+06	7.85416e+06	7.83411e+06	6.31137e+06		1.12353e+07	8.08892e+06	8.69161e+06	6.83269e+06	1.58142e+06	777076	1.33091e+06	824806	15.543	1.8736e-05	4.7273	9.03e-05	HO24-HO, WT-HO, WT24-HO, WT24-WT
cis-5-Tetradecenoylcarnitine_443_pos	454680	436466	315662	302091	327423	338434	163066	161508	138763	266862	179039	274418	259007	263923	293144	310647	307795	335493	101432	80315.7	72271.9	60202.6	192957	239668		362460	197276	295002	124474	65758.3	58308.3	29369.8	73886.8	15.433	1.9669e-05	4.7062	9.449e-05	HO24-HO, WT24-HO, WT24-HO24, WT24-WT
AC1NUI5Q_291_neg	168085	115411	144423	149522	161960	123914	24296.5	38450.5	71922.4	40664.7	25665.2	34663.4	177546	135197	182658	174078	139044	64682.9	21204.4	65248.2	12396.8	69810.1	59018.2	64767.9		143886	39277.1	145534	48741	20755.9	17316.5	44505.2	25131.8	15.31	2.078e-05	4.6824	9.9499e-05	HO24-HO, WT24-HO, WT-HO24, WT24-WT
4-Piperidinol, 1-3-5H-dibenzb,fazepin-5-_10621_pos	659012	495444	422485	511377	534910	547921	144067	200539	31548.4	173040	164513	276100	827277	418649	974006	536639	591048	705607	74114.9	61631.5	76687.3	40164.3	253530	310333		528525	164968	675538	136077	77558.5	79898.2	202699	115124	15.259	2.1259e-05	4.6725	0.00010146	HO24-HO, WT24-HO, WT-HO24, WT24-WT
Conivaptan_402_neg	123098	112207	97044.7	99140.9	133400	113005	43258.7	33907.4	53002.9	53454.2	39727.2	54128.4	157308	96087.7	138226	106804	102209	123424	37078.4	10983.7	13676.5	69680.4	46215.3	57374.9		112983	46246.5	120676	39168.2	13895.3	8525.33	23645.5	23497.7	15.233	2.1501e-05	4.6675	0.00010229	HO24-HO, WT24-HO, WT-HO24, WT24-WT
Bis9-acridinyl-putrescine_55_pos	3.52289e+06	2.53638e+06	2.17829e+06	2.61998e+06	2.75603e+06	2.8552e+06	709924	1.00646e+06	140692	823497	860710	1.39475e+06	4.58245e+06	2.15213e+06	5.40167e+06	2.68725e+06	3.1625e+06	3.76292e+06	334132	314905	377725	196272	1.2769e+06	1.55711e+06		2.7448e+06	822672	3.62482e+06	676175	446695	409953	1.21284e+06	583749	15.19	2.192e-05	4.6592	0.00010363	HO24-HO, WT24-HO, WT-HO24, WT24-WT
114948-49-1_1006_pos	93171	111353	96666.8	132597	96800.6	95488.6	182364	173683	118876	164984	148829	174202	88709	76290.5	102285	95514.3	120753	105094	146785	142957	129450	110524	119688	137672		104346	160490	98107.6	131179	15273.8	23360	15166.5	14043.4	15.188	2.1943e-05	4.6587	0.00010363	HO24-HO, WT24-HO, WT-HO24, WT24-WT
AC1L1KKN_170_neg	223507	184207	202083	224175	272490	142604	224332	191455	186377	204421	275134	195039	121570	166737	109788	131450	75012.9	111934	145136	106825	131659	126345	130326	139466		208178	212793	119416	129959	43677.4	33340.7	30030.1	13206.1	15.183	2.1995e-05	4.6577	0.00010363	WT-HO, WT24-HO, WT-HO24, WT24-HO24
53184-75-1_774_pos	197300	161235	197495	218156	225280	215227	53059.2	75799.4	48614.1	95495.7	39700.9	55406	185772	120321	278697	172828	180997	130389	62125.2	17147.2	38710.9	27083.3	114473	119008		202449	61345.9	178167	63091.3	23155.4	20541	56266.2	44203	15.135	2.2471e-05	4.6484	0.00010553	HO24-HO, WT24-HO, WT-HO24, WT24-WT
Gluten exorphin B5_356_neg	147988	130609	88008.2	126052	149165	171832	30038.8	45102.6	28085.8	52416.8	44483.3	69321	208782	111010	205670	125038	128932	153687	23776	13220.3	14886.1	78799.1	52343.9	83975.3		135609	44908.1	155520	44500.1	28394.7	15209.7	42361.4	31878.3	15.108	2.2747e-05	4.6431	0.00010649	HO24-HO, WT24-HO, WT-HO24, WT24-WT
Sucrose 1',4'-4,4'-dihydroxy-3,3'-dimeth_1479_pos	39014.9	42941.4	57076.4	49406.7	29332.9	33863.8	69112.5	85623.6	60405.2	55672	70672.1	73845.8	33315.1	44202.2	34220.9	23328.1	41958.3	26664.9	36802.6	38787.4	39309.7	37349.9	48883.8	38895.4		41939.3	69221.8	33948.2	40004.8	10184.2	10524.7	8192.85	4457.28	15.085	2.2982e-05	4.6386	0.0001071	HO24-HO, WT-HO24, WT24-HO24
Ligustroside_64_neg	947864	669541	441629	757273	722733	909578	80440.5	159836	16177.1	139925	96679.8	243223	2.08951e+06	459925	2.67864e+06	881883	805222	1.02465e+06	46614.4	40803.7	49689.2	34518	502153	332822		741436	122714	1.32331e+06	167767	182504	77474.8	862774	200775	15.081	2.3023e-05	4.6378	0.0001071	HO24-HO, WT24-HO, WT-HO24, WT24-WT
Bis-2-6-o-tolyloxyhexylaminoethyldisulfi_166_pos	985653	719434	845162	877147	923830	1.09655e+06	186376	264563	38658.8	273876	237764	401985	1.37068e+06	546966	1.75523e+06	729927	856177	943636	102289	71054.1	91527.6	44045.1	322668	474662		907963	233871	1.03377e+06	184374	128288	119318	447878	173945	15.073	2.3109e-05	4.6362	0.00010716	HO24-HO, WT24-HO, WT-HO24, WT24-WT
5735-41-1_294_neg	126362	137837	142070	102947	79970.2	75087.7	249494	261002	178914	250457	192088	293682	99952.9	76348.1	156411	169045	160763	88886.3	258655	211036	240085	260879	180289	182183		110712	237606	125235	222188	29115	43623.2	41240.5	36407.4	15.009	2.3784e-05	4.6237	0.00010995	HO24-HO, WT24-HO, WT-HO24, WT24-WT
3,4,5-trimethoxybenzoate, 2HCl_211_neg	471643	255572	297183	224560	237778	197351	32809.3	36042	25263.2	53689.7	15369	25291	302462	76908.1	373310	319833	329098	88975.9	107605	10238.2	92161	144292	68173	92575.4		280681	31410.7	248431	85840.8	99301.1	13056.3	130358	44729	14.997	2.3914e-05	4.6213	0.0001102	HO24-HO, WT24-HO, WT-HO24, WT24-WT
AC1MZVDS_390_neg	154125	132522	114239	153689	250364	180025	34667.7	37649.4	35899.9	40443.1	13153	15326.5	240576	174922	151066	124298	36012.3	60525.9	86407.5	65846.4	81634	64954.8	41245.6	35721.1		164161	29523.3	131233	62634.9	47720.4	12016.1	75329.4	20609	14.987	2.4026e-05	4.6193	0.00011037	HO24-HO, WT24-HO, WT-HO24
Prehumulinic acid_26_pos	6.20737e+06	4.64321e+06	3907849	4.78784e+06	4.9629e+06	5.08003e+06	1.295e+06	1.83022e+06	260196	1.46982e+06	1.53461e+06	2.58867e+06	7.68057e+06	3.92014e+06	8.97713e+06	4.80737e+06	5.38698e+06	6.4781e+06	597581	575902	706950	358394	2.35661e+06	2.82416e+06		4.93153e+06	1.49642e+06	6.20838e+06	1.2366e+06	748666	758342	1.88572e+06	1.06503e+06	14.844	2.5638e-05	4.5911	0.00011713	HO24-HO, WT24-HO, WT-HO24, WT24-WT
L-proline 2_GC	809635	1.02401e+06	1.11076e+06	652798	1.40283e+06	1.42417e+06	1.8025e+06	1.73659e+06	2.57684e+06	2.25088e+06	1.60503e+06	1.982e+06	1.8412e+06	3.2911e+06	1.50541e+06	2.01357e+06	1.88588e+06	1.53327e+06	3.08043e+06	1.59405e+06	3.42839e+06	4.455e+06	4.29544e+06	3.1711e+06		1.0707e+06	1.99231e+06	2.01174e+06	3.3374e+06	310429	363330	658332	1.03035e+06	14.842	2.5658e-05	4.5908	0.00011713	HO24-HO, WT-HO, WT24-HO, WT24-HO24, WT24-WT
1,2-Benzenedicarboxylic acid,1,1'-ursa-_342_pos	336023	104413	217232	274194	181684	147455	33730.6	297716	275799	93123.2	288030	95049.9	33819.6	31686	21752.9	45821.9	75834.8	38371.8	209290	259400	247228	260831	302003	246335		210167	180575	41214.5	254181	84755.1	119048	18719.5	29944.9	14.738	2.6904e-05	4.5702	0.0001224	WT-HO, WT-HO24, WT24-WT
L-beta-aspartyl-L-leucine _1376_pos	17254.5	24298.4	28778.4	26450.3	28527.7	24734.9	32961.2	53152.7	41576.7	57095.9	39783.2	56512.8	25052.5	24601.3	25513.2	30372.9	16284.5	26025.2	38654.7	38629.5	38794.3	28195.9	33733.8	29569.4		25007.4	46847.1	24641.6	34596.3	4227.98	10086.8	4594.2	4844.38	14.732	2.6978e-05	4.569	0.0001224	HO24-HO, WT24-HO, WT-HO24, WT24-WT
AC1L7UUD_212_pos	655303	558625	530720	550508	456217	526999	102361	177999	53074.4	171800	103837	181920	694475	292085	858454	676424	591068	408918	23240.8	40425.2	26770.2	37959.2	270495	358580		546395	131832	586904	126245	64469.2	53089.9	205883	148628	14.695	2.7446e-05	4.5615	0.00012414	HO24-HO, WT24-HO, WT-HO24, WT24-WT
AC1L1ELB_32_pos	459629	915720	670012	443440	776649	611822	496312	422760	756782	773781	1.05252e+06	621471	1.20513e+06	1.7024e+06	851561	1.09891e+06	1.3311e+06	1.0117e+06	1.74175e+06	1.4054e+06	1.23742e+06	1.22404e+06	2220314	1.32143e+06		646212	687270	1.20013e+06	1.52506e+06	182936	226486	295535	389735	14.615	2.8465e-05	4.5457	0.00012803	WT-HO, WT24-HO, WT-HO24, WT24-HO24
Dibenzyl sulfoxide_232_pos	445122	632602	560389	609619	356479	1081308	1.08161e+06	1.08914e+06	1.11678e+06	1.25099e+06	1.091e+06	1242229	916546	387270	755206	605634	492494	484630	995632	1.20136e+06	1.29894e+06	1.07409e+06	1.31534e+06	1118255		614253	1.14529e+06	606963	1.16727e+06	251576	79419.4	197055	127256	14.614	2.8479e-05	4.5455	0.00012803	HO24-HO, WT24-HO, WT-HO24, WT24-WT
ICR 401_1003_neg	29401.1	26074.9	24247.7	25244.1	25310.7	23271.1	29338.4	31948.5	27204	32784.4	22777.8	30802.7	19378.8	14123.2	21428.2	19319.1	21613.2	18603.8	22322.3	20005.3	18846.8	17295	21919.1	23809.5		25591.6	29142.6	19077.7	20699.7	2104.1	3693.18	2715.68	2420.66	14.602	2.8642e-05	4.543	0.00012837	WT-HO, WT24-HO, WT-HO24, WT24-HO24
methenamine mandelate_335_neg	63472.8	97715.7	86444.9	80697.8	48945.2	155190	346721	249403	90807.6	166920	230630	267617	93444.1	42783.3	68555.9	46563.9	59861.2	44336.1	56766.4	80665.5	95313.2	70693.1	91815	92581.6		88744.3	225350	59257.4	81305.8	36845.9	87908.6	19548.5	15159.3	14.517	2.9787e-05	4.526	0.00013309	HO24-HO, WT-HO24, WT24-HO24
ihydroxyoxane-2-carboxylic acid_21_neg	2.8185e+06	2.20042e+06	1.49112e+06	2.05003e+06	2.74593e+06	3.24065e+06	514048	709846	96348.9	799332	661245	1.00281e+06	4.1698e+06	1.64269e+06	4.83531e+06	2.03535e+06	2.42379e+06	2.65482e+06	282334	173090	220400	119217	851675	1.31825e+06		2.42444e+06	630604	2.96029e+06	494161	630284	307648	1.26106e+06	483823	14.506	2.9939e-05	4.5238	0.00013336	HO24-HO, WT24-HO, WT-HO24, WT24-WT
5-NORBORNENE-2-CARBONITRILE_23_pos	10554221	8587542	11668618	8454145	9556345	10469123	13817740	13942706	14993424	14102063	13713552	14248167	8232679	10639219	11968505	13676843	11671471	9558516	12512305	14956570	13804197	15464678	19208218	14890182		9.88167e+06	1.41363e+07	1.09579e+07	1.51394e+07	1.24972e+06	461741	1.91884e+06	2.2557e+06	14.49	3.0159e-05	4.5206	0.00013394	HO24-HO, WT24-HO, WT-HO24, WT24-WT
Pantothenic acid_52_neg	785171	668465	674606	824577	761352	706076	1.21823e+06	1.29458e+06	1026937	906264	847681	1.00907e+06	621792	754771	715888	694346	708912	793220	872031	715595	727648	758896	639639	638987		736708	1.05046e+06	714822	725466	63449.2	174311	58055.2	86655.5	14.482	3.0274e-05	4.5189	0.00013404	HO24-HO, WT-HO24, WT24-HO24
AC1L9W4R_337_pos	599520	496252	494238	458592	540264	450324	109317	204948	101591	238345	129014	183531	290731	306990	536946	600292	437928	259692	64936.2	46311.2	40602.1	39466.2	248385	305986		506532	161124	405430	124281	55675.8	55937	141711	120179	14.462	3.0555e-05	4.5149	0.00013488	HO24-HO, WT24-HO, WT-HO24, WT24-WT
86583-11-1_410_pos	345386	307796	287811	330926	299486	353466	195495	223675	187524	233425	187713	246531	352440	220404	401550	252914	380766	443466	209354	172651	229351	171019	223554	218376		320812	212394	341923	204051	26403.6	25487.9	87378.8	25810.2	14.444	3.0806e-05	4.5114	0.00013559	HO24-HO, WT24-HO, WT-HO24, WT24-WT
alpha-Rhamnorobin_128_neg	78804.6	91102.6	89770.6	101228	125201	111763	191664	295153	225726	307188	225746	346324	103378	164195	85266	102043	80336.2	96778.1	316117	233429	292002	194374	92848.4	124426		99645	265300	105333	208866	16776.6	59604.8	30265.9	89238.9	14.407	3.1351e-05	4.5037	0.00013757	HO24-HO, WT24-HO, WT-HO24, WT24-WT
Procaine_60_pos	1.1774e+06	1.11388e+06	1.94533e+06	2.09962e+06	2.32213e+06	2.29687e+06	2.23297e+06	624481	913030	1.01962e+06	808116	1.47372e+06	557487	802152	1.26573e+06	847853	1.35256e+06	258268	102545	128757	168460	205778	309803	875709		1.82587e+06	1.17865e+06	847342	298509	544934	589727	415539	291896	14.383	3.1694e-05	4.499	0.00013866	WT24-HO, WT24-HO24, WT24-WT
AC1LAGCH_439_pos	1.19504e+06	769867	447613	679548	1.19186e+06	1.03897e+06	160104	225481	26161.6	261015	209687	293556	1.5797e+06	422763	1.83065e+06	442506	814568	1.14162e+06	57115.9	97703.5	72836.8	80169.3	179400	447430		887150	196001	1.03863e+06	155776	303560	94799.1	585750	149212	14.34	3.234e-05	4.4903	0.00014107	HO24-HO, WT24-HO, WT-HO24, WT24-WT
13538-84-6_1689_pos	24322.9	25601.8	23917.6	29455.8	26664.1	20114.5	48720.2	43649.1	45670.1	47715.9	47674.8	48024.3	14881.2	42042	32709.3	33145.8	30012.4	36739.3	72998.1	63023.8	57516.2	63465.7	40377.2	37070.2		25012.8	46909.1	31588.3	55741.9	3113.93	1893.36	9177.21	14130.2	14.278	3.3291e-05	4.4777	0.00014439	HO24-HO, WT24-HO, WT-HO24, WT24-WT
AC1LA6VW_9_pos	6780737	11723123	8672570	6244776	6161493	7129950	5244278	8174718	6454388	8980660	9650471	12004975	12828410	12420243	10214372	10804902	11671471	12251032	14455964	15413259	15312218	18961040	16771355	11843732		7.78544e+06	8.41825e+06	11698405	1.54596e+07	2.13271e+06	2.39539e+06	1.01042e+06	2.37008e+06	14.278	3.3298e-05	4.4776	0.00014439	WT-HO, WT24-HO, WT-HO24, WT24-HO24
L-tyrosine 2_GC	1.19045e+07	9.38588e+06	1.19806e+07	8.55581e+06	7.5363e+06	1.42612e+07	1.91037e+07	1.81449e+07	2.09906e+07	1.58e+07	1.96424e+07	1.4267e+07	6.8072e+06	7.7399e+06	6.15507e+06	1.30167e+07	1.39402e+07	1.31369e+07	1.96925e+07	1.87793e+07	1.87389e+07	2.10182e+07	1.76153e+07	2.05048e+07		1.0604e+07	1.79914e+07	1.01327e+07	1.93915e+07	2.53184e+06	2.51615e+06	3.59015e+06	1.25952e+06	14.26	3.3575e-05	4.474	0.00014516	HO24-HO, WT24-HO, WT-HO24, WT24-WT
smethyl-O-hydroxy rosiglitazone_367_neg	237064	272888	255236	253567	242191	219844	258423	221044	265683	246527	225597	246895	198120	198740	162348	195621	190763	226307	216825	197671	207170	188800	166048	186037		246798	244028	195316	193759	18111.7	17655.7	20434.1	17772.6	14.237	3.3943e-05	4.4693	0.00014632	WT-HO, WT24-HO, WT-HO24, WT24-HO24
trideuterioheptylazanium_273_pos	762096	586266	858311	572084	657136	761585	1.06815e+06	1.02483e+06	1.11844e+06	1.03685e+06	1.02418e+06	1.04214e+06	563584	751576	890384	995561	875897	676049	933173	1.12832e+06	1.03242e+06	1.14216e+06	1.4164e+06	1093959		699580	1.05243e+06	792175	1.1244e+06	113000	36092.5	158372	162204	14.207	3.4411e-05	4.4633	0.00014789	HO24-HO, WT24-HO, WT-HO24, WT24-WT
alpha-Rhamnorobin_3575_pos	138820	121536	120863	141310	164980	149505	397342	336945	385746	557582	406284	340374	146175	222826	145855	147080	94343.9	243247	529974	402839	470567	247167	141797	212468		139502	404045	166588	334135	16870.8	80640.8	55652	155594	14.201	3.4507e-05	4.4621	0.00014789	HO24-HO, WT24-HO, WT-HO24, WT24-WT
phenylpropynal_595_pos	335502	276824	357816	268801	291904	343795	439322	416883	450233	443255	427962	433972	258713	342741	359659	435656	352519	299852	411062	442235	427876	477592	590744	448456		312441	435271	341523	466328	37864.5	11808.8	59843.6	64867.6	14.143	3.5468e-05	4.4502	0.00015157	HO24-HO, WT24-HO, WT-HO24, WT24-WT
31873-40-2_1116_pos	88622.6	78439.2	78102.9	77733.3	75833.4	82940.8	117182	117245	93669.7	99496.7	100674	114525	76090	72765.1	74934.7	58543.4	76936.2	84873.9	94236.4	88972.5	83218.8	68746.6	81229.8	95664.5		80278.7	107132	74023.9	85344.8	4713.06	10384.3	8631.74	9956.62	14.133	3.5634e-05	4.4481	0.00015183	HO24-HO, WT-HO24, WT24-HO24
NSC168370_1802_pos	9580.53	10008.3	12690.3	7874.88	11696.3	12501.2	12764.6	13047.1	16504.8	16325.7	18670.5	11618.2	13154.5	13529.6	14370.2	14774.5	17876.9	16406.1	21586.3	21588.5	16378.9	17509.7	22217.1	16915.9		10725.3	14821.8	15018.7	19366.1	1892.49	2740.5	1803.72	2697.03	14.096	3.6261e-05	4.4406	0.00015369	HO24-HO, WT-HO, WT24-HO, WT24-HO24
Gibberellin A75_772_pos	151911	138988	116315	113079	126148	120633	68182.4	75822.6	26393.3	76448.7	37941.4	85248.6	111885	79486	114313	117795	111018	120702	62240.7	61613.6	67201.1	69224.6	42568.3	52632		127846	61672.8	109200	59246.7	14894	23767.9	15005	9993.21	14.095	3.6279e-05	4.4403	0.00015369	HO24-HO, WT24-HO, WT-HO24, WT24-WT
d-N,N'-Bisnitroso-N,N'-bis1-hydroxymethy_278_pos	408613	449578	373545	394056	247548	287391	526318	705623	572266	672761	531120	472715	472347	377143	249259	420960	344503	374487	562985	696723	575499	669154	625011	499861		360122	580134	373116	604872	77004.1	90803.7	75250.4	72964.3	14.02	3.7594e-05	4.4249	0.0001588	HO24-HO, WT24-HO, WT-HO24, WT24-WT
Epinephrine_275_neg	131814	112212	124937	151921	116189	117949	181862	190433	133612	152581	139491	161544	108400	131219	119792	119987	114422	121384	115289	115555	112026	117951	115497	104730		125837	159920	119201	113508	14545.6	22708.6	7611.29	4696.92	13.939	3.9051e-05	4.4084	0.00016448	HO24-HO, WT-HO24, WT24-HO24
Cinnamic acid_591_pos	321091	269328	388966	260025	284714	294047	425738	425743	462498	426245	417118	421496	254174	332493	373568	386353	360525	309703	378544	455055	426945	465290	590180	435461		303029	429806	336136	458579	47143.7	16398.5	48882.5	71157.5	13.9	3.9792e-05	4.4002	0.00016713	HO24-HO, WT24-HO, WT-HO24, WT24-WT
Carnosic acid_625_neg	65015.3	58513.7	44861.3	48551.7	58441.3	58788.1	30419.7	22374.6	10292.2	24414.5	14649.3	23563.8	53574.4	38345.1	58895.2	48666.8	37035.6	40219.8	35469.6	29924.5	37736.6	35525.9	14260.9	16775.2		55695.2	20952.4	46122.8	28282.1	7487.55	7263.99	8978.28	10249.1	13.737	4.3021e-05	4.3663	0.00017987	HO24-HO, WT24-HO, WT-HO24, WT24-WT
Ibuprofen_59_pos	2.1854e+06	1.86282e+06	1.5503e+06	1.42335e+06	3.33029e+06	2.25552e+06	607714	780426	251988	831673	1.16702e+06	1.02519e+06	3.55685e+06	2.99198e+06	3.22846e+06	2.179e+06	1.84204e+06	2.22023e+06	929485	388983	349040	230469	1.22232e+06	1.15867e+06		2.10128e+06	777335	2.66976e+06	713160	687219	322804	682781	441629	13.734	4.3072e-05	4.3658	0.00017987	HO24-HO, WT24-HO, WT-HO24, WT24-WT
L-glutamine 1_GC	4.83667e+06	1.39599e+06	7.82976e+06	3.27664e+06	3.84755e+06	1.32837e+06	364600	164023	142522	252912	360719	519665	3.86577e+06	4.12686e+06	6.96726e+06	7.64318e+06	1.30695e+06	1.52849e+06	285488	9120.61	376806	14831.3	1.13348e+06	232248		3.7525e+06	300740	4.23975e+06	341996	2.42753e+06	142559	2.65056e+06	414908	13.701	4.3767e-05	4.3589	0.00018226	HO24-HO, WT24-HO, WT-HO24, WT24-WT
Di-O-methylcrenatin_462_pos	67719.9	66620.4	63698.8	77064.5	58815.3	53810.5	93942.1	116733	104453	90012.2	86823.8	91968.7	60945.2	67986.2	72554.8	66420.8	51232.5	77829.8	90221.2	85349.1	88489	63754	76843.3	83611.1		64621.6	97322.2	66161.5	81377.9	7998.31	11237.2	9279.05	9805.04	13.692	4.3948e-05	4.3571	0.0001825	HO24-HO, WT24-HO, WT-HO24, WT24-WT
Pentoxifylline_624_neg	26812.8	36060.4	30033.4	29339.4	35447.8	78498.2	184607	122664	36193.9	79595.1	113414	155137	36027.3	25423	28142	36073.8	16108.6	52768.6	16283.2	22604.8	27398.8	17683.9	31777.6	29195.5		39365.3	115268	32423.9	24157.3	19508	52878.7	12439.8	6328.92	13.683	4.4155e-05	4.355	0.00018284	HO24-HO, WT-HO24, WT24-HO24
Isothiuronium_293_neg	81965.5	70963.6	99160.8	97148.5	111544	64371.6	75404.1	90124.9	87377.2	75244.5	72341.5	90362.2	135714	135153	99027.1	152440	101056	151975	138093	116687	129719	160204	134239	110288		87525.7	81809.1	129228	131538	18144.9	8331.46	23829.1	17592.2	13.655	4.4749e-05	4.3492	0.00018478	WT-HO, WT24-HO, WT-HO24, WT24-HO24
Canescein_110_pos	1.55156e+06	981056	1.16711e+06	1.36612e+06	1.42404e+06	1.08556e+06	428734	492827	128400	473766	359537	731856	1.44424e+06	1.16957e+06	1359875	1.05369e+06	842049	922865	271002	125162	192710	106999	746434	590415		1.26257e+06	435853	1.13205e+06	338787	219091	196318	238653	266378	13.568	4.6656e-05	4.3311	0.00019211	HO24-HO, WT24-HO, WT-HO24, WT24-WT
1,6,7-Trimethylnaphthalene_667_pos	120790	93579	84189.9	75632.7	178013	124077	36061.8	43994.1	16687.4	46586.7	65256.9	57657.3	186029	166545	176009	118500	98171	113309	51849.2	20645	21325.2	14880.7	71906.8	63926.3		112714	44374.1	143094	40755.5	37451.5	17048.3	37381.4	24826.7	13.549	4.709e-05	4.3271	0.00019336	HO24-HO, WT24-HO, WT-HO24, WT24-WT
Ibuprofen_450_pos	141512	139984	149061	150303	153383	128030	143014	141883	149048	146536	150662	143787	143128	146625	142833	132763	135885	135481	168096	149595	170768	164075	185286	164779		143712	145822	139452	167100	9276.2	3517.87	5470.31	11542.6	13.504	4.8132e-05	4.3176	0.00019686	WT24-HO, WT24-HO24, WT24-WT
Garcimangosone D_454_pos	333130	353895	462439	447827	362633	323247	137873	144827	119677	140671	127297	125526	299955	332512	322812	240007	191100	199342	182662	164977	104883	26257.9	156597	113337		380528	132645	264288	124786	59658.9	9875.17	62475.2	56941.9	13.501	4.8212e-05	4.3168	0.00019686	HO24-HO, WT24-HO, WT-HO24, WT24-WT
razinodil_89_neg	757424	646846	527598	640279	697617	704904	169577	238859	30727.4	207126	207741	344445	904694	449617	988291	580547	725818	841733	84196.4	65660.5	87779.9	43796.8	316931	364266		662444	199746	748450	160438	78713.9	102043	204276	141220	13.485	4.8575e-05	4.3136	0.0001978	HO24-HO, WT24-HO, WT-HO24, WT24-WT
Adenosine monophosphate_163_pos_ok	721043	778449	746893	798953	935425	687083	100478	453376	39142.1	65973.9	163482	491353	949696	996390	582796	858611	402785	795434	232443	218173	43845.9	249447	117161	51915.5		777975	218968	764285	152164	86832.6	200999	228796	93030.9	13.391	5.0843e-05	4.2938	0.00020646	HO24-HO, WT24-HO, WT-HO24, WT24-WT
Indoleacetaldehyde_111_pos	414413	282649	446435	516295	298435	343509	786991	423022	297977	1.08671e+06	189011	513354	88804.5	84419.3	80861.5	136293	379165	253244	65352.5	97438.1	96038.2	154515	79661.6	139694		383623	549511	170464	105450	91166.9	333321	121389	34657.2	13.381	5.1105e-05	4.2915	0.00020695	WT-HO, WT24-HO, WT-HO24, WT24-HO24
Epoxyeremopetasinorol_173_pos	581805	479223	430941	375080	891848	604009	163256	205409	68333.3	227292	307210	283513	917710	782140	849088	585950	479203	567050	238421	107392	97726.6	69206.8	353759	317948		560484	209169	696857	197409	184342	86515.1	176492	122582	13.356	5.1725e-05	4.2863	0.00020877	HO24-HO, WT24-HO, WT-HO24, WT24-WT
Chrysophanol 1-triglucoside_22_neg	737893	902204	804788	868205	980032	824951	778446	811402	712864	811367	676589	854967	583750	387440	575664	441239	672236	443343	378807	333880	351126	397358	761877	606204		853012	774272	517279	471542	83845.2	67226.3	109495	173195	13.352	5.1837e-05	4.2854	0.00020877	WT-HO, WT24-HO, WT-HO24, WT24-HO24
Methylgingerol_615_neg	82911.4	56457.7	45432.3	50772	111798	91744.2	14312	19980.4	22502.5	23321.9	17033.6	25345.7	84428.3	50717	97245.4	64526	32685	25882.4	21646.4	22214.3	40014.9	31766.4	16538.1	9131.62		73186	20416	59247.3	23552	26390.9	4147.03	28274.8	10964.2	13.34	5.2134e-05	4.2829	0.00020939	HO24-HO, WT24-HO, WT-HO24, WT24-WT
3-Methylcrotonylglycine_501_pos	554749	499560	565672	508972	394214	481319	375972	313004	271165	366109	288029	323494	414898	346940	505105	476256	573236	334166	291363	258278	210446	174887	284272	386948		500748	322962	441767	267699	61526.2	41651.8	93570.6	73533.1	13.3	5.3159e-05	4.2744	0.00021293	HO24-HO, WT24-HO, WT24-WT
Streptomycin 3''-phosphate_1081_pos	96686.7	101778	84449.4	97701.8	99426.4	120228	42827.7	55314	36874.3	53260	48641.8	70070.9	128325	71479.2	134481	81976.4	107998	122156	21429.5	18412.2	33790.9	48898.8	62893.8	74847.6		100045	51164.8	107736	43378.8	11582.1	11481.6	25788.7	22797.5	13.283	5.3612e-05	4.2707	0.00021416	HO24-HO, WT24-HO, WT-HO24, WT24-WT
4-Pyridoxic acid_876_neg	29018	20705.8	17950.2	24506.4	29461	26746.1	21054.3	20290.8	16119.7	22161	17169.5	20949.8	25492	41422.1	50076.1	47451.2	40422.5	52863	31046.5	29120.7	21711.7	19195.4	17335.5	30867.1		24731.3	19624.2	42954.5	24879.5	4626.96	2407.85	9826.64	6182.65	13.266	5.4045e-05	4.2672	0.0002153	WT-HO, WT-HO24, WT24-WT
Ketocainol_3592_pos	1.66235e+06	1.02763e+06	731174	697568	2.23743e+06	1.27552e+06	381332	400469	136304	454795	649410	562765	2.41384e+06	1.63982e+06	1.58137e+06	755572	1.08719e+06	1.47267e+06	332184	196498	191095	98991.3	507673	671637		1.27195e+06	430846	1.49174e+06	333013	594413	176565	563241	218503	13.243	5.4672e-05	4.2622	0.00021721	HO24-HO, WT24-HO, WT-HO24, WT24-WT
63089-83-8_605_neg	26718	31112.4	28832.1	25519.3	16130	40308.6	99837.3	76615	33113.3	56688.1	65575.9	79321.5	37898	19350.5	30099.4	20149.3	25513.3	17411.3	26519.1	34931	40740.5	27844.2	25696.7	35269.5		28103.4	68525.2	25070.3	31833.5	7880.5	22650.7	7818.32	6042.37	13.196	5.5948e-05	4.2522	0.00022168	HO24-HO, WT-HO24, WT24-HO24
tandamine_157_neg	180138	272921	237589	232577	149412	444737	796921	624937	251195	443895	557475	655931	266825	124330	203279	139354	173154	130800	152413	218469	264088	197705	252543	253933		252895	555059	172957	223192	103782	188813	54775.2	42803	13.182	5.6338e-05	4.2492	0.00022262	HO24-HO, WT-HO24, WT24-HO24
phenylacetylene_413_pos	474833	425709	504088	378666	414369	505620	694414	618326	677413	685250	586007	542611	397476	534042	508361	660400	464687	437048	621424	657932	591165	767919	920857	723204		450548	634004	500336	713750	52119.6	61744.5	92387.6	120486	13.142	5.7446e-05	4.2407	0.0002264	HO24-HO, WT24-HO, WT-HO24, WT24-WT
Chrysophanol 1-triglucoside_34_pos	1.28368e+06	1.65617e+06	1.4474e+06	1.62492e+06	1.59678e+06	1.40365e+06	1.48117e+06	1.57546e+06	1.39018e+06	1.469e+06	1.2621e+06	1.56246e+06	879482	574308	975042	726258	1.13321e+06	702886	597105	567993	552244	621491	1452446	1.10161e+06		1.5021e+06	1.45673e+06	831865	815481	147091	116907	203814	375089	13.108	5.8431e-05	4.2334	0.00022966	WT-HO, WT24-HO, WT-HO24, WT24-HO24
BRN 1087813_2198_pos	19897.4	27781.9	18614.6	22480.8	16266.7	28792.8	32624.6	36346.2	28354	28380.6	37164.1	35688.7	28024.9	29033.8	37843.5	39339.2	38667.1	28736.9	34684.6	52034	40883.3	32126.7	53502.1	57361.9		22305.7	33093	33607.6	45098.8	5059.54	3969.37	5517.3	10616.9	13.057	5.9941e-05	4.2223	0.00023497	HO24-HO, WT-HO, WT24-HO
ulfanylquinazoline-2,4-diamine_309_neg	76690.7	102372	65433	77193.2	38678.5	206387	360749	280680	121307	187874	244166	326716	98790	54431.2	76298.3	62293.1	48897.4	132630	41366.8	54772.6	64370.3	48476	93665.9	72420.6		94459	253582	78889.9	62512	58580.3	88848.7	31824.3	18848	13.01	6.134e-05	4.2123	0.00023981	HO24-HO, WT-HO24, WT24-HO24
AC1L530J_216_neg	392581	162036	173691	142089	255411	379581	52497.2	39073.9	17969.2	81521.7	47484.9	84407	271024	498119	257581	277585	71335.2	131981	138319	39668.4	32171.8	31082.2	92376.2	40180.6		250898	53825.6	251271	62299.7	111670	25485.5	147420	43742.9	12.999	6.1668e-05	4.2099	0.00024045	HO24-HO, WT24-HO, WT-HO24, WT24-WT
99129-29-0_1163_pos	76017.8	66449.9	60976.6	61390.3	65261.3	70242.4	30508.1	41041.7	27557.7	16296.1	40553.5	43139.8	80290.5	47768	106694	73141.4	58926.4	52925.4	40523.7	36496.3	35860.2	49730.1	46996.9	28500.2		66723	33182.8	69957.7	39684.6	5700	10384.5	21774.6	7809.82	12.856	6.6243e-05	4.1789	0.00025761	HO24-HO, WT24-HO, WT-HO24, WT24-WT
3'-Hydroxy-T2 Toxin_40_pos	7437024	6397263	5764451	6512395	6073187	6673029	2940359	3855853	1271158	3187061	3182406	4482045	7802146	5076232	5393874	5886868	7958264	8155813	1910364	1876641	2180971	1409090	5074832	4116075		6.47622e+06	3153147	6.7122e+06	2.76133e+06	572446	1.08157e+06	1.40856e+06	1.47376e+06	12.742	7.0141e-05	4.154	0.00027205	HO24-HO, WT24-HO, WT-HO24, WT24-WT
Cyclochlorotine_2011_pos	65057.2	71169.7	72626.9	66868.7	67851.5	67886.2	80719.9	75351.4	83406.3	74929	83006	77701.5	68212.8	76648.9	55800.9	69954.2	70695.6	70971.2	78050.4	79613.4	81951.7	83553.2	95343	88358.6		68576.7	79185.7	68713.9	84478.4	2808.38	3735.94	6935.72	6408.15	12.681	7.2335e-05	4.1406	0.00027982	HO24-HO, WT24-HO, WT-HO24, WT24-WT
AC1L1RR0_55_neg	1.09478e+06	878252	825416	799801	1.37313e+06	968270	390217	181405	31882.7	403982	368611	188086	1.3713e+06	690731	1.31938e+06	1.03143e+06	527737	653603	53005.5	22164.3	277929	293183	149443	156095		989942	260697	932364	158637	216329	150244	361131	111541	12.673	7.2607e-05	4.139	0.00028014	HO24-HO, WT24-HO, WT-HO24, WT24-WT
AKOS024264432_743_neg	25774.5	26382.2	26331.8	27940.2	27106	27458.6	34623.2	35386.6	31192.1	37234.7	29997	37447.8	29655.4	32094.5	32776.3	26399.6	35150.2	33764.8	44813.9	41427.4	37847.4	35149.8	29905.8	39719.9		26832.2	34313.6	31640.1	38144	808.3	3097.76	3153.88	5189.87	12.65	7.3476e-05	4.1339	0.00028275	HO24-HO, WT24-HO, WT24-WT
96-66-2_650_neg	25102.7	40119.4	38253.8	48691	36290.2	35222.4	36668.5	40523.5	33705.7	44512.6	44200.1	47356.1	13094.1	14762.5	32339.1	21429.1	15721.1	22509.7	39783	18552.4	12212.8	12232	12624.4	16555.8		37279.9	41161.1	19975.9	18660.1	7651.43	5196.52	7127.74	10676.4	12.609	7.5023e-05	4.1248	0.00028795	WT-HO, WT24-HO, WT-HO24, WT24-HO24
AC1L1WQA_387_neg	249332	284712	234054	241129	238756	191551	209791	209207	255770	185159	184477	138721	142141	126309	195776	122240	172459	122558	123190	105047	114669	103290	193354	144759		239922	197187	146914	130718	29905.5	38625.8	30624.8	34193.7	12.541	7.7654e-05	4.1098	0.00029727	WT-HO, WT24-HO, WT24-HO24
7,11,12-Triacetoxycoumestan_646_pos	63393.4	66324.9	62690.7	77071.3	55898.9	51043	80028.1	78809.7	79386.3	81124.8	74297.9	83525.3	49162.1	54804.1	42279.4	58863.9	60475.3	59390.6	74735.6	82777.4	69732.7	73599.9	84282.7	58789		62737	79528.7	54162.6	73986.2	8969.81	3055.12	7154.2	9306.57	12.527	7.819e-05	4.1068	0.00029854	HO24-HO, WT-HO24, WT24-WT
Licorice glycoside A_929_neg	23575.5	17477.3	22363.4	22243.9	18597.4	17575.1	35654	29700.1	28795.8	41993.6	27262.9	33612.9	18672	20507.6	20667.9	17892.7	26219.9	15291.6	25001.1	21870.4	21258	18959.8	24680.6	30383.5		20305.4	32836.6	19875.3	23692.2	2722.39	5470.35	3678.89	3977.52	12.512	7.8808e-05	4.1034	0.00030012	HO24-HO, WT-HO24, WT24-HO24
Scleroglucan_127_neg	332375	401409	331154	380356	356222	428661	380192	439328	426309	426396	404871	434743	350185	284204	242802	251929	268427	342213	382990	333277	343615	379920	313729	297849		371696	418640	289960	341897	39069.4	22244.5	45879.1	34482.7	12.46	8.0906e-05	4.092	0.00030732	WT-HO, WT-HO24, WT24-HO24
ol 3-gentiobioside 7-rhamnoside_257_neg	70908.5	129559	70448.2	99988.2	101941	119274	81689.1	123409	89462.6	87242.9	89050.6	76511.8	71672.6	45161.4	87326	102824	109171	80365.7	46892.1	42040.2	42881.4	41640.9	46470.4	60051.9		98686.4	91227.6	82753.6	46662.8	24323.9	16534.2	23079.4	6931.74	12.442	8.1682e-05	4.0879	0.00030946	WT24-HO, WT24-HO24, WT24-WT
Galactosylglycerol_24_neg	1.38375e+06	2.22306e+06	2.36672e+06	2.07729e+06	1.24788e+06	4.86761e+06	3.83781e+06	3.73117e+06	3.98362e+06	4.94544e+06	3.90268e+06	4.63616e+06	3.17869e+06	1.33152e+06	3.03367e+06	1.82732e+06	2.01056e+06	1.39984e+06	4.19738e+06	4.98662e+06	5.9033e+06	4.59167e+06	5.33553e+06	4.46664e+06		2.36105e+06	4.17282e+06	2.13027e+06	4.91352e+06	1.30971e+06	495517	799119	629166	12.393	8.3729e-05	4.0771	0.00031641	HO24-HO, WT24-HO, WT-HO24, WT24-WT
2-3,4-dihydroxy-5-methoxyphenyl-3,5,7-tr_1094_pos	16774.3	37676.2	17988.8	25609.2	19471.7	37562.6	56894.1	54283.5	45990.9	52213.7	47066.3	53801.6	30014.9	43397.2	14105.2	35808.6	21223.9	31771.8	93131.4	75641.7	70670.4	90336.3	36614.6	46968.3		25847.1	51708.4	29386.9	68893.8	9612.01	4298.79	10428.6	22885	12.272	8.9112e-05	4.0501	0.00033588	HO24-HO, WT24-HO, WT-HO24, WT24-WT
BRN 2016145_2035_pos	42414.8	44101.1	18624	45572.6	17833.7	43076.4	69913.6	59404.5	68130	59577.8	68277.5	72729.4	41507.8	24242.7	35391.7	42091.7	42093.9	21011.5	53906.7	76323.6	77131.9	68286.3	58766.7	75352.1		35270.4	66338.8	34389.9	68294.5	13245.6	5556.66	9510.87	9901.17	12.175	9.3707e-05	4.0282	0.0003523	HO24-HO, WT24-HO, WT-HO24, WT24-WT
dehydroascorbic acid_GC	3.47095e+06	3.13211e+06	2.55795e+06	2.43707e+06	2.49276e+06	2.61907e+06	2.90236e+06	3.20139e+06	3.66718e+06	3.77977e+06	2.31833e+06	1.85429e+06	4.44604e+06	3.62593e+06	4.68279e+06	4.33984e+06	5.12495e+06	5.81043e+06	4.61667e+06	3.53016e+06	4.3014e+06	4.36645e+06	3.76979e+06	4.87597e+06		2.78498e+06	2.95389e+06	4.67166e+06	4.24341e+06	418701	757341	742556	508134	12.078	9.855e-05	4.0063	0.00036956	WT-HO, WT24-HO, WT-HO24, WT24-HO24
Butyl bis-netropsin_145_pos	501754	767240	501040	827743	773121	503146	829891	1266331	1.14886e+06	1.00308e+06	755543	736556	877894	1.0826e+06	736893	759224	1.01857e+06	1.42685e+06	1.54368e+06	1.41943e+06	1.6765e+06	2.00511e+06	1.01247e+06	1.24647e+06		645674	956710	983674	1.48394e+06	158818	219068	256858	344994	12.063	9.9303e-05	4.003	0.00037144	HO24-HO, WT-HO, WT24-HO, WT24-HO24, WT24-WT
Dorastine_584_pos	114012	134764	111488	107869	56022.1	290164	800707	577653	172417	313775	465930	613776	56405.2	93969.5	126575	58148.6	75909	254585	63201.5	36769.3	112104	68402.3	135710	127583		135720	490710	110932	90628.5	80049.6	224514	75039.2	40015.7	12.047	0.00010012	3.9995	0.00037356	HO24-HO, WT-HO24, WT24-HO24
AC1L9L1P_251_neg	230179	208445	145474	195916	246135	278825	55814	75854.6	11568.7	78971.4	69704.6	97631.7	296203	140343	368430	178691	224122	243926	44238.6	58585.7	60750.9	14407.5	89223.7	121964		217496	64924.2	241952	64861.8	45775.6	29459.2	81961.1	37098.4	11.983	0.00010355	3.9848	0.00038537	HO24-HO, WT24-HO, WT-HO24, WT24-WT
Convalloside_637_pos	191890	208936	180361	151079	261879	262968	61441.9	92387.9	32912.9	152639	65128	56829.2	156351	164355	402846	188705	130277	103721	79829.6	26501.3	45811.7	61139.6	89312.2	101399		209519	76889.8	191042	67332.2	45110.8	41692.9	107795	28172.7	11.881	0.00010925	3.9616	0.00040557	HO24-HO, WT24-HO, WT-HO24, WT24-WT
Floxuridine_374_neg	102056	99616.4	84938.5	76903.9	47197	252300	168744	161234	159460	216916	149333	243132	154191	49767.6	178690	89966.3	84744.9	75445.9	263443	335606	431668	271835	240571	282601		110502	183137	105468	304287	72230.5	37764	49817.5	69940.2	11.861	0.00011039	3.9571	0.00040874	WT24-HO, WT24-WT
AC1MNANG_1239_pos	76402.1	82191.2	65734.4	74132	79415.3	99610.6	41723.3	46990.8	38974	42900	39461.8	56222.8	82126.9	54969.6	82524.5	63279.5	82148.1	65305.6	18728	35464.8	42938.9	44943.9	53807.6	57869		79580.9	44378.8	71725.7	42292	11309.7	6476.57	12056.1	14032.6	11.848	0.00011115	3.9541	0.00041052	HO24-HO, WT24-HO, WT-HO24, WT24-WT
Tricin 7-glucoside_245_pos	211198	201650	151916	145848	200137	176344	427706	454886	340409	369002	349845	360626	231962	269006	281693	218785	279303	422779	599768	640510	609142	495425	187779	337083		181182	383746	283922	478284	27595.8	46416.9	72763.7	180457	11.822	0.00011268	3.9481	0.00041451	HO24-HO, WT24-HO, WT24-WT
1-Lithio-1,4,7,7-tetramethyldiethylenetr_77_pos	3851886	3046966	4414542	2959090	3529794	3818849	5173857	5210667	5577687	4933052	4976537	5027216	2894870	3714095	4612576	4739556	4382899	3547663	4430464	5545258	5171263	5457081	7251459	5330059		3.60352e+06	5149836	3.98194e+06	5.53093e+06	547044	236388	717567	932375	11.82	0.00011279	3.9477	0.00041451	HO24-HO
2,6,7-octanetetrol 2-glucoside_581_neg	32490.9	34272.9	32816.1	27486.6	26018.3	27150.5	34121.3	32504.2	25404.5	28793.8	28723.8	40669	31760.9	51442.4	49460.9	39841.1	40935.4	47754.4	65114.9	40492.8	49266.7	43333.6	47236.6	41118.4		30039.2	31702.8	43532.5	47760.5	3540.47	5364.48	7409.16	9167.92	11.786	0.00011484	3.9399	0.00042098	WT-HO, WT24-HO, WT-HO24, WT24-HO24
AC1L1BNO_780_pos	110675	103987	111865	100745	95183.4	97952.2	118465	104664	132542	112823	131773	115121	107674	125468	86223.3	107506	124061	106628	130515	139944	138489	130706	150108	143912		103401	119231	109593	138946	6769.92	11002	14312.9	7608.35	11.782	0.00011513	3.9388	0.00042099	WT24-HO, WT24-HO24, WT24-WT
Valyl-Valine_749_neg	101946	87734.8	104787	95529.7	128707	129832	83165.6	67828.7	70420.2	91078.8	105978	142457	35763.5	68539.1	27842.4	44622.6	48749.5	79991.9	38849.5	69648.5	38217.6	38359.4	73520.3	49008.8		108089	93488.1	50918.2	51267.4	17427.3	27773.6	19810.5	16305.1	11.742	0.00011758	3.9297	0.0004289	WT-HO, WT24-HO, WT-HO24, WT24-HO24
N-methylalanine_GC	142828	115226	149883	86013.5	106524	140181	49828.1	55162.8	56273.1	44981.8	60022.4	54422.1	97793.2	152841	100578	291288	181193	121145	64895.7	45973.1	80734.3	94124.4	163493	61004.4		123443	53448.4	157473	85037.5	24938.9	5289.11	72950.6	41870.6	11.704	0.00011994	3.921	0.00043643	HO24-HO, WT-HO24, WT24-WT
FAD_838_neg_ok	48331.3	47290.2	47353.9	49589.6	54204.8	41448.6	51181	48423.9	52678.5	60748.3	55312.6	53630.9	44816.4	52048.1	33322.8	36020.5	33732.8	55455.5	69414.3	59719.8	63576.6	67740.5	64979.2	59652.7		48036.4	53662.6	42566	64180.5	4122.38	4183.33	9668.69	4036.52	11.689	0.0001209	3.9176	0.00043881	WT24-HO, WT-HO24, WT24-WT
Serotonin_7_pos	5.89945e+06	4007129	6.66091e+06	7.08713e+06	4.46204e+06	4676730	1.07835e+07	3.92566e+06	4321545	1.3975e+07	2.53013e+06	7.19683e+06	1.22199e+06	1.07531e+06	1.17468e+06	1.8112e+06	5.64097e+06	3.80399e+06	829040	1.44357e+06	1.49935e+06	2.07992e+06	1.04176e+06	1.84957e+06		5.46556e+06	7.12212e+06	2.45469e+06	1.4572e+06	1.26514e+06	4.46141e+06	1.86803e+06	471353	11.671	0.0001221	3.9133	0.00044207	WT-HO, WT24-HO, WT-HO24, WT24-HO24
Fluorescent brighter OB_274_neg	92681.9	101664	79592.5	85451.1	39560.9	196590	405661	304539	113860	231763	269697	350812	110521	91183.9	89715.5	53016.3	55652.9	164629	57022.8	78638.7	91317.3	58201.4	71127	90893.5		99256.8	279389	94119.7	74533.4	52275.7	101430	41079.9	15173.4	11.617	0.00012566	3.9008	0.00045387	HO24-HO, WT-HO24, WT24-HO24
Hippuric acid_1902_pos_ok	47839.4	61058.5	56358.8	64117.1	51514.2	58564	56929.9	40064.7	53720.2	40985.2	37910.5	40451.5	48961.5	43899.3	54539.1	59084.7	77906.1	47947.4	28904.8	33513.9	23544.2	51601.9	20686.9	25013.7		56575.3	45010.3	55389.7	30544.2	6048.3	8121.45	12248.3	11240	11.609	0.00012615	3.8991	0.0004545	WT24-HO, WT24-HO24, WT24-WT
Annuionone B_806_pos	76565.9	55229.4	65979.2	58965.7	23433.1	36901.7	88340.9	82138	101474	92747.9	80336.2	78439.7	54978.2	75385.4	58583	74322	88471.9	73802.8	104827	107919	110469	107746	113454	106241		52845.8	87246.1	70923.9	108443	19481.2	8778.23	12282	3095.13	11.599	0.00012686	3.8967	0.00045594	HO24-HO, WT24-HO, WT24-WT
9E-10-nitrooctadecenoic Acid_566_pos	125226	97182.1	127206	98423.5	238051	142633	36405.7	64443.9	28904.3	58134.2	51854.4	42578.3	128332	138518	189233	122190	69723.6	41519.8	66224.6	21626.7	17459.7	16114	69114	37742.3		138120	47053.5	114919	38046.9	52045.5	13498.5	52425.9	24222.9	11.551	0.00013014	3.8856	0.0004666	HO24-HO, WT24-HO, WT-HO24, WT24-WT
linoleic acid_GC	961837	969557	982432	1.0775e+06	900250	911678	653604	792192	819735	643559	849781	634239	998704	698303	628934	864316	1.00693e+06	839532	643199	622950	618965	650551	711381	652071		967209	732185	839454	649853	63241.5	98709.4	153799	33205.8	11.529	0.00013168	3.8805	0.00047096	HO24-HO, WT24-HO, WT24-WT
ethanolamine_GC	5.9995e+06	6.66335e+06	4.97842e+06	5.02939e+06	5.49569e+06	4.97077e+06	4.91987e+06	4.6058e+06	4.31969e+06	4.42038e+06	4.14487e+06	4.6849e+06	8.37143e+06	6.02336e+06	6.06093e+06	6.76064e+06	6.05236e+06	5.94278e+06	4.4719e+06	4.54324e+06	5.22849e+06	5.02689e+06	5.20206e+06	6.08301e+06		5.52285e+06	4.51592e+06	6.53525e+06	5.0926e+06	688966	277533	948004	583566	11.48	0.00013518	3.8691	0.00048231	HO24-HO, WT-HO24, WT24-WT
Amodiaquine_1120_pos	84426.9	84769.6	76916.7	82462.4	61834.4	74783.4	92075.5	119498	93956.5	93815.4	98430.1	84491.3	95666.5	107148	106263	76114.5	100049	96555.4	125790	115307	124685	121382	124760	90301.1		77532.2	97044.4	96966.1	117037	8701.49	11902.2	11280.6	13648.6	11.363	0.00014398	3.8417	0.00051246	HO24-HO, WT-HO, WT24-HO
CADA Efavirenz_802_neg	24672	21126.4	21017.6	20012.9	20589.1	24334.9	29676.8	32487.3	27859.2	30476.2	26297.3	32876	23640.1	25277.1	25931	21039.2	29654.6	29098	39855.6	35541.1	33288.6	26020.8	26465.1	32847.3		21958.8	29945.5	25773.4	32336.4	2012.39	2571.55	3266.53	5335.42	11.349	0.00014506	3.8384	0.00051508	HO24-HO, WT24-HO, WT24-WT
2-2-chloroethyl-2,3-dihydro-_158_neg	232790	197500	325672	387974	231411	573541	577078	566056	561605	547735	458999	647459	160403	367780	471815	320544	513748	212697	596051	724909	974712	656041	908464	700655		324815	559822	341165	760139	140894	60549.9	139403	148716	11.323	0.00014714	3.8323	0.00052119	HO24-HO, WT24-HO, WT-HO24, WT24-WT
L-valine 2_GC	4.2173e+06	4.10169e+06	4.32562e+06	3.34595e+06	4.14835e+06	5.67991e+06	2.18472e+06	1.83722e+06	3.15042e+06	2.33818e+06	2.1863e+06	1.93716e+06	4.51494e+06	5.38928e+06	4.18201e+06	5.40185e+06	5.89046e+06	5.25957e+06	2.36672e+06	1.5747e+06	2.77863e+06	5.50051e+06	4.38348e+06	3.20226e+06		4.30313e+06	2.27233e+06	5.10635e+06	3.30105e+06	759489	467356	634011	1.42444e+06	11.31	0.00014816	3.8293	0.00052353	HO24-HO, WT-HO24, WT24-WT
AC1L1MBK_349_neg	429281	152919	83813.1	100495	129398	43539.3	29536	24752.5	31948.4	30024.9	33389.6	41407.2	121185	43007.2	110965	71311.9	43079.4	59302.4	40767.5	33401.2	34029.3	33301.1	41959.5	19433.5		156574	31843.1	74808.4	33815.4	138807	5527.74	33849	8024.71	11.284	0.00015028	3.8231	0.00052976	HO24-HO, WT24-HO, WT-HO24
3-phosphoglyceric acid_GC	217183	226253	241077	225951	193690	149329	181326	209354	183257	229791	163919	163848	90801.7	101564	227393	103678	128360	133058	119801	39302	98897.6	102600	80212.4	117370		208914	188582	130809	93030.5	33093.5	26194.5	50063	29953.8	11.264	0.00015192	3.8184	0.00053425	WT-HO, WT24-HO, WT24-HO24
Neobetanin_5077_pos	40186.1	48514.4	43328.9	50072.7	33514.8	35953.2	145392	144541	91921.9	118628	100250	74239.8	29780.3	46597.3	23072.5	34795.5	56947.6	81619.3	72806.2	55452.1	45973.2	34514.7	30812.9	78231.6		41928.3	112495	45468.7	52965.1	6651.22	28925.4	21454.8	19587.1	11.253	0.00015288	3.8157	0.00053636	HO24-HO, WT-HO24, WT24-HO24
R-Skyrin 2-xyloside_1311_pos	28757.4	28723.8	29799.8	25697.8	19944.9	16505.3	43757.8	46609.2	35824	38692.2	32164.2	41040.9	20384.2	18053.1	17222.5	23122.8	26584	22944.5	28331	27865.3	31020.1	17043.7	28037.1	29955.4		24904.9	39681.4	21385.2	27042.1	5462.03	5269.28	3518.82	5051.9	11.201	0.00015727	3.8033	0.00055046	HO24-HO, WT-HO24, WT24-HO24
13-Hydroxy-9-methoxy-10-oxo-11-octadecenoic acid_856_neg	81332.2	61315.3	46728.2	52694.5	149783	110076	13662.1	16506.7	19489.8	15890	24185.1	14079.8	79285.8	65236.6	70308.4	37469.6	22611.7	12131.1	19970.7	21576.4	40014.9	31766.4	18101.8	15094.7		83654.8	17302.3	47840.5	24420.8	39743	3960.31	27624.1	9507.18	11.185	0.00015864	3.7996	0.00055394	HO24-HO, WT24-HO, WT-HO24
Tricin 7-glucoside_193_neg	114620	121753	81801.6	85540.9	83006	104828	212406	214591	184618	200652	180279	188307	141963	155379	157258	123433	156914	239118	329005	318406	301437	280671	101221	173783		98591.6	196809	162344	250754	17478	14617.8	39818.5	92139.6	11.172	0.00015971	3.7967	0.00055633	HO24-HO, WT-HO, WT24-HO
EINECS 275-628-3_768_neg	15772.7	21750.7	15947.7	22236.1	23775.4	20268.2	28550.3	24242.9	28969.2	30273.8	26635.2	28583.5	21347.6	18861.3	16820.2	20022.6	18519.1	22167.2	29748.1	26104.5	21926.3	28612.8	37181.3	23275.3		19958.5	27875.8	19623	27808	3366.64	2127.84	1962.72	5482.9	11.152	0.00016153	3.7917	0.00056136	HO24-HO, WT24-HO, WT-HO24, WT24-WT
Viniferal_1501_pos	74969.1	91813.1	72482.1	79056.5	72136.3	91987.7	97793.9	103843	105987	155049	179270	98726.8	82652.5	71007.4	79308.7	75422.1	90966.2	88760.5	106886	108566	110080	101912	113584	118732		80407.5	123445	81352.9	109960	9239.19	34851.8	7685.84	5766.3	11.103	0.00016587	3.7802	0.00057506	HO24-HO, WT24-HO, WT-HO24, WT24-WT
3,7-Dimethylquercetin_1820_neg	354680	203180	187703	317404	285855	205654	308362	257130	187611	250604	171762	264383	299402	251979	156469	238585	175913	320191	156801	119694	83827.4	54066.8	45189.6	160723		259080	239975	240423	103384	69759.4	51136.7	65097.1	50216.3	11.074	0.00016854	3.7733	0.00058294	WT24-HO, WT24-HO24, WT24-WT
Ethyl beta-D-glucopyranoside_839_pos	86758.9	130986	114107	122408	67669.9	194664	198727	210278	202880	215722	207743	216739	188495	72526	152760	108375	95462.2	90139.5	186113	210996	217659	188266	226985	193606		119432	208682	117960	203937	43766.3	7080.67	43869	16966.5	11.063	0.00016957	3.7707	0.00058415	HO24-HO, WT24-HO, WT-HO24, WT24-WT
7-Nitro-3-2-4-pyridylethyl-3,4-dihydro-1_503_pos	168600	172069	148626	133739	268545	195007	69075.8	87560.3	33715.3	99554.2	124387	116728	248870	256452	216052	187473	177260	222826	109284	49231.2	43998.5	32887	128478	122241		181098	88503.5	218156	81020	47697.7	33425.9	31780.5	43470	11.062	0.00016968	3.7704	0.00058415	HO24-HO, WT24-HO, WT-HO24, WT24-WT
galactinol 2_GC	8.98254e+06	1.42677e+07	1.85782e+07	1.56605e+07	1.67278e+07	8.41957e+06	5.05499e+06	6.10163e+06	5.46727e+06	9.3036e+06	7.73912e+06	6.9961e+06	1.24788e+07	1.2385e+07	1.17948e+07	6.79741e+06	1.10048e+07	6.09394e+06	6.23902e+06	6.91611e+06	7.00655e+06	5.54127e+06	4.18088e+06	5.14703e+06		1.37727e+07	6.77712e+06	1.00924e+07	5.83848e+06	4.17698e+06	1.58077e+06	2.88187e+06	1.09546e+06	11.056	0.00017018	3.7691	0.0005845	HO24-HO, WT24-HO, WT24-WT
Dimethyl fukiic acid_102_neg	297937	329781	311053	317963	391489	248045	190414	179695	304191	229734	229636	217066	422371	522622	280472	349924	316334	515558	319886	361586	357457	378532	331452	318379		316045	225123	401214	344549	46606.8	43878.9	102641	24805	10.989	0.00017662	3.7529	0.00060522	HO24-HO, WT-HO24, WT24-HO24
L-leucine 1_GC	2.79977e+06	2.02689e+06	4.01033e+06	3.26199e+06	2.53475e+06	2.92383e+06	1.85886e+06	2.26381e+06	2.21524e+06	1.73785e+06	2.11269e+06	2.05773e+06	2.29269e+06	2.85716e+06	2.42572e+06	3.17162e+06	2.94346e+06	1.83008e+06	1.75312e+06	1.61082e+06	1.77867e+06	1.26958e+06	1.92335e+06	1.76507e+06		2.92626e+06	2.04103e+06	2.58679e+06	1.68344e+06	673215	205183	495457	225697	10.942	0.00018128	3.7416	0.00061973	HO24-HO, WT24-HO, WT24-WT
DOXYLAMINE CHLOROTHEOPHYLLINATE_347_pos	211501	248220	221524	251000	392395	378478	107083	145839	90633.1	170599	77515.2	81984.1	398958	372564	526824	351360	153174	181097	250919	59733.6	84344.7	46671.2	93433.1	157215		283853	112275	330663	115386	80254.6	37813.5	140854	76659.5	10.857	0.00019006	3.7211	0.00064822	HO24-HO, WT24-HO, WT-HO24, WT24-WT
AC1L1EU8_57_pos	2.1395e+06	2.91755e+06	2648075	3.10945e+06	2.56923e+06	2.4054e+06	3.79773e+06	4.50663e+06	3.19763e+06	3.16042e+06	3.92861e+06	4.07706e+06	2.44853e+06	2.34083e+06	1.77899e+06	2.76303e+06	2.08279e+06	2.92502e+06	3580889	3.96849e+06	3.26005e+06	3.67988e+06	2.87776e+06	2.54946e+06		2.63153e+06	3.77801e+06	2.38986e+06	3.31942e+06	348597	521849	424018	531228	10.849	0.00019082	3.7194	0.00064932	HO24-HO, WT-HO24, WT24-WT
_3189_pos	11579.7	12048.8	17717.3	13110.5	12569.1	14266.9	23278.2	28416.3	24017.1	22329	24387.6	27244.2	12902.4	14235.9	14881.2	12379.4	14042.1	27307.7	26581.2	32367.9	33529.6	25984	15634.8	17179.3		13548.7	24945.4	15958.1	25212.8	2243.71	2371.9	5634.78	7471.36	10.84	0.0001918	3.7171	0.00065115	HO24-HO, WT24-HO, WT-HO24, WT24-WT
quinic acid_GC	3.27785e+07	4.54089e+07	1.88696e+07	3.01404e+07	2.75938e+07	2.23538e+07	2.28417e+07	2.30773e+07	1.54913e+07	2.5249e+07	1.7974e+07	1.65472e+07	2.01861e+07	1.48941e+07	2.11978e+07	2.59835e+07	1.60982e+07	2.16752e+07	1.2436e+07	1.91426e+07	1.3662e+07	9.45278e+06	8.97084e+06	1.36163e+07		2.95242e+07	2.01968e+07	2.00058e+07	1.28801e+07	9.29469e+06	4.03037e+06	4.03418e+06	3.67692e+06	10.731	0.00020387	3.6906	0.00069054	WT24-HO, WT24-HO24, WT24-WT
ribose_GC	5.87292e+06	6.05432e+06	5.03816e+06	5.72169e+06	6.56607e+06	7.13908e+06	3.30782e+06	3.65412e+06	2.96611e+06	3.80361e+06	4.32856e+06	3.62906e+06	6.03589e+06	6.81255e+06	4.47746e+06	4.74904e+06	6.06225e+06	3.71634e+06	3.3798e+06	6.03337e+06	3.14721e+06	3.45001e+06	2.52979e+06	2.85836e+06		6.06537e+06	3.61488e+06	5.30892e+06	3.56643e+06	723050	460844	1.17456e+06	1.25586e+06	10.671	0.0002108	3.6761	0.00071121	HO24-HO, WT24-HO, WT-HO24, WT24-WT
apoyl-sophoroside 7-O-glucoside_92_neg	79959	65202.8	45734.4	70907.7	51099.8	45246.1	132528	164229	105204	140620	90885.1	141256	128894	149695	177690	186389	173577	284079	294601	301145	262214	208894	57501.7	109754		59691.6	129121	183387	205685	14451.6	26674.7	53630.5	101376	10.67	0.00021094	3.6758	0.00071121	HO24-HO, WT-HO, WT24-HO
5191-80-0_592_neg	50192.5	44594.3	41229.6	47859.8	52897.2	45454.4	61824.4	73401.1	62880.5	55377.6	52478.4	62537.6	39330.9	46491.2	40528	42297.9	47439.6	55069.7	53709.7	47983.7	43533.3	45493.7	42397.7	39426.3		47038	61416.6	45192.9	45424.1	4175.48	7260.24	5810.18	4978.24	10.642	0.00021429	3.669	0.00072083	HO24-HO, WT-HO24, WT24-HO24
zinc protoporphyrin_203_neg	159747	185692	166413	183567	193522	174300	27829.6	92399.6	101129	16018.7	47234	26061.1	243722	249903	114787	204255	100314	189281	66781	104398	99092.9	100591	30305.2	17555.4		177207	51778.7	183710	69787.2	12715.4	36386.5	63468.9	38214.2	10.624	0.00021641	3.6647	0.00072632	HO24-HO, WT24-HO, WT-HO24, WT24-WT
3,7-Dimethylquercetin_424_pos	346446	192991	198385	321587	256750	215982	356776	296351	212652	317864	199016	291194	274187	242179	152678	241043	181391	323280	160756	137589	98200	55636.2	54680.7	175440		255357	278975	235793	113717	65378	61333.1	61747.9	52329.2	10.578	0.00022215	3.6533	0.00074389	WT24-HO, WT24-HO24, WT24-WT
glycylproline_GC	22550.5	22530.1	24977.8	25637.8	51322	17539.6	13258.7	18401.8	16124.8	14644.8	18159.2	27798.5	34450.9	34288.7	42495.4	37696.9	35057.6	28580.7	19158.7	23772.5	19401.5	13569.4	11893.7	12716.5		27426.3	18064.6	35428.4	16752.1	12047.3	5165.76	4568.85	4735.34	10.548	0.00022597	3.646	0.00075494	WT24-HO, WT-HO24, WT24-WT
NCI60_003601_785_pos	43710.3	61757.9	49583.7	43429.8	54488.1	60840.6	52293.1	60876.8	54354.7	52071.8	51872.5	57064.5	32521.2	24028.7	33501.6	28370.7	41403.9	37611.1	28175.2	28999.2	43665.3	30663.9	52285.4	48850.6		52301.7	54755.6	32906.2	38773.3	8087.3	3592.78	6232.68	10785.9	10.536	0.00022751	3.643	0.00075835	WT-HO, WT24-HO, WT-HO24, WT24-HO24
Hexahydro-6,7-dihydroxy-5-hydroxymethyl-_122_pos	2539980	2871456	2792211	2543631	2564420	3112102	3298930	3563943	3576278	2542681	3432638	3271291	2892335	2865565	2771804	2904156	3076860	2896012	3241255	3452617	3554166	3542706	4543583	3664783		2737300	3.28096e+06	2901122	3.66652e+06	231439	383607	98978.6	452504	10.512	0.00023055	3.6372	0.00076675	HO24-HO, WT24-HO, WT24-WT
Hispidin C_186_neg	69383.1	129244	117805	96869.8	34106.1	322003	1.54141e+06	726711	104845	363962	698887	861525	140238	30835.5	79338.7	62532.6	55124.8	36271.9	35370.1	84145	116914	15054.2	108451	125222		128235	716224	67390.3	80859.4	100959	489965	39820.2	45693.9	10.494	0.00023296	3.6327	0.00077304	HO24-HO, WT-HO24, WT24-HO24
N-1-Deoxy-1-fructosyltyrosine_383_pos	777832	727078	1.1015e+06	769401	676551	440210	940311	1.10364e+06	2.90456e+06	1.00731e+06	932112	3.6098e+06	329676	708693	451882	990936	316977	225233	2.41516e+06	1.47505e+06	1.43636e+06	1.44554e+06	1.53942e+06	1.17615e+06		748762	1.74962e+06	503899	1.58128e+06	212877	1.19044e+06	291479	427074	10.43	0.00024155	3.617	0.00079974	WT24-HO, WT-HO24, WT24-WT
74038-62-3_376_pos	192233	132631	196254	165349	106870	146740	112797	122266	63763.3	105965	76826.8	85914.3	115281	102963	154666	106536	244262	92122.1	80800.7	62313.3	48233.6	38446.7	91879	72939.1		156679	94588.6	135972	65768.7	34823.5	22662.3	57242.1	20124.8	10.318	0.00025744	3.5893	0.0008504	HO24-HO, WT24-HO, WT24-WT
AC1L1C2X_3_pos	4.81831e+06	3.4386e+06	5.36903e+06	2.72087e+06	6.02252e+06	4.09871e+06	6.10344e+06	3.90159e+06	6.02278e+06	6.26721e+06	6.35701e+06	7.14172e+06	5546174	6.42571e+06	7.21968e+06	5.75153e+06	1.05453e+07	6.56535e+06	6.65841e+06	1.14036e+07	8.97419e+06	8.1927e+06	8.5936e+06	1.02146e+07		4.41134e+06	5.96562e+06	7.00895e+06	9.00619e+06	1.23129e+06	1.08718e+06	1.83345e+06	1.64639e+06	10.29	0.00026161	3.5823	0.00086227	WT-HO, WT24-HO, WT24-HO24
28430-17-3_139_neg	151699	81095.1	172472	140390	163137	109104	77902.1	45879.1	117687	114323	147865	75784.6	233680	353342	114227	157125	228873	182406	284809	196724	189835	382657	349365	210786		136316	96573.4	211609	269029	34841.8	36721.5	82677.6	83073.9	10.255	0.00026697	3.5735	0.00087794	WT24-HO, WT-HO24, WT24-HO24
Methylgingerol_837_pos	96650.3	60879.4	58334.8	51550.7	130930	99984.9	38014.2	30120.9	15830	48318.6	30981.1	44030.6	100486	106542	110989	70059.6	58884.3	48481	52020.1	13371.3	14142.4	12519.8	46078.3	35109.4		83054.9	34549.2	82573.6	28873.6	31173	11612.5	26768.8	17863	10.25	0.00026776	3.5722	0.0008786	HO24-HO, WT24-HO, WT-HO24, WT24-WT
Torpedo_1528_pos	51168	48161.5	49210.1	53015.3	43948.2	45558.4	58792.6	58873.8	60335.2	54202.8	65057	58826.8	50159.2	63209.5	43422	53979.2	52940.2	55321.3	54761.1	61459.9	59061.3	63734.3	66889	66093.2		48510.3	59348	53171.9	61999.8	3391.04	3488.42	6484.09	4582.46	10.157	0.00028252	3.5489	0.00092497	HO24-HO, WT24-HO, WT24-WT
ihydroxyoxane-2-carboxylic acid_247_neg	369072	270946	227242	287383	298137	229112	229930	302398	222738	278722	223861	290574	300844	283457	109566	227062	187869	316763	189900	82479.3	68189.3	75699.7	44171	203783		280315	258037	237593	110704	52481.7	36492.1	79178.9	68105.6	10.124	0.00028786	3.5408	0.00094035	WT24-HO, WT24-HO24, WT24-WT
AC1LA580_229_pos	463653	604785	455770	480076	387600	435486	142998	252003	90556.8	240981	228037	277189	400361	487824	471542	442677	450900	556997	51879.2	48614.3	60587.4	36568.1	358886	407557		471228	205294	468384	160682	72778.2	72369.6	52600.1	173235	10.111	0.00029007	3.5375	0.00094547	WT24-HO, WT24-WT
n-benzyl-4-sulfamoyl-benzamide_432_neg	125651	104184	128362	109617	274488	375395	79828	54672.4	44174.5	52772.7	49285.2	58635.1	185862	215122	161612	96891.2	93821	114919	146198	52691.8	71522.6	46046.9	88572.8	61894.7		186283	56561.3	144705	77821.2	112421	12409.1	50400.1	36675.4	10.107	0.00029082	3.5364	0.00094581	HO24-HO, WT24-HO, WT-HO24, WT24-WT
Grevilline A_316_neg	97171.7	81045.1	66248.8	56479.2	95818.7	105473	22327.7	60960.4	67435.8	30727.6	40009.1	64601.5	156944	129036	155993	91665.3	78634.5	88599.6	34583.7	11492.2	11515.2	57034.7	51435.2	41725.9		83706	47677	116812	34631.2	19261.2	19193.6	35159.7	19516.1	10.1	0.00029192	3.5347	0.00094729	WT24-HO, WT-HO24, WT24-WT
Sofalcone_815_neg	40621.3	44071.5	37811.2	34425.3	52713.1	55350.9	38065.6	44255.5	41953.7	44183.8	42465	39076.8	33349.1	27069.8	32751.1	33216.1	34431.2	34300.3	26391.6	28660.3	29185	42027.2	30585	29491.8		44165.6	41666.7	32519.6	31056.8	8318.6	2585.84	2747.82	5550.35	10.088	0.00029404	3.5316	0.00095206	WT-HO, WT24-HO, WT-HO24, WT24-HO24
Aurasperone E_535_neg	589983	567727	570074	471501	594663	396788	491760	439824	681365	498679	370693	346088	397698	274407	321695	320520	270369	423748	218701	237568	198811	285180	282124	481453		531789	471401	334740	283973	79946.2	120072	63312.3	102635	10.062	0.00029838	3.5252	0.000964	WT-HO, WT24-HO, WT24-HO24
Furoparadine_74_neg	972336	1.1392e+06	1.26453e+06	1.13591e+06	1.05701e+06	1166795	1.24489e+06	1.15352e+06	1.21642e+06	1.31146e+06	1.28855e+06	1.44942e+06	1.31817e+06	1.23268e+06	896975	1.19288e+06	1.34643e+06	1.45378e+06	1.85129e+06	1.71073e+06	1.67631e+06	1.74219e+06	1.26992e+06	1.55369e+06		1.12263e+06	1.27738e+06	1.24015e+06	1.63402e+06	99429.8	100993	191354	202780	10.052	0.00030019	3.5226	0.00096771	WT24-HO, WT24-HO24, WT24-WT
1-benzyl-2-4e-1,3-diphenyl-4-phenylimi_1395_pos	90897.6	109514	80856.2	94812.9	83397.1	114305	117828	111138	120326	105885	123106	135358	108382	91376.7	102054	100691	119454	125459	123614	121810	124575	132437	148953	147762		95630.5	118940	107903	133192	13656.5	10211.5	12658.5	12303	10.039	0.00030245	3.5194	0.00097286	HO24-HO, WT24-HO, WT24-WT
AC1L3R6S_260_neg	229022	191518	138331	175608	154774	173157	16840.4	33201.3	10506.2	36950.8	20318.1	35493.2	285165	86851.5	314818	225852	152198	105720	20147	13220.3	14886.1	501532	47830.7	77223.1		177068	25551.7	195101	112473	31378.4	11108	94801.8	192191	10.031	0.00030389	3.5173	0.00097536	HO24-HO, WT24-HO, WT-HO24, WT24-WT
1-2R,3R,4R,5S,6R-5-2S,3R,4R,5S,6R-5-_334_pos	69183.1	77098.7	92041.5	65856.8	80795	82386.9	79363.9	59522.9	91879.1	95247	100589	76100.3	92780.9	113107	107782	89037.3	139665	150860	154998	165276	134182	128179	96361.9	104475		77893.6	83783.7	115539	130578	9488.52	15142.8	24963.8	27096.6	10.006	0.00030834	3.511	0.00098748	WT-HO, WT24-HO, WT-HO24, WT24-HO24
2-Furancarboxaldehyde_1051_pos	57556.5	61136.2	60724.5	56509.1	55910	58844	69520.4	67317.5	71313.7	67219.1	84283.8	69984.3	48700.2	60718.4	41423.6	53017.4	54307.8	61849.4	56277.4	66794.2	68791.9	61098.1	56283.4	63320.4		58446.7	71606.5	53336.1	62094.2	2170.79	6409.77	7634.4	5235.38	10	0.00030937	3.5095	0.00098864	HO24-HO, WT-HO24, WT24-WT
Trigonelline_997_pos	75825.9	70680.1	77400.8	82915.7	66697.7	48178.2	94853.5	68738.1	73908.9	86647.9	75108.5	84590.1	78102.5	74996.1	67118.8	82446.6	91548.6	94309.8	90859.4	108855	110933	103684	124298	104388		70283.1	80641.2	81420.4	107169	12186.9	9708.59	10262.4	10920.6	9.9737	0.0003142	3.5028	0.0010019	WT24-HO, WT24-HO24, WT24-WT
3'-Hydroxy-HT2 toxin_508_neg	82017.9	54865.2	43073.9	47675.7	120268	94916.8	23410.6	22872.5	28138.1	14406.4	9992.67	18694.6	99342.5	93034.6	132787	69502.2	26596.7	40389.9	9411.2	31900.6	47183.8	41751.6	33173	28620.7		73803	19585.8	76942.2	32006.8	30521.7	6606.41	39510.8	13028.4	9.9505	0.00031848	3.4969	0.0010118	HO24-HO, WT24-HO, WT-HO24, WT24-WT
Rheonine_3596_pos	230359	292817	321547	231918	243924	298319	169390	152052	160297	222040	168410	173988	182632	160922	255158	234420	313678	251796	182632	190236	155627	139721	196767	170582		269814	174363	233101	172594	39194.7	24613.1	54931.3	21766.7	9.9494	0.00031869	3.4966	0.0010118	HO24-HO, WT24-HO, WT-HO24, WT24-WT
Fospropofol_1692_pos	40437.3	39399.7	64896.5	44250.9	34153.9	47177.6	115793	99729.1	73980.2	53878.9	72012.8	94272.2	42940.5	45641.4	40463.9	58242.2	54247.1	42986.1	40566.8	73206.2	71430.9	60708.2	78846.9	64296.3		45052.6	84944.4	47420.2	64842.5	10686.2	22404.3	7141.51	13536.5	9.8976	0.0003285	3.4835	0.0010407	HO24-HO, WT24-HO, WT-HO24
otoxinin-A N-methylanthranilate_67_neg	293755	205634	325872	106211	54342.9	270266	345179	307020	271254	316781	295044	370260	512630	732328	375536	285029	525557	316709	773459	623400	466541	1.08436e+06	891116	429217		209347	317590	457965	711349	108711	35505.2	167025	253999	9.8521	0.00033738	3.4719	0.0010665	WT-HO, WT24-HO, WT24-HO24
30818-18-9_270_neg	220481	178575	124372	160369	138340	159829	15023.9	31168.5	9529.21	36100.5	19473.6	31940.9	284183	80319.1	294349	214120	143371	98781.6	20147	13220.3	14886.1	501532	44557.2	69996.2		163661	23872.8	185854	110723	33648.8	10688.6	92480	192699	9.847	0.00033839	3.4706	0.0010674	HO24-HO, WT24-HO, WT-HO24, WT24-WT
4'-O-Methyldaunorubicin hydrochloride_1416_pos	82247.9	93878.7	85153.9	100653	88507.5	96129.8	91877.4	97262.8	100543	95747.1	111010	87525.1	61022.1	69527.9	56402.9	62295.1	73801.6	95707.6	84211.9	87714.6	92349.5	83116.3	100483	78827.6		91095.2	97327.7	69792.9	87783.8	6996.01	8072.79	14143.2	7705.44	9.8101	0.00034582	3.4611	0.0010886	WT-HO, WT-HO24, WT24-WT
Adenosine_25_pos	5853331	4584614	3403698	5626371	5739188	3389996	2856690	3556297	2858064	3864743	1778108	2943726	9296139	5426628	8953872	7890621	6654141	4652075	2236403	3233275	4889657	4227155	5140824	5050391		4.7662e+06	2.97627e+06	7.14558e+06	4.12962e+06	1.15341e+06	719825	1.89017e+06	1.17006e+06	9.7069	0.00036757	3.4347	0.0011546	HO24-HO, WT-HO24, WT24-WT
diethylcarbamoyl chloride_407_neg	25215.1	58373.2	19956.5	21933.1	51906.1	49957	75840.6	80259	70512.6	63511.2	69297.1	68044.2	57145.5	80509.3	49299.3	46410	46308.4	88764.5	125824	118113	127750	122177	52773.3	69448.6		37890.2	71244.1	61406.2	102681	17311.9	5945.75	18606.2	32794.5	9.6894	0.00037141	3.4301	0.0011628	HO24-HO, WT24-HO
AC1Q3MRI_3633_pos	54732.8	56442.7	50579	64724	55335.7	44569.9	69661.6	82500.4	78774.8	73634.6	76593.9	78373.6	52328.2	51240.4	61641.2	51761.9	74094.7	66067.9	82577.8	70887.9	72546.8	56942.5	62838	66460.8		54397.4	76589.8	59522.4	68708.9	6677.92	4463.71	9383.58	8829.4	9.6877	0.00037179	3.4297	0.0011628	HO24-HO, WT24-HO, WT-HO24
Bromop-chlorobenzylmalononitrile_683_pos	30157	53193.9	54281.3	88714.5	51728	47997.9	81490.1	121850	138841	110412	113979	140507	30053.2	34985.4	124136	45200.2	22061.9	50635.9	89501.7	102803	71299.5	99230.6	200009	158361		54345.4	117846	51178.8	120201	19051.4	21736.1	37189	48789	9.6646	0.00037692	3.4238	0.0011764	HO24-HO, WT24-HO, WT-HO24, WT24-WT
5-trimethoxyphenylbutan-1-one_129_neg	279159	301588	230431	356255	402529	357532	284274	387067	418233	414802	454413	310713	595625	495430	386202	432976	313486	503505	661268	674498	498897	605598	472172	494751		321249	378250	454537	567864	62536.9	66642.3	99000.8	90308.3	9.6213	0.00038676	3.4126	0.0012045	WT-HO, WT24-HO, WT24-HO24
esulfonanilide dihydrochloride_495_neg	48782.7	63784.6	60445.4	64552.4	60593.8	65250.3	87454.5	91109.4	106529	82605.5	83699.6	73591.6	61292.4	48951.2	54138.7	44142.8	68808.2	84127.4	78508.5	80153.3	82574.7	96907.6	72938	68586.2		60568.2	87498.2	60243.5	79944.7	6116.47	11017.8	14621.3	9745.51	9.5848	0.00039526	3.4031	0.0012284	HO24-HO, WT24-HO, WT-HO24, WT24-WT
Methylgingerol_303_pos	378357	306397	332842	30098	534015	398384	61143.8	98994.3	55858.1	102014	81295.1	108250	436198	318519	529204	381312	206300	210542	53713	22016.4	17124.3	92629	87494.4	109008		330015	84592.5	347012	63664.1	166819	22167.4	127719	38632.6	9.578	0.00039686	3.4014	0.0012308	WT24-HO, WT-HO24, WT24-WT
Dopamine glucuronide_4263_pos	36232.7	35839.6	36775.2	43413.7	34119.7	31795.9	40231.5	40266.3	33114	40577.9	65229.8	38634.4	21961.5	23604	30574	27584.2	20012.2	34264.4	27792.1	22324.7	30680.9	29202.8	30960.6	31446.3		36362.8	43009	26333.4	28734.6	3900.36	11242.4	5458.38	3414.41	9.5725	0.00039817	3.3999	0.0012322	WT-HO, WT-HO24, WT24-HO24
trans-Ferulic acid_1380_pos	28161.1	22454.8	22756.2	20001.8	25263.8	21847.2	34201.4	21020.3	31987.7	25624.5	28167.2	31430.1	25492.9	33510.8	27436.3	23513.6	32110	37461.2	36059.6	42833.1	30843.8	38303.5	37654.6	36613.2		23414.2	28738.5	29920.8	37051.3	2877.75	4842.29	5317.32	3874.79	9.5619	0.00040069	3.3972	0.0012374	WT24-HO, WT24-HO24
Indoleacetaldehyde_502_pos	101410	127302	152143	191754	156035	99518.9	99081.2	59167.6	52856.6	131089	29544.4	90075.5	81995.5	61531	79453.9	59222.6	90328.6	58098.8	45388.6	40035	46992.2	55488.3	57587	63485.4		138027	76969.1	71771.7	51496.1	35633.8	36707.4	13836.2	8783.22	9.5199	0.0004109	3.3863	0.0012663	HO24-HO, WT-HO, WT24-HO
SCHEMBL11762403_321_pos	309935	395491	536067	492544	394484	456922	571547	705185	631244	673640	716765	569991	321992	387632	187829	341422	231566	529598	507998	643856	501748	553049	433449	362882		430907	644729	333340	500497	80931.5	64503.1	120988	96751.9	9.434	0.00043267	3.3638	0.0013306	HO24-HO, WT-HO24, WT24-WT
_2131_pos	24896.5	23830	21361.9	26446.7	25822	24478.1	36600.5	39698.5	32454.1	29810.5	30609.8	34996.8	18246.8	24007.7	21965.1	22301.8	23833.2	29436.4	34408.4	27285.2	27036.2	27097.5	20458.6	23022.3		24472.5	34028.4	23298.5	26551.4	1788.13	3785.76	3653.86	4740.93	9.4182	0.00043679	3.3597	0.0013405	HO24-HO, WT-HO24, WT24-HO24
AC1L192G_183_pos	1.32832e+06	1.00894e+06	1.51883e+06	944495	1.06935e+06	996172	1.61416e+06	1.38307e+06	1.95487e+06	1.47595e+06	1.99308e+06	1.47053e+06	973970	1.53519e+06	1.02332e+06	1.63172e+06	1.43335e+06	1.16848e+06	1.38418e+06	1.96945e+06	1.83709e+06	1.80976e+06	2.35044e+06	2.07369e+06		1.14435e+06	1.64861e+06	1.29434e+06	1904100	228008	262935	276801	321234	9.3871	0.00044508	3.3516	0.0013631	HO24-HO, WT24-HO, WT24-WT
malonic acid 1_GC	825340	2.04003e+06	1.29623e+06	2.04266e+06	1.27361e+06	3.04224e+06	2.98597e+06	3.74027e+06	2.37706e+06	3.27281e+06	4.82743e+06	3.94164e+06	1.63744e+06	1.83184e+06	1.67888e+06	1.20325e+06	2.45946e+06	959951	3.80722e+06	3.32662e+06	3.83462e+06	4.84694e+06	2.99588e+06	1.85046e+06		1.75335e+06	3.5242e+06	1.62847e+06	3.44362e+06	790877	847133	521967	1.00067e+06	9.3791	0.00044724	3.3495	0.0013668	HO24-HO, WT24-HO, WT-HO24, WT24-WT
8'-hydroxydihydroergotamine_880_pos	118279	125768	125586	126833	109722	120442	35840.6	64024.7	24270.6	57443.3	42874.8	61450.1	114700	76032.8	119473	122361	122886	118764	12887.8	13838	37916.9	85277.9	66355.8	79438.4		121105	47650.7	112370	49285.8	6521.42	15895.5	18042	32269.5	9.3392	0.00045815	3.339	0.0013973	HO24-HO, WT24-HO, WT-HO24, WT24-WT
Cassiachromone_603_pos	15558.6	32399.5	37036.4	37287.3	16643.3	46895.4	53620.6	68509.6	58570.9	68286.3	57262.7	67378.7	16515.4	49677	10195.5	15353.1	12799.4	19570.6	34471.9	61034.6	66018.9	68371.3	62822.6	19271		30970.1	62271.5	20685.2	51998.4	12451	6554.31	14558.9	20207.5	9.3316	0.00046028	3.337	0.001398	HO24-HO, WT-HO24, WT24-WT
Furocoumarinic acid glucoside_1442_pos	50998.8	54553.9	57275.8	49887.6	38346	50835.7	102947	95902.4	67107.2	107402	74481.1	70173.1	57328.3	22125.7	51041.5	45782.5	76722.4	37305.1	61072.3	77897.1	102540	72485.8	109416	115446		50316.3	86335.5	48384.3	89809.6	6489.97	17791.8	18488.6	22233.2	9.3315	0.0004603	3.337	0.001398	HO24-HO, WT24-HO, WT-HO24, WT24-WT
AC1L1BU0_206_pos	828755	900786	717008	762900	815645	845337	444476	579644	187002	479112	407505	699008	791036	634810	819725	777999	538691	618668	283351	265209	279191	219602	543282	608608		811738	466125	696822	366541	64377.3	172687	114481	165072	9.3272	0.00046151	3.3358	0.0013988	HO24-HO, WT24-HO, WT24-WT
Dixyrazine dihydrochloride_930_pos	148012	150825	119057	146658	126019	141147	63958.8	92210	20184.2	75792.8	71388.3	112612	149653	104265	155125	121064	152814	202340	34700	38345.2	41609.6	24868	96345	104416		138620	72691	147544	56714	13036.1	31045.7	33664.7	34381.5	9.2594	0.00048091	3.3179	0.0014546	HO24-HO, WT24-HO, WT-HO24, WT24-WT
AC1L1CTD_573_pos	927365	271492	165293	164655	326847	455164	249140	83664.5	63545	319700	92877.5	236303	135998	111068	210645	117944	164670	120882	113120	35272.9	46477.5	14293.5	54665.2	96808.6		385136	174205	143534	60106.3	287114	107422	38025	37652.1	9.2514	0.00048326	3.3158	0.0014587	WT24-HO, WT24-HO24, WT24-WT
Uridine_488_pos	265293	260726	253343	281737	409524	396062	224080	108487	77211.9	137771	165762	107550	406449	488825	230398	217473	109773	188555	148256	101366	107049	106491	163535	143583		311114	136810	273579	128380	71749.2	52279.2	143568	26555.4	9.1748	0.00050638	3.2955	0.0015254	HO24-HO, WT24-HO, WT-HO24, WT24-WT
6-3-2,6-dichlorophenyl-5-methyl-1,2-oxazol-4-ylcarbonylamino-3,3-dimethyl-7-oxo-4-thia-1-azabicyclo3.2.0heptane-2-carboxylate_902_neg	10517.9	16256	13502.5	15465.3	34591.1	31521.5	37336.4	38984.6	36586.9	33431	28601.4	36520.3	35974.7	33000.6	33266.5	27166.3	32716.6	45826.8	51921.2	47407	52772.8	45605.1	27157.7	34182		20309	35243.4	34658.6	43174.3	10117.1	3720.58	6181.46	10294.2	9.1468	0.00051514	3.2881	0.0015486	HO24-HO, WT-HO, WT24-HO
northalibroline_286_neg	159373	143348	110030	131188	140347	154029	17538.1	27324.9	10529.6	31427.7	21499.1	34928.4	182572	111308	231382	156912	106165	94591.7	12338	12102	14281.3	501532	34663.9	45206.4		139719	23874.6	147155	103354	17657.2	9110.68	53238.9	195545	9.1371	0.00051821	3.2855	0.0015546	HO24-HO, WT24-HO, WT-HO24, WT24-WT
Lisuride_403_neg	348849	253125	77277.6	135578	518142	449570	44699.1	48030.6	43463.9	35901.9	15209	46169.1	564483	213464	236155	139732	63889.7	29149.6	13320.1	59337.9	70460.4	53289.6	37551.8	64048.6		297090	38912.3	207812	49668.1	173856	12336.3	192519	21041.5	9.0584	0.00054389	3.2645	0.0016283	HO24-HO, WT24-HO, WT-HO24
Methylgingerol_698_neg	56368.8	28771.1	30307.8	22522.3	121326	78683.8	15329.8	14235.3	7516.72	22538.9	13187.4	19822.7	43220	97232.5	34009.9	44747.1	30923.1	36304.2	28629	31301.3	37054.9	35105.1	35424	30449.6		56330	15438.5	47739.5	32994	38219.8	5271.04	24823.4	3323.99	9.0292	0.00055377	3.2567	0.0016546	HO24-HO, WT-HO24, WT24-HO24
1-Malonylaminocyclopropanecarboxylic aci_3755_pos	49576	75376.3	56032.2	80177.2	86942.8	61581.7	91739.6	119987	94607.1	79777.9	95518.6	144747	212030	88114.7	125950	173312	90193.4	159008	120832	112481	118399	111276	126523	93191.5		68281	104396	141435	113784	14730.4	23715.5	49024.9	11535.1	8.984	0.00056945	3.2445	0.001698	HO24-HO, WT-HO, WT24-HO
AC1OC87P_1594_pos	17754.1	18258	14917.5	12877.9	12415.7	14015.2	23285.9	24322.3	25122.6	17436.8	18939.1	23741.9	12851.6	13855.2	9570.06	12530.3	15025	17616.9	15458.6	17578.1	16231.7	11719.9	20094.1	15170.2		15039.8	22141.4	13574.8	16042.1	2463.7	3159.23	2689.7	2778.36	8.9591	0.0005783	3.2378	0.0017208	HO24-HO, WT-HO24, WT24-HO24
ecylphenol sulfide, barium salt_542_neg	88006	65876.6	55616.9	63118.6	117995	75055.4	24181.8	24761.6	14637.9	21168.8	22883.9	9536.24	106454	44147.1	127626	72167.8	32540.7	22783.5	24205.5	35989.4	58336.3	45501.5	21523.8	9428.96		77611.5	19528.4	67619.9	32497.6	22702.2	6111.49	42240.7	17721.6	8.9445	0.00058353	3.2339	0.0017329	HO24-HO, WT24-HO, WT-HO24
6-Methylquinoline_12_pos	2.44894e+06	3307435	2.9689e+06	4.86129e+06	4.1612e+06	2875579	1.82091e+06	1.97544e+06	1.57728e+06	2.07454e+06	1.12539e+06	2.63945e+06	3.11723e+06	2.5454e+06	3.51698e+06	2.44006e+06	2692289	2.60429e+06	1.51428e+06	1.2506e+06	1.54085e+06	1.4195e+06	2.83374e+06	2.48242e+06		3.43722e+06	1.86883e+06	2.81937e+06	1.84023e+06	903374	507451	413940	651154	8.9331	0.00058769	3.2309	0.0017417	HO24-HO, WT24-HO, WT-HO24, WT24-WT
AC1LAEG0_760_pos	80910.5	119103	84978.2	72446	95664.1	96610.1	23730.6	39071.9	51943.3	58128.4	41259.1	31636.3	59222.7	98979.7	97198.1	76604.4	65447.4	74171.2	35110.3	48489.6	10150.4	57731.2	52546.5	40458.8		91618.7	40961.6	78603.9	40747.8	16266.8	12671.4	16329.7	17062.5	8.8727	0.00061018	3.2145	0.0018047	HO24-HO, WT24-HO, WT-HO24, WT24-WT
TG150_725_pos	43560.8	44155.1	36241.9	30110.6	31211.1	33671.8	54909.9	53561.4	58248.5	42875.4	42866.7	56080.8	32804.5	32902.7	24579.1	30960.3	37574.6	40284.6	36363.6	40085.8	38404.7	29431.1	47090.5	37687.5		36491.9	51423.8	33184.3	38177.2	6087.98	6801.28	5457.24	5712.53	8.8673	0.00061223	3.2131	0.0018072	HO24-HO, WT-HO24, WT24-HO24
NSC655101_512_pos	68679.2	69505.8	60576.8	50429.1	48500.2	55746.2	90612	86298.4	98302.5	68196.2	68010.1	87567.5	49010.4	53927.5	39166.8	48306.6	59048.2	66772.3	56209.2	61883.1	59577.2	45679.2	75060.7	59814.8		58906.2	83164.4	52705.3	59704	8953.06	12389.8	9548.81	9481.72	8.8512	0.0006184	3.2087	0.0018217	HO24-HO, WT-HO24, WT24-HO24
beta-Damascenone_402_pos	247739	242049	280610	306835	258388	190312	282634	290125	301385	255300	290254	260401	220495	231673	213546	201093	208216	194836	286518	235733	289680	278559	307771	253159		254322	280017	211643	275236	39386.3	18254.3	13331.9	26280.8	8.8449	0.00062085	3.207	0.0018253	WT-HO, WT-HO24, WT24-WT
D-Cysteine Analog 15b_94_pos	2.14518e+06	2.09748e+06	1.72981e+06	1.9643e+06	2053112	2.53711e+06	995734	1.33745e+06	284626	1.24724e+06	1.11792e+06	1.68428e+06	2.33794e+06	1.47445e+06	2.74859e+06	1.77528e+06	2.30427e+06	2.64564e+06	508950	470666	542262	313875	1.38445e+06	1.62402e+06		2.08783e+06	1.11121e+06	2.21436e+06	807370	264529	467914	496995	550669	8.8353	0.00062458	3.2044	0.0018326	WT24-HO, WT-HO24, WT24-WT
NSC695587_790_neg	17387.3	17487.8	22341	16033.1	23207.9	15462	28025.6	21727	28286.4	25377.5	24905.9	22788.3	24826.7	29027.2	17608.5	26695.7	19795.1	30411.3	25477.5	28487.6	27243.9	29793.2	36272.6	42674.8		18653.2	25185.1	24727.4	31658.2	3297.1	2664.75	5092.86	6540.27	8.8241	0.00062897	3.2014	0.0018418	HO24-HO, WT24-HO
AC1L1HWK_1042_pos	168268	159759	170431	163923	150034	160289	126267	120656	101048	114557	97142.6	123213	149215	118730	203665	160674	243166	121615	98725	97319.7	94816.2	82921.1	121218	150591		162117	113814	166178	107598	7281.77	12097	48760.2	24456.4	8.8059	0.00063615	3.1964	0.0018567	HO24-HO, WT24-HO, WT-HO24, WT24-WT
Methocarbamol_249_pos	497885	463226	437033	577094	531555	536275	718279	914623	687338	550928	698662	713758	489072	536861	522113	538936	502540	623710	712264	639762	595083	566916	543779	501096		507178	713931	535539	593150	51512.3	116453	47362.1	74785.5	8.8048	0.0006366	3.1961	0.0018567	HO24-HO, WT-HO24
5-Hydroxyisourate_222_pos	164557	122727	215007	211829	273252	240184	71149.5	69759.7	90588.2	84713.7	105259	95869.9	236311	298535	210129	306256	321236	488400	28072.4	133055	130446	166956	245539	211670		204593	86223.3	310144	152623	53752.2	13964.3	97470.4	75779.9	8.7842	0.00064484	3.1905	0.0018771	HO24-HO, WT-HO24, WT24-WT
AC1LAC8F_300_pos	283009	175571	194470	255958	294794	222377	95451.9	116829	38206.1	148206	96183.1	149328	263836	256929	240596	201210	147171	163366	98268.3	29071.4	84482.6	22514.4	122558	146140		237697	107367	212185	83839	48186.4	41396.5	49411.8	49697.7	8.7284	0.00066784	3.1753	0.0019402	HO24-HO, WT24-HO, WT24-WT
Tryptamine_35_pos_ok	1.27151e+06	1.66318e+06	1.52371e+06	2.47015e+06	2.13076e+06	1458112	955874	1.0316e+06	815924	1.06714e+06	606093	1.34868e+06	1.55006e+06	1.28755e+06	1.82432e+06	1.23233e+06	1.39146e+06	1.33469e+06	727603	642179	832145	704502	1.48051e+06	1.25983e+06		1.7529e+06	970885	1.43673e+06	941129	455288	250198	218890	345062	8.7123	0.00067463	3.1709	0.001956	HO24-HO, WT24-HO, WT24-WT
Citrusin E_210_neg	440390	377826	434567	464722	456655	372995	195935	190865	35298.9	45736.7	167901	183459	376523	412403	151991	273766	291835	428381	152935	173938	170805	34372.6	161245	157676		424526	136533	322483	141829	39589.8	75045.1	104499	53233.3	8.7039	0.00067819	3.1687	0.0019625	HO24-HO, WT24-HO, WT-HO24, WT24-WT
5,10,15,20-tetra4-pyridylporphyrin_422_pos	210806	174643	220560	130193	186981	190725	274095	239775	269831	214685	269789	238547	142977	154204	178713	201463	184278	115404	202604	220571	247407	222369	371414	230748		185651	251120	162840	249186	31861.1	23836	31377	61628.8	8.6742	0.00069099	3.1605	0.0019956	HO24-HO, WT-HO24, WT24-WT
Neoacrimarine G_1357_pos	84053.4	73741.2	64591.4	78455.7	65411	77999.3	38957.7	55985.5	42997.2	45062.7	46496.1	66132.7	97856.8	52382.7	104702	66170.5	93858.9	69439	35807.1	22558	35632.7	46561.9	61610.2	61396.4		74042	49272	80735	43927.7	7736.51	10005.4	20896.8	15596	8.6534	0.00070013	3.1548	0.002018	WT24-HO, WT-HO24, WT24-WT
S-Annocherine A_26_neg	1.19199e+06	1.52813e+06	1.2109e+06	1.36944e+06	1.15795e+06	907082	1.56356e+06	1.38843e+06	1.51334e+06	1.0652e+06	1.90936e+06	1.56591e+06	959680	1120373	861111	1.14535e+06	1.03036e+06	1.13675e+06	1.11154e+06	941748	989419	991874	962810	1.08726e+06		1.22758e+06	1.50097e+06	1.04227e+06	1.01411e+06	209555	274821	114397	69013.5	8.6114	0.00071896	3.1433	0.0020683	WT-HO24, WT24-HO24
Irinotecan_406_neg	61684.4	40974.3	68265	14871	66708.7	35330.4	75039.5	54990.4	50221.7	78527.9	65969.5	83818.2	128769	66428.3	69171.8	80693.3	121678	96353.8	144889	135858	115056	166570	136731	65816.6		47972.3	68094.5	93848.9	127487	21238.4	13416.4	26585.8	34477.7	8.5495	0.00074772	3.1263	0.0021468	WT-HO, WT24-HO
Prazepam_392_pos	160162	184087	191989	179163	171849	174126	218289	197327	237882	223565	263347	206539	149840	185677	124597	176883	169309	202353	189788	211359	217099	182965	192318	208911		176896	224492	168110	200407	10934.4	23616.1	27519.8	13808.1	8.5376	0.0007534	3.123	0.0021589	HO24-HO, WT-HO24, WT24-WT
BR-Xanthone B_763_pos	58734.2	79832.3	86023.5	96084.6	47805.3	69531.1	94220.9	201590	123290	111468	140267	207670	118365	28552.3	58481.6	51558.5	32811.5	24654.6	53572.1	78770.1	92471.1	63598.2	138437	72191		73001.8	146418	52403.9	83173.2	17885.8	47570	34960.8	30132.8	8.5115	0.00076606	3.1157	0.0021909	HO24-HO, WT-HO24
pobilukast_1846_neg	38555.3	37978.8	57498.8	45662.9	43629.1	51500.8	34609.8	26613	24906.6	30496.4	19386.9	22436.4	35454.3	36045.7	63217.3	42902.4	40618.4	22788.9	16027.3	39720.9	16518.8	19085.8	25096.9	26767.7		45804.3	26408.2	40171.2	23869.6	7586.15	5501.81	13268	8939.69	8.4786	0.00078228	3.1066	0.0022329	HO24-HO, WT24-HO, WT24-WT
AC1L8FHK_1505_pos	46409.2	38712.2	49235.1	37074.3	34128.8	33775.2	69477.3	65227.9	65969.2	46508.2	45316.9	55261.1	28876	31671.7	38600.4	37069.4	46511.1	30183.6	36440.4	42456	40216.4	34809.3	51357.4	53531.1		39889.1	57960.1	35485.4	43135.1	6476.57	10468	6635.02	7730.45	8.4742	0.00078448	3.1054	0.0022348	HO24-HO, WT-HO24, WT24-HO24
Vanilloside_1295_pos	98648.2	133144	77004.8	101421	75366.3	108801	105313	105711	143283	73104.7	120307	101956	111210	108852	186653	152464	119780	138221	161726	118748	177788	166597	229565	218777		99064.2	108279	136197	178867	21494.9	23076.1	29853.8	40553.1	8.4613	0.00079094	3.1019	0.0022489	WT24-HO, WT24-HO24
Methyl 3,4,6-tri-O-galloyl-beta-D-glucop_435_pos	88248	109753	135034	155785	132350	88574.7	35511.8	32634.9	32498.3	37790.4	35751.1	56191.6	94145.2	137627	64599.8	129233	60250.6	126113	23340.5	156900	54893	79011.3	47131.7	20910.1		118291	38396.3	101995	63697.7	27358	8948.06	34046.6	50462.9	8.4456	0.00079895	3.0975	0.0022642	HO24-HO, WT24-HO, WT-HO24
1-O-Sinapoylglucose_37_neg	605122	380995	474304	464196	621281	190666	319461	89748.7	237998	186512	156641	176115	343713	556259	1.05114e+06	614691	1.14955e+06	602115	374297	243796	234910	191690	518712	715450		456094	194413	719579	379809	158736	77865.6	312269	203403	8.4447	0.00079938	3.0972	0.0022642	HO24-HO, WT-HO24
BRN 1403811_560_pos	48594.4	44288.8	70309.9	26473.6	96490.8	25691.1	105420	158160	154949	66324.4	64233.3	99139.8	183034	45197.8	197270	110036	99866.3	44043.2	132410	164136	202097	152319	246463	245212		51974.8	108038	113241	190439	27311.2	41128.6	65634.3	48553.2	8.3754	0.00083573	3.0779	0.0023625	HO24-HO, WT24-HO
Neolinustatin_3594_pos	204835	217005	237330	216060	206564	225671	263411	243653	298731	278584	282738	265584	178869	232388	144318	217838	213201	245441	243279	267158	267280	250721	222938	261536		217911	272117	205342	252152	12176.2	18929.5	37368.9	17183.3	8.361	0.0008435	3.0739	0.0023799	HO24-HO, WT-HO24, WT24-WT
Glucosamine_372_pos	653884	719834	710947	688885	672513	661702	791796	812234	845551	748224	878604	789040	692201	814566	542528	667982	701853	745592	737130	931972	824014	821210	824893	808192		684627	810908	694120	824569	26712.9	45950.6	90425.1	62387.3	8.3416	0.00085407	3.0685	0.0024032	HO24-HO, WT24-HO, WT-HO24, WT24-WT
phenoxyoxane-2-carboxylic acid_560_neg	55734.4	26514.9	35199.1	33501.7	29295.3	25231.6	34910.5	53217	46330.7	57967.5	52979.8	63208.5	34698.8	69972.8	21251.4	37788.5	51149.8	72392.1	126947	108397	94042	104497	53017.8	58787.6		34246.2	51435.7	47875.6	90948.1	11213.9	9858.65	20417.1	29211.5	8.3399	0.00085502	3.068	0.0024032	WT24-HO, WT24-WT
Oxoglutaric acid_460_neg_ok	247552	239952	239157	211397	300760	297860	241595	416763	237546	331038	454643	348483	322489	239118	119531	150772	119226	102671	243179	106802	154348	113942	165535	181130		256113	338345	175635	160823	35658.4	88715.2	87026.2	49749.4	8.2355	0.00091461	3.0388	0.0025658	WT-HO24, WT24-HO24
AC1L4LQM_2411_pos	26239.5	27945.4	28854.2	28049	25111.5	25044.3	22621.5	16631.6	25418.3	14095.7	11213	16783	24753.3	20953.8	27507.1	28862.6	30145.8	30854.7	27925.2	26502.7	26422.2	25213.2	23440.2	19071.4		26874	17793.8	27179.5	24762.5	1631.34	5306.5	3738.78	3166.25	8.214	0.00092747	3.0327	0.0025969	HO24-HO, WT-HO24, WT24-HO24
Carnosol_555_pos	132453	91070.1	101167	86559	221558	153025	31360.6	57571.1	32022.9	102673	57181.6	88123.7	167590	182693	198845	113386	87091.4	81465.5	95047.6	23674.9	22136.9	17347.4	64701.2	65128.2		130972	61488.8	138512	48006	51278.4	29035.8	50925.9	31578.4	8.2086	0.00093074	3.0312	0.0026011	WT24-HO, WT-HO24, WT24-WT
Corchoionoside B_40_neg	681959	702825	680759	652738	637922	591486	569696	532863	418956	481592	399808	494324	851948	640546	960073	848355	1.02037e+06	639390	637876	499638	472511	423863	879399	739941		657948	482873	826780	608871	39890.4	65046.4	158834	176612	8.2017	0.00093488	3.0292	0.0026077	HO24-HO, WT-HO24, WT24-WT
NSC699773_641_pos	144854	142705	152062	152507	197648	199921	19106.7	23077.8	19861.9	37509.7	24934.1	31470.4	139828	190060	206120	185543	74865.4	167840	37311.6	17311.3	19974.6	916046	54097.8	31587.5		164950	25993.4	160710	179388	26501.9	7173.1	47741.8	361130	8.1812	0.00094746	3.0234	0.0026378	HO24-HO, WT-HO24
Peroxynitrite_243_neg	55998.3	59630.1	51878	70026.6	50493	57319.3	60793.2	53003.6	57250.2	66236.8	79792.9	68222.7	45724.1	60963.8	38995.4	54491.3	38680.4	49487.8	58467.7	36906.9	41236.4	39716.8	35267	44983.1		57557.6	64216.5	48057.1	42763	6991.78	9473.48	8780.75	8410.22	8.1765	0.00095033	3.0221	0.0026408	WT24-HO, WT-HO24, WT24-HO24
Methylmalonylcarnitine_119_pos	2296775	2255665	2539401	2257978	2188431	2181989	2832005	2613463	2953785	2567945	3253204	2839991	2412935	2789785	1716478	2297386	2334461	2469757	2580982	2969443	2810751	2735858	2745564	2771894		2.28671e+06	2.8434e+06	2.3368e+06	2769082	131430	248601	350721	125640	8.1701	0.00095431	3.0203	0.0026469	HO24-HO, WT24-HO, WT-HO24, WT24-WT
Tiglylcarnitine_69_pos	1.42724e+06	1.50062e+06	1.66967e+06	1.55965e+06	1.38225e+06	1.41488e+06	1924458	2.20665e+06	2.07487e+06	2.26262e+06	2.39417e+06	1.66078e+06	1.97395e+06	1.999e+06	1.40208e+06	1.95383e+06	1.40347e+06	2.87542e+06	2.79907e+06	3.13596e+06	2.43393e+06	2.5389e+06	1.88537e+06	2.13083e+06		1.49238e+06	2.08726e+06	1.93463e+06	2.48735e+06	108075	263717	539792	450078	8.1554	0.00096349	3.0162	0.0026673	HO24-HO, WT24-HO
_702_pos	23738.3	25017.2	24785.4	21692.3	29031	26986.1	22657.1	17788.5	25262	28358.2	24676.5	24167.6	32661	33833.6	34593.4	40814.6	44618.2	52147.2	47991.9	54266	40695.4	37222.6	21404.7	26920.5		25208.4	23818.3	39778	38083.5	2550	3500.26	7620.58	12413	8.1514	0.00096601	3.015	0.0026692	WT-HO, WT24-HO, WT-HO24, WT24-HO24
AC1L9BU1_185_neg	49501.6	78131.6	81178.9	113685	156284	56918.8	67371.1	72673.6	20021.9	89338.8	14617.4	30199.8	99187.6	129916	92257.2	147434	60514.9	186862	20351.6	22528.9	40196.1	60501.6	34141.8	13831.6		89283.4	49037.1	119362	31925.3	39761	31306.5	44856	16967.9	8.1349	0.00097643	3.0104	0.002693	WT24-HO, WT-HO24, WT24-WT
N-Acetyl-L-phenylalanine_368_neg_ok	44269	43068	48956.2	44181.6	54419.8	41044.4	46119.5	46941.9	45332.6	51329.3	53407.4	50566.7	55515.6	69403.3	64531.7	78083.4	60924.1	55697.7	65132.5	56720.6	65658.6	78437.1	169275	74567.7		45989.8	48949.5	64026	84965.2	4880.36	3264.12	8697.01	42006.3	8.102	0.00099761	3.001	0.0027462	WT24-HO, WT24-HO24
trans-4,5-epoxy-2E-decenal_853_pos	53178.4	50815.1	55984.4	62307.2	72535.7	49430.2	64986.3	66888.5	65028.5	67671.6	79627.2	67766.1	62176.9	82458.6	49671.3	54354.5	37764.7	54746.8	99650.8	79691.7	80754.8	82903.7	91387.7	69647.5		57375.2	68661.4	56862.1	84006	8716.33	5511.42	14903.8	10352	8.0963	0.0010014	2.9994	0.0027515	WT24-HO, WT24-WT
AC1MS5YF_597_pos	61149.3	60933.7	50619.4	44838.7	42970.7	46445.4	78666.5	77368.5	68893.7	59110.3	59729.5	75405.6	42304.7	48522.2	33356.6	42212.3	51324.8	54983	50056.4	55413.4	53698.3	38992.9	65753.9	50421.9		51159.5	69862.4	45450.6	52389.5	8060.44	8761.32	7764.75	8697.68	8.0904	0.0010052	2.9977	0.0027569	HO24-HO, WT-HO24, WT24-HO24
AC1L270A_30_neg	1.23701e+06	1.18837e+06	1171793	1.10901e+06	893668	916910	1.19769e+06	1.19781e+06	1.14959e+06	1.1876e+06	1267055	1.02827e+06	1.58144e+06	2.02479e+06	1.50369e+06	1.45867e+06	1.35158e+06	1088045	1.64591e+06	1330732	1384279	1.61176e+06	1.60227e+06	1.3041e+06		1.08613e+06	1.17134e+06	1.50137e+06	1.47984e+06	146121	79702.8	308376	156347	8.0833	0.0010099	2.9957	0.0027645	WT-HO, WT24-HO, WT-HO24, WT24-HO24
BRN 2156746_795_pos	126162	114636	121857	113983	112488	96750.7	118403	91481.7	120262	129797	125081	121550	113586	134668	121763	117017	173914	196641	159367	199044	175105	157405	141103	164954		114313	117762	142931	166163	10092.4	13491.2	34332.9	19562.5	8.055	0.0010288	2.9877	0.0028111	WT24-HO, WT24-HO24
AC1LO1OP_729_pos	197931	210607	122060	141821	135368	155287	69560.1	88888.4	17969.2	74650.3	94539	114874	206802	168851	243621	156100	143688	242660	48256.5	38760.3	82935.5	30977.4	113761	144806		160513	76746.8	193620	76582.7	35768.8	32950	43802.4	45584.4	8.0507	0.0010317	2.9865	0.0028137	HO24-HO, WT24-HO, WT-HO24, WT24-WT
AC1L4P93_861_pos	52370.6	79104	78905.8	79794.2	113232	42178.2	95020.2	111312	117289	129586	117060	109429	51675.9	136538	27871.5	106100	53002.6	140014	217329	323430	283630	385865	109124	127145		74264.1	113283	85867.1	241087	24911.2	11387.3	48003.1	110011	8.0376	0.0010406	2.9827	0.0028281	WT24-HO, WT24-WT
Cis-zeatin-7-N-glucoside_830_pos	96237.6	95073.6	99465.1	101658	86340.1	76916.5	127434	139168	115122	104448	106731	106620	98912.6	98355.3	103426	115222	108218	102186	129749	117187	110170	101380	130407	117093		92615.1	116587	104387	117664	9313.18	13953.8	6390.46	11227.9	8.0373	0.0010408	2.9826	0.0028281	HO24-HO, WT24-HO
nifekalant_244_pos	488472	446203	562726	544231	475426	411399	530403	501924	661420	712193	736331	480282	467780	463634	455614	501538	437385	529618	548609	685517	602758	600229	700684	715480		488076	603759	475928	642213	57478.6	112833	33628.3	67443.8	7.9939	0.0010709	2.9703	0.0029044	WT24-HO, WT-HO24, WT24-WT
imolamine_459_pos	73867.3	33675.7	55854.8	29271.4	119700	66483.6	229318	156908	164374	125300	141941	271366	33196.2	82326.8	72319.8	83208.2	87909.2	22470.3	54161.4	60810.4	88835.2	130362	158249	107838		63142.2	181534	63571.8	100043	32844	56540.2	28348.5	40343.3	7.8906	0.0011465	2.9406	0.0031037	HO24-HO, WT-HO24
1-Cyano-2-hydroxy-3-butene_46_pos	3175636	3337757	3405010	3142728	3107323	3058031	3440045	3497477	3858513	3570648	4212971	3427270	3320078	3604328	2463440	3297926	3305139	3479051	3589819	3859000	3878256	3867484	4338303	4178039		3.20441e+06	3.66782e+06	3.24499e+06	3.95182e+06	136753	310406	401693	265604	7.8787	0.0011556	2.9372	0.0031226	WT24-HO, WT24-WT
24632-44-8_179_pos	270114	450728	513008	274456	664503	300237	349600	518837	419769	296979	398796	420541	570494	748310	440768	404092	556446	526791	611840	763980	684897	962171	743783	587014		412174	400754	541150	725614	159374	74948.5	120895	135332	7.845	0.0011817	2.9275	0.0031872	WT24-HO, WT24-HO24
1793-68-6_2751_pos	24557	30315.2	26841	27944.4	32777	34311.4	40821.6	39449.5	34907.4	31335.7	31300.6	35891.1	24858.6	20597.8	38498.6	21881.8	17708.6	27536.7	25339.2	25756.6	18198	23047.2	20905.2	24640.5		29457.7	35617.6	25180.3	22981.1	3700.43	3982.85	7358.51	2939.69	7.841	0.0011848	2.9263	0.0031872	WT-HO24, WT24-HO24
H-imidazole-4-carboxamide 11_532_neg	114517	121701	115615	107360	113904	86807.1	117792	127535	101754	121946	100404	117532	93164.7	82890.4	109198	86567.3	120077	91818.3	94730.9	84809.1	79538.1	78799.1	79494.1	96267.2		109984	114494	97285.9	85606.4	12239	11014.2	14354.9	7975.84	7.8396	0.001186	2.9259	0.0031872	WT24-HO, WT24-HO24
Phenylethyl primeveroside_50_neg	582865	511314	576282	387820	308102	455392	537953	471522	321330	370162	324983	353653	605796	568394	1.02867e+06	689131	990417	577257	497319	412892	470631	331754	595540	379865		470296	396601	743277	448000	108553	88240.5	210953	93915.6	7.8159	0.0012048	2.9191	0.0032317	WT-HO, WT-HO24, WT24-WT
p-Mentha-1,3,5,8-tetraene_713_pos	48250.7	49847.8	81601.9	80458.7	68591.2	64598.4	31132.8	60999.5	27879.6	36416.9	32848	33908	52956.7	43710.9	74271.4	72474.6	69199.1	46287.5	49740.7	53790.9	29319.1	23206.5	37669.5	36500.8		65558.1	37197.5	59816.7	38371.3	14393.8	12004.1	13760	11687	7.8051	0.0012135	2.916	0.0032492	HO24-HO, WT24-HO, WT-HO24, WT24-WT
cis-Rotenolone_343_neg	180245	139854	99223.7	106481	152433	155913	19796	28454.3	7721.84	31855.4	17235.6	35302.4	126432	76224.1	163827	106155	64961.3	67953.6	15647.6	10983.7	13676.5	501532	17015.9	23288.1		139025	23394.3	100925	97024	31009.7	10348.9	39051.8	198211	7.7803	0.0012337	2.9088	0.0032973	HO24-HO, WT24-HO, WT-HO24
NSC627697_683_neg	89735.1	57943.9	35074.4	39582.8	59277.6	60791.6	24722.8	21822	24464.1	7781.06	23267.7	7770.9	57827.5	25705.3	67867.3	42869.1	20996.8	20670.1	27498	28700.5	36998	41235.8	26422.7	21200.4		57067.5	18304.8	39322.7	30342.6	19370.6	8219.99	20194	7384.97	7.7531	0.0012563	2.9009	0.0033466	HO24-HO, WT-HO24
AC1L3EYR_1952_neg	24169.3	34836	43149.9	53729.3	38479.2	64532.8	43096.5	61982	51208.2	65081.4	73180.5	54579.5	21698	24158.2	37099.7	36642.4	28195.7	25421.2	23781.8	44284.3	37295.4	40393.9	47718.2	36511.9		43149.4	58188	28869.2	38330.9	14285.3	10734.8	6544.09	8293.11	7.7516	0.0012576	2.9005	0.0033466	WT-HO24, WT24-HO24
_705_pos	73596.7	69916.9	61490.1	77593.4	77085.7	70023.6	69770.5	68659.7	70892	75341.4	63671.1	76659.9	95798.6	105076	75619.1	90579.8	82391.1	118476	121208	124623	122797	130076	61505.3	92162.3		71617.7	70832.4	94656.8	108729	5958.64	4720.73	15535.3	26707.7	7.7499	0.001259	2.9	0.0033466	WT24-HO, WT24-HO24
Cordeauxione_947_neg	600000	663792	563260	382471	604499	433204	426925	382994	513303	216811	320537	189032	298208	233329	423721	227786	227355	136935	179926	149264	165057	137513	351516	367367		541204	341601	257889	225107	109396	124715	96122.3	105156	7.7277	0.0012778	2.8935	0.0033907	WT-HO, WT24-HO
D-4'-Phosphopantothenate_418_pos	144923	147775	135062	175345	139155	135479	148666	155818	159208	213893	265849	145797	106563	128503	80401.1	126592	122623	105075	146769	170496	174342	143768	120575	139334		146290	181539	111626	149214	15113.4	48318.2	18293.6	20188	7.6848	0.0013151	2.881	0.0034833	WT-HO, WT-HO24, WT24-WT
Vinylacetylglycine_1363_pos	31300.6	36979.8	36551	53917	38000	21966.6	57252.7	64790.2	52326.4	57618.9	41395.6	66453.8	31122.8	24350.3	35506.3	37595.8	25206.3	27195.1	59401.7	49961.8	43271.3	46253.2	26899.4	34235.4		36452.5	56639.6	30162.8	43337.1	10431.4	9111.2	5511.52	11519.6	7.6773	0.0013218	2.8788	0.0034946	HO24-HO, WT-HO24
4-Hydroxyphenylacetylglutamic acid_16_pos	8186524	8759510	8703959	8381369	8066123	8438157	9228771	9118157	9850558	8917228	10209089	9352435	8417623	9759242	7001529	8524206	9213043	9405813	9134704	10188069	10178239	9954865	10674082	10333334		8422607	9.44604e+06	8.72024e+06	1.00772e+07	274744	487647	987559	519160	7.6746	0.0013242	2.8781	0.0034947	WT24-HO, WT24-WT
Malonic acid_905_neg	18642	21417	19053.2	25273.2	15536.8	24628.5	20957.6	18984.1	16544.5	29379.6	27019.6	30186.1	24186.1	15796.1	36861.7	13423.4	51092.4	17029.2	29449.8	45385.3	44125.9	48670.4	169540	95594.3		20758.5	23845.2	26398.1	72127.6	3753.57	5765.09	14783.2	52746	7.6548	0.0013419	2.8723	0.003535	WT24-HO, WT24-HO24, WT24-WT
1-2-alpha-p-Chlorophenylbenzylthioethyl-_2531_pos	55632.6	58944.4	51790.1	59598.4	48880.2	44954.3	76366.3	84482	80072.1	61530.5	77745	62173	60340.7	66193.1	32670.3	58436.3	47891.1	51656.5	71522.6	77427	62091.3	70856.4	69075.1	63677.6		53300	73728.2	52864.6	69108.3	5804.05	9605.12	11820.2	5600.33	7.6296	0.0013648	2.8649	0.003589	HO24-HO, WT24-HO, WT-HO24, WT24-WT
Cinalukast_191_pos	581190	707647	472639	627316	646224	635908	1.06453e+06	890736	811912	630611	731601	683896	936253	758831	889721	792466	1.16036e+06	953544	864628	959613	788316	762375	1.23875e+06	1.35878e+06		611821	802215	915196	995410	79368	158224	142955	247721	7.608	0.0013849	2.8586	0.0036353	WT-HO, WT24-HO
SA 2572_963_neg	32102.4	31565.1	27485.7	31380.8	25286.7	29307.3	28599.6	27256.5	28278.2	25442.8	23827	24655.8	34821.6	19139.3	21595	28664.8	27112.9	26827.6	21730.8	22491.2	21481.5	20717	11758.9	12096.5		29521.4	26343.3	26360.2	18379.3	2698.84	1982.86	5523.39	5030.56	7.5746	0.0014164	2.8488	0.0037114	WT24-HO, WT24-HO24, WT24-WT
1-10-3-Dimethylaminopropyl-10H-phenothia_707_pos	10315.9	12013.1	25263.7	9599.26	11984.9	21843.8	13435.4	28908.6	20662.6	11814.2	15802.8	18104.9	18504.7	25095.7	19582.9	24129	20678.1	17935.9	33850.2	24028.8	31053.4	27893.7	29441.5	29673.7		15170.1	18121.4	20987.7	29323.5	6650.24	6163.37	2976.3	3277.14	7.5672	0.0014236	2.8466	0.0037236	WT24-HO, WT24-HO24
4-oxo-4-5-propyl-1,3,4-thiadiazol-2-yla_2803_pos	23088.8	25083.6	25272.3	22969.7	20906.8	23907.6	34137	31739.9	26317	24888.2	31440.7	24386.8	23049.6	24909.3	23029.3	25168.3	22004.5	23913	23867.3	28207.8	28402.7	27481.1	28311.2	29611.4		23538.1	28818.3	23679	27646.9	1611.26	4124.11	1217.26	1974.8	7.4108	0.0015832	2.8005	0.0041338	HO24-HO, WT24-HO, WT-HO24, WT24-WT
WGIKNMMSKQJOSI-RUNSENEXSA-N_388_neg	99905.1	85304.4	76902.2	81358.2	78157.9	90949.2	90216.5	96773.9	66856.6	72089.6	64643.3	78932.5	78416.1	93034.4	79716	70260.7	101292	102531	57792.7	45027.9	34348.4	28998	71197.4	80199.6		85429.5	78252.1	87541.7	52927.3	8742.89	12959.2	13319.8	20403.1	7.3847	0.0016118	2.7927	0.0042009	WT24-HO, WT24-HO24, WT24-WT
diethyltinphenyltrimethylsilylmethylpho_1673_pos	36679.7	40579.1	49205.7	46338.1	52465.1	47411.5	47650	47138.2	48798.8	48011.7	50228.1	46390	49906.4	58862.8	40282.7	61083.1	32345.4	47553.4	41266.4	16667.4	22376.6	28943.5	24986.7	44234.5		45446.5	48036.1	48339	29745.8	5806.84	1345.51	10926.4	10874.6	7.3561	0.0016437	2.7842	0.0042766	WT24-HO, WT24-HO24, WT24-WT
Hordatine B glucoside_85_pos	281454	629852	341896	474637	123339	460440	522398	1.12464e+06	798720	345127	713545	867363	673059	521077	513262	380034	699882	876430	1029816	1.39192e+06	1.2e+06	1.51125e+06	732890	698487		385270	728632	610624	1.09406e+06	175911	272329	175036	336165	7.3406	0.0016613	2.7796	0.0043147	HO24-HO, WT24-HO
Prazepam_1022_pos	95962.1	106741	108541	102998	97218.3	88909	115442	120164	139279	122112	143581	115692	98895.1	128714	101513	138467	117506	104984	113573	156095	134924	133607	114369	148327		100062	126045	115013	133483	7408.31	12266.2	16041.6	17294.5	7.3348	0.0016679	2.7778	0.0043165	HO24-HO, WT24-HO
Styrene_649_pos	75186.2	66752.4	72845.4	68234	59324.9	51754.9	71295.8	81695	108120	100323	75444.9	85194.1	74114.4	57495.7	86392	79972.6	100717	70731.8	75949.9	102414	89942.9	109798	116035	121604		65683	87012.1	78237.2	102624	8759.88	14388.3	14686.1	17110.9	7.3348	0.0016679	2.7778	0.0043165	HO24-HO, WT24-HO, WT24-WT
AC1Q6W5H_642_neg	65519.8	48663.9	43611.2	46254.5	37301.2	40567.4	36488.3	36636.1	29731.8	40047	23074.5	31790.4	51038.6	41238.5	70763.1	58176	90769.5	39594.9	33449.4	29503.8	26457.2	20810.5	37217.9	47062.1		46986.3	32961.3	58596.8	32416.8	9932.14	6094.28	19507.9	9135.72	7.3244	0.0016799	2.7747	0.0043399	WT-HO24, WT24-WT
4,5-Dihydroniveusin A_165_pos	89114.4	98282.4	71844	92676.5	99706.6	59365.2	47323.3	45902.4	73489.4	87922.8	105407	44364	90472	175625	32684.4	119801	75379.9	138237	266495	216485	136826	520514	239366	91806.9		85164.9	67401.4	105367	245249	16116	25685.2	50257	149923	7.245	0.0017743	2.751	0.0045748	WT24-HO, WT24-HO24, WT24-WT
Riboflavin reduced_296_neg	250664	382749	300932	268892	302151	182833	384059	420119	415404	303210	355272	466857	178877	215248	148317	190433	143428	319276	263607	287181	312552	456712	189832	199073		281370	390820	199263	284826	66182	56972.6	64599.4	97104.9	7.2428	0.001777	2.7503	0.0045748	WT-HO24
Enalaprilat_1410_pos	48874.6	48949.7	37550.8	46461.1	41455.7	41548.1	17813.1	24488.1	38138.6	28162.3	36247.8	27874.1	42509.7	32776.4	40574.2	49213.1	38183.7	35174.1	27907.2	36906.7	36818.1	36068.1	39893.5	37277.2		44140	28787.3	39738.5	35811.8	4653.58	7526.58	5828.71	4088.18	7.2201	0.0018051	2.7435	0.0046381	HO24-HO, WT-HO24
brilliant blue_797_neg	108079	127857	125961	95753.2	121518	95424.4	100207	89144.9	155147	104302	89858.1	58517.3	59018.1	42798.7	113669	56909.8	68953.2	90889	37791.1	42163.5	36822.3	30370.4	78542.5	95263.4		112432	99529.4	72039.6	53492.2	14764.3	31622.5	25889.4	26682.3	7.2179	0.0018079	2.7428	0.0046381	WT24-HO, WT24-HO24
NSC694325_354_pos	347082	173712	211311	173418	208428	135825	38986.6	50752.8	135705	41273.6	28664.1	20474.3	151142	216128	418258	150267	207801	54743.7	124307	17902.9	25658.3	161654	82356.8	117399		208296	52642.8	199723	88213	73396.5	42020.2	121587	57339.5	7.2099	0.0018179	2.7404	0.0046556	HO24-HO, WT24-HO, WT-HO24
NSC294907_567_pos	115998	111332	141195	123084	142203	62916.7	103678	25219.1	63165.1	57699.7	95722.7	49465.1	107610	174128	216696	323570	115088	114894	67987.1	55186.8	56654	152678	54929.6	43447.8		116121	65825	175331	71813.8	29021.1	29381.4	84327.3	40372.2	7.107	0.0019527	2.7094	0.0049922	WT-HO24, WT24-WT
Methylmalonylcarnitine_126_pos	863373	945189	983688	873132	841370	802108	1.01634e+06	1.04746e+06	1.24218e+06	871821	1.29869e+06	1.05126e+06	1.00523e+06	1.21954e+06	688058	1.04801e+06	897714	933983	1.11641e+06	1.2584e+06	1.20431e+06	1.13326e+06	1293121	1.31162e+06		884810	1.08796e+06	965424	1.21952e+06	67446.4	156858	176345	82114	7.0821	0.0019869	2.7018	0.0050707	WT24-HO, WT24-WT
5-Aminopentanamide_2140_pos	72690.8	69596.9	76933.8	63587.2	67264.4	70627.8	77718.7	79125.4	82300.9	76986.8	87861.5	76885.9	73664.7	72584.2	54219.9	73675.3	73278.7	70100.2	81828.9	90283.1	73774.8	83252.9	84780.3	78488.4		70116.8	80146.5	69587.2	82068.1	4569.47	4282.87	7646.77	5619.56	7.0756	0.0019959	2.6999	0.0050849	HO24-HO, WT24-HO, WT-HO24, WT24-WT
L-tryptophan 1_GC	1.14117e+06	1.32384e+06	1.26176e+06	1.4377e+06	801078	1.76871e+06	836214	683163	981972	289964	1.06587e+06	242041	375648	529916	362613	320984	1.01783e+06	707401	207003	240428	435263	430432	487543	680857		1.28904e+06	683204	552398	413588	320658	348818	269060	173388	7.0049	0.0020973	2.6783	0.0053338	WT-HO, WT24-HO
alpha ketoglutaric acid_GC	191610	225828	257740	272425	258447	263850	233908	281037	121219	273999	307313	278567	281420	257565	293558	116954	179800	158627	124453	216414	115472	108895	102593	57077.3		244983	249341	214654	120817	30557.1	67053.7	72696.6	52378.4	6.9973	0.0021086	2.676	0.0053534	WT24-HO, WT24-HO24, WT24-WT
oroacetyl-gamma-glutamylglycine_514_neg	57093.9	48260.1	76857.9	47994.2	129437	264770	44511.7	34262.1	22741.9	31765.8	25733.1	46275.4	123691	114757	117280	69689.3	80871.6	86594.3	132957	47647.7	69477.6	41826.9	44472.3	63382.2		104069	34215	98813.7	66627.3	84468.2	9602.6	22510	34305.7	6.9797	0.0021348	2.6706	0.0054107	HO24-HO, WT-HO24
3-Butyn-1-al_5369_pos	16448.5	19081.7	12908.8	19170.6	16448.6	18074.9	23106.3	20597.2	21497.3	22917.7	28712.7	23636.1	16723.7	13257.7	12731.1	18094.7	18824.6	21560.6	17515.2	23579.8	21606	19556	18541.9	21282.1		17022.2	23411.2	16865.4	20346.8	2347.05	2831.08	3391.86	2227.72	6.9688	0.0021513	2.6673	0.005443	HO24-HO, WT-HO24
L-asparagine 1_GC	2439269	1.40188e+06	3.96621e+06	1.757e+06	2.55808e+06	1.66438e+06	1.25267e+06	961970	379556	1.28674e+06	351461	1.18349e+06	3.16523e+06	3.82238e+06	3.57607e+06	5.85263e+06	1.48803e+06	3.37331e+06	857732	315513	899857	412470	5.42943e+06	689990		2.2978e+06	902646	3.54627e+06	1.43417e+06	934634	431245	1.40056e+06	1.97124e+06	6.9425	0.0021914	2.6593	0.0055349	WT-HO24, WT24-WT
Haloperidide oxalate_662_neg	71386.6	79615.5	77715.3	71843.2	63602.2	57655.8	89815.3	81072.2	102582	85425.8	106211	91042.9	86563.2	90166.2	51831.7	73907.9	75241.3	80021	89422.9	99366.7	93789.6	101863	85821.6	84986.8		70303.1	92691.5	76288.6	92541.7	8367.35	9791.67	13542.4	7028.2	6.9157	0.0022332	2.6511	0.0056309	HO24-HO, WT24-HO
Isochinomin_630_neg	41560.7	60950	35237.4	60245.9	47587.2	59705	71170	71709.4	78652.8	68916.7	74171.3	68623.9	61108.2	64444.8	52585.1	49573.8	56689.3	97872.5	89772.4	81987.6	94667.1	76443.4	62109.8	71052.8		50881	72207.4	63712.3	79338.9	11039.8	3752.18	17591.3	12039.2	6.9028	0.0022537	2.6471	0.0056728	HO24-HO, WT24-HO
Perflisopent_645_neg	23856.7	32337.8	26154.2	21785.5	37166.6	46274.3	27418	32478.4	51261.1	51787.1	50953.7	18813.1	59180.4	30415.2	147633	61148.3	62738.2	106958	39129.1	56088.4	88217.4	78755.8	117075	91693.1		31262.5	38785.2	78012.3	78493.1	9296.48	14426.7	42006.6	27600.3	6.8935	0.0022685	2.6443	0.0057004	WT-HO, WT24-HO, WT24-HO24
Methyl tyramine_71_pos_ok	537694	879841	1.04638e+06	947805	1.01521e+06	1077195	1314668	1.1903e+06	1163475	699845	1.40508e+06	877521	2.03642e+06	1.0485e+06	1.4116e+06	936550	825407	786073	1.74087e+06	1.97052e+06	1.95984e+06	1.49803e+06	1634436	1.73501e+06		917355	1.10848e+06	1.17409e+06	1.75645e+06	199124	268525	478406	184154	6.8828	0.0022859	2.6409	0.0057308	WT24-HO, WT24-HO24, WT24-WT
Elenolide_285_pos	167713	98172.5	136352	136989	161271	54428.9	96024.1	29543	71475.2	52606.3	48244.4	54209.8	82908.2	147536	310626	173826	339901	179180	110268	82510.8	75267.2	52308.4	165731	210428		125821	58683.8	205663	116086	42681.5	22685	99196.1	60431.7	6.8812	0.0022884	2.6405	0.0057308	HO24-HO, WT-HO24
galactonic acid 2_GC	2.07566e+06	1.88434e+06	1.30127e+06	1.60932e+06	1.59466e+06	1.18386e+06	1.24016e+06	1.52725e+06	1.76019e+06	1.30383e+06	1.47544e+06	1.38297e+06	2.49107e+06	2.31277e+06	2.18749e+06	1.82625e+06	2.36422e+06	1.88894e+06	1.52807e+06	1.80276e+06	2.01018e+06	1.62973e+06	1.29249e+06	2.02385e+06		1.60818e+06	1.44831e+06	2.17846e+06	1.71451e+06	337408	185852	267665	286687	6.8588	0.002325	2.6336	0.0058124	WT-HO, WT-HO24
Apigenin 6-C-glucoside 8-C-arabinoside_102_pos	1.30883e+06	1.27995e+06	1.24921e+06	1.3267e+06	1.18681e+06	1.22194e+06	1625738	1.67752e+06	1.49775e+06	1.61289e+06	1.49461e+06	1.57458e+06	1.17987e+06	1.25499e+06	1.21997e+06	1.2024e+06	1.35816e+06	1.69801e+06	1.76243e+06	1.83596e+06	1.74792e+06	1.47346e+06	1185611	1.52106e+06		1.26224e+06	1.58051e+06	1.3189e+06	1.58774e+06	53148.5	73168.9	195978	243723	6.849	0.0023412	2.6306	0.0058431	HO24-HO, WT24-HO, WT-HO24, WT24-WT
AC1L1KE3_538_neg	132029	126657	220378	152599	214400	198476	105507	101079	130613	122080	120351	104434	237860	251545	199486	199615	192662	244342	122727	132951	159244	167053	402934	191178		174090	114011	220918	196014	42055.1	11934.9	26401.9	104286	6.8239	0.0023835	2.6228	0.0059332	WT-HO24, WT24-HO24
allantoin 3_GC	323014	425169	463920	457410	332498	545963	147250	207061	329862	159897	315737	196769	225089	296236	313359	224548	430040	229883	177878	136052	192010	238888	343684	283943		424662	226096	286526	228743	85034.6	78261.4	80292.8	76012.7	6.8227	0.0023854	2.6224	0.0059332	HO24-HO, WT24-HO
Acetylcarnosine_547_neg	70832.6	83612.3	82269.8	63067.5	37866.9	95711.4	169588	145132	111692	182937	121572	148663	148324	78380.6	112141	96619.8	57275.7	78029.6	206007	268409	262930	249762	65249.9	103199		72226.7	146597	95128.5	192593	20240.8	27203.8	32022.2	87579.8	6.8126	0.0024027	2.6193	0.0059661	HO24-HO, WT24-HO, WT24-WT
NSC285139_2267_pos	32284.3	26091.8	30511.5	29987.2	23312.5	24033.8	41113.2	39385.7	32990.7	37209.5	28957.7	39656.7	17224.1	16737.9	36113	17532.6	28147.7	23490.6	22330.2	17078.3	21118.2	23078.3	30162.7	27243.7		27703.5	36552.3	23207.6	23501.9	3726.38	4674.65	7757.56	4623.1	6.7991	0.0024258	2.6151	0.0060135	WT-HO24, WT24-HO24
methenamine mandelate_125_neg	460644	190967	460973	251776	650957	359358	875431	160699	498061	226118	270463	406304	104084	176215	232076	238748	341169	84695.3	43436.5	171966	70485	82890.4	137524	231533		395779	406179	196165	122972	165882	260669	95322	70830.6	6.7958	0.0024315	2.6141	0.0060174	WT24-HO, WT24-HO24
ro-2-hydroxy-2-methyl-N-phenyl-_472_neg	204446	167574	223192	166885	202130	226990	235344	243734	259660	242279	229306	243215	160782	189580	244810	219234	239964	201955	233454	243063	251678	260551	318292	248895		198536	242256	209387	259322	26175.3	10212.6	31927.3	30264.5	6.7855	0.0024495	2.6109	0.0060516	HO24-HO, WT24-HO, WT24-WT
Fumarycarnitine_14_pos	6329950	7035181	7298434	6397726	6248967	6359146	7783868	7275755	8042220	6938871	9045479	7276973	6910515	8337465	5265982	7027967	7247613	7254568	7357996	8071756	8503306	8740376	9462600	8826330		6.61157e+06	7.72719e+06	7.00735e+06	8.49373e+06	440787	757401	992997	718082	6.7819	0.0024558	2.6098	0.0060571	WT24-HO, WT24-WT
3-4-hydroxy-3,5-dimethoxyphenyl-1-2,4,6-_474_pos	42097.9	59549.8	14231.6	37115.2	70766.6	33698.4	82898.9	74410.3	130890	90514	52288.9	78930.3	53609.8	50478.8	56788.1	67500.9	56628.5	80570.5	71084.7	132947	111491	101485	60484.7	80314.2		42909.9	84988.8	60929.4	92967.7	19972.1	25921.9	11201.8	27232.7	6.7746	0.0024686	2.6076	0.0060784	HO24-HO, WT24-HO
Meperidine_3071_pos	12969.5	18149.6	15880.9	13917.9	16981.8	21801.1	18344.5	20432	21106.3	19827.3	19914.2	19429.3	10214.6	14219.3	16971	15149.5	12747	19380.7	20162.7	19151.8	22205.6	21691.4	20741.7	18389.5		16616.8	19842.3	14780.3	20390.5	3177.67	934.318	3206.06	1462.91	6.7684	0.0024794	2.6056	0.0060949	WT-HO24, WT24-WT
citraconic acid_GC	15793.5	18007.9	17059.8	21222.6	12220.2	18141.7	19648.1	27913.1	25854.1	19576.6	18889	23327.3	14985.7	14781.3	13847.4	11668.4	16525.3	12460.3	26051.1	39639.6	21289.5	30219.6	14210.8	17950.9		17074.3	22534.7	14044.7	24893.6	2980.68	3766.9	1776.38	9191.97	6.7355	0.0025384	2.5954	0.0062294	WT-HO24, WT24-WT
AC1L192G_303_neg	218797	153029	254678	141228	184354	194105	261124	213918	346860	251220	318740	260414	157011	245635	197516	302841	255185	179969	218572	279147	316857	331370	428158	352885		191032	275379	223026	321165	41953.1	48534.3	54366.3	70522.5	6.6993	0.0026051	2.5842	0.0063824	HO24-HO, WT24-HO, WT24-WT
cycloprothrin_2431_neg	293833	317349	337520	298573	311822	356486	341720	343159	361815	329862	359422	346274	310263	306172	306171	348951	402928	322834	343476	368565	402800	366418	438266	433719		319264	347042	332887	392207	23885.6	11921.8	37958.2	38873.1	6.6694	0.0026617	2.5748	0.0065103	WT24-HO, WT24-WT
O-Demethylfonsecin_515_pos	277063	244002	218377	326725	182755	268073	308934	535998	320101	384358	352904	616484	437775	209712	156282	216384	150051	195189	322602	387083	411654	368506	665915	258670		252832	419797	227565	402405	49910.8	126609	106555	139954	6.6655	0.0026692	2.5736	0.0065177	WT-HO24, WT24-WT
Peonidin 3-rhamnoside_1362_pos	105102	112052	119049	99655.5	103906	109610	123217	129992	139711	167040	200879	113668	98121.7	130254	84992.7	106732	109491	113839	121438	137627	132926	123640	120256	134126		108229	145751	107238	128336	6863.87	32601.5	15209.3	7427.49	6.6534	0.0026924	2.5699	0.0065635	HO24-HO, WT-HO24
2-Keto-6-acetamidocaproate_599_pos	282184	257106	279787	274797	267696	212138	372361	361190	310663	320800	329630	320578	308672	264379	410375	345322	327056	290543	349073	299651	319613	301293	355172	304486		262285	335870	324391	321548	26190.4	24931.8	50660.9	24790.1	6.6397	0.0027192	2.5656	0.0066178	HO24-HO, WT-HO, WT24-HO
Ethenodeoxyadenosine_392_neg	120755	125076	130492	118097	124566	128031	131749	124782	148024	127006	137665	131319	120275	131185	113537	139605	144512	131331	141320	132291	148317	145100	179791	168794		124503	133424	130074	152602	4554.66	8417.31	11589.7	17977.4	6.6268	0.0027444	2.5615	0.0066683	WT24-HO, WT24-WT
DIETHYL SELENIDE_1606_pos	15465.2	25071.9	22096.8	32196.1	25567.5	29059.2	24968.7	26805.6	28979.7	28410.4	27646.1	37337.9	19727.6	21403.7	23163.4	22082.4	15620.4	28337.5	32879.5	29714.1	33440.8	32081.1	35157.1	32860.4		24909.5	29024.7	21722.5	32688.8	5794.48	4307.33	4178.07	1785.59	6.604	0.00279	2.5544	0.006766	WT24-HO, WT-HO24, WT24-WT
CI 750_1799_pos	76788.8	58925	50187.3	63472.1	63139.1	61578.2	45359.4	52870.7	45117	53092.3	47360.2	33314.7	94663.2	53087.2	113174	61737.2	60596.9	71647.1	58235.6	35919.4	41806.6	47685.6	52502.3	21568.9		62348.4	46185.7	75817.6	42953.1	8609.51	7228.54	23300.9	13078.3	6.5985	0.0028011	2.5527	0.006766	WT24-HO, WT-HO24, WT24-WT
4,4'-Bis4-amino-1-naphthylazo-2,2'-stilbenedisulfonic acid_918_neg	48548.4	54984	47913.5	54569.1	50135.1	54380.4	68555.7	74635.1	76689	75103	69975.3	72109.6	43821.2	48547	41131.6	37494.2	51592.2	78696.5	82577.9	77538.8	76614	77420.6	42555.4	57698.7		51755.1	72844.6	50213.8	69067.6	3252.73	3170.26	14839.7	15576.6	6.5979	0.0028022	2.5525	0.006766	HO24-HO, WT-HO24, WT24-WT
Benzyl alcohol, alpha-2-4-m-methoxyphenylpiperazinylethyl-3,4,5-trimethoxy-, dihydrochloride_1632_neg	25326.7	21877.9	23567.3	20913.6	17203	20645.5	30225.4	28258.4	26046.9	32060.9	24834.6	27814.2	20022.8	26789.6	20156.1	20097.4	16189	24883.9	29569.7	27679.8	23687.7	23151	23830.1	24014		21589	28206.7	21356.5	25322.1	2776.7	2650.38	3833.26	2642.84	6.5975	0.0028031	2.5524	0.006766	HO24-HO, WT-HO24
Benzimidazole, 1-2-diethylaminoethyl-2-p-ethoxyphenylthio-, hydrochloride_1001_neg	25776.1	30861.6	31343.2	26198.6	26009.5	22653.1	29151.9	32957.4	35067.8	31541.6	39208.4	33929.2	22231.5	28866.9	12890.4	23076.4	13210.3	20926.4	20332	21212.5	23800.6	38794.5	20802.2	20605.1		27140.4	33642.7	20200.3	24257.8	3336.88	3410.01	6169.78	7231.79	6.5903	0.0028177	2.5501	0.0067901	WT-HO24
D-4'-Phosphopantothenate_39_pos_ok	3749100	4275682	4217785	4677862	3858358	3490838	5293623	5080825	4946238	4965709	5879603	5983352	3699548	4294312	2314826	3995466	3338169	4479908	4856790	5389828	5137192	5118181	3608304	3813595		4.04494e+06	5358225	3.68704e+06	4.65398e+06	427334	462070	787069	752498	6.549	0.0029031	2.5371	0.0069783	HO24-HO, WT-HO24
AC1L966V_266_neg	42753.5	54315.8	47892.1	51296.9	59735	55626	45242	54725.8	49868.8	47285.1	46358.4	50592.8	42964.3	32278.7	39967.5	34327.6	45242	40906.1	34709.8	50010.2	46891.6	44611.2	50193.6	41587.4		51936.5	49012.2	39281	44667.3	6019.69	3467.48	5015.58	5876.64	6.548	0.0029052	2.5368	0.0069783	WT-HO, WT-HO24
L-Phenylalanine_108_neg	1.061e+06	743166	1.11526e+06	800032	960501	1.07653e+06	1.27367e+06	1.30726e+06	1.37564e+06	1.25136e+06	1.21969e+06	1.27768e+06	770990	928059	1.26153e+06	1.23515e+06	1.24285e+06	908781	1.07152e+06	1.31502e+06	1.27164e+06	1.36578e+06	1.62611e+06	1.26774e+06		959414	1.28422e+06	1.05789e+06	1.31964e+06	155236	53454.5	213776	180354	6.5454	0.0029107	2.536	0.0069801	HO24-HO, WT24-HO
Diltiazem_2995_pos	26722.2	27186.9	28756.8	27143.3	25916.7	25742.9	30166.6	31740.1	32416.2	27245.9	26835.8	31364.3	23939.4	29401.6	20899.9	24553	26816.5	28028.6	27813.7	31871	31363.9	30220.4	32379.2	29241.1		26911.5	29961.5	25606.5	30481.6	1088.65	2380.91	3091.1	1734.02	6.5422	0.0029174	2.535	0.0069847	WT-HO24, WT24-WT
AC1LBR1J_207_pos	67172.1	73837	84141.8	78504.2	76426.6	70706.8	89590.7	80880.8	93634.8	85098.8	98732.9	84014	70741.5	87483.2	60831.2	69674.4	80393	74566.6	83417.3	97530.6	80753.3	93527.1	78435	99159		75131.4	88658.7	73948.3	88803.7	5980.7	6661.25	9227.32	9022.59	6.539	0.0029242	2.534	0.0069895	HO24-HO, WT24-HO, WT-HO24, WT24-WT
Myristoylglycine_4015_pos	20321	25874.4	18175.4	18897.7	17800.9	18386.5	22300.8	25524.3	24892.9	20775.3	28783.2	26801.3	18178.5	19805.7	17210.6	17465.4	19082.6	21819.7	20510.9	17124.4	18937.3	21552.4	23087.9	18729.8		19909.3	24846.3	18927.1	19990.4	3051.08	2926.97	1720.85	2154.85	6.5302	0.0029429	2.5312	0.0070228	HO24-HO, WT-HO24, WT24-HO24
1-benzyl-2-4e-1,3-diphenyl-4-phenylimino-5-thioxoimidazolidin-2-ylideneaminopyridinium bromide_845_neg	30940.4	29784.4	34692.3	28213.2	31780	45497.3	32133.2	27655.7	35798.3	34607	38936	36348.5	35537.3	39109.6	33231.8	38599.3	47498.3	43322.2	42704.8	37955.1	48049.3	42260.5	49040.3	61715.4		33484.6	34246.4	39549.8	46954.2	6270.91	3920.51	5186.97	8300.8	6.5185	0.002968	2.5275	0.0070713	WT24-HO, WT24-HO24
6S,9R-Dihydroxy-4,7E-megastigmadien-3-on_986_pos	110145	111973	73927.4	148272	140988	192004	98610.8	42394.3	19339.2	84366.2	83736	47690.4	133671	133061	88418.8	81895.5	53460	47438.2	101042	29265.1	16194.7	23925.9	48437.4	35145		129552	62689.5	89657.5	42335.1	40401.2	30722.3	37351.3	30752.3	6.5146	0.0029766	2.5263	0.0070802	WT24-HO, WT24-WT
romoacetamidomethylcamptothecin_261_neg	168472	211850	194318	212565	172115	183584	246241	238738	213200	235239	248377	285081	173299	180225	123335	197116	164009	212875	259569	265524	245951	236902	164445	194420		190484	244479	175143	227802	19122.3	23509.7	30802.1	39931.8	6.5006	0.003007	2.5219	0.0071409	HO24-HO, WT-HO24, WT24-WT
McN 6186_481_neg	85180.7	74506.5	104351	74561.1	89174.4	87777.6	109788	95464.4	123622	102058	137614	92575.1	65427.8	83448.8	53930.1	105078	70626.1	79171.9	53326	71298.7	66817.3	75236.5	96323.8	77838.4		85925.2	110187	76280.4	73473.5	11077.7	17469.4	17540.3	14136.8	6.487	0.0030369	2.5176	0.0072004	WT-HO24, WT24-HO24
Aloesol 7-glucoside_609_pos	153461	186462	185988	242625	188628	182403	259971	323216	271354	319707	325175	250056	173119	246453	98899.1	199978	148495	336917	347133	353683	313305	324019	258198	217504		189928	291580	200644	302307	28957.3	34793.7	83064.2	53625.4	6.47	0.0030745	2.5122	0.0072779	HO24-HO, WT24-HO, WT-HO24, WT24-WT
ulfanylquinazoline-2,4-diamine_42_neg	334739	326644	298522	273494	310551	238255	373426	334460	397918	390712	374095	375092	349268	336429	370725	329817	247234	344364	389721	366450	391899	340554	335693	376253		297034	374284	329640	366762	36034.4	21981	42724.4	24088.7	6.4576	0.0031025	2.5083	0.0073323	HO24-HO, WT24-HO
CARBAMIC ACID, PROPYL-, DIESTER with MET_3015_pos	16089.8	20102.6	21233.5	25913.9	25321.7	14296.4	29572.3	31973.6	32737.5	29007.1	30554.6	29069.6	22526	26614.8	25034	24311.1	15180.8	30541.9	31156.8	33349.5	23459.1	25256.6	31244	28105.2		20493	30485.8	24034.7	28761.9	4715.71	1569.4	5113.57	3841.36	6.4554	0.0031075	2.5076	0.0073324	HO24-HO, WT24-HO
NSC 125026_311_neg	49169.8	45428.7	34238	61905.2	31995.3	30715.5	89783.2	129048	70019.9	84458.5	65758.2	103187	39597.2	37664.5	47160.1	46742.4	45827.3	60285.3	96129.4	92130.1	90512.1	87165	26246.8	43742.8		42242.1	90375.8	46212.8	72654.4	12220.6	23304.2	7952.39	29830.8	6.4466	0.0031276	2.5048	0.0073679	HO24-HO, WT-HO24
L-Glutamic acid_116_neg	794675	850997	1.07753e+06	973412	1.08999e+06	1.12738e+06	782176	734966	669887	753627	808299	631078	1141677	1.08727e+06	1.0405e+06	967609	955538	1.08153e+06	770849	597251	703909	735523	1.33775e+06	754843		985663	730006	1.04569e+06	816687	137236	67579.6	72770.1	262636	6.419	0.0031911	2.4961	0.0075054	HO24-HO, WT-HO24, WT24-WT
diethylacetylaminodecylpropanedioate_943_pos	76408.5	65021.9	60496.8	67535.8	105676	75949.1	41764.2	18301	39436.6	50854.3	15690.4	17694.9	97118.3	58349.7	107077	85867.8	47257.8	31139.1	61251.9	44735.5	38437.1	50436.3	48801.2	15142.8		75181.4	30623.6	71134.9	43134.1	16182.2	15185.9	30057.5	15632.2	6.4066	0.0032203	2.4921	0.007562	HO24-HO, WT-HO24
AC1MP1D7_918_pos	77282	89556.9	87855	69923.1	68150.5	71163.9	105484	85139.6	152722	103159	114571	76914.4	89479.5	111099	64883.1	87631.3	95344.2	123723	139391	156398	111983	177245	118424	92575.3		77321.9	106332	95360.1	132670	9353.3	26627.8	20373.3	31092.3	6.402	0.0032312	2.4906	0.0075755	WT24-HO
AC1LAXSC_105_neg	265314	237251	147241	63508.9	52147.3	201301	203614	361524	275038	293996	237738	286803	252570	239285	397371	359152	257093	282078	359664	426490	379511	479690	255024	241635		161127	276452	297925	357002	89288.9	53774	64888	93918.8	6.3978	0.0032412	2.4893	0.0075868	HO24-HO, WT-HO, WT24-HO
AC1L2042_1992_pos	41587	50741.7	44243.3	55761.1	39896.3	46305.6	52315.1	52074.7	62180.3	57018.9	63240.2	49994.9	31009.6	45870.6	50188.3	52956	42014.2	50265	51448.9	58716	55548.2	62018	76704.5	62927.4		46422.5	56137.4	45383.9	61227.2	5943.08	5596.24	8030.65	8686.02	6.3895	0.0032609	2.4867	0.0076208	WT24-HO, WT24-WT
SCHEMBL9450672_305_pos	351423	394740	154381	335336	343868	147421	337571	154437	294232	345269	316194	326175	632192	297144	597902	498886	403417	778158	280126	217060	260947	190644	251813	242707		287861	295646	534616	240549	108068	71437.2	171885	32112.8	6.3797	0.0032843	2.4836	0.0076633	WT-HO, WT-HO24, WT24-WT
Trimethoprim_229_neg	174998	125974	308687	263743	361411	346168	378320	85679.8	142228	126677	88582.5	224287	72354.9	92850.1	184850	94539.3	217760	31067.9	113482	14615.1	96427.1	27689.6	28580.9	109562		263497	174296	115570	65059.4	95087.6	111911	71005.9	46002.1	6.371	0.0033053	2.4808	0.0077001	WT24-HO, WT24-HO24
2-3,4-dihydroxybenzoyl-3-3,4-dihydroxyph_82_pos	1.1467e+06	1.3927e+06	1.31145e+06	1.50046e+06	1.25309e+06	1.13351e+06	1.57024e+06	1544736	1.49787e+06	1.60073e+06	1.72878e+06	1.77836e+06	1.16141e+06	1.33207e+06	804693	1.26144e+06	1.17185e+06	1.42555e+06	1.50304e+06	1.56389e+06	1.47323e+06	1.57017e+06	1.1781e+06	1.26528e+06		1.28965e+06	1.62012e+06	1.19284e+06	1.42562e+06	142607	109853	214630	164468	6.3485	0.0033605	2.4736	0.0078163	HO24-HO, WT-HO24
Histidinyl-Histidine_756_neg	32836.7	30746.2	25973.1	22453.6	46545	36425.5	22732.4	12865.9	23684.7	16947	22866.4	18241.7	53417.2	45809.8	35757.9	28367.2	26102.4	33045.8	36435.8	28978	32715.4	35610.9	21315.2	18219.6		32496.7	19556.3	37083.4	28879.1	8478.1	4275.19	10559.9	7589.28	6.3255	0.0034177	2.4663	0.0079368	HO24-HO, WT-HO24
68845-15-8_2836_pos	15688.9	18541.8	16500.8	25393.4	20472.1	31622.2	22937.4	27688.6	28042	27242.6	28287.9	30361.5	18728.3	15617.3	10964.1	13023.6	13403	24807.2	19041.9	23314.2	27121.9	27622.8	19314.3	17109.6		21369.9	27426.7	16090.6	22254.1	6100.56	2449.05	5021.38	4451.23	6.3211	0.0034287	2.4649	0.0079499	WT-HO24
_3325_pos	20297.1	22306.7	20721.3	16825.1	18031.5	22292	23298.3	23652.9	24289.4	23253.7	24166.9	25049	22046.7	21969.5	16280.6	21821.3	22766.5	24100	25141	24613	24043	23887.5	23212.3	25151.7		20079	23951.7	21497.4	24341.4	2240.55	688.168	2691.79	766.757	6.3163	0.0034408	2.4633	0.0079654	HO24-HO, WT24-HO
allantoin 1_GC	2.14666e+06	1.76025e+06	3.43545e+06	2.87361e+06	3.6694e+06	3.82693e+06	1.21411e+06	1.58557e+06	1.37164e+06	1.09147e+06	1.67268e+06	1.62005e+06	2239590	4.22859e+06	2.48538e+06	1.5806e+06	4.34181e+06	3.6067e+06	2.26213e+06	1.24108e+06	2.42097e+06	2.41597e+06	3.92592e+06	2.0655e+06		2.95205e+06	1.42592e+06	3.08044e+06	2.3886e+06	847215	238217	1.1399e+06	872049	6.2753	0.0035467	2.4502	0.0081975	HO24-HO, WT-HO24
Glutamylthreonine_657_pos	70576	69970.1	91989.2	91900.4	135215	100154	35070.8	60834.7	47973.3	61986.3	57427.7	73269.9	103915	113460	82746.8	104160	64287.1	56135.7	89388.7	35669.6	35724.4	58219.1	61300.1	40254.6		93300.8	56093.8	87450.8	53426.1	23950.6	13129.4	23520.6	20882.6	6.2667	0.0035691	2.4474	0.0082363	HO24-HO, WT24-HO, WT24-WT
Swertiajaponin_269_pos	82756.2	90500.5	60505.8	82536.4	66877.4	71058.2	148929	188304	147885	131135	140349	125844	88795	106322	111225	115749	109315	178577	253168	327440	271446	259243	52687.6	132427		75705.7	147074	118330	216069	11365.1	22154.3	30934.3	102372	6.2396	0.0036414	2.4387	0.0083901	HO24-HO, WT24-HO
3-Aza-9-azoniabicyclo3.3.1nonane,3,3'-hexamethylenebis9,9-dimethyl-, diiodide_1096_neg	25302.2	18020.6	20139.1	17230.7	18871	18978.9	32558.5	28498.3	29460.4	31028.5	23611.6	26269.3	15986.2	24127.8	19006.8	18332.6	23593.5	26671.5	26588.3	22354.6	20338.4	16239.8	21911.4	25563.5		19757.1	28571.1	21286.4	22166	2887.29	3244.36	4108.75	3732.56	6.2258	0.0036789	2.4343	0.0084543	HO24-HO, WT-HO24, WT24-HO24
103470-94-6_1864_pos	28455.9	30578.5	31143.4	27474.2	27368.6	27990.3	32452.7	32124.8	35275	31023.1	40141.1	32141.2	30250.8	35984	21650.4	32111.2	32970.3	29317	30659.9	40700	38789.1	35984.5	40781.4	39022.6		28835.2	33859.6	30380.6	37656.3	1626.51	3389.66	4867.54	3845.14	6.2251	0.0036808	2.4341	0.0084543	WT24-HO, WT24-WT
inocyclopropanecarboxylic acid_441_neg	36119.3	51171.1	48438.4	51928.4	74559.4	44920.8	55331.2	117466	53520	56521	57327.8	92076.9	129789	72894.1	83571.8	131553	92833.1	108552	71907.6	63514.5	96017.3	63627.8	153917	71216.3		51189.6	72040.5	103199	86700.1	12811.5	26625.2	24292.7	35024.2	6.2127	0.0037149	2.4301	0.0085193	WT-HO, WT24-HO
lactose 1_GC	526539	209399	355929	334691	479681	56905.4	125395	160438	160487	222345	195852	160986	305003	275727	210209	156030	164844	100406	121487	141063	86789.1	36475.3	33689.2	66453.1		327191	170917	202037	80992.8	173669	33633.4	77366.5	44074.2	6.1918	0.0037729	2.4233	0.0086389	WT24-HO, WT24-WT
L-Tryptophan_12_neg	3.02451e+06	2.90099e+06	4.00161e+06	3.09905e+06	3.87904e+06	3.61166e+06	3.67616e+06	3.24571e+06	4.09095e+06	4.14291e+06	4.34081e+06	3.34538e+06	2.5737e+06	3.45297e+06	2.35794e+06	3.09949e+06	3.28102e+06	3.3621e+06	2.36563e+06	3.02959e+06	2.43872e+06	3.00176e+06	3.18196e+06	2.7253e+06		3.41948e+06	3.80699e+06	3.0212e+06	2.79049e+06	472127	452476	450876	335721	6.1733	0.0038251	2.4174	0.0087449	WT-HO24, WT24-HO24
N-Acetyl-L-aspartic acid_2257_neg	50232.9	36541.4	41207	32456.3	31942.1	26326	49706.3	43037.3	40538.1	36617.4	36082.3	34092.8	30765.4	20345.8	13863.5	24254.3	27319.6	31826.5	33080.7	30694.7	24368.1	27141.8	35700.3	35317.8		36450.9	40012.4	24729.2	31050.6	8382.96	5751.71	6797.36	4560.96	6.1694	0.0038362	2.4161	0.0087565	WT-HO, WT-HO24
86476-06-4_1976_neg	22554.3	31504.4	27263.7	29088	25874.4	31091.7	23048.4	23747.2	20394.6	21543.5	17751	21630	31557.8	22346.6	32441.2	29182.5	39585.5	34293	26861.1	21848.5	21263.7	22686.8	33408.3	30846.7		27896.1	21352.4	31567.8	26152.5	3396.3	2126.61	5713.02	5091.58	6.1547	0.0038783	2.4114	0.008839	HO24-HO, WT-HO24
Eugenitol_296_pos	153942	100110	125942	132049	148217	120417	98250	106036	67443.4	54849.7	47513.3	51938.8	79206.8	141453	278936	168373	308289	172340	99595.8	78584.6	73293.2	52600.1	152701	204807		130113	71005.2	191433	110264	19549.4	25133.6	86372.7	57530.2	6.1108	0.0040074	2.3971	0.009119	HO24-HO, WT-HO24
Tetrakis2-chloropropylethylenediamine dihydrochloride_1162_neg	29338.2	44049.7	50424.6	45664.5	47802.1	39669	31444.8	22132.5	36625	17057.4	16477.1	36559.7	39618	31417.9	78253.6	47158.9	57108	62333.9	42624.3	30199.4	39396.1	42260.9	66531.9	62397.5		42824.7	26716.1	52648.4	47235	7535.82	9344.31	16852.2	14141.6	6.1017	0.0040347	2.3942	0.0091669	HO24-HO, WT-HO24, WT24-HO24
Traumatic acid_562_neg	56392	48124	35867.8	38482.9	66885.2	46659.8	11315.4	20249.9	18983.7	21819.7	15644.4	34690.9	62640.5	32661.8	67950.2	44305.6	24626.4	33696.2	35002.4	24403.3	57247.9	44149.1	23501.1	12479.3		48735.3	20450.7	44313.5	32797.2	11518.8	7917.14	17496.5	16132.3	6.093	0.0040612	2.3913	0.0092129	HO24-HO, WT-HO24
6-5-2-carboxy-2-oxoethyl-2-hydroxyphenoxy-3,4,5-trihydroxyoxane-2-carboxylic acid_1150_neg	26505.1	26625.4	21705.6	22399	35248.3	29206.8	25438.2	12811.2	24444.8	15729.3	17729.9	16862.3	38575.7	29583.3	27847.8	24514.3	25210.2	31099.2	16083.2	25370	23144.2	28190.2	18997.3	17504		26948.4	18835.9	29471.8	21548.2	4949.23	5022.31	5116.97	4774.89	6.0823	0.0040939	2.3879	0.0092691	HO24-HO, WT-HO24
_618_pos	76781.7	122049	69213.1	67347.3	55209.6	53001.2	77048.9	189012	102180	103584	106169	147168	93198.4	90573.1	89618.3	62330.4	89899.8	114249	159828	131282	186480	144410	98277.9	94170.8		73933.7	120860	89978.1	135741	25209.6	40297.5	16518.5	35724.6	6.0806	0.004099	2.3873	0.0092691	HO24-HO, WT24-HO
1-O-Feruloylglucose_53_neg	137984	177955	132437	105482	382755	101160	256373	192308	343059	250256	176890	299392	174979	284718	134262	130362	110694	303481	305294	360551	410416	425846	285540	302178		172962	253046	189749	348304	106407	62861.9	83698.8	59895.5	6.0781	0.0041067	2.3865	0.0092691	WT24-HO, WT24-WT
7-Butoxy-3-3-diethylaminopropyl-43H-quin_4873_pos	169299	201122	163005	143395	222443	177782	137700	121978	107138	127755	133132	169622	183319	174008	183389	153886	150605	156972	94105.8	77131.4	100777	80462.5	170195	178126		179508	132888	167030	116800	28264	20885.5	15002.2	45338.2	6.0766	0.0041112	2.386	0.0092691	WT24-HO, WT24-WT
7-Methylinosine_164_pos	803603	757950	684878	801498	562550	930865	893250	796714	1.01504e+06	890442	1.29498e+06	931846	464758	677777	482589	622400	660079	898264	660632	746144	879734	811471	680784	766080		756891	970378	634311	757474	124414	173978	157565	81639.9	6.0466	0.0042049	2.3762	0.009466	WT-HO24
7756-87-8_1393_pos	68807.9	50412.6	51746.7	58218.3	65270.6	27532.8	121211	140162	111309	119036	135868	82627.9	74636.8	136484	55796.8	57324.2	23693.3	54873.4	369352	128812	117501	197655	71583.8	65021.8		53664.8	118369	67134.8	158321	14709.7	20576.4	37756.8	113883	6.0347	0.0042425	2.3724	0.009536	HO24-HO, WT24-HO, WT24-WT
hydroxypiperaquine_51_neg	677869	692783	792019	630298	683787	698356	761420	639562	933495	679258	916942	801468	767089	896832	592744	888434	886423	782348	802042	851975	978619	930079	1.19189e+06	1.2058e+06		695852	788691	802311	993401	52971.9	120448	117459	170505	5.9885	0.0043927	2.3573	0.0098584	WT24-HO
3-Butyn-1-al_2446_pos	43836.5	46371.7	29452.1	33413.2	36213.5	23405.9	33021	20940.9	16949.7	41139.9	25818.1	29019.7	50881.2	39457	23450.5	33552.2	42520.3	44852.4	39435.2	56249.9	42983.2	50602.6	56063.9	55504.7		35448.8	27814.9	39119	50139.9	8664.68	8664.87	9585.38	7310.67	5.9792	0.0044235	2.3542	0.0099046	WT24-HO24
AC1LAN82_396_neg	160627	98385.6	106752	123157	152188	124557	15608.9	34613.4	10918.1	47595.2	20428.3	34174.3	170101	97031.1	236313	153135	102468	46895.2	18268.8	11898.7	13359.2	501532	51549.7	64284.1		127611	27223	134324	110149	24545.8	13891.5	66460.4	192967	5.9782	0.0044268	2.3539	0.0099046	HO24-HO, WT-HO24
_519_pos	157553	167082	173384	153743	148864	148488	174431	167458	187652	167389	206175	170199	168069	205436	122743	179060	186491	168562	182544	203182	208075	206346	209125	207006		158186	178884	171727	202713	10111.8	15359.7	27679.7	10084.6	5.9582	0.0044943	2.3473	0.010041	WT24-HO, WT24-WT
trans-3,3',4',5,5',7-Hexahydroxyflavanon_928_pos	104113	151845	102522	176413	110770	56008.5	185981	232568	152944	214759	162474	220259	78331.3	83555.7	84473	120931	107481	113100	227467	155275	156205	159772	74848.8	108059		116945	194831	97978.5	146938	42139.2	32703.4	18012	51987.4	5.9497	0.0045233	2.3445	0.01009	HO24-HO, WT-HO24
IA 4 methanesulfonate_877_pos	60155.6	62144.5	72375.6	78525.5	86201.2	74883.8	15462.4	68636.5	17582.1	18016.4	71665.9	21267.5	77384.1	116097	47927.8	82594.2	45163.6	80822.4	62683.1	64179.4	29570.3	36046	66273	58912.3		72381.1	35438.5	74998.1	52944	9892.05	26969.5	26112.5	15913.8	5.9313	0.0045865	2.3385	0.010215	HO24-HO, WT-HO24
Piperolactam D_81_neg	734316	768030	777146	723632	690760	680035	808287	785935	910081	834130	981324	829501	796788	979583	572321	865712	788149	779338	908873	918031	864865	978031	910157	984929		728986	858210	796982	927481	39391.4	73440.7	133363	45852.2	5.913	0.0046506	2.3325	0.010337	WT24-HO
'-6-E-p-coumaroylglucoside_15_neg	2405582	2810618	2487123	2831200	2835499	2739103	2914072	3120476	3261468	3094891	2910904	2999373	2637175	2432690	2394035	2217447	2607685	3131529	3095125	2865761	2885363	3226875	2923404	2608880		2.68485e+06	3.0502e+06	2.57009e+06	2.93423e+06	189716	135711	314757	211931	5.9117	0.0046551	2.3321	0.010337	WT-HO24, WT24-WT
FLD_3019_pos	24167.2	18586.1	14313.6	12828.1	12674.6	23043.2	23314.3	30917	22873.2	24406.1	29821	24085.2	32493.1	24073.3	20756.9	18234.2	38174.7	23721.8	35752.1	28221.9	27821.6	30075.3	50833.5	21262.9		17602.1	25902.8	26242.4	32327.9	5129.55	3518.99	7572.74	10186.8	5.9018	0.0046903	2.3288	0.010399	WT24-HO
2-Furoylglycine_1274_pos	39235.5	62182.4	41248.1	58271.1	71425.5	41521	92672.9	179404	66683.7	63036.1	76243	109239	156888	62357.6	91139.9	126878	90848.9	112020	90916.8	77815.6	116862	77912.3	174747	73825		52313.9	97879.7	106689	102013	13476.7	43491.9	32905.7	38973.8	5.885	0.0047504	2.3233	0.010517	HO24-HO, WT-HO, WT24-HO
19-Norandrosterone_718_pos	300045	64617.5	75438.4	59409.1	59857.3	127395	66198.8	51770.8	36788.9	110356	60506	70212.7	61080.8	19838.9	168339	60979	68194.6	29447.6	36294.9	18530	12072.5	42236.2	22838	26547.2		114460	65972.2	67980	26419.8	94475.6	24783.8	52860	11212.6	5.8762	0.0047824	2.3204	0.010572	WT24-HO, WT24-HO24
Hydroxypropionylcarnitine_795_neg	54405.9	41269.6	62635.3	68249.7	48375.9	34001.1	53779.6	42478	40840.1	49307	41240.4	63313.7	27087.4	21116.3	40588.8	34692.3	47661.4	28582.5	27937.8	31582.5	20049.9	19190.3	42035	43198.8		51489.6	48493.1	33288.1	30665.7	12912.2	8895.09	9701.65	10382.7	5.8672	0.0048149	2.3174	0.010627	WT24-HO, WT24-HO24
Melilotocarpan B_4273_pos	35826.6	48394.3	31709.6	41608.9	43235.8	44886.2	52358.4	54397.7	38047.2	41768.9	54597.6	48411.6	43420.6	31829.2	47942.6	48215.9	50544.6	44447.3	69877.9	60255.7	56983.2	62621.1	52845.9	46681		40943.6	48263.6	44400	58210.8	6135.24	6943.93	6691.11	8037.13	5.8394	0.0049179	2.3082	0.010839	WT24-HO, WT24-WT
serotonin 1_GC	22277.9	13879.9	55968.3	151189	30751.8	26861.9	17916.7	12378.7	4756.53	26204.2	1292.23	12721.3	91899.6	7079.32	3178.15	67934.1	3530.49	10880.5	2784.63	2313.69	557.006	2052.26	4177.88	9519.41		50154.8	12545	30750.4	3567.48	51485.4	8975.21	38931.1	3141.39	5.8286	0.0049588	2.3046	0.010912	WT24-HO
Indole_701_neg	52951.5	50172.4	70035.6	50969.1	61722.4	61088.3	65564	56466.6	71930.5	73216.2	73640.4	61276.8	46487.8	62023.1	39597	57720	56712.2	60039	42589.9	53905.3	42261.4	50323.6	55057.9	49884		57823.2	67015.8	53763.2	49003.7	7800.71	7110.77	8781.54	5473.4	5.8094	0.0050318	2.2983	0.011056	WT-HO24, WT24-HO24
3,4,5-trihydroxy-6-2-oxo-6-3-oxobutyl-_440_pos	125566	88687.4	101057	116838	108507	53301.6	81229.5	22788.6	68048	49357.2	46807.8	50887.5	60306.3	96978.4	201449	116604	217676	155837	92525.5	74437.3	106389	50300.5	120324	153828		98992.9	53186.4	141475	99634	25742.1	19959.7	61313	36138.3	5.7817	0.0051394	2.2891	0.011276	WT-HO24
Oxalosuccinic acid_433_neg	127610	80983.2	104763	62411.2	72989.6	85367.6	146295	135790	170169	52307.8	35197.7	71075.3	146122	106094	472237	115188	345552	150884	99772.3	247839	311257	156067	475212	621952		89020.7	101806	222679	318683	23579.5	55926.3	150691	197946	5.7793	0.0051487	2.2883	0.01128	WT24-HO, WT24-HO24
T-1778_227_neg	186529	159965	163435	159136	131421	165958	216241	212862	225269	195315	156761	189428	151732	138449	130968	122507	129068	193648	182972	177162	190400	176612	137962	142712		161074	199313	144395	167970	17672.8	24771.7	26112.8	22026.4	5.7761	0.0051616	2.2872	0.011291	WT-HO24
9-Acridinamine, N-2-9-amino-4-acridinylmethylthioethyl-, dihydrochloride_2089_neg	59945.8	30119	51577.7	49104.2	24393.8	35568.2	72465.2	57940.3	90596	27940.4	57679.6	23224.4	93595.7	79658.4	108471	50717.8	140212	69709.6	45856.8	113830	112383	67299.3	189185	275894		41784.8	54974.3	90394	134075	13831	25806.4	31420.1	85172.3	5.7731	0.0051733	2.2862	0.0113	WT24-HO, WT24-HO24
AC1NRCEA_290_pos	49394.1	49096.8	51368	47813.5	49876.4	45925.8	55596.1	50998.5	60765.6	57118.5	72187.8	52256.3	46393.1	56131.6	31897.5	49480.4	48879.5	47579.2	53974.9	62105.6	61673.7	55579.5	54548.5	63354.9		48912.4	58153.8	46726.9	58539.5	1862.95	7711.9	8017.65	4272.08	5.7392	0.0053095	2.2749	0.01158	WT-HO24, WT24-WT
Saccharopine_49_pos	3357043	3649810	3836675	3434170	3443941	3408735	3975241	3782503	4247411	3413876	4471787	3726246	3275587	4173771	2855174	3460942	3819194	3910093	3822501	4451543	4514364	3913168	4772337	4562965		3521729	3.93618e+06	3.58246e+06	4.33948e+06	183958	380987	479774	381959	5.7296	0.0053489	2.2717	0.011649	WT24-HO, WT24-WT
Sucrose 1',4'-4,4'-dihydroxy-3,3'-dimethoxy-b-truxinate_1405_neg	13124.5	24090.9	28555	19603.2	20048.3	26783.2	31498.6	39982.9	28152.8	19543.5	34287.9	36250.6	12673.5	22993.3	18351.6	19780.4	19954	21489.2	19251.7	20741.5	20199.3	20232.1	16128.1	24165.8		22034.2	31619.4	19207	20119.7	5630.99	7160.68	3573.51	2586.98	5.7239	0.0053723	2.2698	0.011682	HO24-HO, WT-HO24, WT24-HO24
17039-23-5_812_neg	51152.7	45733.5	64119.8	48577.4	69598.8	68699.1	40019.6	41402.2	46136.6	12166.1	44914.5	16743.8	59899.8	69347.2	36348.7	48117.7	39322.4	64042.5	40501.3	19707.6	24450.1	26375	17214.1	45595.3		57980.2	33563.8	52846.4	28973.9	10701.3	15038.6	13600.1	11493.7	5.7061	0.0054464	2.2639	0.011826	HO24-HO, WT24-HO, WT24-WT
R-Amphetamine_631_pos	73078	66638.9	79551.2	64442.1	80575.1	60108.9	71219.3	66651	79419.9	79890.7	58270.3	77324.2	54295	43646	71463.3	32419.4	63582.3	56064.1	57226.9	60025.2	49458	56185.2	33390.9	49088.8		70732.4	72129.2	53578.4	50895.8	8358.65	8523.98	13949.9	9624.56	5.7028	0.0054599	2.2628	0.011838	WT24-HO, WT-HO24, WT24-HO24
Biliverdin_483_pos	202369	122637	139686	185908	164558	128796	64549.8	95338.9	15646.2	88924.3	52590.5	103031	171284	140920	138081	141941	98394.3	121519	100703	113108	24955.8	17618.1	80671.2	74347.2		157326	70013.5	135356	68567.2	32331.2	32797.5	24208.2	39228.3	5.6958	0.0054895	2.2605	0.011883	HO24-HO, WT24-HO
24938-17-8_590_pos	56434.3	51097.5	53031	76383.6	84409.8	37258	13265.8	11529.1	65867.6	15972.6	60685.1	15632.7	37873.5	34891.9	58049	38791.5	30658.9	38496.8	53470.9	58735.4	49892.8	48345.4	62005.6	71821.6		59769.1	30492.2	39793.6	57378.6	17445.2	25499	9456.24	8772.18	5.6941	0.0054968	2.2599	0.011883	HO24-HO, WT24-HO24
Vinylacetylglycine_340_neg	73061.2	100167	91678.6	108754	148403	85917.4	106363	236413	103440	106439	104762	179836	264556	137247	181724	266175	180759	214409	141404	117915	185164	125995	296009	121137		101330	139542	207478	164604	26085.2	56066.4	51109.1	68975.4	5.69	0.005514	2.2585	0.011903	WT-HO
Butyl S-3-hydroxybutyrate glucoside_63_pos	1769523	1.12126e+06	3.1802e+06	2.22369e+06	2.47231e+06	2.93079e+06	2.8406e+06	1.56395e+06	1701779	1.42607e+06	1.53043e+06	1.81762e+06	704051	1.18641e+06	1.20788e+06	989552	1.46604e+06	367945	262907	1.34625e+06	1.22017e+06	326752	1.08854e+06	1.45585e+06		2.28296e+06	1.81341e+06	986978	950078	758585	521525	395303	522612	5.6797	0.0055579	2.2551	0.01198	WT-HO, WT24-HO
Trimethoprim_33_pos	2.33413e+06	1.6086e+06	3.97284e+06	3.90595e+06	4.08015e+06	4.4873e+06	4.64369e+06	1.05495e+06	1.91454e+06	1.7338e+06	1.59263e+06	2.84481e+06	935448	1.35622e+06	2.41711e+06	1.43403e+06	2.81503e+06	462575	1.41689e+06	1.06568e+06	1090673	366068	561544	1.81155e+06		3.39816e+06	2.2974e+06	1.57007e+06	1.05207e+06	1.14666e+06	1.28914e+06	890048	533440	5.6738	0.0055834	2.2531	0.012017	WT24-HO
Isovitexin 7-6'''-sinapoylglucoside 4'-g_279_pos	498561	329432	472209	382300	310850	228639	577171	489470	392110	518151	356480	539010	226236	210107	249634	280469	430584	228859	237742	276144	216845	150103	407431	393701		370332	478732	270981	280328	102228	86535.3	81854.6	101812	5.6716	0.0055929	2.2524	0.01202	WT-HO24, WT24-HO24
Arginine Vasopressin_1025_pos	96867.1	102237	93854.5	102021	80643.3	105878	102722	93978.7	116258	101914	129638	92918.3	53335.3	72585.3	57256.1	74945	79495.2	114527	72887.6	93229.2	95147.8	69729.5	73737.9	84636.4		96916.7	106238	75357.3	81561.4	9042.83	14189.7	21780	11014.7	5.6551	0.0056647	2.2468	0.012156	WT-HO, WT-HO24
nyl-valeric acid-O-glucuronide_310_neg	121279	144886	120929	155284	121565	101684	181889	155474	117710	141358	132067	136268	103142	115139	122485	112413	107662	119262	106521	91946.3	99052.7	105588	141148	100545		127605	144128	113350	107467	19275.8	22214.5	7197.87	17311.5	5.6522	0.0056771	2.2459	0.012165	WT-HO24, WT24-HO24
Nicotine glucuronide_673_pos	221334	139677	259517	350889	175222	87552.4	243610	85089.1	191981	467439	77335.2	167302	57031.4	58929.3	96390.5	90009.4	122848	82670.8	185178	64719.8	59812.1	55954.2	58341.6	72072.5		205699	205459	84646.6	82679.6	93239	143270	24714	50537.9	5.63	0.0057757	2.2384	0.012358	WT-HO, WT24-HO, WT24-HO24
R-2-Hydroxy-7,8-dimethoxy-2H-1,4-benzoxa_1332_pos	15749.1	16157.1	21581.1	20444.6	24182.7	14866.9	27292.9	27839.2	28590.5	21022.6	21519.1	25632.3	9773.03	16199.9	14848.1	23263.5	23746.8	13328.7	20062.2	25006.3	26008.1	20437.6	37877.8	29050.2		18830.2	25316.1	16860	26407	3772.8	3284.71	5578.74	6581.43	5.6265	0.0057912	2.2372	0.012374	WT-HO24, WT24-WT
Dimethylglycine_1303_neg	33698	35561.2	46141.5	41202.9	43324.2	45952.6	27146.6	34059.9	27030.5	36124.9	32011.7	29316	49604.1	46984.3	46382.1	42572.3	39582.3	46550.7	24270.6	28757.6	32211.5	31197.2	59233.1	34803.7		40980.1	30948.3	45279.3	35079	5278.31	3743.69	3584.03	12357.8	5.6233	0.0058055	2.2362	0.012386	WT-HO24, WT24-WT
3b,15b,17a-Trihydroxy-pregnenone_881_pos	98295.1	62985.7	85356.9	86037.7	86643.9	70353.1	49677	23924.1	73296.9	23021.7	67225.4	19070.5	93928.7	63439.5	116804	89948.9	74476.6	34554.4	44115.3	54086.6	33961.9	65157.3	38281.2	36081.3		81612	42702.6	78858.6	45280.6	12735.5	24018.6	28318.7	12130.3	5.6176	0.0058313	2.2342	0.012423	HO24-HO, WT-HO24
AC1L1EIH_866_pos	122563	119823	130728	113605	112760	107169	143232	126005	161598	138119	168195	134157	126336	153231	82694.5	140604	138295	134353	144426	162824	156870	149725	158043	161179		117775	145218	129252	155511	8365.72	16383.5	24444.9	7074.06	5.6091	0.0058696	2.2314	0.012487	WT24-HO
Palonidipine_1761_pos	24114.3	27134.7	24577	29747.3	26166.9	26565.2	30333.6	37832.8	30880.3	27678.1	28890.1	32746.1	21925.4	27708.9	21920.1	20386.4	24415.5	26611	38443.2	33409.1	31046.9	27191	24363.9	24825.2		26384.2	31393.5	23827.9	29879.9	2018.51	3598.68	2907.11	5483.7	5.5911	0.0059523	2.2253	0.012644	WT-HO24, WT24-WT
Hordenine_58_pos_ok	2.36778e+06	1.44267e+06	1.78313e+06	935598	882823	672502	2.35751e+06	3.29632e+06	2.41948e+06	1.82604e+06	1.95903e+06	2.15355e+06	5.52277e+06	1.67211e+06	3.72848e+06	1.44677e+06	1.96434e+06	1.99959e+06	3.8186e+06	4.06732e+06	3.94947e+06	2.28522e+06	1.81263e+06	3.18389e+06		1.34742e+06	2.33532e+06	2.72234e+06	3.18619e+06	645138	522511	1.59259e+06	944177	5.5888	0.0059629	2.2245	0.012649	WT-HO, WT24-HO
_1952_pos	26549.2	35386.9	30258.5	26693.8	39163.8	33654.9	19587.6	26144.9	30444	24010.3	16835.9	26271.2	28134.5	36745.4	33241.6	29725.2	33536.6	40215.1	28768.5	30807.3	32096.4	29317.3	23606	23748.3		31951.2	23882.3	33599.7	28057.3	5028.23	4939.53	4442.34	3587.53	5.5559	0.0061173	2.2134	0.012957	HO24-HO, WT-HO24
Citric acid_1749_pos	25492.6	20953.3	30034.7	37851.6	29554.8	36730.1	33889.2	36885.6	22353.6	31564.1	39651.9	44465.5	29463.7	32175.9	13441.5	22769.3	22005.2	31956.6	44363	40387	42221.9	37003.8	44213.5	41233		30102.9	34801.7	25302	41570.4	6468.94	7583.22	7304.93	2741.44	5.5515	0.006138	2.212	0.012983	WT24-WT
1-4-tert-butyl-1-phenylcyclohexyl-N-meth_217_pos	434514	452216	488202	425749	417411	402772	496346	464922	553692	460669	609024	488088	454978	558564	319221	459627	500275	467721	484452	560550	578624	549337	618536	611900		436810	512124	460064	567233	30136.5	57999.6	79045.2	48937.6	5.543	0.0061786	2.2091	0.01305	WT24-HO, WT24-WT
3-Oxoicosanoyl-CoA_536_pos	135150	152925	148848	139405	129256	124315	149854	137626	165058	141961	180555	160523	139205	172824	118367	157890	159516	147840	145319	176441	178914	177206	188860	186704		138316	155930	149274	175574	11078.5	15986.8	18933.6	15686.3	5.5244	0.0062688	2.2028	0.013221	WT24-HO
MAYSINE_978_pos	151189	165839	162918	153837	152609	156289	175340	164868	186244	232655	265386	168854	144352	181463	115907	158025	159648	173561	182991	194088	195393	185312	185654	185345		157113	198891	155493	188131	5943.55	40831.5	23305.4	5224.78	5.5221	0.0062804	2.202	0.013224	HO24-HO, WT-HO24
4-nitrophenyl-2-O-alpha-L-fucopyranosyl-_1495_pos	52633.2	64036.8	63559.8	52247.5	58282.1	56076.6	64707.7	57737.4	76396	94006.4	105291	63173.6	41568.7	47616.3	43414.2	47597.2	51263.9	74249.1	50366	62329.3	65140.2	64392.3	49092.2	60972.5		57806	76885.3	50951.6	58715.4	5153.67	18990.4	11917.2	7127.12	5.5205	0.006288	2.2015	0.013224	WT-HO24
AC1L219H_2721_pos	50346.2	69097.9	62095.6	72492.8	57657.1	59463.3	75109	80257.4	110477	76964	82606.2	87330.7	96401.1	55646.7	93433	80635.8	147681	115387	76483.6	112082	87121.2	81261.5	133828	146755		61858.8	85457.3	98197.4	106255	8018.4	12991.3	31269.7	29365.2	5.5123	0.0063286	2.1987	0.01329	WT-HO, WT24-HO
beta-sitosterol_GC	165455	163303	133858	156966	130725	160248	98187.7	127884	93426.9	79641	129815	117916	140986	121741	123443	169000	122573	130678	142624	190888	152293	125847	106793	145410		151759	107812	134737	143976	15381.2	20407.3	18296.9	28231.2	5.5058	0.0063603	2.1965	0.013338	HO24-HO, WT24-HO24
AC1L808G_3056_pos	28332.5	30912.2	23436.7	27650.1	28471.3	29196.7	42811.1	40378.9	36949.9	47325.2	36281.8	43437	23327.3	25004.5	27576.7	22839.2	29729	47768.8	34467.4	51786.2	35511.3	25958.8	30615.8	35556.3		27999.9	41197.3	29374.3	35649.3	2497.66	4196.31	9381.71	8730.02	5.5012	0.0063837	2.1949	0.013368	HO24-HO, WT-HO24
N1-5-Phospho-a-D-ribosyl-5,6-dimethylben_1397_pos	54840.4	28896.5	25827.9	41749.5	43919.2	39351.5	25575.4	21760.6	68541.4	46493.3	34014.2	23018.6	69812.2	37151.4	83121.7	37845.1	49611.9	46580.3	74824	42462.4	54814.1	88615.8	76333.4	118173		39097.5	36567.2	54020.4	75870.4	10567.2	18171.5	18532.5	26505.5	5.4552	0.0066172	2.1793	0.013837	WT24-HO, WT24-HO24
rahydro-1H-pyrido3,2-bazepine_221_neg	196011	175050	164063	242925	223373	86803.8	284405	257176	212961	259085	227159	167982	68732.7	181802	86375.7	118137	40232.6	97173.8	265098	167669	134283	123509	49624.1	80082.8		181371	234795	98742.3	136711	54863.3	41354.8	48485.8	75382.7	5.4517	0.0066356	2.1781	0.013838	WT-HO24
Tetrahydrocorticosterone_309_pos	350645	191025	153697	169250	186764	164507	156333	162063	168485	206253	134234	173814	211912	142763	486702	271282	310155	120349	182205	9862.89	9715.24	170655	64867	78585.9		202648	166864	257194	85981.9	73833.5	23668.9	133827	75551	5.4515	0.0066365	2.1781	0.013838	WT24-HO, WT24-HO24, WT24-WT
N-L-Leucyldaunomycin monohydrochloride_475_pos	184117	123185	156564	212414	126407	221052	93190	131848	28674.2	121905	107393	176684	205679	125253	207066	161401	194393	260643	45927.3	141796	45733	29191.2	101582	129393		170623	109949	192406	82270.2	42130.2	48926.7	45873.9	48186.9	5.432	0.0067388	2.1714	0.014031	WT24-HO, WT24-WT
Acetilarsano_509_pos	370231	412417	411540	376114	371135	375504	432271	414702	463514	636775	721853	421633	358228	438177	294859	373817	399704	407941	425020	481697	452355	434877	421865	477212		386157	515125	378788	448838	20137.1	131064	49610.4	26026.5	5.4125	0.0068426	2.1648	0.014227	HO24-HO, WT-HO24
saquayamycin D_487_pos	221106	290614	264948	226710	224061	302444	287691	276175	326331	299403	369096	292449	186237	179299	163258	216917	226381	326384	241392	266932	277648	195493	207136	243349		254981	308524	216413	238658	36123.7	34082.9	58833.2	32267.3	5.3931	0.006948	2.1581	0.014426	WT-HO24
AC1MJVUX_3083_pos	15638.5	15458.7	18081.9	16764.8	12207.7	14731.7	20276.2	19580.4	19377	22237.4	20380.5	18094.3	15107.6	17600.1	17851.5	14290.6	19087.9	17782	21125.6	17665.4	15854.3	21605	19652.2	15367.2		15480.5	19991	16953.3	18544.9	1985.65	1372.73	1842	2659.36	5.3882	0.0069745	2.1565	0.014461	HO24-HO
Pseudocoralyne_1320_pos	55064	64089.5	57249.4	55586.1	55961.6	61217.8	33645.1	27279	36554.5	39507.4	21020.7	42072.1	50779.1	37983.6	50461	57484.8	51723.6	57507.7	11012.4	41625.5	43693.5	51039.4	37901.9	29828.7		58194.7	33346.5	50990	35850.2	3643.48	7914.72	7137.13	14021.2	5.3837	0.0069993	2.1549	0.014488	HO24-HO, WT24-HO
1-5-Acetyl-2-hydroxyphenyl-3-methyl-1-bu_879_pos	46836.1	49182.1	50337.7	49571.8	46080.8	42106.4	40400.3	41554.5	32212.4	32988.3	30086.1	34789.7	53345.1	37942.5	64541.5	56873.9	72751.8	46737.8	45281.6	38794.9	39637.8	29284	63669.7	52825.8		47352.5	35338.5	55365.4	44915.6	3052.53	4635.62	12416.4	12034	5.3823	0.0070074	2.1544	0.014488	WT-HO24
eniclobrate_1366_pos	54689	58282.8	62939.3	57517.7	54482.3	57417.5	62646.8	66296.8	68972.9	90727.5	109616	61759.5	58705.8	67637.8	49298.9	61121.8	61177.8	62723.8	65829.8	69134.9	73102.1	69035	75486.5	68569.9		57554.7	76670	60111	70193	3072.35	19333.4	6074.79	3481.84	5.3681	0.0070863	2.1496	0.01463	HO24-HO, WT-HO24
2-cyclohex-2-en-1-ylethyl-hexyl-2-methyl_209_pos	1.22519e+06	1.25698e+06	1.28791e+06	1198409	1.17748e+06	1.11136e+06	1.43285e+06	1.34961e+06	1.55619e+06	1.27449e+06	1.62936e+06	1.39857e+06	1.21513e+06	1.39144e+06	885197	1135995	1.30455e+06	1.3667e+06	1.30796e+06	1.65993e+06	1.51123e+06	1.40572e+06	1.36261e+06	1.42176e+06		1.20956e+06	1.44018e+06	1.2165e+06	1.44487e+06	62336	131673	188235	125087	5.3578	0.0071442	2.146	0.014729	WT24-HO, WT-HO24, WT24-WT
78952-69-9_510_neg	30522.6	38718.8	32620.7	38322.9	39081.4	36412.3	34755.2	33288.6	29547.7	37312.3	29903	40082.2	27851.5	32316.9	23526.9	22276.2	27995.6	24769.5	21090.7	33733.2	33019	30302	31952.2	37517.6		35946.5	34148.2	26456.1	31269.1	3573.72	4135.63	3675.95	5534.97	5.3518	0.0071781	2.144	0.014778	WT-HO, WT-HO24
73113-89-0_213_pos	515524	549485	562224	503860	491780	491993	572677	549628	638378	547617	677576	570945	540323	644424	391153	558508	599275	574616	572264	675466	674888	641940	675792	684649		519144	592804	551383	654166	30030.6	53013.6	86413.8	42749	5.347	0.0072053	2.1423	0.014814	WT24-HO, WT24-WT
thymolphthalein monophosphate_912_neg	42455	67252.7	68379.2	62413	45863.3	112562	78489	95760.5	62836.2	144795	144461	106768	85887.4	34312.3	85005.4	46762.7	34228.1	35520.6	63863	90282.2	93951.4	91271.9	114435	76636.2		66487.5	105518	53619.4	88406.6	25086	33788.4	25098.5	17093.2	5.3425	0.0072306	2.1408	0.014845	WT-HO24, WT24-WT
AC1MU88W_180_pos	716776	727923	767822	735973	787646	681610	1.09779e+06	921468	859611	739926	707022	755839	950981	931267	1.1463e+06	949154	1.29863e+06	988536	863754	960050	851859	804272	1.52417e+06	1.46381e+06		736292	846942	1.04414e+06	1.07799e+06	37609.8	146948	147468	326741	5.3393	0.0072493	2.1397	0.014862	WT-HO, WT24-HO
Pyridine N-oxide glucuronide_537_neg	155510	153567	166634	162459	175960	184345	162356	154589	180984	188843	180558	151969	133235	147231	141164	136645	169184	181547	125926	151436	123862	141992	151718	143920		166413	169883	151501	139809	11935.5	15544.6	19467.3	12212.4	5.3282	0.0073128	2.1359	0.014972	WT24-HO, WT24-HO24
_2200_pos	36424.6	36861.6	32821.6	31002.6	33636	33327.8	12305.8	15969.7	25062	22957.4	22846.2	25263.6	26759	19686.1	30690.4	29809.3	29201.4	34385.6	30833.8	24839.6	27686.3	24237.5	11408.4	15194		34012.4	20734.1	28422	22366.6	2237.15	5336.41	4946.2	7498.5	5.2959	0.0075024	2.1248	0.015339	HO24-HO, WT24-HO
BRN 0166483_289_neg	222781	251141	231892	190692	284900	305581	323446	378394	234776	329875	312454	212852	272602	250207	334754	344245	543050	257460	368407	479105	483153	391102	328050	367311		247831	298633	333720	402855	42110.5	62578.9	109960	63946.5	5.2909	0.0075319	2.1231	0.015378	WT24-HO
maltitol_GC	625444	660828	1.23016e+06	1.07603e+06	1.51511e+06	757763	465402	369851	451899	724052	442828	614697	722389	853999	533535	443357	703910	444843	569990	579493	646064	522839	216509	446945		977557	511455	617005	496973	356394	131366	168277	152448	5.2882	0.0075482	2.1222	0.01539	HO24-HO, WT24-HO
AC1NQOHN_1114_pos	53725.7	57465.7	60573	53892.5	50128.3	53316.6	59601.8	57854.4	68203	61344.8	71131.1	62831.8	63353.8	70929.7	41508	59333	61347.5	58078.5	60329.3	69219.2	70284.9	70646.7	74335.5	73698.5		54850.3	63494.5	59091.7	69752.4	3644.74	5148.03	9733.08	5034.66	5.27	0.0076581	2.1159	0.015582	WT24-HO
Prochlorperazine_225_pos	221551	206315	204367	180824	155177	140620	138511	137931	134393	156535	116279	143805	119980	129556	117087	170789	154778	179243	114746	137253	123660	94892.7	169459	131178		184809	137909	145239	128532	31754.1	13132.1	26745.3	24913.8	5.2691	0.0076639	2.1156	0.015582	HO24-HO, WT24-HO
cis-2-Methylaconitate_1140_neg	22348.1	11153.9	21999.3	11024.3	13568.1	22626.7	25520.2	26012.6	25022.5	30006	31806	24959.1	26829.6	19683.1	20578.6	19291.2	28501.3	15758.1	18231.4	25538.1	29577.7	26334.9	20325.4	28704.2		17120.1	27221.1	21773.7	24785.3	5776.37	2935.32	4877.94	4563.68	5.2262	0.0079296	2.1008	0.0161	HO24-HO, WT24-HO
Uracil_201_pos	776489	795092	747875	837711	1.18645e+06	1.17833e+06	678200	482838	419526	419914	515629	384414	1.23429e+06	1.48077e+06	669422	763104	320185	545509	934157	288346	323351	331274	497669	429825		920324	483420	835547	467437	205096	106672	437693	241467	5.1903	0.0081602	2.0883	0.016546	HO24-HO, WT24-HO
NSC 80343_1816_neg	287988	384517	417968	425088	391178	421886	426623	493930	454020	528599	551485	454627	325631	375080	169627	301611	199157	451906	423446	453182	385705	454868	312989	292272		388104	484881	303835	387077	51858.5	48354.9	106254	70380.5	5.1845	0.008198	2.0863	0.016599	WT-HO24
AC1Q4NRK_486_pos	107720	109646	118195	103826	96378.4	100833	97643.4	101526	77533.9	80903.5	71255.8	84405.5	99810.6	92676.6	158871	131576	182201	116492	100691	98886.6	89940.3	68829.1	94811.1	128252		106100	85544.8	130271	96901.7	7601.47	11772.7	34777.9	19194	5.1752	0.0082594	2.0831	0.016701	WT-HO24
2-hexadecyliminobutanedioic acid_749_pos	63729.9	71872.9	70263	63035.5	106375	83765.4	30028	46452.3	19964.8	45323.9	45937.7	40217.8	53284.4	105390	79053.4	63380.6	46414.4	33712.7	60102.5	12363.5	21412.8	37627.2	64388.8	36570.2		76506.9	37987.4	63539.2	38744.2	16431.4	10787.3	25613.4	20572.4	5.0906	0.0088393	2.0536	0.017849	HO24-HO, WT24-HO
MG00_283_pos	1.18462e+06	219508	113774	112858	118507	255110	433626	165232	175842	257174	159753	290755	114029	122877	196299	67123.4	178172	83409.2	80659.4	47847.9	65164.9	14872.6	74038	182624		334063	247064	126985	77534.5	421125	106027	51169.3	56615.7	5.0687	0.0089967	2.0459	0.018142	WT24-HO, WT24-HO24
M-7a_1845_neg	198072	193816	259093	233015	286925	234635	282435	276247	267002	281968	292043	210954	239977	250630	266865	357102	304204	287952	293530	282510	275927	309903	449336	404399		234259	268442	284455	335934	35601.3	29338.1	42688.6	72771.3	5.0666	0.0090117	2.0452	0.018147	WT24-HO
13-OxoODE_1344_pos	38809.6	39886.5	34899.6	31016.9	84295.2	81743.6	63331.8	120934	103331	215205	125952	179743	41967.4	69797.4	40836.2	23860.6	17219.8	17040.8	375296	111981	63280.9	91924.1	33014.7	21028.5		51775.3	134749	35120.4	116087	24416.4	54503.8	20278.7	131541	5.0645	0.0090269	2.0445	0.018153	WT-HO24
2,5-Furandicarboxylic acid_1800_pos	18218.5	9151.99	25201.3	31451.8	23858.5	27689.3	26388.4	28315.7	24011.5	22336.6	27711.4	30892.6	23645.2	19898.3	20758	17954.2	18280.5	24827.8	28664	36511.2	37131.8	35466.5	36383.4	28730.6		22595.2	26609.4	20894	33814.6	7907.61	3083.06	2811.64	3999.45	5.0333	0.0092572	2.0335	0.01859	WT24-HO, WT24-WT
Bis2-methylpropanoyloxy-9,10-epoxy-p-men_899_pos	115458	94919.8	69879.8	97976.8	95321.4	128510	68170	56053.4	16288.9	56696	69525.4	76287.4	134595	111770	114583	80949.8	87473.8	148200	155623	45599	36859.6	25495.6	55305.2	51057.7		100344	57170.2	112929	61656.7	20050.4	21502.9	26031.5	47249.9	5.0229	0.0093356	2.0299	0.018722	WT-HO24, WT24-WT
dichlorodichloroniopalladiumdichloropal_2176_pos	39698.8	43129.9	37821.5	39846.3	36645.9	36678.7	45517.2	41310.4	51471.9	45615.1	56860.1	42909.3	42322.7	50141.8	28215.8	42343.4	42929.9	44398.1	43205.6	54336.4	51628.7	47416.9	51911.5	51262.1		38970.2	47280.7	41725.3	49960.2	2472.84	5830.42	7248.13	3988.23	5.0082	0.0094476	2.0247	0.0189	WT24-HO
AC1L5MPZ_1491_neg	42596.4	41574.3	47770.9	36845.9	37831	53451.8	53131.3	48726	55143	46280.6	56332.8	49756	49071.1	47453.8	36150.4	45799.8	57005.1	41856.6	48218.1	55192	54900.1	50780.7	76912.3	61820		43345.1	51561.6	46222.8	57970.5	6294.04	3930.51	7022.57	10368.8	5.0078	0.0094502	2.0246	0.0189	WT24-HO
threose 2_GC	39391.6	27497	40171.7	31086.2	18251.8	24585.5	31864.5	33886.2	31129.8	33112.9	28732.3	24304	23867.5	26964	20426.7	27298.1	24224.3	30726.3	48812.8	44266.9	51742.5	36461.9	28173.8	35914.9		30164	30505	25584.5	40895.5	8559.04	3523.25	3540.57	8922.03	4.9835	0.0096384	2.016	0.019251	WT24-WT
Cis-zeatin-7-N-glucoside_700_neg	36298.2	28656.9	34737.1	41968	31344.6	28365.8	57590.4	58546	41300.4	40243.3	34889	42704	27539.4	26323.6	33580.9	32260.3	37185.7	34499.6	34680.5	32148.1	23626.2	25526.9	45401.8	33085.6		33561.8	45878.8	31898.2	32411.5	5205.86	9810.14	4189.57	7733.05	4.9653	0.0097818	2.0096	0.019511	HO24-HO, WT-HO24, WT24-HO24
Pipercyclobutanamide B_668_pos	87242.1	89506.7	88564.7	92363.8	125118	88311.8	25346.9	43496	83218.1	54980.1	72569	46511.5	252949	163757	134716	142396	101637	66906.1	14146.9	12337.1	42672.7	83897.3	126752	78528.2		95184.5	54353.6	143727	59722.3	14767	20909.9	63382.5	44820.1	4.941	0.0099776	2.001	0.019874	WT-HO24, WT24-WT
61799-13-1_234_pos	904457	976016	1.04576e+06	860978	948831	916918	1.07725e+06	963126	1.22506e+06	1.10147e+06	1.29658e+06	1.01157e+06	959958	1.16334e+06	698944	1.01422e+06	1.06723e+06	1.04727e+06	1.12938e+06	1.24416e+06	1.20415e+06	1.12807e+06	1.12574e+06	1.18354e+06		942160	1.11251e+06	991828	1.16917e+06	64144.9	126823	158412	49422.6	4.922	0.010133	1.9943	0.020133	WT24-HO
5-Formiminotetrahydrofolic acid_1137_neg	39709	36537.1	59447.1	36845.7	48658.2	47991.9	57437.8	65747.1	47503.7	51761.6	60590.1	70659.9	41310.1	24974.4	38031.9	41804.3	52771.5	46915	54700.5	47575.5	59424.7	46854	52757.7	46191.5		44864.8	58950	40967.9	51250.7	8911.23	8613.82	9380	5280.54	4.9218	0.010135	1.9942	0.020133	WT-HO24
Bargustanine_338_neg	67639.9	71448.8	77087.3	67156.4	65702.4	69956.3	72393.7	67114.3	86226.9	73912.8	92158	76945	62704.7	75643.9	52673.1	67857.6	68448.9	77456.1	76129	91065.3	83694.4	78020.2	75332.3	91257.9		69831.9	78125.1	67464	82583.2	4105.79	9335.77	9047.65	7259.26	4.9169	0.010175	1.9925	0.020185	WT24-WT
1-alkyl-2-acylglycerophosphoethanolamine_867_pos	67039.4	80633.9	71351.1	94211.1	67814.6	58091.8	115450	115423	79512.1	122288	87234.1	129343	70776	52773.2	78873.4	76559	83547.3	79935.1	116413	130421	102674	90106.7	56437.7	87688.2		73190.3	108208	73744	97290.1	12612.4	20063.8	11110.8	25710.1	4.9057	0.010268	1.9885	0.020342	HO24-HO, WT-HO24
L-Phenylalanine_4_pos	45095307	36814698	51320309	35279192	41362535	44258058	59959123	61347906	62334864	56662343	57645461	58867427	34496566	44291054	54235657	17847197	17681127	42331691	51506964	64164825	60784866	63875844	27537129	61652738		4.2355e+07	5.94695e+07	3.51472e+07	5.49204e+07	5.8865e+06	2.17017e+06	1.48619e+07	1.41906e+07	4.8835	0.010456	1.9806	0.020687	WT-HO24, WT24-WT
4-Methoxy-N-2-1-pyrrolidinylethylbenzami_1674_pos	64051	65580.5	65503	62368.5	60973.5	48744.3	69871.5	78750.5	62010.9	66710.6	59429.2	70794	52768.3	47557.4	61414.7	46844.5	66316.1	54555.6	51681.2	52472.7	45709.3	45988.7	67479	56267.5		61203.5	67927.8	54909.4	53266.4	6362.3	6896.95	7697.23	8052.59	4.8764	0.010517	1.9781	0.02078	WT-HO24, WT24-HO24
Dibutyl-1,2-dithiolan-4-ylmethylammonium_1708_pos	31742.8	49997	82107.8	46003.4	29877.2	19202.6	17787.3	29551.9	26557.1	17934.3	33555.4	21218.6	34152.1	32715.7	72866.5	40764.5	136468	81150	41651.7	25112	33566.2	28734.9	33266	35113.1		43155.1	24434.1	66352.8	32907.3	22147.2	6490.96	40001.5	5658.08	4.8552	0.010701	1.9706	0.021115	WT-HO24
Glutarylglycine_346_neg	109423	115307	116280	108211	110435	113021	118128	120244	135552	120785	132112	126613	110157	121874	89945	112591	118670	127883	120762	127329	128300	125229	122306	130515		112113	125572	113520	125740	3276.23	7073.3	13195.3	3707.31	4.8491	0.010755	1.9684	0.021184	WT24-HO
93951-28-1_656_neg	31519.9	31700.9	37565.1	30175.5	32300.2	38092.6	35908.5	32530.1	43694.3	32428.1	41421.4	37998.4	34753.4	40612.3	27490.4	37881.7	41343.5	36107.9	36127.3	41040.6	43082.9	41753	56026.2	52731.4		33559	37330.1	36364.9	45126.9	3383.65	4621.24	5030.87	7614.11	4.848	0.010765	1.968	0.021184	WT24-HO
L-alanine 2_GC	1.90473e+06	1.39423e+06	4.14959e+06	680914	1.07733e+06	1.11667e+06	1.44824e+07	8.3953e+06	7.537e+06	2.20545e+07	9.4386e+06	2.03108e+07	2.98416e+06	186544	1.22215e+06	4.2005e+06	4.88103e+06	1668.49	7.27585e+06	6.78086e+06	1.08329e+07	2.88646e+06	9.75737e+06	5.9326e+06		1.72057e+06	1.37031e+07	2.24601e+06	7.24434e+06	1.25697e+06	6.29911e+06	2.08015e+06	2.83269e+06	4.827	0.010952	1.9605	0.021523	WT-HO24
SCHEMBL6340025_446_pos	101823	126458	126628	113906	108939	136816	131740	140458	152408	173026	123332	136512	136140	95372.9	172574	138693	168926	127857	128226	184700	162650	148914	205082	197659		119095	142913	139927	171205	13064.4	17619.1	28472.5	29822.3	4.8122	0.011086	1.9552	0.021757	WT24-HO
n-Decylaminoethanethiosulfuric acid_2265_pos	46649.5	47951.8	50470.6	48375.4	58337.6	38525.3	64239.6	56784.3	66404.4	58722.1	50392	48486.8	53330.3	66439.1	56763.7	65074.8	53115.6	66980.6	49830.2	60799.1	58446.6	74112.1	91477.5	71256.5		48385	57504.9	60284	67653.7	6384.61	7189.95	6600.23	14640.3	4.8031	0.011169	1.952	0.021891	WT24-HO
Guggulsterone_1172_pos	117117	75648.4	46502.9	68401.3	65452.7	44295.3	165469	103142	108844	85483.6	104422	141774	49020.2	80408	94136.1	72188.6	45957.5	96208.1	100029	86857.8	111288	87386.1	81742.8	64300.2		69569.5	118189	72986.4	88600.6	26407.7	29545.3	21666.6	16046	4.7951	0.011243	1.9491	0.021987	HO24-HO, WT-HO24
BRN 2013938_1386_neg	26742	24417.8	20635.7	19425.8	34530.3	26828.4	24195	21868.1	21256.5	13248.1	14251.5	16021.5	27828.4	25411.2	28321.4	23243.4	22329.1	25042	13201.3	22284.5	21300.2	23955	17678.6	16109		25430	18473.4	25362.6	19088.1	5413.93	4541.93	2393.02	4106.4	4.7945	0.011248	1.9489	0.021987	WT-HO24
Morpholinium,4,4'-pentamethylenebis4-methyl-, dibromide_1149_neg	48248.4	32843.3	51922	33656.2	45289.4	48367.6	56566.7	56331.9	66253.2	58763.1	54352.2	53454.6	34391.3	42565.8	60768.4	54347.1	56286.8	40710.7	51271.8	61577.7	61519.8	46435	72749	63659.1		43387.8	57620.3	48178.3	59535.4	8133.4	4618.15	10389	9376.79	4.7899	0.011291	1.9473	0.022042	HO24-HO, WT24-HO
USAF ND-75_816_pos	54878	67684.8	55210.1	63187.5	43291.4	50176.4	62153.6	62183.8	81181.9	64711.8	66193.9	68126.6	51997.1	54425.3	32456.1	43442.8	49117.6	62056.3	55559.9	54916.4	64360.7	62876.9	69450.8	51119.6		55738	67425.3	48915.9	59714.1	8775.96	7125.69	10133.5	6935.95	4.7832	0.011353	1.9449	0.022135	WT-HO24
Lysyl-Tryptophan_423_neg	58444	76287.2	91942.5	93525.4	66392.5	89219.8	97402.3	105097	94144.8	112836	118778	92751	74888.5	81097.3	39595	64685.2	46976.6	99385.9	97823.9	100740	87826.5	97467.1	71503.1	71333		79301.9	103502	67771.4	87782.3	14637.3	10614.9	22197.1	13402.5	4.7605	0.011568	1.9367	0.022524	WT-HO24
1-Isothiocyanato-7-methylthioheptane_3923_pos	20010	23995	21027	21602.2	17909.7	23945.9	23732.4	28775.2	19914.5	25820.7	21742.4	20899.7	20536.4	26868.6	25439	21620.5	21897.5	19525	29851.4	19520	30912.1	32698.6	44725	28162.5		21415	23480.8	22647.8	30978.3	2345.56	3345.77	2878.71	8153.87	4.7452	0.011715	1.9313	0.022778	WT24-HO, WT24-WT
AC1L1GCN_1508_pos	47154.7	55903.8	50669.7	52383.4	54128.5	46064.4	75894.8	91629.2	94897.7	134442	85232.7	20299.4	50218.8	74067.2	32419.7	49701.6	78595.8	46541.3	118542	152681	138547	107077	80271.6	75416.9		51050.8	83732.7	55257.4	112089	3872.69	37002.5	17619.7	30892.4	4.7302	0.011861	1.9259	0.023033	WT24-HO, WT24-WT
Uridine_122_neg	364778	400053	519634	397153	634007	1.43323e+06	628221	557598	495692	724367	520687	780268	795883	539018	756835	438658	465553	414843	1.09943e+06	1.11573e+06	1.47547e+06	888966	722808	924997		624810	617806	568465	1.0379e+06	408572	114740	166799	259047	4.7165	0.011997	1.9209	0.023266	WT24-HO, WT24-WT
6-6-2-carboxyeth-1-en-1-yl-4-methoxy-2H-1,3-benzodioxol-5-yloxy-3,4,5-trihydroxyoxane-2-carboxylic acid_715_neg	31494.1	31891.5	29347	31512.9	38515	26320	18792.9	30176.1	27978.2	25174.8	22651.3	21373.6	39687.5	49634.2	23466.3	28844.5	30312.4	44094.7	31705.3	31283.3	31049.5	35968.7	30732.9	32907.8		31513.4	24357.8	36006.6	32274.6	4020.7	4252.38	10056.4	1961.21	4.7134	0.012028	1.9198	0.023295	WT-HO24
Methylmalonylcarnitine_218_neg	219666	233675	239283	220135	225378	227928	241864	236403	267520	242150	267178	245378	222444	241158	188314	221049	236345	253594	239392	251053	254348	246756	244873	265303		227678	250082	227151	250288	7707.98	13682.5	22572.8	8978.22	4.7055	0.012106	1.917	0.023416
mbane, 4-azidobutyltriphenyl-_580_neg	26750.5	24422	17376.2	12860.3	10586.1	14117	25755.3	34553	29879.4	29142.8	30729.7	26724.4	13536.1	31264.6	14095.8	18165.8	30035.5	16641.6	19594.2	23403.3	26546.8	26896.2	34092.8	21049.2		17685.3	29464.1	20623.3	25263.8	6543.21	3131.62	7956.84	5208.29	4.6889	0.012274	1.911	0.023709	HO24-HO
2-amino-1,1,3,3,3-pentadeuterio-2-trideu_431_pos	183610	188651	193278	174348	174590	165244	206410	196937	234959	189061	246604	201537	189282	231164	127893	186002	205159	206236	195638	242007	239022	225972	234405	239629		179953	212585	190956	229445	10422.3	22875	34803	17508.7	4.684	0.012324	1.9092	0.023748	WT24-HO
Oxoamide_29_pos	1.48187e+06	457184	966854	1.72365e+06	781128	538627	305358	175213	332322	2.94942e+06	100943	1.38977e+06	172598	179916	162539	171228	322761	400690	66929.6	94765	426040	411771	190269	183016		991551	875503	234955	228799	512240	1.12036e+06	101391	155003	4.6838	0.012327	1.9092	0.023748	WT-HO, WT24-HO
etrahydrothiamine pyrophosphate_222_neg	425676	386107	398614	442183	555750	295605	319786	240016	204945	192655	225654	167413	552080	735980	278724	341844	127841	229758	370271	111988	105580	140164	248092	204532		417323	225078	377705	196771	84840.8	52867.7	225464	101494	4.6758	0.012408	1.9063	0.023874	WT24-HO
14768-11-7_579_neg	28049.1	34684.8	27966.3	32359.1	48916.5	13287	27867.4	39473.9	24613.2	33737.9	23215.4	14043.7	41571.5	40812.6	53240.2	49386.1	39030.1	75459	50560.3	18529	37402.3	40704.6	39452.8	62812.6		30877.1	27158.6	49916.6	41576.9	11558.5	8825.93	13673.2	14734.7	4.6622	0.01255	1.9014	0.024115	WT24-HO, WT24-WT
9,12,13-TriHOME_134_neg	251074	247767	187981	192778	538612	518665	380966	663387	589548	1.24627e+06	748238	1.03782e+06	239390	460382	228077	138684	105613	95467	2.17949e+06	616616	373030	544810	165675	135160		322813	777704	211269	669130	161737	314309	136362	764939	4.6601	0.012571	1.9006	0.024125	WT-HO24
AC1L2M4M_118_neg	752051	776843	840496	802978	778180	686489	882292	813906	795549	843702	966432	869150	757480	921752	699126	711971	781992	762553	924915	985863	938242	1.00225e+06	792994	771924		772840	861838	772479	902699	51805.3	60716.1	79672	97695.1	4.6556	0.012618	1.899	0.024173	WT24-HO, WT24-WT
Homovanillic acid sulfate_1355_neg	24317.7	25392	25393.8	25489.9	20768.2	16558.2	26822.2	27548.6	27633.7	24986.5	21540.6	27545.4	20481.9	20200.8	21761.1	20948.3	18960	22958.8	17963.5	21375.8	21663.7	21703.3	22527.2	22057.5		22986.6	26012.8	20885.2	21215.2	3629.45	2410.13	1371.75	1641.33	4.6546	0.012629	1.8986	0.024173	WT-HO24, WT24-HO24
_1748_pos	42672.1	46302.8	43375.5	37722.2	54594.7	46422	25524.3	35842.9	14895.7	33421.9	41610.3	35958.7	47537.6	50114.5	48660.6	41794	47081.4	61467.4	34757.7	15983.4	16787.2	43450.8	41660.5	37986.6		45181.5	31209	49442.6	31771.1	5596.52	9545.21	6532.44	12292.6	4.6093	0.013114	1.8823	0.025069	WT-HO24, WT24-WT
4,4'-dithiodibenzoic acid_331_neg	96139.7	149603	149620	203168	115684	338572	211543	324580	76649.7	197265	231267	274576	83667.9	78248.6	113096	74599.2	127338	84201.3	193969	179016	116547	98150.4	110536	120746		175464	219313	93525.2	136494	87834.3	83877.7	21456.9	39752.7	4.6009	0.013207	1.8792	0.025213	WT-HO24
18-Carboxy-dinor-LTE4_1165_neg	21809.5	25010.9	27100.3	21044.7	25282.7	19678.9	22612.2	27405.8	31196.4	25264.3	32369.2	24960.2	27699.2	31307.8	26682.9	28064	25451.2	24429	24582.6	29046.1	31638.3	27759.5	32897.4	33755.2		23321.2	27301.4	27272.4	29946.5	2888.57	3807.47	2401.77	3476.8	4.5971	0.013249	1.8778	0.02526	WT24-HO
5-difluorosulfomethyluracil_369_pos	147296	200143	137938	235061	221422	146823	245151	301938	160048	246624	294224	283594	201531	209745	167528	265211	170396	252906	465776	358440	290127	324896	186516	224762		181447	255263	211219	308420	42614.8	52425	40802.9	99727.7	4.5826	0.013411	1.8725	0.025537	WT24-HO
3-4-hydroxy-3,5-dimethoxyphenyl-1-2,4,6-_367_pos	117118	118347	115836	97929.4	84088.2	77739.3	69500.6	73969.5	72936.6	88310.4	63216.9	84909.5	60973.7	64471.3	56333.5	57706.6	82967.9	107069	60370	90283.2	65834.4	86354.4	47575.7	67822.7		101843	75473.9	71587	69706.7	17961.5	9470.16	19885.2	16099.9	4.5646	0.013614	1.866	0.025878	WT-HO, WT24-HO
-2-ylmethyl 12-iodododecanoate_482_neg	51342.8	58575	50559.7	64461.2	53488	58901.2	56433.3	61305.9	64955.3	58154.3	84853.7	74181.6	46117.2	45645.7	38561.1	43704.9	50711	71281	51885.6	55265	57008.3	53999				56221.3	66647.3	49336.8	54539.5	5365.47	10918.7	11447.8	2156.89	4.5636	0.013626	1.8656	0.025878	WT-HO24
SCHEMBL8419076_347_neg	123891	89206.9	88770.5	80921.7	82593.2	70205.9	107790	84825.7	90036.5	93799.8	73475.1	97244.3	99990.6	109063	150508	103060	152422	101212	108408	102289	111310	91655.7	123769	127357		89264.9	91195.2	119376	110798	18311.7	11616.1	25058.1	13320.9	4.5471	0.013816	1.8596	0.026205	WT-HO
Porphobilinogen_361_pos	286119	324690	390729	383629	282854	307478	392744	345894	294865	334086	338992	345864	342654	422386	272854	310737	290772	313838	388738	427552	464771	375215	525989	344196		329250	342074	325540	421077	47422.5	31300	52939.2	66358.6	4.5377	0.013925	1.8562	0.026378	WT24-HO, WT24-WT
S-Glutaryldihydrolipoamide_8_neg	7441596	7492066	8081339	6698531	7099207	7594036	7325686	7748915	9298439	7851644	8729838	7245538	6780966	7871289	6397473	8425103	8828052	7226603	7678994	8318876	9089726	8770820	10527388	10370408		7.40113e+06	8.03334e+06	7.58825e+06	9.12604e+06	467890	814973	950578	1.13006e+06	4.5345	0.013962	1.855	0.026415	WT24-HO, WT24-WT
7-hydroxy-2-oxoindole-3-acetic acid 7'-O_295_pos	99161.5	97128.1	92421.7	108040	94454.6	100373	72444.5	109035	146069	125784	214829	85151.5	84518.9	118366	133310	138091	81576.6	122700	123802	164993	163393	161670	187925	163517		98596.6	125552	113094	160883	5478.98	51218.8	24345.5	20673.9	4.5052	0.01431	1.8444	0.027039	WT24-HO
Isoleucyl-Isoleucine_2023_pos	37221	42762.2	44062.3	49833.4	94292.1	52685.3	58301.9	87487	47677.2	56008	47573.4	51621.4	31962.9	36381.1	32555.6	37382.3	22065.9	45358.1	54165.1	41688.8	13871.5	33068.6	37425.3	31418.3		53476	58111.5	34284.3	35272.9	20724.3	15029.5	7671.91	13269.9	4.4991	0.014385	1.8421	0.027144	WT24-HO24
cortisone-4-ara-C_1850_pos	26381	28354.3	21859	26809.6	21047.4	17657.2	34490.3	37954.2	35788.3	29092.5	30177.4	25374.5	23495.1	25275.4	30750.3	18547.2	31251.8	21357.9	32307.6	22633	32002.2	27985.9	35965.9	35045		23684.7	32146.2	25113	30989.9	4134.25	4723.36	5085.65	4956.37	4.4796	0.014622	1.835	0.027557	HO24-HO
78472-89-6_1070_neg	24607.1	21986.4	18288.1	26443.2	13843.6	21269.9	22497	29491.7	26646.5	32236.1	30691.2	33385.5	14071.5	14908.5	29102.5	11082.3	28940.6	24003	26739.6	31315.9	23170.7	28556.9	36000.6	30852.7		21073.1	29158	20351.4	29439.4	4521.56	4012.13	7983.35	4380.24	4.4708	0.014732	1.8317	0.027699	WT-HO24, WT24-WT
glutathione-citryl thioester_575_pos	32266.9	41757.3	47797.6	23596	12442.4	16361.4	88391.2	90390.2	96943.6	14341.6	80787.5	86185.7	84517.8	76157.8	103766	49436.2	181898	249565	83869.3	85652.6	14447.9	89877.9	104619	27896.5		29036.9	76173.3	124223	67727.2	14070.2	30749	76072.9	37037.1	4.4705	0.014735	1.8316	0.027699	WT-HO
Eletriptan N-oxide_1837_pos	57624.6	60014.7	58266.1	63166.2	59309.7	58558.6	71621.1	67334.9	58012.2	62183.4	79679.8	67053.1	60942.8	59405.7	54771.5	60161.6	67179.4	73179.8	69465.8	75485.5	69740	75176.8	73444.1	60091.4		59490	67647.4	62606.8	70567.3	1983.3	7532.77	6528.16	5750.73	4.4278	0.015277	1.816	0.028681	WT24-HO
maltose 1_GC	293108	664434	1.43498e+06	660974	3.35578e+06	612662	2.21677e+06	2.30619e+06	3.05513e+06	2.80572e+06	1.94134e+06	2.60303e+06	403810	1.02089e+06	1.81e+06	228634	1.48061e+06	59559.4	1.88616e+06	3.2905e+06	2.14013e+06	1.91283e+06	567935	1.82017e+06		1.17032e+06	2.48803e+06	833918	1.93629e+06	1.13509e+06	410188	715109	867684	4.4192	0.015388	1.8128	0.028852	WT-HO24
Isobutyrylglycine_2631_pos	41253.3	58492.7	47876.6	70085.8	57525.2	60724.4	68463.1	56642.1	56502	64815.8	61015.6	62057.6	38968.7	26807	61172.2	43790	45398.5	40901.4	24750.4	48856.3	49210.9	38172.6	54943.2	49306.3		55993	61582.7	42839.6	44206.6	10126.4	4659.7	11129.4	10980.9	4.4166	0.015422	1.8118	0.02888	WT-HO24, WT24-HO24
Riboflavin reduced_462_neg	143680	150839	141400	137448	144962	115610	127980	156050	127622	149236	123636	120511	118058	114498	131998	103554	139429	110756	121671	102478	105646	106650	137105	117130		138990	134172	119715	115113	12270.8	14727.2	13497.8	13050.9	4.4118	0.015485	1.8101	0.02896	WT24-HO
_3198_pos	11295.3	20095.7	17384.3	18924.5	17917.4	23208.6	18560.1	22279.5	17200.9	17504.8	22185.6	18463	14231.4	20723.3	16391.2	14544.8	13345	15926.1	24481.1	25921.9	24536.8	24933.1	17298.8	19281.5		18137.6	19365.7	15860.3	22742.2	3939.58	2282.75	2632.34	3542.95	4.4047	0.015578	1.8075	0.029097	WT24-WT
MOLI000473_1350_pos	34932.2	30362.3	38474.6	26712.4	31859.3	28689.5	44767.7	57100.6	57170.8	46529.7	41741.8	48349	22072.7	36436.9	45080.5	39307.9	52940.2	24660.5	39572.2	40988.2	39739.4	30751.8	62874.6	54829.2		31838.4	49276.6	36749.8	44792.6	4289.1	6465.96	11830	11765.2	4.3795	0.015915	1.7982	0.029662	HO24-HO
Hydroxypropionylcarnitine_984_pos	110078	85218.6	131249	146796	91295.3	78887.9	121952	93732.1	83617.1	104663	102704	135276	63402.3	86618.4	67360.3	69185.3	104773	56294.7	67911.3	73053.6	49982.7	40362	104979	101007		107254	106991	74605.6	72882.6	27174.2	18813.8	17872	26183.6	4.3791	0.01592	1.798	0.029662
NSC129490_566_neg	14696.2	20851.3	20066.3	14853	15538.2	14454.6	22970.2	26227	23894.6	17517.3	37436.1	23781.7	13155.2	21265	13737.6	20266.2	16679.1	10319.4	13816.5	16014.6	18724	17817	29871.8	22340.2		16743.3	25304.5	15903.7	19764	2911.1	6609.42	4285.04	5711.5	4.3417	0.016435	1.7842	0.030581	HO24-HO, WT-HO24
AC1LALGQ_8_pos	9.1036e+06	2.34709e+07	1.09123e+07	6.80041e+06	5.68811e+06	7.32011e+06	1.36944e+07	2.7487e+07	1.64101e+07	1.27046e+07	1.29854e+07	2.58717e+07	1.49844e+07	1.19516e+07	8.5338e+06	8.93165e+06	1.09548e+07	1.95798e+07	2.59964e+07	2.44329e+07	28420405	3.32154e+07	1.33987e+07	9.71687e+06		1.05492e+07	1.81922e+07	1.24893e+07	2.25301e+07	6.59244e+06	6.72309e+06	4.18204e+06	9.07822e+06	4.3254	0.016666	1.7782	0.030972	WT24-HO
1R,4E,8E,12E,14R-4,8,12,15,15-pentamethy_458_pos	178615	180609	188741	172124	163269	155629	184728	185906	208175	214094	227036	193568	170300	211403	155650	153967	202464	192677	181605	225929	222750	192299	209184	195006		173164	202251	181077	204462	12118.3	16966.5	24532.6	17761.6	4.3037	0.016977	1.7701	0.031511	WT24-HO
AC1L1YEK_973_pos	76085	63505.3	68752.4	83620.3	82041.3	67697	57919.6	55219.9	63168.3	26079.7	49204.9	50681.4	110705	82536.1	112405	112121	79054	43771.3	74420.5	85163.6	32553.1	65786.3	37618	37891.2		73616.9	50379	90098.8	55572.1	8222.93	12928.9	27322.5	22361.1	4.2829	0.017283	1.7624	0.032038	WT-HO24
Citramalic acid_324_neg_ok	29369.7	34894.6	51577.8	64246	56485.7	44355.1	71528.3	85478.3	39414.7	78136.4	66776.4	93880.6	59231.1	21860	32587	40562.6	26873.6	38598.4	61482.4	49137.8	34808.3	35125.9	39095.2	12335.2		46821.5	72535.8	36618.8	38664.1	13210.1	18898	13113.6	16438.7	4.2806	0.017317	1.7615	0.03206	WT-HO24, WT24-HO24
Methylmalonylcarnitine_847_neg	34946.2	33071.5	36487.7	31867.2	34155.8	30861.2	36421.8	33155.3	40234.4	35463.2	43273.4	40746.3	33836.6	41577.4	26637.8	35477.4	34501.3	36766.8	37012.3	40104.3	39407.9	38781.6	41333.8	43129.7		33564.9	38215.7	34799.6	39961.6	2060.84	3806.88	4855.92	2113.64	4.2517	0.017751	1.7508	0.032822	WT24-HO
Fumarycarnitine_513_neg	61875	66445.6	67105.5	63963.3	64280.4	58011.7	67319.2	62729.4	72991.6	65060.5	84521.1	66378.3	61914.3	81978.2	51327.8	65195.9	68905.1	66006.9	74774.7	80749.8	83570.8	77562.5	70164.6	76150.7		63613.6	69833.4	65888	77162.2	3322.2	7965.06	9962.74	4685.94	4.2502	0.017774	1.7502	0.032824	WT24-HO, WT24-WT
Dehydrochorismic acid_801_neg_ok	29524.3	24942.2	28673.4	41071	41220.8	14037.8	46868.8	35868	35559.5	44342.5	39259.9	28916.9	12748.1	22836	22545	21815.5	23615.4	24886.5	39947.8	25995	21594.8	20488	33560.9	17031.9		29911.6	38469.3	21407.7	26436.4	10303.3	6513.87	4369.54	8726.75	4.235	0.018007	1.7445	0.033213	WT-HO24
Propitan_358_neg	51860.8	52458.2	51148.8	51802.6	49091.7	44732.7	55327.4	64777.3	51431.4	56931.2	51432.7	51224.8	54026.8	59624.8	56471.5	55054.4	60427.7	60931.5	56619.4	58624	49343.7	52535.7	60830.9	57110.7		50182.5	55187.5	57756.1	55844.1	2913.55	5271.34	2951.95	4195.28	4.2281	0.018115	1.742	0.033369	WT-HO
LysoPC2055Z,8Z,11Z,14Z,17Z_1009_pos	841706	68567.4	40603	15322.6	40549.2	133363	182298	105211	131607	178024	39197.6	164565	20605.7	71209.4	53869.3	43235.8	18331.8	15081.4	34189.3	22006.4	28686.8	30381.3	22153.1	41175.6		190019	133484	37055.6	29765.4	321820	54818.7	22765.9	7341.07	4.2221	0.018208	1.7397	0.033499	WT-HO24, WT24-HO24
Maysin_1611_pos	59457.4	75386.4	44767.8	74478.2	63250.3	65919.4	98197.7	87057.9	62843.7	87465.1	113737	116513	71143.8	75416.9	50463.1	67288.2	61785.6	94361.8	106744	98327	73097.6	88560.6	59385.8	84650.8		63876.6	94302.3	70076.6	85127.6	11261.5	19874.8	14701.2	17093	4.2072	0.018443	1.7342	0.033889	HO24-HO
L-Tryptophan_2_pos	39722249	34312728	48835326	38019323	41259128	47515631	51693153	42226481	45924739	51961655	47329957	38495048	33418548	39252654	32239486	38248798	37062040	35987406	30612630	37334338	34336489	36442850	51747513	38394519		4.16107e+07	4.62718e+07	36034822	3.81447e+07	5.60199e+06	5.28863e+06	2.74091e+06	7.20953e+06	4.1768	0.018932	1.7228	0.034744	WT-HO24
Ammonium, 2-hydroxyethyldimethylphenyl-,_1769_pos	93198.4	66859.7	76640.1	59127	38822.7	65594.5	45569.5	42522.4	39275.5	34081	33767.7	42400.5	53320.9	59399.9	106839	46697.2	78966.4	37464.9	34295.5	51812.8	46641.8	53057.3	51019.3	62801.3		66707.1	39602.8	63781.3	49938	18092.6	4829.06	25288.6	9332.02	4.1619	0.019177	1.7172	0.035109	HO24-HO
Butanoyl fluoride_2997_pos	31846.3	26004.2	28311.1	18210.5	23695.8	26135.3	40933.3	24583.2	36845.2	45092.4	51126.4	42530.9	25585.3	34753.8	27901.3	24718.5	31654.8	29360.3	36170.7	43862	19285.2	45878.5	31744.5	42207.4		25700.5	40185.2	28995.7	36524.7	4582.28	8993.67	3781.04	9937.79	4.1619	0.019178	1.7172	0.035109	HO24-HO
D-glucose-6-phosphate 1_GC	728403	790655	734193	707113	801919	498251	747233	1.15987e+06	921185	1.15281e+06	1.23931e+06	1.70319e+06	517965	722988	699894	613385	654587	424386	2.11353e+06	1.56978e+06	1.37322e+06	941039	369280	789622		710089	1.15393e+06	605534	1.19274e+06	110204	325143	114586	620729	4.158	0.019242	1.7158	0.035181	WT-HO24
Hydromorphone-3-glucoside_156_pos	281041	317923	311167	349469	249096	305659	241963	458336	284457	348917	323698	286648	351707	405786	352973	368084	362498	401944	450060	396055	390653	302127	471158	358652		302393	324003	373832	394784	34180.3	75307.5	24072.8	61315.6	4.1529	0.019327	1.7138	0.035293	WT24-HO
20248-85-5_719_pos	66967	87996.5	114007	86614.5	115162	62653.6	87743.5	97351.6	125479	113894	148454	95547.8	150315	249251	68424.2	148551	66854.4	230849	185205	210462	203173	220403	137581	112539		88900.1	111412	152374	178227	22342.9	22740.8	77360.9	43487.5	4.1425	0.019502	1.7099	0.035568	WT24-HO
AC1MRH18_721_neg	45692.6	62859.7	52277.7	60744.1	60615.8	63222.5	63484.8	68349.7	69871.5	69486.2	65056.7	69503.6	58033.7	51839.8	48271.4	49754.1	56670.8	71142.4	68454.6	63277.9	59384.8	73362.9	58911.8	57264.3		57568.7	67625.4	55952	63442.7	7047.89	2694.54	8365.57	6304.36	4.1395	0.019553	1.7088	0.035617	WT-HO24
Glycerol 1-propanoate diacetate_498_neg	51560	50716.6	46719.8	50885.1	41726.5	42720.2	45758.9	48199.8	38572.8	42665.4	32099.7	50334.4	38537.5	37273.4	42464.7	41604.2	46785.3	42198.1	33798.1	41648.8	27913.2	25069.7	42253.3	41887.4		47388	42938.5	41477.2	35428.4	4358.94	6737.22	3346.66	7660.69	4.129	0.019732	1.7048	0.03588	WT24-HO
threonic acid_GC	1.67589e+06	1.68168e+06	1.30539e+06	1.74281e+06	1.32244e+06	1.49272e+06	907095	1.19754e+06	867870	1.16527e+06	989392	1.07237e+06	1.33684e+06	1.22564e+06	1.04948e+06	1.77194e+06	1.11665e+06	1.00609e+06	1.38513e+06	1.39316e+06	1.39562e+06	1.44694e+06	873673	755761		1.53682e+06	1.03326e+06	1.25111e+06	1.20838e+06	191946	135010	282143	307976	4.1282	0.019746	1.7045	0.03588	HO24-HO
AC1NP1IJ_2086_pos	50221.8	50169.4	47701.3	49504.3	44772.7	46422.4	62512.1	54448.2	62018.1	54878.6	65732.6	62171.2	51517.9	52691.1	35701.6	48340.2	50426.8	60232.2	48659.5	69604.9	57589	62360.7	44696.2	54317.7		48132	60293.5	49818.3	56204.7	2226.88	4571.54	8017.84	9080.91	4.1108	0.020046	1.698	0.036379	HO24-HO
Octacosamethyltridecasiloxane_692_neg	32850.3	41467.8	31756.5	37483.7	35672.7	30672	39761.4	50211.8	35505.9	34573.9	28798.3	34017.5	42422.3	49897.8	52690.7	45427.1	47224.6	40764.3	47017	46143.4	41452.3	48053.7	39149.3	28762		34983.8	37144.8	46404.5	41762.9	4057.69	7298.39	4494.84	7243.17	4.1056	0.020136	1.696	0.036499	WT-HO
Dipyraphene_489_neg	47813.6	44432.3	43689.8	41441.9	42926.2	40293.6	41113.9	34693.2	43492	47592.6	25922	26204.5	38818.8	43688.1	82499.6	52839.4	73427.9	38622.9	42920	22708.3	38280.1	21407.7	38433.4	37856.4		43432.9	36503	54982.8	33601	2620.37	9103.58	18753.6	9138.09	4.1027	0.020186	1.6949	0.036544	WT24-WT
13-OxoODE_1451_pos	384306	90674.9	68327.4	58323.5	165131	233910	124540	79155.6	57403.3	172522	40989.6	144979	77796.2	77324.6	24088.5	50215	48187.6	38145.7	86865.9	66716.2	26893.5	89844.5	22537	43916.1		166779	103265	52626.3	56128.9	125757	52061.5	21415.6	29413.9	4.0849	0.020501	1.6882	0.037068	WT-HO, WT24-HO
Homoveratric acid_397_pos	174007	154099	147362	170482	157152	124064	173694	165355	121091	165485	147619	161954	212890	218392	202431	155336	200630	221724	166005	173955	136288	123456	132767	224557		154528	155866	201900	159505	18002.3	19051.4	24313.9	37513.5	4.0664	0.020833	1.6812	0.037623	WT-HO, WT-HO24
Paratensiol_349_pos	516262	514912	535196	471955	480293	492830	560050	494522	629961	573569	700701	548952	469252	614457	339628	503862	537970	571909	578579	667368	641761	554655	630247	613239		501908	584626	506180	614308	24207.7	71618.9	96087	41615.6	4.0615	0.020923	1.6794	0.037739	WT24-WT
Quercetin 4',7-diglucoside_465_neg	12564.8	19893.8	22489.8	22822.9	51894.7	44807.5	56826.3	37729.9	37531.5	57230.8	35292.4	60291	21310.5	42469.3	48497.1	26895.3	43979.4	62283.1	80809.6	82102.8	67452.2	75349	29498.4	38153.3		29078.9	47483.6	40905.8	62227.6	15540.8	11739.9	14878	22762.1	4.037	0.021374	1.6701	0.038505	WT24-HO
Sesaminol 2-O-triglucoside_190_pos	34868.2	35880.3	40905.4	33422.4	32952.4	31148.8	40616	37526.8	42003.8	38915.2	47499.8	35945.4	36282.5	44066.5	24683.2	37826.1	37217.1	33621.2	36336	44193.7	44481.3	41775.1	44555.7	46267.8		34862.9	40417.8	35616.1	42934.9	3378.36	4082.35	6368.81	3538.42	4.0199	0.021696	1.6636	0.039037	WT24-HO
4-2-1-Benzylindol-3-ylethyl-1-3-trimethy_469_pos	201559	214802	209677	205004	191091	215576	215876	207767	236042	225109	256874	232448	224464	247867	170558	219903	237066	264826	222548	256370	256230	231236	260298	278024		206285	229019	227447	250784	9221.75	17185.4	32276.5	20360.6	4.0095	0.021894	1.6597	0.039345	WT24-HO
TL 1333_537_pos	184221	172697	154164	154037	137080	157908	205651	238762	173884	178162	188222	183570	162984	184178	138703	153722	140646	183121	183470	184738	175893	187790	147332	155175		160018	194708	160559	172400	16414.6	24223.8	19968.7	17023.2	4.0036	0.022008	1.6574	0.039501	HO24-HO, WT-HO24
CTK4F7534_586_neg	22775.1	32783	39126	41807	119832	32744	51551.5	47979.4	50920.2	83141	53911.4	68848.1	30931.9	30753.4	27302.6	44385.9	35589.5	29281.3	42341.6	42614.1	58208.6	61083	66501.2	65591.4		48177.9	59391.9	33040.8	56056.6	35713.8	13762	6195.93	10942.6	3.9846	0.022377	1.6502	0.040115	WT-HO24
AC1L1IBP_1973_neg	22083.5	16246	18422.1	22991.3	19247	16231.6	15402.2	13290.2	14750.9	15763.4	10740.6	24476.5	23341	19653.8	23112.6	15649.8	21651.2	20033.3	18973.6	23088.3	16283.6	25216.5	28940	23745.1		19203.6	15737.3	20573.6	22707.9	2857.72	4656.48	2851.25	4507.09	3.9824	0.022419	1.6494	0.040142	WT24-HO24
AC1L1XBU_1839_pos	41032.9	42989.6	38550	47127.3	41086.2	48126.9	48129.1	45391.8	51531.3	48842.3	52722.9	50412.7	32612.2	33382.1	26873.1	34360.9	39494.1	59206.2	40252.5	46714.9	44131.3	41233.6	32892.9	41233.3		43152.2	49505	37654.8	41076.4	3755.41	2628.12	11301.5	4665.25	3.981	0.022446	1.6489	0.040142	WT-HO24
AC1LA4LR_152_pos	1.49911e+06	1.95956e+06	1.87505e+06	2.03879e+06	1.8802e+06	1.89326e+06	1.89171e+06	2.53376e+06	2146612	1.74135e+06	2.32377e+06	2.39615e+06	1.71208e+06	1.77496e+06	1.84058e+06	1.64321e+06	1.6314e+06	1630585	2.50582e+06	1.87836e+06	1.75022e+06	2.06308e+06	1.61476e+06	1.98644e+06		1.85766e+06	2.17222e+06	1.70547e+06	1.96645e+06	186455	306207	87291.5	309468	3.9656	0.022752	1.643	0.040639	WT-HO24
Quinone_2547_pos	17073.2	16406.4	19629.4	17209.4	15903.1	20224.7	23268	20672.7	14725.1	19857.4	24658.2	17508.5	17575.4	17362.7	11585.4	15159.6	15400.8	17543	17925	19446.5	20375.3	19523.9	19773.1	19908.5		17741.1	20115	15771.2	19492	1767.63	3655.22	2322.02	835.624	3.9528	0.02301	1.6381	0.04105	WT-HO24, WT24-WT
BAS 00287431_726_pos	107327	114919	110715	111178	109561	101087	134052	131580	141389	121560	125066	145595	88241.8	94990.8	111063	109893	162431	161805	150049	149141	141340	133523	139024	128891		109131	133207	121404	140328	4654.92	9227.05	32717.7	8390.54	3.9429	0.02321	1.6343	0.041356	WT24-HO
Proline betaine_429_pos	282433	329008	447093	350402	222507	346517	472136	595219	470554	320860	391945	344066	257401	137902	294180	284717	426807	126403	166125	169146	150732	135923	439912	383361		329660	432463	254568	240866	75123.3	101415	111525	134008	3.9394	0.023283	1.633	0.041435	WT24-HO24
37002-45-2_471_neg	12133	18374.7	12084.4	28006.6	38635.2	24350.8	29653.3	35078.3	30575.4	20936.7	16020.4	28163.8	13720.9	24508.6	9946.85	8304.43	11907.4	28192.2	28063	29837	25086.2	37546.9	28050.3	25976.2		22264.1	26738	16096.7	29093.3	10263.9	6976.28	8231.6	4470.78	3.9294	0.023488	1.6291	0.0417	WT24-WT
AC1MI3U9_438_neg	84256.5	66588.5	47558	62533.5	54560.5	68379.5	52689.8	10385.8	54824.8	13580.6	9620.54	55146.1	42162.8	46587.3	85704.9	70846.1	49478.2	45140.7	56290.6	56575.6	48625.3	51173.7	54748.8	19786.6		63979.4	32708	56653.3	47866.8	12631.7	23618	17554.2	14100.9	3.9213	0.023656	1.6261	0.041947	HO24-HO
Indium tin pentachloride_1602_pos	15646.6	16336.8	17077.1	14840.3	12836.1	12750	15786.1	22809.4	23205.4	12043.1	25578.6	16427.9	18362.7	25656.8	16042.5	19257.7	16436.1	17385.9	15743.9	24807.3	24057.2	19936.2	23061.9	28250.7		14914.5	19308.4	18856.9	22642.9	1802.56	5296.17	3538.06	4318.1	3.9163	0.02376	1.6241	0.042081	WT24-HO
trans-4-hydroxy-L-proline 2_GC	405453	382120	284951	125124	178526	411789	383613	503531	303345	474169	504728	402844	67455.3	388217	189343	223730	142671	681414	578057	369757	567961	536202	555649	512068		297994	428705	282138	519949	123208	79827.9	222816	77252.9	3.8887	0.024345	1.6136	0.043013	WT24-WT
NSC 107354_373_pos	380194	346045	352883	400977	326721	412185	417261	429963	417311	422925	479792	476877	408893	352100	191280	327587	398211	433725	417426	435691	394167	425704	637960	542185		369834	440688	351966	475522	33415	29545.3	87725	94754.9	3.8651	0.024859	1.6045	0.043827	WT24-WT
D-glucose-6-phosphate 2_GC	346536	355037	295413	324553	369914	252130	345399	479776	421831	551282	632349	771949	301433	344033	348609	311758	326321	204306	814847	809643	664029	521534	177509	358372		323930	533764	306077	557656	43731	153416	53048.3	255535	3.8648	0.024865	1.6044	0.043827
U 23469_426_pos	400055	328590	634870	368193	380925	500505	620963	748370	623779	552685	632906	774119	289475	405517	317689	358804	547068	38279.4	565055	514796	623434	419596	548829	513871		435523	658804	326139	530930	113286	84746.8	167605	67806.5	3.8583	0.025008	1.6019	0.044027	WT-HO24
Glucose, 5TMS derivative_GC	101175	84643.4	193040	243161	363542	188594	146338	364152	135248	187054	128983	288584	287538	75761.4	84176.5	54388.8	34441.4	123031	218412	331208	323258	107068	352497	224843		195692	208393	109890	259548	101734	96595.7	92011.3	93787.4	3.8561	0.025057	1.6011	0.04406	WT24-WT
MLS002702422_677_pos	224581	256178	239589	239540	231338	239863	265934	256581	264165	253634	278688	261144	234535	253742	185003	232835	243546	263241	278021	258358	271197	273113	237118	246784		238515	263358	235484	260765	10598.8	8805.57	27294.8	16245	3.8531	0.025124	1.5999	0.044125
Diazinon_138_neg	442747	351475	419093	314692	243732	358778	346574	300876	194715	271615	187289	268519	281109	246290	551950	293868	680831	235950	192061	170459	151214	126157	331658	304355		355086	261598	381667	212651	71888.2	61493.2	187551	84890.6	3.849	0.025215	1.5983	0.044231	WT24-HO, WT24-WT
CHEMBL73308_1464_pos	62252.7	60962.3	48398.3	52304.2	50914.6	70488.1	65652.6	62025.4	66909.9	66228.5	81212.3	68771.7	45593.4	53738.4	41492.7	52697.6	54894.1	77221.3	55126.9	56165.4	61937.1	49509.2	49424.2	52192.2		57553.4	68466.8	54272.9	54059.2	8443.38	6623.98	12397.2	4760.42	3.8465	0.025271	1.5974	0.044277	WT-HO24, WT24-HO24
Leonuriside A_2462_neg	49004.4	39087.9	44693.6	38981.3	39973.6	33347.9	34799.6	39233.9	36000.3	33613.8	38433	34013.1	41054.2	38550.9	60736.9	38869.5	53806.7	34526.1	33927.7	39674.2	25732.9	33103.9	29279.8	38587.1		40848.1	36015.6	44590.7	33384.2	5383.56	2343.44	10282.5	5336.61	3.8417	0.025379	1.5955	0.044413	WT24-WT
Dide-O-methyl-4-O-alpha-D-glucopyranosyl_4352_pos	20618.8	21118.9	23809.7	21575.3	19551.9	23533	23903.6	24055.6	20377.7	22730.8	16040.3	25362.3	24871.9	27010.3	20566.8	25355	34741.3	26853.3	27530.3	24953.6	27627.5	22247.7	29541.3	25669.2		21701.3	22078.4	26566.4	26261.6	1670.19	3400.03	4635.55	2545.78	3.8342	0.025548	1.5926	0.044656
alpha-nicotyrine_267_pos	518977	553272	638206	604233	591639	639927	694768	625255	687528	757023	773667	602719	540957	641760	445739	630827	542893	546276	521064	567691	488514	595263	736336	612791		591042	690160	558075	586943	47766.9	68309.3	71523.7	86550.2	3.8208	0.025853	1.5875	0.045136	WT-HO24
LysoPE00_715_pos	1.03017e+06	172840	33504.3	34763.4	113426	246019	322273	181299	201533	346851	72141.3	248147	65112.3	88493.1	74611.2	14185.2	40710.5	31311.4	127167	54609.8	87404.4	15049.1	97155.6	70531.1		271787	228707	52404	75319.5	380431	100587	28282.1	38458.6	3.8165	0.025952	1.5858	0.045255	WT-HO24
3-Methylindole_368_pos	282052	325316	398965	385110	369342	373594	450777	393035	425617	466379	485794	394119	339391	400864	251739	395096	331787	341116	346809	373654	297559	374274	466975	371200		355730	435954	343332	371745	43795.5	38284.4	53911.7	55144.4	3.8085	0.026137	1.5827	0.045468	WT-HO24
N-1,3-benzodioxol-5-ylmethyl-N-2,2-dieth_782_pos	70001.7	86371.8	82023.7	68179.5	69497.5	60545.2	82197	72261.3	95382.1	75819.5	112221	78690.3	78028.7	99084.8	50947.2	82616.6	92866.3	74985.5	80211.7	92481.1	95135.4	99266.9	126364	116189		72769.9	86095.1	79754.9	101608	9586.75	15071.7	16789	16816.4	3.8072	0.026167	1.5822	0.045468	WT24-HO
3-1,1-Dimethylallylscopoletin 7-glucosid_524_pos	99110.5	95051.8	103394	107618	78580.5	91615.1	84922.7	83256.1	73072.8	70115.6	75164.3	74285	107427	78859.9	133037	117690	163751	105439	85942.7	87425.4	74074	56937.8	133583	121417		95894.9	76802.7	117701	93230	10225.6	5920.05	28706.6	28961.2	3.7877	0.026625	1.5747	0.046208	WT-HO24
3-Methylene-indolenine_632_pos	176984	194951	180587	206083	181973	220603	263608	241878	261590	254623	279492	215315	185988	254380	150212	247472	188541	191152	183535	218187	166812	205659	279749	239009		193530	252751	202958	215492	17131.2	22064.6	40107.4	40440	3.7835	0.026725	1.5731	0.046327	HO24-HO
3-Aza-9-azoniabicyclo3.3.1nonane,3,3'-hexamethylenebis9,9-dimethyl-, diiodide_1399_neg	29782.6	23611.1	26514.9	27958.5	27042.3	27122.6	36400.9	38264.8	37556.7	29504.8	25972.2	31526.8	27653.3	29413.1	30343.9	23614.6	26045.7	37301.9	38607.6	36278.6	31373.3	27128.8	39400.8	31920.2		27005.3	33204.4	29062.1	34118.2	2019.8	4971.41	4699.34	4773.8	3.7685	0.027085	1.5673	0.046896	WT24-HO
AC1L4I3C_607_pos	164469	56208.4	33338.8	30866.2	28014.5	63402.7	122710	50261.1	56617.3	84662	53797.8	103631	25697.3	56795.1	49789	17283.2	52329.4	43908.4	22913.8	15333.5	22912.4	51691.2	17088.4	61121.2		62716.6	78613.1	40967.1	31843.4	51919.3	30034.8	15875.7	19498.3	3.728	0.028083	1.5516	0.048567	WT24-HO24
4-4-amino-6,7-dimethoxyquinazolin-2-ylp_1390_pos	108666	125154	104666	127646	75728.6	75799.8	117117	105330	129197	127564	144792	122288	83352.8	82393	81111.6	72550.5	91708.1	135715	113620	108015	104870	95458	97188	107136		102943	124381	91138.5	104381	22876.5	13191.2	22674.1	6895.74	3.7245	0.02817	1.5502	0.048659	WT-HO24
AC1MNWJJ_1033_neg	34535.3	24016.3	29750.4	19038.6	17157.9	28821.2	47157.4	40359.8	37476.2	43452.7	25707	46383.8	16150.9	26542.8	16000.7	14606	37477.1	27320.2	28839.5	26541.5	25364.3	12731.1	20582.2	44909.6		25553.3	40089.5	23016.3	26494.7	6697.12	7932.75	9023.96	10679.7	3.7077	0.028597	1.5437	0.049341	WT-HO24
N-2-Methoxy-3-hydroxymercuripropylbarbit_962_pos	39611.6	53300.8	43860.4	38977.3	28999.6	44302	50153	43593.4	45379.1	47158.8	57181.5	52810.7	55166.3	34186.3	26519.1	43328.7	29900.4	31235.5	42814.5	48435.3	46460.3	41001.7	51088.3	46101.9		41508.6	49379.4	36722.7	45983.7	7985.85	5052.84	10686.5	3665.34	3.7007	0.028775	1.541	0.049589	WT-HO24
Tiglylcarnitine_557_neg	38393.4	49173	48825.2	46794.4	51254.9	50926.5	49081.5	57128.3	60042.2	58736.9	65254.7	47530.3	68641.3	64262.5	37539.8	51066.3	38741.6	95531.8	80777	87611.2	71088.4	87180.9	56128.5	57552.2		47561.2	56295.7	59297.2	73389.7	4770.77	6779.81	21856.7	14149.8	3.6949	0.028925	1.5387	0.04979	WT24-HO
-, dihydrochloride, hemihydrate_492_neg	60796.5	46403.4	57691.2	40838.2	39919.2	42562.5	56847.8	61997.6	60420.9	50529.2	58128.1	59060	60075.6	38827.2	54125	50905.2	62097.1	55467.9	49704.7	35517.2	54518.7	55213.4	39839.6	45824.4		48035.2	57830.6	53583	46769.7	9015.18	3998.74	8287.28	7943.49
.alpha.-D--Talopyranose, 5TMS derivative_GC	2.0962e+06	2.08375e+06	2.25094e+06	1.94075e+06	1.60802e+06	1.81472e+06	1.56733e+06	1.56146e+06	1.98434e+06	1.27432e+06	2.11155e+06	1.47056e+06	2.18424e+06	2.10804e+06	1.44244e+06	2.31512e+06	2.57139e+06	2.02514e+06	1.75924e+06	1.63907e+06	1.74246e+06	1.50509e+06	2.82163e+06	2.39565e+06		1.96573e+06	1.66159e+06	2.10773e+06	1.97719e+06	229646	320004	377697	515363
.beta.-D-Allopyranose, 5TMS derivative_GC	2.31784e+06	4.22447e+06	6.0502e+06	6.94254e+06	3.94316e+06	5.47863e+06	5.91031e+06	1.0369e+07	8.61272e+06	1.6742e+06	1.59126e+06	6.07951e+06	7.77389e+06	761750	422101	1.28416e+07	6.97699e+06	3.48789e+06	1.17912e+06	1.41905e+06	4.89818e+06	4.67827e+06	2.02052e+07	1.59272e+07		4.82614e+06	5.70617e+06	5.37737e+06	8.05117e+06	1.66352e+06	3.5654e+06	4.7633e+06	8.02845e+06
_1128_pos	81059.2	90694.3	82244.1	86495.9	75312.4	88856.2	88551.6	98775.2	103631	83131.6	104139	93851.6	75316.9	91559.3	71780.8	80616.6	82562.4	97765.1	91380.6	109343	81968.7	87557.2	88014.8	91314.8		84110.3	95346.6	83266.9	91596.4	5687.85	8429.68	9814.44	9347.62
_1583_pos	104554	121201	109403	114301	104292	109517	113833	124993	107345	110270	113047	114049	101569	111751	84150.7	94629.3	109087	117351	112293	121975	112147	108390	98845.6	99787.8		110545	113923	103090	108906	6403.24	5999.27	12222.5	8687.8
_1838_pos	43209.8	48435.7	44952.4	47231.6	48410.7	46961.2	48221	54986.6	50853.5	42864.2	54419	45656.6	41764.6	52317.5	38034	45361.6	45143.1	40920.6	49336.1	46064.1	53345.2	46803.3	42253.4	51365.5		46533.6	49500.2	43923.6	48194.6	2066.84	4828.51	4947.31	3991.47
_187_pos	252105	314996	479144	301287	341440	268670	725231	601732	415468	487840	247392	390051	313762	275891	323099	328923	231842	430979	248572	337077	493943	521578	790445	528824		326274	477952	317416	486740	81449.4	168139	66515.7	186760
_2091_pos	52522.3	56826	87392.6	59110.1	69641.3	71470.7	60644.2	64755.3	71415.5	56851.7	56954	48323	55613	73500.3	70628.2	75349.7	61926.5	57217.5	49599.1	59403.2	59348.4	73564.6	60911.9	51487.9		66160.5	59824	65705.9	59052.5	12759	7857.47	8557.91	8495.41
_2210_pos	22113.5	24480	22685.2	18278.9	20603.9	24283.1	20137	20648.8	20862.1	12511.4	21224.3	14100.9	17881.5	17669.5	21808.1	21267.9	19461.7	20881.1	22489.5	21632.3	20417.5	21266.9	22655.5	20808.4		22074.1	18247.4	19828.3	21545	2349.83	3876.37	1771.16	897.108
_2254_pos	20583.9	22287.2	23872.5	26092.6	30110.5	27415	35622.2	28916.9	30804.5	28149.1	31446.5	30030.2	28300.5	40535.5	16004.7	28040.1	16770.5	31309.5	32620.4	32350.2	25182.7	27722.3	29454	29238.9		25060.3	30828.2	26826.8	29428.1	3500.1	2639.4	9272.69	2817.75
_256_pos	1.09765e+06	1.05222e+06	1.61552e+06	1.2464e+06	1.22302e+06	1.25391e+06	1.14509e+06	1.19394e+06	1.22496e+06	1.05333e+06	1.13043e+06	1.06742e+06	964069	1.20267e+06	1.40959e+06	1.3826e+06	1.16218e+06	1.06304e+06	833193	1.03052e+06	1.10128e+06	1.52698e+06	1.89318e+06	1.08937e+06		1.24812e+06	1.13586e+06	1.19736e+06	1.24575e+06	198328	67706.8	174979	389899
_2936_pos	46666.3	31087.2	45995.2	45397.3	49726.9	52719.2	57482.7	50528.9	52992.5	52807.5	53756.6	48940	43228.7	45626.7	39090.7	33837.8	52156.5	52576.8	49609.9	50779.8	55430.6	55104.9	53085.1	44691.1		45265.3	52751.4	44419.5	51450.2	7469.92	2929.95	7343.66	4034.72
_2943_pos	32754	34754	32378.4	36928	33264.5	33364.3	30777.4	38591.4	31371	39511.7	40607.9	30081.3	34954.1	40676.7	27000.1	34062.3	28506.4	37446.4	39619.2	39853.8	39510.7	40134.1	32264.3	39061.6		33907.2	35156.8	33774.3	38407.3	1686.26	4893.83	5220.03	3030.68
_950_pos	201524	232769	216639	220341	221593	216477	224791	229938	221860	222958	229941	236525	200320	223535	170352	184298	220004	240011	236906	231315	235959	234699	208888	212928		218224	227669	206420	226782	10117.8	5530.86	26204.2	12506.6
1,1,2-Tribromo-1,2,2-trinitroethane_2224_pos	20577.5	21383.7	14678	23863.1	26381.6	36053.6	18996	21282.7	21556.2	18309.7	24043.7	20822.2	23877.6	22814.4	20431.5	14184.6	14749.8	18397.8	25725	18856.3	15371	13194.1	20265.4	11325.2		23822.9	20835.1	19075.9	17456.2	7158.89	2038.43	4048.96	5259.83
1,2,2'-Trisinapoylgentiobioside_925_neg	35023.4	21197.3	30329.1	19390.8	23004.4	25199.4	32797.2	39524.6	35736.7	38837.5	24904.5	24156.9	24107.6	23419.8	40254.1	26974.7	36085.8	26745.7	26383.3	29208.6	23476.2	16987.1	30513.3	38695.6		25690.7	32659.6	29597.9	27544	5932.15	6741.2	6913.41	7284.09
1,N2-propanodeoxyguanosine_1_neg	16867242	18395719	17614738	17151436	17378778	17566327	17930482	17520995	20243686	18044517	19991583	18567100	16993865	18375000	14073283	17050613	18125834	19103711	18048795	19041354	18879238	18861991	18406280	19860309		1.74957e+07	1.87164e+07	17287051	1.88497e+07	520834	1.13834e+06	1.76961e+06	615980
1,N2-propanodeoxyguanosine_2_neg	20744769	21925131	21967805	21205412	21643508	20872930	22306374	20761179	25063612	22320963	25533804	22302493	21821668	23992228	16418830	21909596	22121314	22487797	23205593	23545760	24037500	24489325	21806166	25241181		2.13933e+07	2.30481e+07	2.14586e+07	2.37209e+07	529563	1.84964e+06	2.59431e+06	1.1802e+06
1,N2-propanodeoxyguanosine_340_pos	108437	637183	116449	628621	168269	174582	112008	95063.3	80229	270632	41517.5	278084	248414	116037	70898.6	211203	165186	486803	68920.4	96979.1	81472.6	84538.8	134684	201018		305590	146256	216423	111269	254938	101952	146994	49402.5
103582-29-2_1412_neg	24048.5	22932	28748.7	19533.9	21571.9	20052.2	21483.1	29352.3	27957.5	22114.8	31450.2	24151.5	18743.3	27613.9	24196.8	26059	23957.7	21698.1	26623.6	23318.6	26714.3	23387.2	37079.7	35272.8		22814.6	26084.9	23711.5	28732.7	3367.13	4090.11	3155.06	5980.87
105287-15-8_452_neg	175475	63147.7	72457.1	58779.1	64899.2	96347.5	73675.8	74309.7	84436.4	31826.5	68663.8	70496.4	83239.5	44232.4	155037	90915.9	77401.2	34649.4	72696	65700	62329.4	60408.2	18732.8	29113		88517.5	67234.8	80912.6	51496.6	44646.6	18187.2	42656.8	22011
1-1,2,3,4,5-Pentahydroxypent-1-yl-1,2,3,_329_pos	824425	798882	1.38583e+06	1.14105e+06	1.26303e+06	373188	526513	522692	1.69751e+06	662427	677360	1.78248e+06	418578	1.19073e+06	255583	1.06095e+06	300535	286972	861941	509648	458374	524515	832654	504079		964402	978164	585559	615202	372696	594307	424121	181369
113788-70-8_991_pos	49519.7	34472.5	88984.3	68643	161308	73466.8	48972.4	59288.3	44381.6	55367.8	78336.2	58099.2	20737.6	148084	23353.3	24904.8	44049.2	56706.3	94486.8	53420.4	62613.7	61347.1	56157.8	60096		79399.1	57407.6	52972.5	64687	44414.1	11721.9	48670.1	14995
1-1-Methylethenyl-4-1-methylethylbenzene_1463_pos	40128.2	35513.9	29617.3	25654.4	56181.5	39394	41914.1	43226.3	48699.9	16425.2	22077.5	37780.6	67376.6	54866.4	57902.3	40704.4	32716.9	40275.8	17417.1	40249.1	38479.1	34768.2	44286.8	21530.2		37748.2	35020.6	48973.7	32788.4	10635.1	12828.9	13125.8	10837
1213Ep-9-KODE_1245_pos	51496.1	48135.9	57538.4	47549.8	95443.4	64963.2	39824.3	74467.3	55716.4	96284.1	64711.9	61333.8	55744.9	70498.9	70989.8	53162.6	34677.6	23071	156000	60059.5	48221.4	51056.7	64072.9	28983.8		60854.5	65389.6	51357.5	68065.8	18169.3	18978.6	19249.3	44772.9
1-2-3-bromoacetamidophenylethyl-4-3-trif_1076_pos	74304.7	126005	86928.6	102613	51782.8	201513	144191	144225	143233	160476	124847	173142	166105	63816.2	145099	104883	99007.9	89983.7	138965	163882	160538	142237	184553	164620		107191	148352	111482	159132	52599.9	16580.6	37542.2	16691.5
1-2-Diethylaminobutyryl-3-1-indanylurea _2152_pos	19598.3	19925.9	23977.6	18925.1	18507.5	18484	21949.8	20958.5	27741.8	27468.1	43170.7	23504.3	20528.4	27374.2	13452.1	23330.2	20964.7	23526	21570.9	27161.2	26412.8	24118.3	25781.4	30007.8		19903	27465.5	21529.3	25842.1	2079.08	8187.62	4646.61	2850.87
1-2-N-1,2-Diphenylethyl-N-methylaminoeth_2283_pos	23718.8	19425.9	19042.4	24743.1	24195.1	18613.7	24859.4	20982	25267	24469.8	24113.3	24257.5	20043	21831.8	24272.6	19940.1	24136.5	23571.7	28301.8	25627	21434.2	17493.1	25836	24924.6		21623.2	23991.5	22299.3	23936.1	2873.52	1533.09	1988.15	3854.27
13-OxoODE_1905_neg	171006	34680.5	24384.5	20166.6	38294.8	52986.8	45376.4	20025.6	14272.3	48914.5	33842.6	33850.5	25655.4	11021.8	46044	18908.4	21679.2	6931.11	34904	31055.1	32183.5	30830.9	34989.4	13794.7		56919.8	32713.6	21706.7	29626.3	57064.7	13612.1	13771.1	7966.03
143568-91-6_893_pos	36218.5	57373	106361	101507	187660	103387	108223	110205	131992	189475	214492	126797	101257	119566	81129	99247.9	66847.9	92761	126258	194516	145118	189683	343558	125391		98751.2	146864	93468.2	187421	52181	44385	18091.8	82234.1
14Helicene_1015_neg	29986.1	27211.6	25122.7	26689.3	27878.9	22499.5	26328.1	29792.9	27234.3	28939.4	34596.7	27021.4	29428	29186.7	29229.3	21529.6	28284	31237	37172.9	25948.6	21845.2	27888.6	31718.2	27175.7		26564.7	28985.5	28149.1	28624.9	2548.43	3037.29	3383.79	5261.3
1-5-amino-4-4-chlorophenyl-2-cyclopropylaminothieno2,3-dpyrimidin-6-ylethanone1-5-amino-4-6-chloropyridin-3-yl-2-cyclopropylaminothieno2,3-dpyrimidin-6-ylethanone1-5-amino-2-cyclopropylamino-4-5-methoxypyridin-3-ylthieno2,3-dpyrimidin-6-ylethanone1-5-amino-2-cyclopropylamino-4-4-methylphenylthieno2,3-dpyrimidin-6-ylethanone1-5-amino-2-cyclopropylamino-4-6-phenylmethoxypyridin-3-ylthieno2,3-dpyrim…	24404	31287.1	23021.4	28506.2	25112.1	29915.6	27552.7	34994.2	30203.5	26529.8	23174.1	26826.8	28030	33201.3	28754.7	27270.2	34055.2	47839.5	39216.3	40724	38779.1	38040.6	17596.7	20062.9		27041.1	28213.5	33191.8	32403.3	3324.79	4013.2	7703.24	10579.2
1742-90-1_430_neg	46267.2	45490.2	34114.4	35056.8	53798.5	15956	40131	45278.2	19717.4	40102.2	35219.5	40472.4	28797	43496.7	73554.1	41058.9	85239.8	51129	29015.3	19948.2	38559.5	15054.2	43327.6	49070.6		38447.2	36820.1	53879.2	32495.9	13285.6	8963	21351.5	13435.7
17837-65-9_1267_neg	32862.1	32831.1	25856.3	30188.3	33664.7	26732.7	29621.2	27982.4	31090.1	37251.3	27870.7	28651.5	28767.6	20300.1	33940.7	32320	46361.1	30222.6	33636.1	33278.4	30655.2	9955.91	36386.8	31956.3		30355.9	30411.2	31985.4	29311.5	3369.23	3558.7	8492.4	9674.07
1-beta-D-Ribofuranosyl-1,4-dihydronicoti_1836_pos	29432.3	29295	30797.9	30494.9	29999.1	30903.2	20965.5	27016.9	25671.2	36989.9	26709.9	28766.8	27405.7	27188.8	28378.4	27815.8	26393	39937.4	25636.6	21710.6	22422.5	29319.8	40966.2	25338.7		30153.7	27686.7	29519.9	27565.7	689.174	5260.36	5146.13	7100.24
1-Butanol, 4-dimethylamino-1,1-bis3,4-me_3174_pos	18804.3	15773.9	15186.5	15610.2	13290.8	17501.2	16030.9	20087.8	20382.3	15289.4	23033.4	16774.7	17943.8	14825.9	20938	13310.1	21465.9	14029.5	15615.4	21155.1	15847.8	21080.4	22968.8	22413		16027.8	18599.8	17085.5	19846.8	1914.04	3031.09	3562.72	3269.96
1-butylsulfanylbutane rhodium3 trichl_1529_pos	33533.5	48472.8	32860.5	44486.9	38494.6	47856.3	40909.5	56869.3	49819.1	40717.9	37969.5	41204.4	32315.7	38623.1	40154.2	37838.2	43333.2	61888.8	51351.4	53011.8	50399.4	53277.8	39547.6	29995.7		40950.8	44581.6	42358.9	46263.9	6975.3	7238.19	10222.4	9460.2
1-Hexanesulfonanilide, 4'-4-carbamoyl-9-_500_pos	197307	208305	195119	200018	181196	182212	202645	205742	231953	299909	371071	203914	199196	221905	153296	196177	220654	201426	208100	241281	243482	231650	239992	247767		194026	252539	198776	235379	10544.6	68936.6	24883.5	14375.6
1H-Indole-3-carboxaldehyde_250_pos	534475	578525	639007	672140	582853	655065	737193	643319	700903	823488	818036	647166	569934	710929	447951	701838	558329	566497	553869	588247	487625	636430	755376	646525		610344	728351	592580	611345	53225.1	79683.8	99224.7	91384.3
1-Isothiocyanato-7-methylthioheptane_1893_pos	66299.5	66863.5	64645.5	63643.2	60957.1	61868.4	85731.7	76309.1	90177.9	70690.1	88587	54848.2	75650.6	81054	59797.4	70462.5	76089.2	65483.9	70064	92979.1	79039.7	82656.5	86690.3	67848.3		64046.2	77724	71422.9	79879.6	2358.85	13505.6	7794.25	9669.53
1-O-Sinapoylglucose_209_neg	145008	184567	174459	192152	184673	151777	176210	208205	187110	183771	182083	183307	296366	157157	138951	159007	173205	160524	132904	141968	162152	179792	170051	170296		172106	186781	180868	159527	19329.6	11082.1	57635.9	18228.3
1-piperidin-2-ylpropan-1-ol_2257_pos	24180.2	17772.8	32890.7	27415.7	23289.3	24878.1	27585.3	28693.4	25418.6	40102.5	36303.4	15366.2	20927.4	20350	21050.1	19170.5	27403.7	23851.4	22312.9	31837	31570.5	26524.6	27846.2	26338.8		25071.1	28911.6	22125.5	27738.3	4978.26	8687.46	3010.47	3587.86
-1-propynyl-2,2'-bithiophene_117_neg	719925	710730	738295	603893	728554	953825	970235	1.18644e+06	762555	873139	842269	673331	732975	749880	859454	807485	1.655e+06	1.5481e+06	910357	853747	912564	1.21445e+06				742537	884662	1.05882e+06	972778	114544	178827	424115	163396
1S,5R-7-methyl-3-1,1,2,2,2-pentadeuterio_101_pos	1.71125e+06	1.62841e+06	2.34047e+06	1.81901e+06	1.93244e+06	1.88253e+06	2.10706e+06	1.96883e+06	2.18965e+06	2.19728e+06	2.30929e+06	1.8264e+06	1.59166e+06	1.89853e+06	1.52593e+06	1.87032e+06	1.75833e+06	1698178	1.50017e+06	1.78572e+06	1.58055e+06	1.73916e+06	2.35697e+06	1.79797e+06		1.88569e+06	2.09975e+06	1.72382e+06	1.79342e+06	249035	175163	148634	300641
2,3,4,5,6-pentabutanoyloxyphenyl butanoate_1006_neg	63502.7	37084	43178.9	47178.3	44179.5	30465.2	59001.4	69550.3	60493.3	59430.4	56873.8	60461.2	14256.1	21979.6	79924.3	56582.2	35418.4	55014.8	62073.4	60214.7	54383.2	55669.6	56663.3	47337.8		44264.8	60968.4	43862.6	56057	11151.4	4407.55	24549.2	5154.17
2',3',5'-tri-O-acetyladenosine_112_neg	222842	270247	293212	312232	271578	269650	428843	287317	228246	476895	208380	451602	249014	288769	157034	235818	228786	420302	333771	313471	300537	328076	196169	150265		273294	346881	263287	270381	29946	119493	88024	77522.2
2,3-butanediol 2_GC	1.11535e+07	1.74238e+07	8.50178e+06	783105	981056	1.34013e+06	2.71535e+06	6.26266e+06	3.61436e+06	2.05093e+06	1.61314e+06	3.28282e+06	1.82807e+06	519092	108743	1.39315e+07	8.84136e+06	7.99191e+06	1.85745e+06	3.80513e+06	1.79303e+06	3.29308e+06	8.2263e+06	6.3263e+06		6.69724e+06	3.25654e+06	5.53677e+06	4.21689e+06	6.84871e+06	1.65001e+06	5.58236e+06	2.56866e+06
2',4',6'-trihydroxyacetophenone_70_neg	588563	598353	589926	569894	557904	499724	397809	432965	623268	561985	437624	441809	584731	690057	601169	511618	516666	893639	450804	624002	589937	582679	417617	545415		567394	482577	632980	535076	36303.8	88802.7	143387	82690.9
2,6-Dinitro-4-ethyleneiminosulphonyl-N-p_2645_pos	27451.2	24806.8	17795.5	22766.4	24329.4	22856.5	24945	24271.5	21880.5	24428.1	29379.9	27470.7	22402.5	24699.2	18731.8	22817.6	25864.9	31277.9	24794	24707.3	26687.7	26639.6	25508.1	29434.1		23334.3	25396	24299	26295.1	3204.26	2643.45	4197.64	1761.81
2-2-5,7-dihydroxy-2-4-hydroxyphenyl-4_107_pos	725318	636853	563312	581946	534519	309255	882486	855688	626781	744644	640702	668928	492617	471020	1.24148e+06	750384	1.12942e+06	986193	1.01353e+06	864143	682327	459570	497557	855761		558534	736538	845186	728814	139455	110784	325888	220737
2-2S-2-2S-2-2S,3S-2-2S-2-2S-4-_2377_pos	20367.4	16952.9	12854.1	20252.4	14766.4	9789.3	11669.8	20651.5	14101.6	12366.4	21591.7	16853.2	19301.5	22194.7	20102.9	18567.5	19970.7	11035.3	19186.3	10404.9	11058.7	20633.2	19493.1	21586.3		15830.4	16205.7	18528.8	17060.4	4192.46	4217.46	3866.41	4980
2-3,4-dihydroxyphenyl-8-1-2,4-dihydroxyphenyl-3-3,4-dihydroxyphenyl-2-hydroxypropyl-3,4-dihydro-2H-1-benzopyran-3,5,7-triol_1847_neg	65582.8	54986.6	58067.1	55587	73383.1	45830.3	62539.9	38184.1	70298.4	63484.6	55807.7	65758.2	62077.8	90037.8	61444.6	52254	75582.2	78170.6	70033.8	70109.9	74719.6	75011.3	46833.1	71111.4		58906.2	59345.5	69927.8	67969.8	9510.23	11390.8	13786.1	10588.8
23625-77-6_3811_pos	33970.4	49951.9	55284.8	43271.2	58280.7	34748.2	12892.9	46013.8	15941.6	38135.9	48773.3	42769.6	56070.8	89575.2	29999.1	45685.5	26842.8	93852.9	41791.3	20432	24606.1	27113.2	26471.3	15776.4		45917.9	34087.8	57004.4	26031.7	10308.8	15672.7	28936.7	8812.37
2-5-Methylsulfinyl-4-penten-2-ynylidene-1,6-dioxaspiro4.4non-3-ene_2007_neg	24211.5	21979.7	22305.5	22531.5	21457.2	18934.5	22083.3	20446.5	23437.8	23150.8	21473.3	22343.8	21154.6	22728.8	19655	18576.3	17953.1	23388.1	22080	22044.7	20457.3	21714.8	21544.3	21514.8		21903.3	22155.9	20576	21559.3	1726.45	1101.04	2218.29	591.175
2-Amino-5-methylbenzenesulfonic acid_1922_pos	24419	20808.7	21740.6	22097.4	25827.2	15223	22590.9	21504.9	27749.1	21118.8	23150	26972.3	16400.8	22830	22719.1	17836.3	6620.44	26737.6	28045.3	13364	12347.9	19874.2	25213.1	21518.4		21686	23847.7	18857.4	20060.5	3669.63	2827.92	7065.6	6273.67
2-azido-4,6-bismethylsulfanyl-1,3,5-tria_359_pos	196892	208059	268080	322938	275499	337440	287256	363001	216477	346900	334377	381207	241258	220606	179788	289787	209858	335125	433578	382603	430946	448091	142784	126373		268151	321536	246071	327396	57524.8	60499.2	56952.9	151066
2-bis4-chlorophenylmethoxy-N,N-dimethy_1016_pos	66609.7	76056.6	75005.9	55036.8	104253	89091.8	29812.9	40023.1	19964.8	42549.5	56355.3	50305.1	97158.1	91226.5	88007.9	78918.5	75288	69804.2	47433.3	18179.7	18776	916046	53457.7	52814.7		77675.7	39835.1	83400.5	184451	17212.9	13305.8	10416.4	358772
2-chloro-4'-fluoroacetophenone_2560_pos	25822.7	28907.3	31723	32568.5	32132.5	38996.5	36767.2	39223.8	17962.5	28083.7	17696.9	23187.8	24723.4	23139.1	18965.9	34552	43651	38157.2	17230.1	33660.7	33973.8	45531.4	67960.9	35077.7		31691.7	27153.6	30531.4	38905.8	4393.69	9258.59	9680.72	16878.5
2-Cyano-1-cyclooctyl-3-4-pyridylguanidin_1467_pos	18999.1	28145.3	21960.6	24498	34368.7	27763.4	26185.2	17164.2	29694	16689.7	19435	22595	24092.3	41705	22106.3	25033.5	16305.5	19800.1	32206.2	27384.6	12922.7	24372.6	16006.9	14511.7		25955.8	21960.5	24840.5	21234.1	5391.11	5200.42	8840.08	7869.68
2'E,4'Z,7'Z,8E-Colnelenic acid_1075_neg	80537.4	35622.1	23014.6	19082.8	68332.2	72230.9	18376.8	16447.3	34316.7	40765.2	29252.5	21374.8	35477.6	42880.2	81761.6	30510	15104.9	12978.7	20157	26205.4	35479.2	29410.9	10455.8	12590.2		49803.3	26755.6	36452.2	22383.1	27031.1	9644.6	25048.9	9783.91
2''-feruloyl--6-glucoside_31_neg	724824	797608	628464	707566	628610	555382	792960	970680	786597	912979	664446	731225	618305	465495	855271	680505	799983	789356	943399	888937	833727	768952	353360	589632		673742	809814	701486	729668	86246.5	113712	144308	221195
2-Hydroxypyridine_1584_neg	17462.9	17132.2	15885.1	20399.8	15803.2	19707.6	19381.3	20218.1	17385.6	17487.8	21388.3	18001.1	19712.2	15937.1	13751.3	20732.1	21072.8	14140.6	18744.3	19552.5	21719.8	18614.1	20076.8	25585.3		17731.8	18977	17557.7	20715.5	1927.88	1626.07	3342.63	2637.65
2-Methoxyestradiol-3-methylether_1621_pos	40048.7	53196.1	57272.5	57037.5	51221.3	66486.2	41766.9	63976.8	47903.2	35171.9	79267.7	55433.1	70009.2	54780.7	78126.9	64051.4	42758	73472.5	73378.8	41037.6	39900	38627.4	89013.4	51245.5		54210.4	53919.9	63866.4	55533.8	8701.51	16008.3	13126.5	20967.1
2-Methyl-2-phenyl-undecane_2665_pos	27289.8	32060	20793.7	31955.9	34245	36352.7	41245.6	43865.8	38403.1	14760.5	36557	36401.1	26657.8	24677.1	39068	23655.4	28500.4	27387.6	26911.2	29020.8	26536.9	16588.5	33737.6	26545.6		30449.5	35205.5	28324.4	26556.7	5609.53	10420.8	5553.64	5605.86
2-Methylbutyrylglycine_486_neg	37368	44039.1	40365.7	36445.6	35323.4	31552.7	38295.6	46806.6	31741.5	34940.5	34105.9	39201.5	43036.4	34092	39047.7	47814.1	38018	27620.3	53390.1	27320.8	60515.5	50371.8	87778.8	40847.6		37515.8	37515.3	38271.4	53370.8	4294.35	5317.32	7004.96	20393.1
2-Methylpropyl glucosinolate_556_neg	18430.9	34476.9	24616.7	37207.6	46101.7	22285.9	26737.5	31788.7	29670.8	28528.9	33096.6	41009.3	33682	27654.1	31748.6	52379.3	35150.8	60525	50598.2	30988.8	43275.2	45592.6	37084.9	25645.3		30519.9	31805.3	40190	38864.2	10506.8	5046.88	13101.5	9405.74
2-naphthyl isocyanate_864_pos	106048	114957	148465	127621	115713	134185	146003	148705	139372	188328	184542	123298	115222	141957	88002.9	156786	109348	113070	110459	117961	96408	151577	150350	129602		124498	155042	120731	126060	15405.2	25897.1	24658.6	22099.2
2R,3R,4R,5R-5-6-aminopurin-9-yl-3-hydr_1919_pos	12383.3	12857.6	10499.5	15263.4	17401.8	9848.78	16520.7	14692.5	17689.9	12110.2	12902.6	15955.2	17140.9	9878.37	18366.7	16266.8	10594.3	11948.1	10657.9	11498.5	11303.9	18225.9	13450	10712.6		13042.4	14978.5	14032.5	12641.5	2866.06	2158.82	3656.86	2918.56
2R-2-4-9-bromo-2,3-dimethylbenzof1benzothiol-4-yl-2,6-dimethylphenoxy-3-phenylpropanoic acid5-4-2-5-ethylpyridin-2-ylethoxyphenylmethyl-1,3-thiazolidine-2,4-dione_765_neg	29835.2	23410.2	24773.6	22993	25651.3	16657.2	37161.9	28402.8	31252.2	30278.6	27377.8	26513.2	21342.9	21401.4	39294.6	24815.3	49871.8	34509.8	39532.9	31046.5	26383.6	26428.1	36211.6	43360.2		23886.8	30164.4	31872.6	33827.2	4302.94	3856.46	11457.2	7028.58
2s-2-5s-5-2s,3s-3-methyl-2-quinoxali_792_pos	115153	72710.3	73799.1	96163.6	118040	81547.2	27957.7	28422.3	17897.4	48353.4	36536	40586.3	119847	80487	130357	76093.6	53377.5	59472.4	40063	16204.6	16317	916046	41562.6	41810.9		92902.2	33292.2	86605.8	178667	20195.2	10767.9	31646.4	361446
3,4,5-trihydroxy-6-5-hydroxy-2-4-metho_1118_pos	87711	81966.6	52853.5	81880.5	59968.2	76902.5	94979.8	76512.1	76628.6	102601	88969.8	82909.4	85188.4	94028.7	62081.4	95095.2	85936.6	96604.2	144431	88499.6	77859.7	90478.2	51821	102189		73547.1	87100.2	86489.1	92546.4	13891.1	10442.2	12891.5	30593.7
3,4,5-trihydroxy-6-8-methoxy-2-oxo-2H-f_805_pos	44146.8	35951.4	6406.02	33607.7	17992.3	35969.6	50840.2	39219.6	46369.8	58105.8	44454.8	35971.7	39442.9	38468.9	47899.3	28133	49560.1	41774.6	64532.1	54728	50980.2	55577.2	27067.4	58398.6		29012.3	45827	40879.8	51880.6	13994.4	7985.76	7691.3	12967.8
3,4-Dihydroxyphenylglycol_852_pos	69136.6	59602.3	65608.9	54406.3	56519.8	44843.9	64040	62643.9	42010.3	45741.7	58640.1	48017.9	61056.6	53426.5	88603.6	56669.7	79385	54814.4	47885.9	48735.7	39928.3	58607.7	52315.2	59476.4		58353	53515.7	65659.3	51158.2	8624.71	9416.79	14724.7	7330.93
3,5,7-Triaza-1-azoniatricyclo3.3.1.13,7decane,1,1'-2-butene-1,4-diylbis-, dichloride_98_neg	1.0149e+06	783757	1.29139e+06	827347	945437	1.22588e+06	1.19487e+06	1.30518e+06	1.13823e+06	1.1065e+06	1.17921e+06	1.53598e+06	732597	1.08551e+06	826728	809637	1.13658e+06	69382.8	1.12967e+06	902328	1.10978e+06	820091	1.02278e+06	39562.3		1.01479e+06	1.24333e+06	776739	837368	207070	158555	382285	408666
30369-27-8_341_pos	394158	322426	394861	409959	387485	493397	479513	496214	437519	351331	205006	293616	323094	274648	287775	459009	580139	483820	218503	423753	423188	584026	877407	471678		400381	377200	401414	499759	54875	114522	124232	219660
30818-18-9_72_neg	2.37096e+06	474798	178700	191619	258822	536034	1.25395e+06	370821	522529	664834	41509.8	796567	258373	37937	363170	124777	288444	170687	240352	114177	223072	29716	102935	455485		668489	608368	207231	194290	847184	410002	118594	150347
3-3,4-dihydroxy-2-methoxyphenyl-1-3-hydroxyphenylpropan-1-one_680_neg	70477.7	74075.4	68194.1	52839.4	48604.4	62842.6	59909	56606.1	55162.7	51446.7	38157.9	45186.9	52032.2	49259.2	80359.4	74237	119923	64879.7	53075.4	47854.8	47999	49997.3	69467	53216.3		62838.9	51078.2	73448.4	53601.7	10157.8	8087.05	25789.4	8118.4
3-4-bromophenylazetidine_4301_pos	17192.3	21859.6	25920.5	32506.7	27970.5	39893	28273.9	31659.3	13716.1	30217.4	32650.3	32854.1	24299.4	21528.3	17987.7	24244	24525.5	26581.6	35016.3	32032.3	36607.2	36136.1	29746.6	30191.7		27557.1	28228.5	23194.4	33288.4	7992.64	7311.44	3015.09	3027.25
3-Amino-4-methyl-5-5-nitro-2-furyl-s-tri_1213_pos	41926.6	35882.8	55393	71235.8	58936.6	69372.3	60333.1	83365.3	47729.6	65261.9	78766.9	87067.9	48131.1	42041.5	38687.3	44273.3	45078.9	59649.6	72366.4	66771.6	82458.3	67483.4	27248.6	19829.7		55457.8	70420.8	46310.3	56026.3	14289.4	15215.8	7256.04	25887.2
3b,4b,11b,14b-11-Ethoxy-3,4-epoxy-14-hyd_675_pos	132340	70335.6	103507	66121.7	76601.4	84393.4	66434.9	67582.5	70021.8	17250.6	68908.7	59169.7	86814.3	34140	184615	104623	115495	28557.9	46375.3	57735.8	51596.6	64422.3	24824	31068.7		88883.2	58228	92374.1	46003.8	25041.8	20435.6	57771.3	15361.9
3b6b8a12a812-Epoxy-711-eremophilene_923_pos	79469.2	62761.2	58501.4	62165.5	126227	96756.6	17147.3	33049.2	18431.1	29284.2	25685.6	31378.5	109503	104869	152876	84465.7	50162.9	28434.8	22173.7	14638.2	18110.4	916046	42453.3	19613		80980.1	25829.3	88385.2	172172	26418.3	6708.02	44602.9	364555
3-chlorophenylanthranilic acid_179_neg	251901	409108	401296	655518	445144	575301	420949	620145	209661	396017	487285	1.15659e+06	200984	190791	264681	237640	241442	666420	443146	349146	250553	292799	245114	54201.4		456378	548440	300326	272493	142130	326491	181416	129840
3-cis-Hydroxyglipizide_1032_pos	164244	170121	250251	168664	194340	212045	182116	164996	248752	179297	182507	128402	178837	210391	228268	206573	216699	205206	137353	152877	179831	189330	320844	251245		193277	181012	207663	205247	33419.6	39037.2	16442.8	68891
3-diethylaminopropyl 2-phenylheptanoate_1904_pos	76422.3	68362.8	66687.3	76703.1	100054	57436.7	62134.9	63074.7	55395.1	59333.2	82881.7	52670.8	64652.3	64236	50065	40655.7	56181.4	83006	55962.5	65065.9	82620.5	59129.9	58338	66245.9		74277.7	62581.7	59799.4	64560.5	14499.2	10704.7	14533.5	9709.75
3'-Glucosyl-2',4',6'-trihydroxyacetophenone_1832_neg	75754.1	68386.4	61551	66711.9	69175.2	60246.8	74989.4	88896.7	69950.4	78566.6	65222.4	85042.9	60208.3	66988.4	66430.3	59461.8	64823.1	74826.5	71818.3	67219.9	71828.7	73023.6	57183.6	63592.3		66970.9	77111.4	65456.4	67444.4	5633.16	8956	5567.29	6158.79
3'-Glucosyl-2',4',6'-trihydroxyacetophenone_2004_neg	47195.3	49211.9	71744.5	47785.1	56573	54032.9	64742.3	70803.3	71532.8	65939.3	45321.5	62579.5	65706.1	67514.6	97979.3	83144.3	76163.5	35705.7	64689.9	67928.3	70786.6	72944.6	172233	95928.5		54423.8	63486.5	71035.6	90751.8	9254.9	9556.79	20918.4	41429
3'-Glucosyl-2',4',6'-trihydroxyacetophenone_870_neg	20051.7	18225.4	14975.8	18949	21133.1	18330.8	23419	23058.5	21265.9	21728.1	25502.6	22676.3	17910.4	18365.6	15249.3	19603.6	13110.5	30487.4	21199.8	27102.4	22583	26507.6	20423.7	21298		18611	22941.7	19121.1	23185.7	2097.29	1493.39	6042.86	2893.95
3-hydroxytridecanoyl carnitine_2370_pos	19326.3	32520.1	21025.7	26683.7	27085.7	23970.9	27598.5	22902.5	27802.9	27720.8	27473.1	31746.7	24474.9	35470.4	24094.6	24846.8	22582.5	27569.9	48686.5	17767.1	22278.1	18298.4	30191.7	24274.5		25102.1	27540.8	26506.5	26916.1	4748.03	2804.04	4681.44	11585.7
3-hydroxyundecanoyl carnitine_465_pos	167753	158801	215921	178657	343294	266341	124400	227286	149917	283372	205868	249977	195327	253044	253022	185288	125754	71005.8	437929	155078	98806.1	123297	134504	86781.5		221794	206803	180573	172733	71457.2	60288.4	71764.7	132211
3-Methoxytyrosine_1726_pos	38408.4	64549.4	129259	47121.4	145943	38896.2	85190.4	67160.2	121038	110843	104952	51647.8	37040	45289	32579.8	115012	41517.5	65099.9	30927	54387.4	44847.2	80897.2	143724	64063.2		77363	90138.5	56089.7	69807.7	47900.7	26970	30976.2	39980.3
3-Methylbenzothiazolium-p-toluene sulfon_1394_pos	54364.5	52566.8	55220.6	29388.6	27362.8	18922.1	30231.7	29865.8	55609.8	23961.3	27900.1	30594.4	69995.8	45381.2	50186.5	64070.3	79879.1	23997.7	34996.5	103282	71311.4	27155.9	69574.5	67116		39637.6	33027.2	55585.1	62239.4	16197	11332.9	20004.5	27631.3
3-Methylthiomethylthiophene_805_neg	41008.1	41393.9	40292.6	34002.8	88837.2	50670.7	64768.2	66867.4	42218.8	51413.8	51788.2	37584.3	47791.6	35461.3	70650.9	42978.5	76685.1	56369.3	52772.2	67992.2	45492	42774.5	56451.4	51931.7		49367.5	52440.1	54989.4	52902.3	20057.1	11719.9	16095.4	8930.25
4,4'-Bis4-amino-1-naphthylazo-2,2'-stilbenedisulfonic acid_775_neg	38129	55553.8	33688.3	50216.9	44341.8	37884.7	39917.3	42586.9	36755	34278	24951	31914.4	35840.2	27688.9	47935.2	45432	49666.7	58762.8	38073.4	35639.5	34856	28681.3	43124	25054.6		43302.4	35067.1	44221	34238.1	8337.06	6258.08	10953.8	6499.67
41541-13-3_287_pos	291208	276454	284458	271479	255022	235922	289883	300744	325186	282944	274793	292116	230363	254104	220811	243897	283876	339174	269865	317169	289103	257429	306409	302637		269090	294278	262037	290435	20412.2	17488.3	43639.1	22947.9
4-1-hydroxy-3-5-methoxy-2,2-dimethyl-2H-chromen-6-ylpropylphenyloxidanesulfonic acid_2062_neg	19247.4	31652.2	28195.7	23730.1	33291	24049.1	28803.6	30292.5	31010.5	27450.8	26462.9	26538.4	23814.8	19507.3	27830.1	22874.8	28867.7	23655.2	21626.8	19988.5	23039.7	28360.9	40637.7	26061		26694.2	28426.4	24425	26619.1	5321.51	1932.56	3431.74	7504.22
4-2-1-ethylquinolin-1-ium-2-ylmethylidene-1,3-benzoselenazol-3-ylbutane-1-sulfonic acid_1019_neg	35449.1	42702.2	46930.2	38234.3	59493.4	48724.3	44159.1	40280.1	31786.9	35656.5	43478	39292.1	44630.3	52343.8	43807.8	46381.5	19119.7	41248.9	51359.7	29604.5	37579.6	38470.9	51024.2	35156.1		45255.6	39108.8	41255.4	40532.5	8596.96	4722.88	11464.1	8815.9
4-2-Aminophenyl-2,4-dioxobutanoic acid_1211_neg	11098.5	9978.77	20380.9	30088.3	21812	10628.6	18268.6	27328.8	19484.8	17173.3	16629.5	31655.5	17928.9	18024.4	8402.64	17371.6	16857.1	10872.2	11311.9	20268.1	9668.33	13066	19495	21476.4		17331.2	21756.8	14909.5	15881	8123.44	6223.48	4178.85	5118.89
4-4-amino-6 7-dimethoxyquinazolin-2-ylp_1298_pos	45965.7	49052.6	49517.7	45563.9	42003	44080.5	49290.1	49669.8	59240.6	43598.6	58515.6	50448.5	50248.6	57681.1	31863.9	41699.1	44346.9	53032.8	51424	61798.8	59825.6	52344.2	49322	59900.7		46030.6	51793.9	46478.7	55769.2	2882.33	6006.48	9204.81	5330.26
4-Coumaroylputrescine_89_pos	698324	765723	725486	176788	693606	769747	869240	1.13596e+06	1.10175e+06	839436	633884	782709	564520	825111	480715	623450	840042	859017	929106	1.4999e+06	1.32941e+06	1.45539e+06	719711	807190		638279	893829	698809	1.12345e+06	228373	192531	162999	344995
4-fluorobut-2-enoic acid_411_pos	176840	165657	162723	172689	144814	149698	180398	167690	188885	178340	171723	174035	144834	181462	146853	151873	170202	192365	171691	185393	159424	166644	189736	189809		162070	176845	164598	177116	12609.9	7453.41	19769.9	12969.1
4'-Hydroxy-5-carboxy-lumiracoxib_1844_pos	79601.1	87081.2	82243.6	82307.8	73514.6	90689.2	82699.1	89668.8	83759.7	79995.1	93744.6	97810.7	80760.6	80091.2	74623.9	79936.2	84772.9	102864	77950.1	87724.6	84037.8	85277.9	82066.6	93831.9		82572.9	87946.3	83841.4	85148.2	5954.21	6959.51	9864.02	5377.8
4-Hydroxycinnamoylagmatine_107_neg	314635	309135	290063	332259	42809.7	54642.2	413222	701579	597481	129189	167803	413802	353794	303251	306229	289977	273546	619987	520251	784558	526064	1.09954e+06	256057	189458		223924	403846	357797	562654	136425	226927	131219	338791
4'-Hydroxyclobazam_1876_neg	87774.6	74398.6	56092.8	72912.8	51331.3	54957	69998.9	80020.3	67671.1	69189.5	57232.4	82199.8	53355	56635.1	54003.5	67437.7	59261.3	69908.8	71747	64105.3	52279.8	49438.9	47427.2	70719.5		66244.5	71052	60100.2	59286.3	14334.4	9074.08	7006.09	10917
4-Hydroxyproline_199_neg	159826	223541	232772	147780	148068	208969	162311	171366	151310	153125	123653	201579	156624	148464	458560	325505	269720	128858	165256	151103	198548	226741	864630	192137		186826	160557	247955	299736	39255.7	25711.3	129048	278003
4-Hydroxypropofol_1614_pos	33680.4	31987	36474	32590.9	64487.2	54243.8	40634.5	64128	58843.1	101011	72583.4	98445.2	36893.8	54387	45215.6	36481	25593.3	16656.4	189883	69429.8	45008.8	50292.8	38148.4	22855		42243.9	72607.4	35871.2	69269.7	13738.8	23486	13464.1	61023.3
4-Methoxycinnamic acid_313_pos	280239	249852	256443	252615	236137	220804	271118	277099	292664	255111	252430	279508	208862	242841	231654	218076	257953	295111	252175	290398	255500	235781	292190	269488		249348	271322	242416	265922	20024.1	15333.8	31152.8	22396.1
4-methoxyphenylmethyl 3-1-4-aminobutyl_531_pos	40675.7	50732.9	53565.3	77939.2	57390	33056.6	21938.5	18902.2	58674.8	26202.6	12954.9	27516.2	28071	32587.3	28240	38171.4	35869.5	52794.1	11460.9	16088	13733.2	49624.9	61822.1	12791.5		52226.6	27698.2	35955.6	27586.8	15445	16060.7	9181.44	22184.8
4-Methylpentanenitrile_1667_pos	26830.4	35439.1	39018.4	42040.2	21483.2	37489.5	33949.9	32029.5	33517.8	31648.7	34763.2	38846.1	32586.7	33431.2	23632.8	32478.8	32725.6	28453.2	36967.3	24690.3	29232.7	30233.9	32425.9	39202		33716.8	34125.9	30551.4	32125.3	7895.17	2593	3824.83	5307.36
54682-74-5_248_pos	1.34828e+06	263943	185046	135064	140846	313836	515643	194537	200898	321850	27624.8	355256	131919	24576.7	149327	78406.8	214534	99138.2	95480.6	55802.6	77225.6	16404.8	85066	223306		397836	269301	116317	92214.3	470892	167039	65005	70063.4
5-4-tert-butylphenylsulfanylquinazolin_1160_pos	44100.2	17601	47173.9	42739.4	49903.1	37041.5	48013.7	49080.2	54127.8	48141.7	48021.4	48553.9	29433.4	45659.4	36569.7	35622.7	30554.4	47901.3	39183.7	49640.6	41918.1	50899.5	42634.1	42783.7		39759.8	49323.1	37623.5	44510	11695.9	2389.18	7646.87	4663.37
56343-76-1_719_neg	51467.4	63863.7	57471.2	56053	97251.7	79900.2	63196.8	68433.9	57035.1	92137.3	66836.9	81616.7	65680.5	79852.7	64768.4	52863.2	42697	30585.1	142682	65176.7	66402.6	62775.5	42020.5	33417.9		67667.9	71542.8	56074.5	68745.8	17553.6	12942.6	17732.7	38685.1
5-Amino-2-octyloxybenzyl alcohol_1090_pos	22166.7	19704.6	37509.6	34259.7	29759.9	56039.8	19558	19621	44821.8	21158.2	20059.9	17250.5	91237.7	26348.7	58783.8	21068.1	30850.6	24063	21919.2	37294.2	19380.4	33196.2	51468.2	59436.7		33240.1	23744.9	42058.6	37115.8	13092.3	10404	27695.4	15906.5
5-Hydroxy-2-furoic acid_615_pos	63051.6	60146.2	98431.7	118760	87346.4	109733	82797.2	117981	67409.9	98696.6	100309	148138	84744.5	67020	60896.4	79235.2	60556.4	93466.6	110683	100802	137169	111631	52574.5	122435		89578	102555	74319.9	105883	24128.9	28147	13581.9	28901.6
5-Hydroxy-L-tryptophan_224_neg	186872	268077	406503	233900	271529	254285	296780	333530	316252	204494	205991	200825	201486	182394	273866	366468	230480	101357	145709	169126	205751	275333	1.04644e+06	287523		270194	259645	226009	354980	73619.9	62325.8	89533.2	343400
5-Hydroxy-L-tryptophan_839_neg	32920.9	37882.2	62004.3	36016.3	51324.5	54599.4	39509.6	37583.1	41143.3	36020.4	34358.8	30281.8	27555	33774.9	47835	45776.8	54946.1	23070.2	31083.8	36204.4	44458.2	45910.7	82691.5	43706.2		45791.3	36482.8	38826.3	47342.5	11788.2	3879.95	12570.8	18229.4
5-Hydroxy-L-tryptophan_88_pos	2.26578e+06	2.69008e+06	3.61466e+06	2.60818e+06	2.953e+06	2.42846e+06	3.23647e+06	3.22979e+06	3.18347e+06	2.50741e+06	2.50142e+06	2.14038e+06	1.87246e+06	1.72082e+06	1.99132e+06	2.64092e+06	2.0812e+06	1.10857e+06	1.51845e+06	1.77481e+06	1.9473e+06	2.58701e+06	5.12145e+06	2.4958e+06		2.76003e+06	2.79982e+06	1.90255e+06	2.57414e+06	479540	475840	499862	1.31464e+06
6-2-1,2-dihydroxypropan-2-yl-7-oxo-2H,3H,7H-furo3,2-gchromen-9-yloxy-3,4,5-trihydroxyoxane-2-carboxylic acid_678_neg	27222.9	20209.6	21419.6	23152.7	33058.2	26981.8	17318.1	28538.2	15314.3	24255.5	5555.8	25180.5	16415.4	23304.7	40586.9	24801.4	45930	32793.9	18065.5	14065.5	12919.7	22040.6	24120.9	30319		25340.8	19360.4	30638.7	20255.2	4738.91	8404.48	11203.6	6577.64
6-2-carboxy-3,5-dihydroxyphenoxy-3,4,5-trihydroxyoxane-2-carboxylic acid_794_neg	46327.4	70847.5	44814.1	66469.5	54941.4	29529	62882.7	98150.2	52028.4	82166.8	55320	70592.8	28439.2	32219.4	52457.2	40037.2	51661	58183.4	73057.9	73795.9	46244.4	50825.5	27210.7	25245.3		52154.8	70190.2	43832.9	49396.6	15243.8	17491.3	12065.2	21178.6
6-3,4-dichlorophenoxy-3-ethylthio-2-pyri_1364_pos	19405.3	26695.7	16732.5	28230.7	23235.3	43195.7	39994.2	48436.3	29978.3	22767.4	21237.1	45894.5	36941.4	13504.3	44494.6	14308.3	47873	45450.9	39371.3	26192.1	21192	20636.8	53909.7	44475.4		26249.2	34718	33762.1	34296.2	9357.35	11729.9	15810.5	13697
6-3,4-dihydroxy-2,5-bishydroxymethyloxolan-2-yloxy-3,4,5-trihydroxyoxan-2-ylmethyl 2E-3-4-hydroxy-3-methoxyphenylprop-2-enoate_636_neg	14263	24360.7	21178.7	29153.8	19874.3	26758.8	38906.8	22025.7	29686.7	39815.3	29538.1	31830.2	11126.6	11175.2	36947.8	21152.5	36136.2	33907.1	32781.4	25971.9	25133.7	34252.8	20160.5	56299.5		22598.2	31967.1	25074.2	32433.3	5334.83	6628.78	12202.2	12796
6-3,7-dihydroxy-4-oxo-2-phenyl-3,4-dihy_253_pos	89919.9	84687.5	66345.8	95676.3	90502.4	100892	21890.2	103905	67359	127984	128627	125904	51132.9	41734.6	80892.6	77883.9	60893.9	68363.1	31635.2	49957.2	49742.8	48229.7	187924	57726.1		88004	95944.8	63483.5	70869.2	11957.9	43259.1	15274.3	57982.9
63281-05-0_81_pos	613877	2.4056e+06	758756	517932	412702	255418	780622	2.86634e+06	1.46004e+06	479277	503458	2.71168e+06	706767	709096	620571	331928	833893	821818	3.00815e+06	2.74881e+06	1.61236e+06	3.91717e+06	1.12801e+06	589328		827381	1.4669e+06	670679	2.1673e+06	791951	1.08467e+06	184132	1.26375e+06
6358-83-4_246_neg	149928	184370	196873	213893	182814	194788	210364	247556	211661	263085	255423	218955	189147	217434	102143	173009	145498	286571	289895	265266	243395	276328	202355	187081		187111	234507	185634	244054	21354.2	23542.3	63170.9	41420.2
63938-17-0_1103_neg	15941.6	19206	20616.2	20375.5	15772.4	17835.2	16191.1	15171.7	24041.3	15264.5	20978.4	21668.1	17453.6	20338.9	10954.4	19867.7	17663.6	18328.2	18259.6	18448.8	20381.7	19569.9	19098	24009.8		18291.1	18885.8	17434.4	19961.3	2128.83	3817.58	3382.3	2128.36
63938-17-0_610_neg	32972.2	32585.8	31895.8	32086.5	29417.2	34049.1	36981	29509.7	41588.7	34357.7	40137.6	32495.4	36508.4	37266.6	25650.2	37362.9	39214.8	36392.9	38025.8	35283.7	36852.8	40170.6	38442.8	49563.1		32167.8	35845	35399.3	39723.1	1549.66	4610.3	4881.86	5089.08
6698-29-9_7_neg	79457	88653.1	95948.2	87948.9	73560.2	165703	110554	88822.1	61303.6	45612.5	68219.8	54195.5	46004.3	47852.8	60486.1	43399.6	51209.3	79569.7	46884	44127	53342.6	51535.7	128970	70772.2		98545.1	71451.3	54753.6	65938.5	33810.4	24123.1	13522.9	32252.8
67508-28-5_550_neg	23283.9	25895.8	24681.2	21840.6	26452.8	15286.3	18885.9	23891.3	28314.3	17430.6	16205.8	21985.1	24719.6	17082	37815.7	26987.5	29921.4	30827.9	21099.3	16681	23271	18273.2	33281.7	25571		22906.8	21118.8	27892.4	23029.6	4098.96	4537.39	6913.09	5971.19
6-fluoro-4-N-methylpyrimidine-2	203585	230779	250859	252312	230228	261162	309856	255690	282352	336978	331438	257884	234768	280980	171580	283592	220185	219680	227656	226628	190946	263952	306289	270294		238154	295699	235131	247628	20992.7	35750.6	42312.1	40679.3
6'''-O-Sinapoylsaponarin_19_neg	1741899	1755794	1619195	1651776	1844506	1794404	1885375	1840310	1965095	1919480	1920184	1891775	1681674	1836422	1492026	1655790	2490527	2127901	2381000	1975598	1771325	1827825	2055568	2257053		1.7346e+06	1.9037e+06	1.88072e+06	2.04473e+06	85248.4	41919.9	367756	238685
6'''-O-Sinapoylsaponarin_27_pos	3000618	2922832	3136895	2834702	2904928	2955507	3119304	3804789	3650368	3442684	3181821	3407430	2822441	2869616	2933880	2975392	4608846	3604404	4205606	3879794	3299301	2866536	4567448	4445752		2959247	3.4344e+06	3.30243e+06	3.87741e+06	103027	263707	701201	672750
70572-90-6_1058_neg	39834.7	26599.8	32319.7	36568.1	37556.4	28030.2	40948.7	49737.2	39855.7	38992.1	38117.9	39136.1	44497.6	34304.3	48315.5	44531.4	28410.9	41818.7	42033.6	37558.7	36942.4	34480.3	49228	13286.1		33484.8	41131.3	40313.1	35588.2	5383.67	4321.09	7474.98	12098.9
70632-11-0_263_neg	44924.5	55922	46856.5	62934.6	36080.7	42954.5	58033	67549.1	55800.4	44313.2	95474.8	52866.4	35861.8	57923.5	36557.3	48214.8	49138.4	35962.5	37767.3	45269.8	48870.8	49581.7	55512.7	50861.8		48278.8	62339.5	43943.1	47977.4	9629.41	17894.6	9211.28	6000.82
70632-11-0_359_neg	73137.4	84070.2	106868	73326.8	68575.1	73303.4	77280.4	73626.3	93555.8	76843.8	101000	75631.5	76314.5	91509.5	62017.3	81748.5	75421.3	71379.2	75181.1	80048.8	80098	79787.2	73823.1	90060.4		79880.2	82989.7	76398.4	79833.1	14180.2	11386	9898.88	5700.49
70729-63-4_2756_pos	16980.3	23483.5	19561.2	20210	21332.4	21690.2	24332.5	17549.8	26935.5	20482.9	26184.8	24804.3	16043	19698.2	22158.4	18664.6	28597.4	31718.4	29473.6	28035.4	21480.3	23052.3	22726.9	23627.6		20542.9	23381.6	22813.3	24732.7	2206.96	3628.46	6098.17	3225.85
7170-76-5_254_pos	87021.2	25795.6	47888.6	42657.1	58822.2	41408.7	70265.8	59957.4	28789.8	89449.9	28664	65947	26841.6	13162.5	15619	56872.3	49208.4	135170	53542.8	124846	50554.8	176090	51188.2	86857.9		50598.9	57179	49479	90513.3	20805.3	24150.9	45553.3	51040
7-4'-bromobutyl-3,3,11,11-tetramethyl-1,2-dithia-5,9-diazacycloundecane_1513_neg	22232.8	14917.1	18770.5	24179.5	19825.2	22780.9	19792.8	23701.2	23966.9	18646.2	22304.4	25079	13941.1	21301.7	17339.7	15667.1	18985.2	18464	22507.3	19756.3	18789.5	21701.7	25195.2	24059.7		20451	22248.4	17616.5	22001.6	3356.94	2533.17	2590.65	2455.17
7600-14-8_546_neg	53688	47239.4	49576.1	52920.9	48221.4	52444.3	59257.3	46864.5	52171.2	59843	72216.6	48036.5	54817.4	64545.2	52715.3	60410.4	53358.9	51943.9	59396.5	54416	52205.3	41685.6	55662.7	73019.4		50681.7	56398.2	56298.5	56064.3	2693.84	9475.66	5050.8	10228.4
83920-76-7_1058_pos	42022.9	47748	44727.4	44550.9	40961.4	44465.1	47232.5	19024	46055.8	22090.8	50204.8	21927.1	58996.1	28414.2	43196.9	62229.2	49683.8	38360.8	34187.8	39075.9	38958.4	33685.5	21573.7	31312.1		44079.3	34422.5	46813.5	33132.2	2374.88	14790.7	12785.6	6443.69
8-iso-15-keto-PGE2_350_pos	292510	299350	396636	327610	553172	492603	363453	608286	495838	806513	552898	709807	308722	455894	349384	331637	249156	161224	1.26009e+06	494447	346106	406025	304971	210413		393647	589466	309336	503676	108380	156927	99135.7	382650
9,9'-Ethylenedioxybiso-phenyleneiminobis_1631_pos	37721.3	34945	33931.3	27514.6	27010	26765.1	39442.5	38857.5	38670.1	32918.8	29523.5	32599.8	31251.4	25934	31437.9	26663.6	37241	27080.8	29826.7	31646	30863.2	24365	38162.7	34790.6		31314.5	35335.4	29934.8	31609	4790.42	4183.19	4294.8	4675.09
9,9'-Ethylenedioxybiso-phenyleneiminobisacridine dihydrochloride_873_neg	35281.8	32703.3	29902.1	32577.2	33198.1	34043.4	36223.2	33657.1	28331.9	33956.1	33738	34152	35874.6	34232.9	38857.6	27447.8	39235.8	34850.9	38400.3	32390.3	31686.4	22779.1	25787.7	42225.8		32951	33343	35083.3	32211.6	1799.1	2634.07	4270.65	7336.64
91822-51-4_784_pos	35776.6	21773.1	24675.7	22566.5	57958.5	15353.7	24421.4	47428.6	35770.2	47515.9	25815.9	48600.1	43037.6	22424.3	41764.9	126003	229703	53087.4	59812	29379.8	30555.2	49087.4	238308	43094.4		29684	38258.7	86003.3	75039.4	15363.9	11218	78966.2	80803.6
9-Borabicyclo3.3.1nonane, 9-5-hexenyl-_54_pos	3.48428e+06	3.08225e+06	4.08258e+06	3.49339e+06	3.79242e+06	4.18492e+06	4.38985e+06	3.83627e+06	4.19676e+06	4.12574e+06	4.38806e+06	3.48006e+06	2.99498e+06	3.54809e+06	3.26172e+06	3.461e+06	3432281	3312248	2.75883e+06	3425408	3.11079e+06	3.26479e+06	4.69751e+06	3.45268e+06		3.68664e+06	4.06946e+06	3.33505e+06	3.45167e+06	414686	353637	196084	660901
9-hexadecylpurin-6-amine_1285_pos	24613	80087.7	65621.3	62154.4	67446.1	55342.3	38564.2	77267.1	88279.4	58511.4	84866.8	47030.7	49410.7	65398.7	24944	59193.4	62640	70128.6	54444	36181.7	54204.7	74422.1	42365.6	51617.7		59210.8	65753.2	55285.9	52206	18790.4	20724.6	16413.9	13088.3
AC1L1BX9_694_pos	29149.4	20311.4	31048.8	18438.8	16282.9	20440.2	17648.5	54086.3	50141.1	19123.8	58138	46028.7	15811.1	40413.5	32861.3	22542.9	43284.4	44245	50218.2	48967.7	54061.7	53978.8	23337.9	23448.2		22611.9	40861.1	33193	42335.4	6023.31	17874.9	11762.5	14811
AC1L1DMN_2202_neg	30800.2	26504.5	34719.9	25850.6	28620.9	27843.2	25803.9	20204.8	38222.9	30562.3	40771.5	29193.4	24849.2	34068.9	18726.6	28932	30891.2	25766.6	21839.6	30016.9	31683.5	31317.2	45945.8	42604.2		29056.6	30793.1	27205.8	33901.2	3273.12	7673.17	5351.37	8865.45
AC1L1DMN_598_neg	34811.6	36295.5	37736.1	29478.8	35647.8	36707.3	40742.7	32371.8	48800.5	40083.3	51526	41506.9	32883.9	33762.3	30874.7	35028	30586.9	40960.7	32271.4	40335.8	36574.6	35609.6	31216	42137.1		35112.9	42505.2	34016.1	36357.4	2930.59	6836.09	3800.67	4312.01
AC1L1EWS_909_pos	30775.2	36109	31444.4	31705.1	28785.2	33880	52606	53235.9	57727.8	38569.4	34334.9	40457.5	32313.2	35409.2	36195	34058.8	42089.3	29031	33124.4	32371.2	29920.3	26085	91187	50972.9		32116.5	46155.3	34849.4	43943.5	2552.17	9543.59	4369.23	24689.7
AC1L1GIH_1194_pos	43425.1	40888.3	36027	55014.6	26289.4	85729.7	61008.8	60891.2	62045.8	50810.1	39673.4	52980.7	60920.9	51876.7	75700.4	54142.1	81044	46966.8	59877.7	57573.8	58362.8	44958.8	69019	99814.5		47895.7	54568.3	61775.1	64934.4	20779.2	8670.36	13722	18736.4
AC1L1GKJ_206_neg	110262	106144	105813	72348.7	86359.7	46103.3	91603	76322.3	71846.4	103042	39650.1	72777	97585.7	83153.7	256203	145196	234309	74651.7	65767.6	46769.2	48320.2	44737.1	123638	98527.7		87838.3	75873.5	148517	71293.4	25079.5	21557.8	79107.6	32700.7
AC1L1GYN_1412_pos	20877.2	27756.2	33102.5	30386.6	24822.5	23023.1	33320.2	26143	31736	33975.7	34307.6	35098.1	24947.8	28299.6	14440	27182.6	23062	28406.1	30042.4	30569.6	29224.4	31746.1	20063.4	25963.6		26661.3	32430.1	24389.7	27934.9	4618.21	3281.27	5296.97	4322.46
AC1L1IDN_307_neg	434219	67612.5	17461.8	26549.9	31911.1	40317.9	185124	35138.7	73350.3	82546.5	33084.6	87744	35346.6	24581.1	49089.2	24063.9	32145.4	23471.9	20780.7	9442.46	17469.7	26530.6	24115	56038.5		103012	82831.3	31449.7	25729.5	163158	55366.3	9921.64	15999.1
AC1L1T19_221_pos	603546	613208	628988	579694	574339	581039	648061	621246	717245	615696	742498	655499	587054	733609	417648	599913	692504	688982	637001	775688	742775	720408	715286	769663		596802	666708	619951	726803	21892	51846.7	114331	50437.7
AC1L1ZK9_267_neg	267875	378936	263366	375142	199622	208550	499129	694087	497874	293990	357604	568363	446259	262476	247891	193655	248781	417242	532751	477231	360643	468241	144587	139672		282248	485175	302717	353854	78485	144046	103101	173219
AC1L26ZC_195_neg	507757	696392	495291	693372	385331	379515	922153	1.38072e+06	885721	538702	598602	1.05209e+06	809696	457798	500176	356680	459488	797099	1.03647e+06	877486	686255	842158	249963	241384		526276	896332	563490	655619	141116	308615	191811	336497
AC1L2ALZ_2233_pos	25020.2	33589.9	39922	36045.5	28557.3	31130.4	40684.3	43853.6	38145.9	45786.1	33323.9	37352.8	42821.7	39962.9	35794.5	44741.1	29706.8	35068.5	44317.8	41083	44154	27699.9	50501.5	31353.8		32377.6	39857.8	38015.9	39851.7	5331.48	4553.92	5563.77	8640.25
AC1L2LMZ_18_neg	2110606	2195258	2086034	1937886	1983476	1934620	2156060	1987378	2555706	2084220	2511472	2248348	2228862	2430019	1562619	2053182	2264618	2236594	2276649	2364365	2479188	2363160	2318732	2728650		2.04131e+06	2.2572e+06	2.12932e+06	2.42179e+06	105760	230995	302354	164851
AC1L2LMZ_3_neg	8512784	9065400	8664667	8041966	8355743	8287630	8669502	8121450	9491734	8617006	10193728	8803740	8650945	10187176	6948667	8531220	9336726	9065700	8917763	9254554	9573134	9693727	10360035	10272574		8.48803e+06	8982860	8786739	9.67863e+06	352648	739095	1.07738e+06	563418
AC1L2MCT_776_pos	49661.6	18236.8	57608.5	25813.9	57221.9	17894.8	73363.2	22552.3	20571.7	67103.3	43805.1	14512.5	43124	47557.5	47908.5	60763.8	13220.7	23273.2	29822.2	26788.5	31167.8	17313.4	30115.4	29756.2		37739.6	40318	39308	27493.9	19146.1	25270.8	17632.9	5197.11
AC1L2NMG_1460_neg	155164	119523	223091	106926	171130	199137	127818	109007	97356.4	92194.9	45050.8	62690.7	147661	246418	247583	169731	287254	174440	43169.2	86747.4	95376.3	123977	699011	97323.4		162495	89019.6	212181	190934	44894	30367.2	55589	250284
AC1L2NR2_1367_pos	34510.2	26522.7	29155.2	29076	32122.9	26452	31522.9	32206.4	30036.5	30872.6	28357.9	27095.2	38626.1	36940.1	33771.1	31740.4	40051.4	30007.9	25932.7	33565.1	24541.3	24006.2	49458.3	45412.3		29639.8	30015.2	35189.5	33819.3	3172.3	1953.61	3981.7	11168
AC1L2UZN_339_neg	52761.1	98307.9	81340.9	89883.8	119374	76802	49530.1	80135	81442.9	76321.9	93877.8	79756.1	111077	123852	76499.5	108166	97143.9	92959.3	72369.4	87290.7	100397	148309	152325	83783.6		86411.5	76844	101616	107412	22318.1	14676.1	16447.7	34438.4
AC1L3EG4_85_neg	568668	552563	629429	526818	573005	535703	564268	548715	679085	585946	728177	591503	583660	709279	435214	616712	619679	697837	608152	675162	690496	684178	727639	733733		564364	616282	610397	686560	36598.1	71091	98947.8	45192.3
AC1L3LC1_3644_pos	89663.2	106684	84380.6	137578	63557.8	68988.8	122580	140997	13080.4	98478.1	16867.1	130972	33344.9	65343	76363.3	56117.8	49358.8	66479.8	48746	66160	38390.9	91607.7	44700.6	47347.9		91808.6	87162.5	57834.6	56158.9	27183.4	57670.6	15158.9	19678.5
AC1L4CBP_11_pos	4729791	5488769	7883444	5282333	6322383	4847379	9901202	8834134	6326029	7205603	4551405	6216491	4973406	5686388	5642729	5446483	4960497	7441004	4501941	5451459	7078526	7856733	11041847	7665618		5.75902e+06	7.17248e+06	5.69175e+06	7.26602e+06	1.18501e+06	1.93435e+06	913589	2.26863e+06
AC1L4F7U_16_neg	5.40654e+06	1.18061e+06	335244	308088	604575	1.35673e+06	3.10812e+06	651593	1.40751e+06	1.47689e+06	61710.5	1.45066e+06	633933	52819.4	917907	252638	752240	401433	350068	172291	325869	35328.5	153213	956803		1.53196e+06	1.35942e+06	501828	332262	1.94713e+06	1.0264e+06	324673	327484
AC1L4FD3_211_pos	1.04439e+06	773069	1.30684e+06	755713	946526	989945	1.06548e+06	787235	1.261e+06	634435	1.16867e+06	749266	954999	1.26101e+06	592357	1.12905e+06	1.03775e+06	755466	626262	734589	991215	1.05812e+06	1.53083e+06	1.22673e+06		969414	944348	955104	1.02796e+06	202308	254579	245806	329264
AC1L4HYC_1086_pos	43044.3	39957.2	59319.6	42499.9	34224.9	36345.4	73488.3	50181.8	65068.6	41660.6	129138	36596.5	36982.4	38809.7	33681.8	52383.6	44092.1	26192.7	22915	34671.9	33898.8	35362.3	102164	60365.5		42565.3	66022.3	38690.4	48229.6	8899.34	33913.2	8954.24	29161
AC1L4JRE_593_neg	38957.1	50145.1	30596.9	46475.9	37783.3	41883.3	33757.7	44956.1	31854.8	35625.3	25000.8	39073.7	34900.7	26451.8	45448.6	42129.9	46641.2	56101.3	41066.7	37925.8	35274.1	27456.8	14822.7	22941.9		40973.6	35044.7	41945.6	29914.7	6886.79	6745.64	10241.3	9996.99
AC1L4P93_1196_neg	40957.4	49256.2	50710.9	47581.5	34189.6	44071.1	51687.2	62049.2	35935.9	39065.8	32558.4	24567	45015.8	38188.4	45765.6	27729	44541.7	41643.8	62954.8	84525.6	74978.9	100172	50415	28477.7		44461.1	40977.2	40480.7	66920.7	6159.91	13623.3	6844.01	25481.6
AC1L4SYH_797_pos	25905.5	21113.9	44310.2	23975.4	12322.3	23217.6	22981	31857.2	42965	45684.4	42659.1	19626.5	36179.5	39709.8	18071.9	10473.5	41680.3	11726.2	18944.2	39663.2	13385.6	44547.9	46934.6	42890.4		25140.8	34295.5	26306.9	34394.3	10522.7	11171	14453.8	14424.8
AC1L6FYI_188_pos	687493	365271	213237	255413	263187	403776	428576	335898	399680	473379	72215.5	562491	174956	223776	318392	153077	440383	227396	174446	109802	289746	339417	322274	351452		364729	378707	256330	264523	173731	168188	106684	99186.5
AC1L7TUE_1145_pos	94231.5	50218.4	57228.2	49538.2	72253	57367.8	72269.6	64490.1	83206.8	78600.1	74111.1	62933.2	95698.9	58362.5	140718	81691.4	60030.6	44442.6	58338.9	62439.6	61763.2	68888	23749.8	53501.9		63472.9	72601.8	80157.4	54780.2	17142.4	7875.47	34834.4	16022.7
AC1L9LRQ_800_pos	171758	175350	182765	158530	161768	167225	196088	173916	215526	200500	238846	195778	167904	209457	115315	171890	188626	188743	189616	227366	214639	202015	181339	208633		169566	203442	173656	203935	8950.73	21875.7	32166.1	16762.9
AC1L9NFF_933_pos	144293	43122.7	21828.4	15888.4	23096.4	49752.7	44581.6	24885.5	30441.2	47359.3	45461.8	46844.6	21396.1	40890.7	40053.7	44448.6	39519.9	18762.9	13480.5	35969.7	10749.7	40430.2	15387.9	34820.9		49663.6	39929	34178.7	25139.8	48205.6	9712.05	11087	13288.5
AC1L9X2T_2102_pos	20670.2	29533.8	28015	22626.6	47136.9	45091.8	20421.6	40035.4	25196.5	47806.6	41451.1	39946.8	21876.5	45746.2	25971.9	13714.9	15879.8	27015.3	42200.8	14245	17057.3	23026.3	21643.7	11785.8		32179.1	35809.7	25034.1	21659.8	11300.6	10584.5	11451.6	10931.2
AC1LA1NR_1238_pos	40645.9	44637.2	34030.1	39872	34712.2	31855.9	37626.2	58886.6	36080.5	44901.6	34292.6	42076.8	31580.3	30542.9	38205.9	35064.6	34761.7	41380.3	41006.1	40482.5	35121.3	27777	38418.9	29499.9		37625.6	42310.7	35256	35384.3	4858.73	9017.51	4054.95	5645.73
AC1LA1NR_1871_neg	49245.2	61623.8	43380.9	53257.2	47797.3	44884.4	52141.7	66929	43833.9	58868.5	38845.6	48463	49669.4	46467.5	55426.9	50505.4	48242.8	51971	53442.4	53484.3	46037.2	45164.9	21266.5	36565.4		50031.5	51513.6	50380.5	42660.2	6650.1	10206.7	3111.21	12214.2
AC1LA8AC_213_neg	102957	169311	132841	112238	84731.2	79184.6	137294	147339	146398	139966	120872	143893	107320	42914.9	198254	216970	165591	187444	119425	159920	150204	156715	300939	15034.4		113544	139294	153082	150373	33487	9799.69	65863.9	91734.2
AC1LA9E5_5104_pos	22264.5	32554.4	18684.7	30865.4	15914.8	26382.3	28979	39747.6	26191.9	24221.6	13734	31552.5	22225.5	19017.3	26722.5	14895	26313	20383.6	28930.7	19492.5	19537.2	14520.5	27937.8	26458.7		24444.3	27404.4	21592.8	22812.9	6654.88	8608.38	4515.52	5787.95
AC1LBZRM_885_pos	427215	95137.9	17867.2	20360.9	43696.3	95115.2	508297	247491	261144	264830	12137.4	386187	40790.3	69031.9	56608.6	13003.7	53810.7	72490	133102	69925.5	137952	14611.3	66136.4	131755		116565	280014	50955.9	92247	156031	165401	21791.2	50052.5
AC1M0YU1_199_pos	1.31247e+06	1230763	1289507	1.20345e+06	1.1594e+06	1.23325e+06	1.32827e+06	1.1422e+06	1.50207e+06	1333083	1.70125e+06	1.29007e+06	1.28379e+06	1.4393e+06	794735	1.21891e+06	1.4395e+06	1.52997e+06	1.41101e+06	1727126	1.56017e+06	1.44148e+06	1.42763e+06	1.61214e+06		1.23814e+06	1.38282e+06	1.28437e+06	1.52993e+06	55939.9	193684	265487	125691
AC1MD0M9_299_pos	591676	226775	100651	93251.6	106741	182848	280818	99788.1	138626	218789	17878	225188	100074	13574.6	143813	49447.2	197700	91710.8	49739.7	27208.9	39360.6	173906	86644	215137		216990	163514	99386.6	98666	191129	96446.3	65660.2	77959.1
AC1MM8G1_425_neg	91526.7	58423.8	52587.4	68722.4	71028	60740.6	114396	104910	64891	74254.6	85452.5	107967	80629.6	77571.1	84648.3	61554.4	91915.8	80067.2	102432	78674.5	68608.6	56289.8	81352.2	102877		67171.5	91978.6	79397.7	81705.7	13718.8	20079.2	10079.2	18464.1
AC1MMF5J_924_neg	61667.7	68321.2	63842.1	72389.5	71916.4	73357.7	56706	70778.6	73816.4	66892.9	76853.6	80031.4	55065.6	59993.6	48477.2	45545.7	56154.7	82136.8	66879.6	62496.3	65180	65463.2	87742.6	72855.3		68582.4	70846.5	57895.6	70102.8	4873.72	8304.89	12994.6	9303.18
AC1MMROJ_777_pos	47136.8	70387.2	43805.1	77513.4	27105	45020.7	61575.1	77930.4	65860.7	52362.2	48857.2	66697	44567.2	44023.2	59048.7	54003	69998.3	76687.2	58346.2	61923.4	73621.4	77495.5	62031.7	60853		51828.1	62213.8	58054.6	65711.9	18698.3	10547.7	13311.8	7838.02
AC1MPRDY_509_neg	35122.2	58180.1	43994.5	49302.6	36755.8	34817.3	60249.9	68321.7	64603.1	61773.2	60003.2	63057.1	50366.6	16179.1	90876.6	88587.6	58925.9	62864.8	61939.4	62941.7	61704	57296.1	57741.9	53233		43028.7	63001.3	61300.1	59142.7	9371.75	3128.64	27506	3717.8
AC1MQE3Q_2907_pos	29533.3	31283.5	21678.1	28618.3	29848.6	30346.2	23395	24147.1	24048.8	24036.7	28721.7	27966	29768.8	31273.9	36855.1	20040.5	44085.9	34844.5	22715.3	22394.2	23712.6	27109.8	35571.3	36537.4		28551.3	25385.9	32811.4	28006.8	3480.79	2319.1	8028.92	6461.26
AC1MT9XV_665_neg	77836.9	65560.9	67818.8	48403.3	48433.4	45938.9	64480	77152.8	75632.9	63734	56896.5	54769.3	57693.1	44665.3	62575.9	46071.5	65991.9	43536.7	42890.3	45623.4	44866	34349.2	67013.9	60838.6		58998.7	65444.2	53422.4	49263.6	13192.2	9292.71	9883.99	12204.1
AC1N0WZ7_827_pos	174034	198785	186667	199414	172242	150985	219714	254253	238201	207527	218695	234459	306028	178098	315989	237369	398935	211141	202935	275272	204332	178279	396626	395691		180354	228808	274593	275523	18499.2	16765.8	81099.7	98893.8
AC1N1P3H_140_neg	133568	521320	311278	145748	150196	152902	317475	646203	384857	265679	272933	592481	318742	276665	156163	203969	232790	310284	346003	482920	520816	732008	278679	201525		235835	413272	249769	426992	154906	166034	63703.7	192019
AC1N43SU_786_neg	31023	33862.5	28656.6	33521.8	34584.4	26692.9	67372.7	35658.1	40176.8	38256.7	30819.7	35451.9	30282.9	30993.3	32484.5	33151.4	42711.7	40098.6	44303.1	36724.1	32816.8	66147.6	35521.7	38842.6		31390.2	41289.3	34953.7	42392.6	3179.03	13161.9	5167.26	12260.4
AC1N8TL3_408_neg	41235.8	42748.2	34563.4	57065.6	62779.8	26418.2	49258	59923.2	49866.7	12637.9	46913.2	49992.8	30466.7	27937.8	34849.4	29616.6	22568.3	33686.9	50780.5	49307.9	43573.5	47402.6	54841.5	39873.8		44135.1	44765.3	29854.3	47630	13643	16371.2	4400.69	5318.13
AC1NE2CI_1472_neg	13996.7	12238.7	17104.4	19490.1	10057.8	13836.6	13828.1	17620.1	20855.8	15354.9	13062.6	15792.7	14309.4	10903	14946.2	11776.7	12497.8	17902.3	13447.8	19130.8	13474.1	11087	17973	21476.4		14454.1	16085.7	13722.6	16098.2	3382.64	2827.14	2551.39	4016.45
AC1ODUBP_103_pos	430301	249237	479146	515473	331043	312197	833488	242757	286215	1.10686e+06	621855	522824	494440	502004	399334	90637.7	391069	236415	678098	60352.3	735814	746542	748792	708748		386233	602333	352317	613058	104473	329820	160141	272096
AC1Q3MVK_248_neg	122171	222227	331643	155697	153803	133129	198489	303321	248738	120608	109826	159308	156550	79489.9	252502	333893	171280	14463.4	55269.9	149573	120021	189036	1.01054e+06	236446		186445	190048	168030	293481	79180.1	75563.3	115074	356618
AC1Q4KTK_297_pos	363292	372074	450553	423614	388531	449452	524974	482536	530560	472204	530785	499324	383891	301944	373566	390030	429941	338207	213905	530421	523302	95914.2	524216	284512		407919	506730	369596	362045	38577.9	25735.6	44364.9	189439
AC1Q5CYU_399_pos	161441	220640	157588	178786	118191	211016	166645	394929	173210	170785	231488	206277	229358	193030	260764	261258	202292	212313	207067	206725	178209	149116	581549	400662		174610	223889	226502	287221	37703.6	87507.7	29318.6	169327
Acetylcarnosine_253_neg	109792	83174.3	86437.9	90752.5	99691.7	65643	135273	122499	101103	91884.9	116383	112491	921562	95786.4	89002.2	315647	600320	113769	113819	913601	453659	241353	95133.9	103684		89248.6	113272	356014	320208	15069.1	15394.6	340252	321335
acetyloxy-4-oxobutanoic acid_404_neg	319485	52893.3	19988.1	20630.7	26772.7	58164	158915	40451.1	58715.9	74031.1	33842.6	94618.4	28535.9	24720.3	39727.7	13164.2	31955.9	18316.2	27831.1	13167.6	25445.4	30831	11807.2	50907.9		82989	76762.4	26070	26665	117022	45960.2	9547.34	14218.7
Acetyloxytriphenylstannane_336_neg	154520	113051	127750	134044	108491	157392	196750	195747	142101	176238	187488	201039	154430	217359	145164	158512	152173	241754	264550	202787	188007	149930	106441	176024		132541	183227	178232	181290	20416.3	21978.3	40728.3	53015.1
Adapalene_365_neg	35943.5	30021.1	44429.3	36461	44914.6	42529.3	38615.1	21050	41279.7	25862	43845.4	20412.7	36437.3	25632	49934.2	33691.4	38634.9	18936.7	42321.1	38782.9	40857.6	15455.4	18969.2	36066.1		39049.8	31844.1	33877.8	32075.4	5887.43	10600.8	10754.1	11756
Adenine_67_pos	1.72863e+06	2.05388e+06	2.85772e+06	2282204	3.23734e+06	3.18329e+06	2.30223e+06	2.1109e+06	1.53549e+06	1.94364e+06	2.54407e+06	2.21196e+06	2.11393e+06	1.82995e+06	1726721	2.10577e+06	997559	1.45958e+06	3.51628e+06	1.6011e+06	1.77358e+06	1.83669e+06	2.04851e+06	1176583		2.55718e+06	2.10805e+06	1.70559e+06	1.99212e+06	626157	344523	425353	802016
adenosine 5'-triphosphate_GC	24523.7	21144	19591.6	25921.8	13882.2	8156.62	18824.1	20283.1	25447.6	21874.9	15264.8	14675.8	19001.6	13249.2	20596.9	17088.5	19827.6	29379.6	27949.4	14916.7	27884.9	19183.8	20918.3	22585.9		18870	19395	19857.2	22239.8	6738.51	4079.89	5353.26	5085.28
Adenosine monophosphate_1729_pos	91279.4	152426	97549	212747	125810	65197.8	82408.5	105979	155018	104349	40053.7	110302	109869	83805.4	147453	106299	245909	186570	54359.5	124977	136989	134354	157336	160183		124168	99685	146651	128033	52754.5	37656.8	60625.1	38599.3
Adenosine monophosphate_325_neg	143524	152086	155475	162288	191234	153440	117497	128322	127324	130891	28810.1	129418	180032	191292	123045	143743	76054.5	150292	48868.2	149078	149255	148736	262118	129346		159675	110377	144076	147900	16599.6	40240.4	41545.5	68119.4
AICAR_451_pos	136972	141792	123816	116556	127939	112527	116982	123360	96235.1	119728	122175	128218	113980	105278	103421	99088.4	140588	117192	119295	120875	87408.6	69843.1	113134	118465		126600	117783	113258	104837	11374.1	11207.3	14994.1	21209.2
Alanyl-Isoleucine_1414_pos	34637.6	39414.1	33150.2	35110.8	98198.9	38904.3	50194.3	86508.9	43647.4	43218.8	38693.8	39851	33268	41443.9	35696	46369.3	26949	30017.1	64721.1	31864.8	33466.3	32912.4	32909.1	44299.3		46569.3	50352.4	35623.9	40028.8	25413.8	18162.4	7232.99	12953.7
Alanyl-Proline_2359_pos	21479.7	30196.5	32657.5	56918.9	140287	29671.8	50466.8	72630.8	46866.5	46034.4	39781	67667.3	55459.3	54183.1	56181.9	58962.2	43166.8	62310.6	36648.8	51652.4	58110.2	61157.8	55286.6	48553.9		51868.5	53907.8	55044	51901.6	44940.4	13136.6	6502.79	8713.18
Allixin_496_pos	273133	245523	289180	256639	219857	193057	338826	263593	261833	363264	259721	274503	196955	187871	328249	276636	427230	219012	274118	319865	260185	250560	313986	304094		246232	293623	272659	287135	35214.1	45432.5	92516.3	29371.3
alpha tocophereol_GC	305224	258223	300626	276026	152338	229797	238540	283718	237324	189101	241953	222142	243799	177408	212495	347942	275264	419036	216554	248574	197221	145477	208530	307561		253706	235463	279324	220653	56958.3	30693.6	89843.5	54215.8
alpha-nicotyrine_1228_neg	16680.2	28129.1	41583.4	26144	30589.8	25341.5	32468.5	35834.4	33771.9	21478.2	21110.5	21520.3	18728	19292.3	28416.3	36318.6	24668	21422.8	18345.9	15091.2	20456.8	28912	102868	30777.8		28078	27697.3	24807.7	36075.2	8122.16	7015.65	6699.01	33284.2
alpha-Oxy-hopa_1047_pos	115719	101806	241598	156415	209663	118446	56098.3	61070.8	164801	85524.3	64288.4	167376	38273	184207	56472.4	129684	40223	43469.8	102074	52514.9	29859.6	141029	111176	42628.3		157274	99859.8	82054.8	79880.3	56862.9	52280.5	60849.9	44384.2
Ammonium, p-benzoquinon-2,5-ylenebisimin_2616_pos	32648	21108.6	24207.6	25017.5	19963.9	18238.5	26825.7	25430.1	13363.8	24155.1	18397.6	21709.7	13768.3	18223.9	20088.9	15339.4	36020.4	21116	18318.3	14146.7	12476.8	22766.7	22317.9	31198.5		23530.7	21647	20759.5	20204.2	5145.68	5031.78	7976.9	6809.85
Apigenin 6-C-glucoside 8-C-arabinoside_91_pos	414184	458492	354278	390324	347744	327245	486041	444819	324988	370336	331818	419360	350089	251764	403534	260244	609215	244131	259196	227700	229000	152764	343537	418226		382045	396227	353163	271737	48777.3	64586.1	140651	94543
Apigenin_1415_pos	44477.2	44876.7	36556.6	46910.9	35853.9	41888.3	59134.9	54587.2	47809.3	64748.4	56229	54372.8	35954.1	42133.7	35652.3	44149.4	36993.5	50325	68800.2	57363.8	48533.3	50336.3	25901.2	53954.3		41760.6	56146.9	40868	50814.9	4595.7	5621.67	5799.42	14158.7
Apigenin_1534_pos	50981	46481.4	32989.6	42953.3	34431.3	33819.8	41750.6	44667.3	49922.6	59314	48380.5	47601.9	42617.4	53868.1	32068.1	52961	30346.1	41739.4	45606.5	47645.5	42488.9	35551.1	16374.5	51629.8		40276.1	48606.1	42266.7	39882.7	7605.35	5999.38	9954.63	12721.7
Apigenin_451_neg	76064	73313.1	53923.1	70614.1	66937.8	59477.6	68949.3	64068.9	70413.2	77202	68328.9	63537.3	71566.2	81000.9	53917.7	77095.3	49468.4	125190	71821	68465.8	68086.3	56114	25210.5	71806.4		66721.6	68749.9	76373	60250.7	8511.2	4969.99	27041.5	18117.5
Arabinonic acid_79_neg	1277635	1.28519e+06	1.48099e+06	1.45397e+06	1.16674e+06	1.41846e+06	1.80447e+06	1.48767e+06	1455604	1.32005e+06	1.38349e+06	1.44687e+06	987003	976015	1.68369e+06	1.47904e+06	1.77858e+06	1.1273e+06	1.38527e+06	1.22732e+06	1.27023e+06	1.37111e+06	1617447	1407203		1.34716e+06	1.48303e+06	1.3386e+06	1.37976e+06	122986	168450	355564	136079
arabinose_GC	2.08993e+06	1.9577e+06	1.35019e+06	1.4953e+06	1.35445e+06	1.44061e+06	1.8285e+06	2.75101e+06	1.81362e+06	1.85991e+06	2.35876e+06	1.82431e+06	1.85805e+06	1.48462e+06	1.87195e+06	2.47288e+06	2.02227e+06	2.00872e+06	2.01785e+06	2.37014e+06	1.89651e+06	1.66979e+06	1.36288e+06	1.76809e+06		1.6147e+06	2.07269e+06	1.95308e+06	1.84754e+06	324270	393872	320356	339797
arbonylisoleucylvalylglutamate_383_neg	437003	79265	32282.6	23652.3	38969.7	93294.7	315549	68837.6	138233	166843	9211.5	245984	38215.5	43188.7	40750.5	11543.1	28333.8	30477.7	44980.8	24634.5	60934.5	11728.9	14571.2	57246.6		117411	157443	32084.9	35682.7	158976	112355	11615.4	21590
Astin I_175_pos	309393	320329	438446	357879	362343	349682	338037	366629	455590	390578	689340	318824	262664	435948	216876	486026	273078	350246	255931	393050	395700	451117	610596	532930		356345	426500	337473	439887	45441.9	137278	106033	123216
Aurasperone D_1563_pos	64637.5	55867.6	53590.5	54245.3	62039.7	49587.1	28258.3	27132.7	40018.7	60733	80385.1	77159.2	63726.2	74002.2	40680.2	49927.2	48962.6	54106.2	191702	119289	177831	96861.6	41463.7	22694.3		56661.3	52281.2	55234.1	108307	5630.05	23833.1	11873.8	69047.1
Aza-C-nucleosides_884_neg	35362.1	40029.6	43564.6	56562	39906.1	10410.2	38808.7	35627	33094.6	37188.8	32925.4	40345.8	35807	41472.9	34140.5	36292.1	37187.6	28738.8	47555.5	29226.3	28551.6	26164	65729.9	39946		37639.1	36331.7	35606.5	39528.9	15170	3018.68	4165.08	15207.6
azinphos ethyl_210_pos	71276	138183	153759	131696	39678.2	46375.2	25567.9	38653.5	55211.9	148383	18652.3	45911.2	39990.2	21622.5	123905	150852	236383	443617	130324	71389.2	43621.2	43273.3	187905	57104.7		96827.9	55396.6	169395	88936.2	50262.6	47448.1	155358	58253.6
Bargustanine_690_neg	47858.3	45140.5	53241.8	45712.4	49967.5	41805.6	48582.2	40464	63509.3	49703	65337.1	47790.8	49717	59329.2	32310.4	54784	48595	50184.4	46915.8	56156.2	56423.2	56567.1	61816.5	65449.1		47287.7	52564.4	49153.3	57221.3	4002.59	9758.97	9172.02	6280.38
BAS 00287431_714_neg	60718	51483	44269.4	51665.7	57708.9	47621.2	50096.8	48715	49680.9	51861.3	46300.5	47200	40292.8	42323.3	48838.5	39006.4	60670.8	65164.2	63050.9	54955	49949.4	56215.2	52550.1	70839.2		52244.3	48975.8	49382.7	57926.6	6124.56	2022.81	11107.7	7710.96
BB 24_534_pos	174328	356533	521944	228371	134899	250161	775118	1.04077e+06	818176	328189	249810	536622	342357	18305.4	724750	532554	318442	253895	150385	167626	367205	428236	1.28483e+06	905267		277706	624780	365050	550591	141520	306395	241957	451736
bemesetron_687_neg	32490.3	54825.5	33430.9	39924.8	24718.4	33027.3	63728	112128	60911.2	39754.1	34940.3	85284.8	49668.7	35378.1	36464.3	25088.8	38642.6	73149.5	100174	81430.2	63267.9	76307.2	23694.5	21516.9		36402.9	66124.4	43065.3	61065.2	10235.8	28928.2	16697.6	32068.9
benfluorex_1239_neg	18788.6	31429.4	25288.3	30456.3	23994.1	31458.8	11714.3	10673.3	41586.3	26761.2	10417.8	25907.1	28133.6	9071.29	18575	23187.6	31342.1	37206.7	35028.4	28313.2	24331.8	31980.4	23375.7	32826.3		26902.6	21176.7	24586.1	29309.3	5114.34	12535.8	9962.99	4757.89
Benzaldehyde_1597_pos	28799.6	25746.7	21837.8	22562.2	25532	14705.6	30077.8	36961.7	25338.3	25674.3	27569.9	32349.5	30031.2	23951.1	36110.7	27679.6	28543.1	29463.1	41480.4	29334.8	24603.8	20808.8	21291.9	40273.8		23197.3	29661.9	29296.5	29632.3	4851.73	4464.38	3968.77	9234.83
Benzaldehyde_1991_pos	39455.3	36755.7	34086.4	40076.8	32788.2	30906	27026.5	29148.7	35095.8	45783.1	40656.4	37150.2	43906.7	59601.1	26852.5	28426.2	41914.8	48719.1	53153.3	54621	37277.4	35051	39320.2	39358.6		35678.1	35810.1	41570.1	43130.3	3699.61	7025.37	12419.1	8494.38
BENZOYL CYANIDE_680_pos	46900.3	34895.4	48138.1	57353.8	34199.6	34781.1	91518.3	28513	28446	123698	23142.3	57640.6	61282.2	57219.3	50267.3	15868	41777.8	63545.6	72618.2	75107.7	11249	17625	83775.3	15739.3		42711.4	58826.3	48326.7	46019.1	9568.97	40972.3	17769.4	34383.8
Benzoyl sulfide_658_neg	102007	136214	98164.1	116897	103415	28115.5	112590	86937.1	115525	90197.7	80321.2	77566.1	32689.9	87814.3	61142.3	66969.7	64352.2	70462.8	183076	93177.6	57469.3	60808.5	74619.4	34087.7		97468.8	93856.1	63905.2	83873.1	36728.6	16311.3	17923.5	52385.5
Benzoylmalic acid_215_neg	66172.3	69600.5	82114.7	101868	148316	44222.7	36993.9	43882	26775.2	99821.5	27423.7	89001	38776	46303.8	59483.5	30056.5	20932	61221.7	14833.7	66903.4	62728.7	22892.5	57975.6	62320.5		85382.4	53982.9	42795.6	47942.4	36208.6	32136.4	16042.3	22844
Berberrubine_46_neg	43096.9	47716	60765.6	44897.4	37050.1	39123.4	43970.2	40422.2	46518.8	46946	59098	49053.6	55891	66643.2	48055	55371.8	46104	41481.4	51314.6	71743.1	62300.2	58257.1	41795.9	57823.8		45441.6	47668.2	52257.7	57205.8	8439.53	6333.75	8961.05	10108.8
beta-Alanine_1051_neg	32389.4	38158.8	45013.5	47400.7	48042.3	49059.3	40887.2	36110.4	56674	41435.8	44288.6	45518.4	29985.2	32952.6	45223.9	35065.3	30070.2	34676.2	38778.5	41624.5	62029.2	36945.1	43814.1	42694.8		43344	44152.4	34662.2	44314.4	6646.39	6948.23	5614.2	9042.97
beta-Alanine_785_neg	28567.5	37380.9	39814.6	25081.2	25658.9	27967.5	32137.7	35237.3	32631	29598.4	32959.7	35535.8	26009.2	28593.5	75194.9	54843.5	39650.1	22764.8	29960.2	29140.9	35426.5	46014.2	145516	38754		30745.1	33016.7	41176	54135.3	6272.07	2185.7	20365.4	45193.1
beta-Damascenone_684_pos	30556.1	30069.8	51803.2	37353	32419.2	40298	30176.5	33938.2	39301.7	20738.5	41331.2	35722	30303.2	35787	52050.8	36615.1	33609.5	21532.7	23819.4	36774.5	16018.9	15981.3	26215	38855.7		37083.2	33534.7	34983	26277.5	8253.84	7402.86	9993.16	9855.92
beta-gentiobiose 1_GC	4.44473e+06	3.52962e+06	4.11297e+06	3.82063e+06	3.1176e+06	2.61176e+06	3.68618e+06	4.68817e+06	3.55001e+06	3.01067e+06	3.35124e+06	3.76535e+06	5.81611e+06	4.16766e+06	3.59839e+06	6.44489e+06	5.42757e+06	5.28861e+06	3.77256e+06	4.23628e+06	3.43196e+06	2.19815e+06	5.22886e+06	4.89003e+06		3.60622e+06	3.67527e+06	5.12387e+06	3.95964e+06	669242	565080	1.05689e+06	1.09265e+06
Betaine_1626_neg	20432.6	26758.9	27484	31123.5	16141.6	18790.2	25501.7	36173.6	22442.9	19725.1	26319.5	33365.6	25447.2	17615.9	19520.2	13112.8	22584.3	21893.5	31445.7	25890.6	16691.8	23964.2	22831.7	24585.3		23455.1	27254.7	20029	24234.9	5836.69	6335.38	4319.24	4770.75
Betaine_517_neg	191216	159823	273511	166111	228579	181345	150342	167538	165582	152595	150028	152268	137976	142321	162451	138331	176559	149736	124654	142244	124808	209642	220335	145877		200098	156392	151229	161260	43378.5	7965.22	15434.5	42656.2
BIBW 22_2432_neg	802459	101221	11069	15810.7	56873.1	157404	278360	97055.7	193952	272280	33510.6	229652	41733.1	24720.3	37351.7	26775.8	23948.1	23970.1	70361.1	24095.5	67260.7	27274.3	11377.5	66753.5		190806	184135	29749.9	44520.4	304673	99082.3	7779.37	26428.1
Biflorin_311_pos	268990	241285	263499	252130	249914	220581	269600	271427	292412	257320	250474	268152	210493	235797	244096	218406	263721	286552	255194	283951	257705	241547	295464	274787		249400	268231	243177	268108	17243.1	14360.7	28427.6	20121.8
Bio1_000912_2397_pos	22290	27270	26190.8	28402.6	29923.3	32058	27262.5	30875	36510.2	30180.1	28575.1	31795.4	25849.2	25240.8	22631.4	23997.6	25803.9	34857.3	28535.7	30771.5	29451.7	26952.4	31842	27290		27689.1	30866.4	26396.7	29140.5	3351.39	3207.01	4324.42	1930.41
Bis2-chloroethyl vinylphosphonate_528_pos	35261.7	49223.3	59995.3	101344	74127.2	63981	83053.4	122905	47827	96793.7	116996	140596	52752.1	45158	22549.5	52054.9	33085.1	72805	110693	116520	100750	117707	20286.2	121047		63988.8	101362	46400.8	97833.8	22616.1	33075.4	17419.7	38653.5
Bis9-acridinyl-putrescine_989_neg	26436.5	18980.6	21871.3	19923	51138.7	40019.5	15655.6	25555.1	19932	50174.5	33109.8	43933.7	27450.6	42998.5	33789.8	22824.5	31997.3	28837.8	84109	23625.8	14641.7	28287.8	40490.7	30242.7		29728.3	31393.5	31316.4	36899.6	13027.2	13609.3	6873.92	24624
Bismahanine_672_neg	70905	36905.4	43791.2	36921.2	35646.4	35985.6	34438.5	39288.4	32007.3	33635.8	31101.3	35101.3	46637.3	16294.5	91129	49391.9	43159.2	12380.8	51051.7	50539	46774.8	40707	13316.5	18637.7		43359.1	34262.1	43165.5	36837.8	13826.9	2879.79	28358.7	16661.1
Brassicoside_205_neg	168843	129345	116659	109997	109759	114972	131496	188895	142302	155950	105064	142419	129961	111494	211017	106349	170900	140011	185017	145688	147291	111841	128742	178010		124929	144354	144955	149431	22665.4	27696.1	39740.8	28081
BRN 0613157_1720_pos	23916.5	40418.8	37813.1	32211.1	39725.3	39063.5	20776.4	43907.5	45316.4	39581.7	36196.9	39307.2	28452.1	31653.5	24321.7	30698	36432	48209.5	34208.1	38602.3	39677.1	40492	34729.9	38281.8		35524.7	37514.3	33294.5	37665.2	6404.49	8844.53	8314.98	2602.5
BRN 0726831_308_pos	76112	79314.7	61988.2	101881	105361	80777.8	62631.8	74339	35220.8	62092	50596.9	87214	91540	56608	131569	63523.6	194640	261256	99757.9	74057.7	85206	77240.3	198876	150800		84239.1	62015.8	133189	114323	16460.6	18086.2	80786.8	50072.1
BRN 0749234_1678_neg	23556.7	20596.6	25772.1	24456.2	23469.8	26422.1	21017.7	27883.8	25505.9	23946.6	17355	30145.7	24696.7	13941	22329.5	22819	31217.2	30011.8	29220.9	20300.7	27133.9	25083.2	25263.1	31297.3		24045.6	24309.1	24169.2	26383.2	2062.2	4638.97	6227.54	3813.29
BRN 1993183_525_neg	293113	211163	241793	176332	210291	201502	264867	233152	237382	227269	165635	193452	221682	181860	301421	167268	243541	158052	223509	196938	191159	141548	355295	210987		222366	220293	212304	219906	40517.5	35215.9	54596.4	71995.3
BRN 2713939_404_pos	76081.4	78289.4	119772	93609.2	75135.4	94752.6	103325	73960.3	25060.9	72916.4	47714.6	64084.2	52480.1	66784.9	114392	94451.6	84340.2	50300.6	41177.4	105738	38130	108730	67507.3	86914.4		89606.6	64510.2	77124.9	74699.5	17163.1	26476.7	25199	30930.4
BRN 2807377_65_neg	711839	775530	960649	1152746	998746	969771	939865	1.07108e+06	719165	1.20255e+06	1.09724e+06	1.18308e+06	985044	938503	590622	998554	737983	1.05708e+06	1.31674e+06	1.14653e+06	1.22388e+06	1.41382e+06	519458	455057		928214	1.0355e+06	884630	1.01258e+06	160187	181095	180913	417156
BRN 4570447_644_pos	31894.8	34172.9	33810	37423.5	58063.4	51911.3	50914.1	42452.6	56863.4	60300	64668.2	53469.6	36354.6	38259.3	54618.1	50197.2	26947.6	54617.2	57732.7	24461.2	28205.5	19323.1	30772.4	70191.1		41212.7	54778	43499	38447.7	10990.4	7761.63	11354	20517
BRN 5119255_133_neg	325999	301765	424439	458694	480279	295256	372180	247960	381564	405306	384683	440561	342015	318262	559879	509417	333100	336488	389954	402110	299172	237857	387909	607207		381072	372042	399860	387368	82987.8	65495.4	105911	125447
BRN 5581307_1888_pos	32699.3	31632.1	30694.8	26831.7	70172	67615.4	47024.1	87463.1	68068.6	138530	84214	112482	32014.5	55914.1	33293.2	20529.6	15648.2	35862.1	202737	64233.9	39380.5	51627.7	25941.8	16526.1		43274.2	89630.3	32210.3	66741.1	19959.7	32334.5	14051.1	68795.7
BRN 5619019_97_pos	4.1739e+06	5.7371e+06	8.6421e+06	5.1745e+06	3.99895e+06	5.16695e+06	7155001	8.73474e+06	8.38949e+06	4.3891e+06	4.1249e+06	5.77909e+06	5.33361e+06	1.93631e+06	8.29168e+06	7.39453e+06	5.08559e+06	1.3656e+06	2.35767e+06	3.14752e+06	4.53719e+06	5.51564e+06	1.40488e+07	8.69899e+06		5.48225e+06	6.42872e+06	4.90122e+06	6.38431e+06	1.6826e+06	1.97886e+06	2.80086e+06	4.35798e+06
Brompheniramine_1455_pos	51777.4	30748.1	60034.7	57764.8	46617.8	34209.6	30070.5	39261.5	41792.2	63409.4	45837.4	67134.5	28293.5	61141	56806.6	57664.1	29318.9	77681.1	66476.6	64390.4	37467.1	36430.9	59342	52280.7		46858.7	47917.6	51817.5	52731.3	12135.5	14454	19362.3	13171.7
Butanoic acid, 3-methyl-,3,7-dimethyl-6-octenyl ester_GC	89767	98369.9	63052.2	95500	88510.4	104608	75071.3	93550.7	69912.2	80761.3	94800.8	86147.5	122241	89293	92974.2	116604	84063.7	93292.5	90068.6	120641	114027	97935.8	102125	108817		89967.9	83374	99744.8	105602	14437.1	9988.1	15703	11132.2
Butanoyl fluoride_1283_pos	41334.4	56377.8	55694.9	63872.4	70594	78738.6	49155.2	71630.3	54101.2	49883.8	56221.4	49805.8	63952.8	70793.2	66062.8	58976	63554.8	80366.5	69645.4	32681	50079.7	55038.5	70515.8	60146.5		61102	55133	67284.4	56351.1	13047.1	8556.61	7469.73	14093.3
BUTYRAMIDE, 4-PIPERIDINO-_543_pos	16781.8	108192	76091.7	278422	85181.6	1.8267e+06	143560	131546	89865.5	139061	59093.2	63643.9	69634.9	71677.6	16916.1	73247.2	72424.2	27189.5	209280	374261	246849	125191	103966	194869		398561	104462	55181.6	209069	705162	38462.4	25894	96953
Butyric acid_139_pos	1.14738e+06	2.34275e+06	2.86344e+06	1.78046e+06	1.83855e+06	1.79236e+06	4.21031e+06	5.58333e+06	4.5037e+06	2.09572e+06	1.89948e+06	3.07597e+06	2.0602e+06	341859	4.0026e+06	2.88162e+06	2.04167e+06	234249	1.12908e+06	1.22006e+06	2.40367e+06	2.61323e+06	7.09414e+06	2.65023e+06		1.96083e+06	3.56142e+06	1.92703e+06	2.85173e+06	582775	1.45211e+06	1.45797e+06	2.18752e+06
Carbamic acid, decyloxythiomethyl-,2,3-_400_pos	183100	62795.2	157358	128238	130256	126161	221827	139943	172361	111671	146499	140092	119560	151226	107685	24803.8	225530	78887.5	124125	110067	75749.7	86190.9	133648	82288		131318	155399	117949	102012	40229.4	37854.8	67809.6	24015.7
carboline-1,3-dicarboxylic acid_121_neg	237870	266305	484457	468502	381552	429941	322423	260701	301571	591113	490882	350593	272399	579640	145210	582899	262410	401793	228308	295429	214877	382157	324728	254321		378104	386214	374059	283303	104256	127432	179899	63532.2
Cassiaside_764_neg	33276.6	29627.7	28145.8	30468	26867.2	24544.8	28904	22555.5	17509.3	23935.1	23671.9	20026.6	21268.4	25200.2	23874.8	19492.5	35920.3	22208.1	25683.8	25660.7	12993.7	21371.8	10300.2	32139.8		28821.7	22767.1	24660.7	21358.3	3025.72	3874.14	5863.8	8315.16
CHEMBL73308_682_pos	221134	241438	245648	223918	218356	218007	255386	224830	266575	262636	304814	243293	230970	285931	166334	242764	255648	257325	278432	305775	287283	269355	222714	259299		228084	259589	239828	270476	12236.5	26813.6	40423.6	28281.6
Chenodeoxycholic acid disulfate_2291_pos	73623.8	77951.3	76444.6	74878.2	67866.8	75198.3	88642.3	88014.9	91957.1	71920.3	82990.6	104270	64000.9	74941	61785.7	54761.7	75889.8	101064	76373.5	79627.7	73141.7	72792	66673.9	69046.6		74327.2	87965.9	72073.8	72942.6	3490.32	10624.7	16333.6	4711.68
Chlorobenzone_1234_neg	60016.2	63892.7	62062.4	57119.6	74133.9	61386.2	41708.2	62705.8	75752.3	70008.9	41835.2	61578.5	59936	59641.6	54897.9	39535.4	64892.6	72686.7	63696.6	68233.9	68078	64406.2	51069.1	60569.6		63101.8	58931.5	58598.4	62675.5	5859.43	14253.6	11118.2	6375.94
-chlorophenyl-1,3,4-oxadiazole_173_neg	149333	162737	56776.1	110856	140435	148897	158356	193583	153930	171436	134986	174049	95599.6	74361.6	79735.4	129565	75708.6	217666	151304	68092.8	158845	153856	173700	153786		128172	164390	112106	143264	39037.6	20027.9	55708.9	37702.5
Chrysophanol 1-tetraglucoside_1166_pos	24563.9	27493.7	20215.7	18644.5	17290.9	11765.4	33801.3	47555.1	26027	22488	20876.3	34087.5	11568.1	25384.1	16250.4	22647.1	15744.2	30198.2	29638.5	32489.4	13193.9	25157.7	21518.1	14511.8		19995.7	30805.9	20298.7	22751.6	5550.07	9908.57	6967.51	7858.85
cis-4-Hydroxycyclohexylacetic acid_1057_pos	76196.5	86900.5	85139.3	89939	78072.2	67729	98310.6	107259	88272.2	73395.7	82462.9	92063	66945.1	60370	94923.3	70921.3	86572.6	59893.4	66114.7	70135.5	66276	67777.7	125373	75346.3		80662.7	90293.9	73271	78503.8	8233.33	11884.3	14399.2	23215.4
cis-Aconitic acid_807_pos	43193.3	52411.7	78961.6	86673.6	80192	91139.6	98378.7	123579	61493.8	88667.8	104480	103138	66340.6	64720.4	65551.2	51842.7	77935.3	75347.7	100469	101000	135300	108461	77369.8	36428.2		72095.3	96622.8	66956.3	93171.1	19548.3	20645.7	9238.27	33444.3
Cis-zeatin-7-N-glucoside_1258_neg	49286.5	39888.1	47145	50447.4	45750.1	48762.4	49366.8	47373.9	57168.6	39665.1	57737.9	41676.3	48316.8	52277.1	38753.4	45828.8	49249.9	50371	50363.7	53366.5	50483.1	47300.8	52952.6	53219.9		46879.9	48831.4	47466.2	51281.1	3802.49	7569.19	4776.65	2375.82
Cis-zeatin-7-N-glucoside_2006_pos	77677.1	77487	85299	75024.6	70081.7	67179.6	84007.5	80398.1	84273.8	73705.5	102952	76386.7	73015.2	87489.7	59890.3	67489.7	81426.6	89702.9	80253.2	104333	91944.4	69864	79499.4	81738.6		75458.2	83620.6	76502.4	84605.5	6379.82	10347	11735.2	11946.5
Cis-zeatin-7-N-glucoside_631_neg	54851.5	62757.9	61186.1	58511.9	59499.6	60708.5	59108.8	58863.6	68111.6	66147.3	66804.1	63398.7	58892.2	59486	50919.5	55758.7	56660.8	67145.1	61289.2	64527.9	60600.1	63678.3	68526.3	67913.5		59585.9	63739	58143.7	64422.5	2737.07	3990.96	5356.53	3286.98
Citbismine D_664_pos	40195.5	23976.9	47573.8	45666.7	22969.8	28648.1	47835.7	42305.5	54757.4	49894.9	40372.9	37194.2	48066.2	35155.9	45235.6	29783	48730.8	49478.2	41475.6	58149.6	60150.1	40758.4	48052.7	55097.6		34838.5	45393.4	42741.6	50614	11002.7	6570.85	8261.88	8426.47
citric acid_GC	1.09881e+07	1.41248e+07	1.53325e+07	2.21103e+07	1.66553e+07	1.98634e+07	1.18618e+07	1.06265e+07	7.73488e+06	1.7106e+07	1.93465e+07	1.67797e+07	1.6192e+07	1.39883e+07	1.83599e+07	8.94103e+06	1.77658e+07	1.0274e+07	1.49485e+07	1.52381e+07	1.6619e+07	1.92304e+07	4.0932e+06	3.85684e+06		1.65124e+07	1.39092e+07	1.42535e+07	1.2331e+07	4.00491e+06	4.49699e+06	3.92646e+06	6.64776e+06
Citric acid_neg_ok	10724958	11910290	14855021	16185804	14832952	13512023	12236019	14640066	10489481	15276932	14272114	15982803	13859698	13633387	10633348	12849985	11280870	15202389	17247195	14928233	16416567	17244218	9608503	8074562		1.36702e+07	1.38162e+07	1.29099e+07	1.39199e+07	2.04357e+06	2.06294e+06	1.70418e+06	4.05286e+06
Clofazimine_488_neg	54446.5	55474.5	47684.9	48303.8	53884.4	39621.8	43803.9	41479.6	42821.4	47066.7	39272.3	52814.1	70546.9	77008.4	50252.7	40806.1	70147.5	71820.4	60184.8	60024	48447.1	52843.7	23868	53682.3		49902.7	44543	63430.4	49841.7	6011.96	4805.32	14394.6	13498.1
Corchorifatty acid F_66_neg	807721	770635	799492	745078	1.61053e+06	1.23557e+06	596908	1.05229e+06	812527	1.62145e+06	1096368	1.48914e+06	956424	1.30708e+06	1.08737e+06	828664	543140	341282	3.22429e+06	995375	622496	892772	511104	404201		994838	1.11145e+06	843994	1.10837e+06	352946	390024	354906	1.06066e+06
Corchorosol A_36_pos	8.02482e+06	2.13631e+06	1.34569e+06	932731	1.44081e+06	2.39087e+06	3.21095e+06	1.33522e+06	1914726	2.74078e+06	277598	2.66204e+06	1.12853e+06	201440	2.07969e+06	762921	2114023	1.2417e+06	825391	540791	414368	140096	866077	1.8515e+06		2.71187e+06	2.02355e+06	1.25472e+06	773038	2.65741e+06	1.08314e+06	746503	592906
Corchorusoside A_127_pos	1.75474e+06	535175	342068	271066	302953	629853	1.02971e+06	495521	564281	764448	73967.1	834114	264973	47750.7	482590	159380	537951	262443	206535	133706	233080	34615.8	177508	576124		639310	627006	292515	226928	564308	331971	187438	184666
CTK8J0484_840_neg	24246.1	27183.9	26265.7	22862.5	21955	25903.2	24621.2	23305.9	32207.9	26666.7	29217.8	24697.2	30743.6	31311.9	22203.6	31673.7	29627.4	27280.7	30846.6	27851.8	26674.9	28039.8	31936.8	37579.2		24736.1	26786.1	28806.8	30488.2	2058.09	3361.13	3601.4	3999.89
ctone-O-methyl-4'-O-glucuronide_363_neg	59087.8	56941.6	40355.4	27493	66260.9	21683.3	58326.7	41199	40457.5	59810.3	23536.7	61580.7	59661.8	57879.4	139379	80965.1	139366	35808.9	26875.6	25116.2	38132.8	57166.5	69082.1	64183.2		45303.7	47485.2	85510	46759.4	18244.3	15037.1	44101.6	19227.1
Cucurbic acid_1263_pos	36483.5	38452.7	40382.8	37450.3	73553.4	61024.9	43758.5	86114.7	60432.4	65208	82271.9	108140	43455.3	61002.3	54521.5	41144.9	17358	39093.3	232802	88286.1	31054.3	66311	39416	25842.5		47891.3	74320.9	42762.6	80618.7	15592.7	22609.8	15052.6	78202.4
Cyclodisilazane, hexaphenyl-_545_neg	33714.2	34672.5	41571.3	29251	31214	32740.2	34810	31851.5	45343.2	40218.1	47957.9	36599.4	33751.2	32538	19377.8	30775.7	30165	37379.2	29044	35653.6	35380.1	36124.8	31711.2	44250.4		33860.5	39463.3	30664.5	35360.7	4234.26	6246.55	6095.52	5155.88
cyclomethyltyrosyl-isoleucyl-pipecolyl-l_438_pos	418742	101181	47300.6	36960.9	53388.4	117012	108913	55460.3	66864.8	116118	90349.1	117031	49585.2	78001.8	90682.4	24490.8	90518.9	36276.8	26309.7	15352.8	21888	84720.5	31435.8	79409.5		129097	92456.1	61592.6	43186.1	145417	26316.1	28683.9	30621.6
cystine dihydrochloride_766_neg	29289.8	48005.7	35783.8	61066.9	76209.5	62993.4	46266.9	50864.7	46220	42849.5	47600.2	70613	52386.6	38074	55077.7	63987	53055.4	83950.2	78302.8	52140.6	82995.8	75716.8	40202.2	20661.5		52224.8	50735.7	57755.1	58336.6	17796.3	10074.8	15299.9	24881.5
Cytidine_856_pos	132240	122693	172733	139265	227847	205556	168499	137103	123714	121794	158667	152611	159578	241049	159859	138557	73512.6	105442	256179	109211	153904	131097	203502	136380		166722	143732	146333	165045	42806.3	19189.8	57209.8	54772.3
Cytosine_849_pos	134981	141599	158329	138161	217277	194938	159580	125351	114865	121821	222176	146002	165069	232020	157423	134775	72125.8	106907	248025	103829	136263	132410	188957	116273		164214	148299	144720	154293	34173.3	39839.4	54763.8	54375.4
D- trehalose_GC	175253	136648	88672.4	516329	472574	347827	818934	677653	1.13268e+06	180217	169933	383654	221874	332533	185649	233651	247528	207475	251208	450339	282851	125807	383983	370349		289550	560512	238119	310756	181723	383755	50948	115696
Damirone B_174_pos	1.06784e+06	1.29328e+06	1.68664e+06	1.22918e+06	1.36626e+06	1.08135e+06	1.49521e+06	1.47384e+06	1.45559e+06	1.16025e+06	1.17343e+06	984249	862692	825478	962678	1.25159e+06	915226	522915	696964	801800	920745	1.21616e+06	2.36974e+06	1.18111e+06		1.28742e+06	1.29043e+06	890096	1.19775e+06	227903	213183	235084	609666
D--Cellobiose, isomer 2, 8TMS derivative_GC	4.51316e+06	3.19153e+06	3.2123e+06	3.74311e+06	3.89475e+06	2.49129e+06	3.32569e+06	4.78875e+06	3.09712e+06	3.49707e+06	2.79605e+06	3.53241e+06	7.48025e+06	3.17909e+06	2.26105e+06	6.50631e+06	3.11067e+06	3.89103e+06	2.03296e+06	3.32699e+06	1.72811e+06	1.16096e+06	2.65483e+06	3.83097e+06		3.50769e+06	3.50618e+06	4.40473e+06	2.4558e+06	698068	685556	2.09339e+06	1.00743e+06
decanedioic acid-4,4'-1,3-propanediylbisoxybisbenzoic acid copolymer_937_neg	23320.5	17112.7	24050.3	15745.5	21487	13183.2	24924.5	14370.1	22613.5	16520.8	24173.4	17439.1	20631.2	24775.3	22724.5	19666.8	17972.4	16499.9	16866	22093.9	21505.9	22853.3	23962.1	32606.8		19149.8	20006.9	20378.4	23314.7	4431.98	4446.51	3041.03	5163.79
demecarium_587_neg	33714.3	26500.1	30196.2	26822.2	30122.1	24537	24038.5	35934.2	35513.6	33344.3	34002.6	33690.3	34497	30490.5	36551	25301.1	34022.9	28248.2	30225.1	24880.9	24763.3	20266	30735.8	35821.6		28648.7	32753.9	31518.5	27782.1	3319.16	4392.55	4263.26	5538
Demethylated antipyrine_547_pos	225252	299469	380897	299432	282396	243162	374821	345624	349119	280369	289640	228956	205628	189123	240943	299210	200984	111457	157821	190841	205264	293315	541268	284301		288434	311421	207891	278802	54534.9	54497.1	61864.7	139220
denbufylline_243_pos	360144	313604	596684	301781	566332	486058	499755	325995	500973	517247	381728	388884	255634	452991	282885	272210	270448	371416	257137	319495	369719	499824	404379	296034		437434	435764	317597	357765	129653	80191.5	78173.5	87060.8
deoxy-3-fluorogalactopyranoside_391_neg	162905	158775	215038	181881	210998	185290	225764	232917	233237	240732	230539	155887	231388	214199	256240	217788	255328	182805	223150	223403	212751	221422	389096	289256		185814	219846	226291	259846	23494.3	31706.4	27840.9	69194.9
Desloratadine_228_neg	443980	415131	309161	325783	414959	343003	353971	320597	359981	371557	357507	292885	320371	322147	287165	237578	379219	308123	352573	407348	342462	383231	231341	281451		375336	342750	309101	333068	56117.1	29825.3	46500.3	65597.7
Desloratadine_353_neg	34242.9	33401.5	20463.9	25250.3	22307.3	17475.8	36067.4	32928.4	29877.9	30974.7	25647.4	36222.9	22608.7	16407.8	36368.6	31391.2	13288.7	16381.1	21787.7	18621.2	29918.9	30663.7	20846.3	34782.4		25523.6	31953.1	22741	26103.4	6911.94	4028.3	9278.57	6525.73
Desoxylimonin_445_neg	62746.5	75822.5	77228.6	88195.7	93909.2	83968.4	74921.6	72101.1	73658.5	69003.4	30422.7	68935	109813	70591.3	110423	89972.4	69700.6	57236.3	87482.4	74396.6	73341.9	75125.5	23544.8	27725.8		80311.8	64840.4	84622.7	60269.5	10941.8	17034	22353.5	27347.7
Dethiobiotin_2462_pos	21745	21977.5	24446.5	24941.3	13350.2	22920.7	19173.6	31643.4	24118.2	23381.5	25542.8	26176.5	22315.8	26667.1	21340.7	21691.3	21897.4	19367.3	29116.8	31615.1	26988	29736.4	20514.2	11508.2		21563.5	25006	22213.3	24913.1	4224.38	4078.17	2411.66	7605.25
deuterio-4-methylpentanoic acid_83_neg	997971	1.37552e+06	1.32316e+06	1.63149e+06	1.24497e+06	1.63267e+06	1.19482e+06	2.09141e+06	822257	1.45649e+06	1.54262e+06	1.39877e+06	962852	859653	988693	895617	950602	760981	1.54325e+06	1.20305e+06	1121625	1.02005e+06	1.067e+06	384734		1.36763e+06	1.41773e+06	903066	1.05662e+06	242322	418468	84017.2	378245
D-Fucitol, 5TMS derivative_GC	429383	356090	244503	245604	210898	183378	409064	475928	370511	278186	317081	293450	222579	219222	169873	511647	330780	757483	289000	441682	287627	208767	341417	529123		278309	357370	368597	349603	94490.1	76000.2	226385	116723
D-Glucopyranose, 5TMS derivative_GC	206102	100443	167482	178464	97679.5	125571	93746.8	194248	101918	95141.3	129678	128286	120987	114513	51968.8	71142	122332	103552	159681	201915	143235	88081.2	132541	194061		145957	123836	97415.8	153252	44621.2	38002.4	29196.4	42074.5
D-glucose 1 saturated_GC	1.31104e+07	1.67591e+07	6.21513e+06	1.13368e+07	7.22514e+06	1.51314e+07	1.15335e+07	6.7026e+06	1.24964e+07	13005588	1.08955e+07	11876626	1.5549e+07	5.20647e+06	1.30204e+07	1.14011e+07	1.51664e+07	1.49403e+07	5.07709e+06	1.96243e+07	1.02655e+07	11876626	1.35733e+07	1.47778e+07		1.16297e+07	1.1085e+07	1.25473e+07	1.25324e+07	4.23245e+06	2.26936e+06	3.92483e+06	4.84913e+06
D-Glucuronic acid,2,3,4,5-tetrakis-O-trimethylsilyl-, trimethylsilyl ester_GC	2.34125e+06	2.33251e+06	2.39165e+06	2.75526e+06	2.10498e+06	1.47574e+06	1.67838e+06	2.77366e+06	1.35609e+06	1.66998e+06	2.03343e+06	2.41172e+06	2.40245e+06	3.68349e+06	2.51636e+06	2.86841e+06	2.71077e+06	3.42838e+06	2.48108e+06	4.45956e+06	2.67141e+06	1.98902e+06	1.55826e+06	1.63396e+06		2.23357e+06	1.98721e+06	2.93497e+06	2.46555e+06	426467	528238	513275	1.07336e+06
Dicyclohexylcarbodiimide_1759_pos	22554.2	15495.3	18123.4	17954.5	46159.2	41369.9	76177.1	52566.8	10679.7	23264.9	74935.8	29186.5	36980.1	66124	15887.6	23686.6	21249	31813.3	92764.9	14180.2	16571.2	16435.5	41622.9	14496.6		26942.8	44468.5	32623.4	32678.6	13313.8	27655.3	18062.4	31261.6
Dide-O-methylsimmondsin_561_pos	53323.4	56246.3	59677.1	62877.6	59766.4	60512.1	73766.6	58069.4	57273.7	59789	89129.1	51636.1	48777.4	66299.9	46280.1	72332.3	48141.2	61047.3	55597.4	70182.2	80673.6	59843.2	77562.6	86219.1		58733.8	64944	57146.4	71679.7	3398.49	13946.5	10943.7	12065.4
Diethyl2-hydroxyethylmethylammonium iodi_2686_pos	44543.5	40696	40867.3	42796.3	44438.3	43879.1	46319.7	43876.4	52480.2	55780.8	69986	50441.7	36913.1	45866.5	25660.5	44694.2	44343.7	48477.9	39250.8	47193.6	52241.9	50583.2	45867.8	50660.3		42870.1	53147.4	40992.7	47632.9	1733.26	9282.33	8443.1	4747.21
DIMBOA-Glc_60_neg	1.03141e+06	987934	1.16236e+06	938896	1.08512e+06	811194	1.1123e+06	975479	1173717	1.05578e+06	1.14497e+06	975743	962052	1.09868e+06	871496	974956	1.09703e+06	974284	1.05592e+06	1.10371e+06	1.06766e+06	1.1079e+06	1013263	1.07921e+06		1.00282e+06	1.073e+06	996416	1.07128e+06	121714	85011	87539.9	34845.1
DIMBOA-Glc_77_neg	1.12212e+06	1.18736e+06	1.20206e+06	1.10363e+06	1.13832e+06	1.14089e+06	1.20292e+06	1.12618e+06	1.29075e+06	1.1612e+06	1319709	1.1378e+06	1.09616e+06	1.32753e+06	882260	1.12707e+06	1.25987e+06	1.18368e+06	1.20332e+06	1.24454e+06	1.20343e+06	1.29151e+06	1.31798e+06	1.30353e+06		1149064	1.20643e+06	1.14609e+06	1.26072e+06	38074	81426.8	154752	50791.1
dimethoxyisoquinoline methanesulfonate_36_neg	2802060	3153138	2236582	2916065	3134495	3103520	2924795	2906152	2497459	3046219	3084287	2687961	2864886	2821681	2504387	2194238	2748469	2755588	2890525	2597308	2959100	3047666	2308822	2941522		2.89098e+06	2.85781e+06	2.64821e+06	2.79082e+06	349277	224640	255107	281677
Dimethylbis10-phenoxydecylammonium bromi_3677_pos	113958	88494.3	78883.6	100712	96529.9	77903.4	20242.2	28929	23542.9	48089	27438.5	46149.9	110051	117612	108134	80818.3	60174.8	81275.5	18897.9	16739.4	17041.9	916046	51268.5	46582		92746.8	32398.6	93011	177763	13843.8	11816.4	22310.9	362013
dipac_4166_pos	24940.9	19167.3	23036.3	24343.5	17572.3	18056.2	29514	29602.9	15139.4	24135.8	21277.2	26094	20163.5	20012.6	18938.5	18722.7	35877.9	27057.8	19934.2	20011.8	21134.3	24778.8	27192.5	27138.6		21186.1	24293.9	23462.1	23365	3299.18	5506.45	6823.3	3431.56
diphenylsilanediol_679_neg	29542.8	26641.3	32840.7	42508.5	46890.9	26828.7	52595.6	58015.5	35197.1	32687.1	38384.6	55870.2	33319.1	48077.4	36207.9	43472	26702.2	46277.9	46769.4	40304.8	46299.9	33042.9	55728.1	23251.6		34208.8	45458.3	39009.4	40899.5	8545.14	11273.5	8326.72	11463.3
do-2,2'-stilbenedisulfonic acid_194_neg	128653	174866	234760	316967	192849	267439	263352	346746	119844	341808	348265	368647	179426	166693	70234	140895	106461	170755	294070	299140	257718	306723	48031.2	37071.5		219256	298110	139077	207126	67802.9	94607.6	42896.9	128635
Dodecanophenone_634_pos	270815	66307.4	29604	26219.8	32786.3	76512.1	129178	36338.9	42066.3	78253.7	58542.9	76030.7	32771.9	59175	54920.2	16143.4	57023.7	25704.9	18830.8	11289.4	14273.2	57019.1	25309.1	58205.8		83707.5	70068.3	40956.5	30821.2	94009.4	33618.7	18441	21287.2
Dolichin B_1747_pos	34814	22701.5	28121.2	29352.2	25044	26430.1	28370.2	36932	32093.7	33301.2	28611.8	33969.7	25377	30843.1	29012	22222.1	28896.1	35829	36529.9	36785.8	33962.5	25085.4	31311.2	34203.6		27743.8	32213.1	28696.6	32979.7	4175.09	3295.13	4659.53	4351.06
Dolichyl diphosphate_395_pos	146464	74260.5	268184	182509	150566	50577.5	156977	149772	128797	478507	32476.2	227638	41872.9	55153.3	31126	63371.5	134069	89012.2	44034.6	212854	269464	323235	164263	100260		145427	195695	69100.9	185685	78144.8	152136	37491.8	104401
Dulcitol, 6TMS derivative_GC	424357	430787	860952	509806	1.10015e+06	340915	205371	141001	411353	487019	493542	160744	167575	283628	553114	312137	1.04985e+06	767907	415245	508648	319723	233005	64397.9	481408		611162	316505	522369	337071	300747	165425	336615	168442
D-Xylose_844_neg	16829.6	17711.9	20779.4	21907.3	19821	18582.3	16897.2	18778.4	21774	19622.3	25543.7	16416.1	16412.8	21064.4	15722	22675.2	26437.3	19579.9	15879.1	19038.6	21782.8	20890.2	24198.8	23775.1		19271.9	19838.6	20315.3	20927.4	1917.99	3400.9	4011.93	3117.59
eicosapentaenoic acid_GC	1.08661e+07	1.43875e+07	6.56151e+06	9.00846e+06	8.47737e+06	1.54774e+07	1.01951e+07	6.44068e+06	1.07873e+07	8.93494e+06	8.37498e+06	8.5763e+06	1.44646e+07	8.57561e+06	1.23297e+07	1.2932e+07	1.15648e+07	1.17797e+07	7.65339e+06	7.38385e+06	8.53435e+06	1.04464e+07	1.01832e+07	1.0981e+07		1.07964e+07	8.88489e+06	1.19411e+07	9.19703e+06	3.50206e+06	1.5276e+06	1.94912e+06	1.53789e+06
EINECS 272-532-3_1526_neg	35006.6	45236.2	42697.1	41194.1	44757.7	47425.5	35433.1	40701.1	38816.1	41536.7	45406.2	43196	42945.7	40947.7	38975.1	36816.3	44050.1	59804.7	31997.1	46928.7	44392.2	42756.9	45049.5	43118.9		42719.5	40848.2	43923.3	42373.9	4346.28	3470.91	8210.23	5298.27
Emetine, 2'-2-hydroxy-3-p-methylthiophenoxypropyl-, dihydrochloride_953_neg	19335.1	23691.6	30116.7	33367.1	25506	25646.1	32991.1	39566.1	30321.9	47733.4	48452.2	33743.5	30057.6	42599.5	8818.41	28040.3	15635.7	52725.1	55256.6	53643.8	41309.5	50884.2	26517.5	28966.8		26277.1	38801.4	29646.1	42763.1	4916.9	7807.02	16329.5	12623.8
eniclobrate_302_neg	504445	492226	533125	481314	477679	407131	483322	561544	626154	507844	593419	449251	465793	486961	382099	419456	477041	461594	432038	496910	486087	472671	514735	472290		482653	536922	448824	479122	42057.4	68066.4	40041	28065.8
Epoxyeremopetasinorol_780_neg	54220.4	36528.9	26850.4	36243.7	38515.7	41534.6	30693.8	27277.8	27959	30277.6	29127.6	16649.9	70550.3	31003.7	73321.6	38094.3	41264.7	46557.2	45627.1	35808.5	44608.6	37618.4	14325.8	20062		38982.3	26997.6	50132	33008.4	8940.17	5235.18	17645.8	12957.9
Erythromycin sulfamate_949_pos	22168	95157.7	20431.1	38203.6	21241.5	22219.2	59561.3	117718	29585.7	42788	39138.5	83867	45530.2	38763.9	26602.4	24210.5	31730.3	98537	80348	103059	117457	111705	41578.9	23478		36570.2	62109.7	44229	79604.4	29475.3	33259.4	27743.7	39013
Estradiol-17beta 3-sulfate_166_neg	64722.1	113075	209449	232425	437623	214508	218062	203122	248388	367434	369301	246439	228364	265712	180621	212531	156377	193705	297659	316612	334601	414257	571181	242459		211967	275458	206218	362795	128695	73983.4	38381.7	116382
Estradiol-17beta 3-sulfate_54_neg	874586	907089	896200	1002813	928367	751364	973482	1.0343e+06	834695	800342	821609	980218	838805	767587	1.0689e+06	800584	962310	642410	732479	630328	665013	783424	1.13874e+06	813827		893403	907441	846766	793968	82361.9	99879.9	150280	182517
Ethenodeoxyadenosine_41_pos	3647123	4.3282e+06	3.66304e+06	3.73086e+06	3.72736e+06	2.72123e+06	6071504	6.10399e+06	5.70755e+06	5.40825e+06	255648	5.04835e+06	165807	4.06453e+06	3.83623e+06	2.86873e+06	156400	3.07689e+06	6116923	6.22193e+06	4.01108e+06	6.26864e+06	4.4662e+06	3997770		3.6363e+06	4.76588e+06	2.36143e+06	5.18042e+06	516554	2.24573e+06	1.76226e+06	1.13333e+06
Ethidium chloride_269_neg	79172.4	83851.1	85927.7	86757.4	84244.4	89045.5	73687.2	74546.9	88585.8	77639.9	105698	76511.3	58633.6	90527.3	51606.9	91530.7	66038.2	77705	70491	75233.1	88679.8	85672.6	87405.5	100152		84833.1	82778.2	72673.6	84605.6	3346.62	12450.9	16641	10529.2
Ethosuximide_2460_pos	52414.8	37378.8	54299.1	44980.6	51914.5	58200.2	47458.6	58712	63480.6	59289.7	67827.2	48897	52487.7	60703.5	36423.2	49754.9	54919	53277.8	56865.8	71968.8	60362.7	65031.7	50535	52538.1		49864.7	57610.9	51261	59550.3	7477.98	8023.2	8130.73	8032.16
Ethyl .alpha.-D-glucopyranoside, 4TMS derivative_GC	532495	459265	512045	439838	284020	483884	581496	642242	470938	283779	819935	605840	526123	475617	296133	283255	472066	441073	692091	638605	374944	488231	359036	719834		451924	567372	415711	545457	88903.9	179331	101432	159805
Ethyl glucuronide_235_neg	83036.4	85873.6	93405.4	91813.8	91474.1	90099.8	107427	80155.6	88797.1	91582	138045	77674.6	79756	104001	68435	106858	86958.7	83339.9	71428.2	91801.8	91741.8	83651.3	108826	118561		89283.8	97280.3	88224.7	94335.1	3987.76	22569.1	14730.1	17023
Ethyl maltol_1132_pos	112036	104362	107870	108834	100754	67019.4	107067	130571	100256	89118.3	99897.9	118956	77386.1	55178.6	94063.9	79856.2	113864	93472.7	93013.2	86895.5	80401.1	70649.1	79407.6	91264.8		100146	107644	85636.9	83605.2	16685.5	14911.3	19790.8	8411.34
Eugenitol_639_neg	20891.9	13987.9	16859.9	17109.5	21726	23393.5	13291.7	30300.2	25027.4	8217.36	21737.5	27781.7	12834.7	22268.6	38679.4	24064.6	43022.8	22646.9	14586.8	27019	23656.3	7799.37	19714.6	27753.1		18994.8	21059.3	27252.8	20088.2	3566.17	8626.01	11343.4	7758.07
FCE 24561_351_neg	83344.7	74511.4	55222.9	77766.9	75761.3	84164.4	20702.3	24267.6	92087.9	97560.6	26054	42925.5	108547	73843.6	116867	87150.7	70186.8	77400.7	84560.4	97555.5	88807.7	91268	29834.9	71852		75128.6	50599.6	88999.3	77313.1	10517.9	35143.2	19392.2	24791.7
Fenoxaprop_2331_pos	29391.6	30020.6	29293.2	32573.4	41940.6	43567.3	41012.8	39744.2	32422	29970.4	37809.5	34617.7	42504.8	48359.2	33333	37086.4	25716	42569.7	40861	28605.1	17451.3	19996.3	36695.4	31035.3		34464.4	35929.4	38261.5	29107.4	6550.63	4323.46	8019.86	9149.54
Flunisolide_234_neg	60044.4	38927.5	63156.7	38289.6	35630.4	46567.9	36288.8	35296.2	51429.3	35502.7	27146.1	32026.8	32731.2	47764.8	52005.1	39946.2	65252.2	26030.6	30530	29807.5	46010.6	22210.9	43781	39506.9		47102.7	36281.7	43955	35307.8	11845.9	8155.87	14115.3	9258.37
fluoroacetone_1433_pos	34886.5	31143.9	29746.6	34170.2	26063.8	28780.8	34961.5	28371.8	32637.6	35889.8	31605.5	36799.1	29746	36326.4	27336.5	34501.8	32633.9	38877.8	31452.5	36087.4	27694.9	32246.8	32600.6	35135.6		30798.6	33377.5	33237.1	32536.3	3340.5	3139.18	4250.39	2968.78
Flurbiprofen_1108_pos	43479.7	29080.1	31199.2	34338.3	33084.6	25344.4	51449.6	42690.7	33247.3	37780.3	49601.6	45111.6	282911	39147.8	28576.7	98493.6	233721	49546.2	40863.6	415228	168617	86548	27594.1	31395.5		32754.4	43313.5	122066	128374	6139.67	6946.96	109333	150249
fructose 2_GC	1.32199e+07	2.00518e+07	3.83863e+07	4.19489e+07	6.08376e+07	5.79014e+07	3.83407e+07	4.09128e+07	5.45013e+07	3.63852e+07	3.78501e+07	3.60981e+07	6.9356e+07	5.55211e+07	6.09879e+07	8.70111e+07	1.50187e+07	5.43891e+07	4.42502e+07	5.40849e+07	4.60071e+07	4.36182e+07	4.40171e+07	6.3831e+07		3.87243e+07	4.06814e+07	5.70473e+07	4.93014e+07	1.93205e+07	6.98573e+06	2.38355e+07	8.1312e+06
Fructose 6-phosphate_2727_pos	40633.1	56296.2	45779.4	48135.8	49486.5	47445.1	53826.4	39082.4	48998	44396.3	64070.8	43630.9	43914.3	48806.9	38634.3	20033.5	50742	37624.8	52851.7	58115.2	54983.7	59530.1	50180.1	53451.2		47962.7	49000.8	39959.3	54852	5109.95	8930.88	11085.4	3473.9
fumaric acid_GC	107069	118231	104035	124377	146674	149553	204615	222172	120455	407784	230617	357964	143825	224402	94702	158755	115860	75450.9	264554	692342	173218	140992	102890	64593.3		124990	257268	135499	239765	19390.1	106044	53234.9	231967
Fumaric acid_neg_ok	13045.8	19916.6	16799.2	24042.2	37113.5	70204.2	49714.1	45316.5	28555.8	123479	49056	97841.3	24649	44859.6	32465	22563.9	23159.9	21556.4	171041	69023.6	65795.5	37170	34977.6	16608.7		30186.9	65660.4	28209	65769.4	21286.8	36603.9	9051.47	55272.9
Fumarycarnitine_1009_neg	25230.1	27924	24525.8	22958.4	21063.2	22658.9	25894.5	24619.3	27757.5	26034.7	28087.7	26589.3	26564.1	27914.8	19358.2	24000.1	27003.4	25631.9	22331.6	28876.3	28894.5	27994.8	30075	33370.1		24060.1	26497.2	25078.8	28590.4	2394.72	1282.96	3103.15	3598.65
Gabapentin_2867_pos	28356.1	26328.8	35807.9	18792.4	32468.8	27492.4	29451.5	26477.4	36113.5	39311.3	44214.8	33537.4	26735.8	34130.8	20915.5	26885.4	29498.4	30553.8	32270	30814.5	31020.2	27877.9	34350	33683.2		28207.7	34851	28120	31669.3	5807.45	6483.29	4456.43	2329.35
gadolinium oxalate_1994_pos	29900.5	29287.6	29222.9	29848.6	24435.2	26436.8	26260.1	26115.9	26571.4	22879.1	22786.1	7561.24	29296	20458.2	31288.6	29292.2	28644.2	28672.2	26618	24886	24958.6	24128.5	9373.18	22048.5		28188.6	22029	27941.9	22002.1	2241.47	7291.78	3791.82	6362.05
Galactonic acid_93_neg	1.68413e+06	2.04779e+06	1.74547e+06	2.58841e+06	1.77034e+06	1.87556e+06	2.09475e+06	2.45074e+06	1.95147e+06	2.12917e+06	1.86528e+06	1.21476e+06	1.73844e+06	1.64841e+06	2.52908e+06	1.64868e+06	2.48914e+06	1.3593e+06	1.94658e+06	1.694e+06	1.80861e+06	1.70435e+06	2.90296e+06	2.20687e+06		1.95195e+06	1.95103e+06	1.90217e+06	2.04389e+06	336879	412686	487384	461974
galactosamine 2_GC	6.67983e+06	1.60668e+07	9.71054e+06	1.11359e+07	1.14071e+07	1.63019e+07	1.14963e+07	9.25725e+06	1.27213e+07	1.13945e+07	1.00485e+07	1.02473e+07	1.8707e+07	1.23505e+07	1.65418e+07	1.69838e+07	1.40096e+07	1.41719e+07	1.05943e+07	1.03488e+07	5.82941e+06	1.15592e+07	1.26265e+07	1.32357e+07		1.18837e+07	1.08608e+07	1.54608e+07	1.0699e+07	3.73116e+06	1.2456e+06	2.3438e+06	2.63576e+06
galloyl-beta-D-glucopyranoside_578_neg	53195.8	69691.1	60605.2	58376	72700.8	70949.7	56935.3	63890.6	70243.4	68134.5	62218.4	69134.4	53204.2	54091.3	47787.2	45803.3	56180.4	72878.5	63569	60963.5	59536.8	61205.9	61284	55311.8		64253.1	65092.8	54990.8	60311.8	7948.46	5066.91	9609.28	2770.54
Gambogic acid_135_neg	1.03713e+06	164139	93785.5	26015.5	86680.4	187936	263215	69305.2	104452	217388	62231.7	219926	76694.8	125177	132786	71373.4	82676.7	88893.9	26587.3	12326.9	31031.2	104074	96966.4	151458		265948	156086	96267	70407.3	382235	87539.4	26120	55230.5
gamma-Glutamylcysteine_1049_pos	97741.6	114648	110859	75749.1	42560.9	52169.8	69438.9	92172.4	147859	178133	121596	153911	52954.2	44668.3	181017	115562	217251	175863	119485	320453	329357	306622	71691	95058.9		82288	127185	131219	207111	30431.5	40814.4	71744	123503
gamma-L-Glutamyl-S-2-carboxy-1-propylcys_1425_pos	39954.8	28823.2	41823.2	26869.8	47929.3	21760.6	23289.4	25003.9	40237.6	24474.4	72457.1	30157.9	29144.1	78500.9	40034.2	48156.9	39999	48962.1	30404.4	41201.8	73322.1	96954.5	51881.4	47354.1		34526.8	35936.7	47466.2	56853	10163.3	18955.2	16808.1	24243.8
Garciduol C_609_neg	31267.3	34320.7	39128.2	39362.6	38161.2	32196	35231	35257.9	37674.3	37897	32771.1	35999.1	35981.2	42365.2	37621.3	36479.1	40625.1	44111.6	38913	39265.7	35233.2	33598.8	39445	38686.3		35739.4	35805.1	39530.6	37523.7	3606.82	1883.71	3339.87	2476.25
[truncated: 261 more rows]
