# Supplementary material for: The Hypoxic Proteome and Metabolome of Barley (Hordeum vulgare L.) with and without Phytoglobin Priming
Source: Int J Mol Sci. 2020 Feb 24;21(4):1546. doi: 10.3390/ijms21041546 (PMC7073221; doi:10.3390/ijms21041546)
Supplement: Supplementary file 1 [file ijms-21-01546-s001.zip › ijms-726488-SI-to conversion/Table S4_selected_meabolites.xlsx]

## Sheet: Sheet1
	RPpos_13	RPpos_14	RPpos_15	RPpos_16	RPpos_17	RPpos_18	RPpos_19	RPpos_20	RPpos_21	RPpos_22	RPpos_23	RPpos_24	RPpos_25	RPpos_26	RPpos_27	RPpos_28	RPpos_29	RPpos_36	RPpos_30	RPpos_31	RPpos_32	RPpos_33	RPpos_34	RPpos_35		Average				st.dev.				ANOVA
Label	HO	HO	HO	HO	HO	HO	HO24	HO24	HO24	HO24	HO24	HO24	WT	WT	WT	WT	WT	WT	WT24	WT24	WT24	WT24	WT24	WT24										f.value	p.value	.-log10(p)	FDR	Tukey's HSD
aspartic acid	8.14829e+06	9.95068e+06	1.10009e+07	1.45373e+07	1.25465e+07	1.1786e+07	824354	1.07264e+06	643390	818766	1.06422e+06	1.34752e+06	1.4311e+07	1.25743e+07	1.10631e+07	8.67303e+06	1.44344e+07	1.14363e+07	1.33373e+06	1.12048e+06	1.5804e+06	2.23354e+06	2.99939e+06	1.06708e+06		1.13283e+07	961814	1.2082e+07	1.72244e+06	2.19583e+06	249915	2.18268e+06	755638	64.992	1.72e-10	9.7646	1.66e-09	HO24-HO, WT24-HO, WT-HO24, WT24-WT
D-glucose-6-phosphate	1.07494e+06	1.14569e+06	1.02961e+06	1.03167e+06	1.17183e+06	750381	1.09263e+06	1.63964e+06	1.34302e+06	1.7041e+06	1.87166e+06	2.47514e+06	819399	1.06702e+06	1.0485e+06	925144	980907	628692	2.92837e+06	2.37942e+06	2.03724e+06	1.46257e+06	546788	1.14799e+06		1.03402e+06	1.6877e+06	911611	1.7504e+06	150740	475267	165181	867178		>0.05
DL-isoleucine	1.84934e+07	1.6578e+07	1.96837e+07	1.42281e+07	1.61979e+07	2.01243e+07	8.73527e+06	8.12652e+06	1.0749e+07	9.37799e+06	8.19218e+06	8.27552e+06	1.90645e+07	2.11127e+07	1.75513e+07	2.48024e+07	2.10419e+07	2.08036e+07	9.08654e+06	6.3474e+06	9.92264e+06	1.17588e+07	1.68707e+07	1.13648e+07		1.75509e+07	8.90942e+06	2.07294e+07	1.08918e+07	2.27499e+06	1.0162e+06	2.43767e+06	3.50921e+06	10.52	0.00022953	3.6392	0.00041603	HO24-HO, WT24-HO, WT-HO24, WT24-WT
fructose 6-phosphate	40633.1	56296.2	45779.4	48135.8	49486.5	47445.1	53826.4	39082.4	48998	44396.3	64070.8	43630.9	43914.3	48806.9	38634.3	20033.5	50742	37624.8	52851.7	58115.2	54983.7	59530.1	50180.1	53451.2		47962.7	49000.8	39959.3	54852	5109.95	8930.88	11085.4	3473.9	4.967	0.0097687	2.0102	0.01349	WT-HO24, WT24-WT
3-phosphoglyceric acid	217183	226253	241077	225951	193690	149329	181326	209354	183257	229791	163919	163848	90801.7	101564	227393	103678	128360	133058	119801	39302	98897.6	102600	80212.4	117370		208914	188582	130809	93030.5	33093.5	26194.5	50063	29953.8	8.7598	0.0006548	3.1839	0.001117	WT-HO, WT24-HO, WT-HO24, WT24-HO24
gamma-aminobutyric acid GABA	7.72562e+06	8.41474e+06	7.623e+06	8.21452e+06	2.12098e+07	1.17895e+07	2.97963e+07	2.58646e+07	3.62214e+07	3.47152e+07	2.89209e+07	2.67217e+07	8.80455e+06	7.55081e+06	7.04193e+06	6.05066e+06	6.6855e+06	4.45205e+06	3.12971e+07	3.55319e+07	3.40323e+07	3.47724e+07	2.9045e+07	4.46255e+07		1.08295e+07	3.03734e+07	6.76425e+06	3.4884e+07	5.31522e+06	4.22273e+06	1.46426e+06	5.34817e+06	55.743	6.8e-10	9.1674	4.93e-09	HO24-HO, WT24-HO, WT-HO24, WT24-WT
glutathione	1.39535e+06	2.20621e+06	2.42503e+06	1.55925e+06	2.52376e+06	2.26468e+06	267134	395639	645488	574854	1.31467e+06	374159	2.86193e+06	2.1678e+06	3.18764e+06	2.30857e+06	5.75344e+06	7.59129e+06	155260	617088	476645	920868	512865	876486		2.06238e+06	595323	3.97845e+06	593202	469908	378652	2.19737e+06	282849	15.258	2.13e-05	4.6724	5.49e-05	HO24-HO, WT24-HO, WT-HO24, WT24-WT
glycine	2.9363e+06	3.16543e+06	3.7063e+06	2.84904e+06	3.07759e+06	4.31252e+06	4.87291e+06	4.01221e+06	4.44318e+06	4.91223e+06	3.55165e+06	3.92431e+06	3.91632e+06	3.52275e+06	2.99737e+06	4.16788e+06	3.86165e+06	3.22466e+06	3.7693e+06	3.09242e+06	3.74916e+06	5.4607e+06	6.69286e+06	4.09457e+06		3.3412e+06	4.28608e+06	3.6151e+06	4.4765e+06	562728	548886	447135	1.33952e+06	8.0368	0.0010411	2.9825	0.0016774	HO24-HO, WT24-HO, WT-HO24, WT24-WT
L- lactic acid	3.14558e+06	2.40398e+06	1.64697e+06	2.21867e+06	1.71481e+06	6.28162e+06	3.87061e+07	4.39009e+07	3.74188e+07	5.08079e+07	3.00832e+07	4.30262e+07	3.61439e+06	1.33154e+06	2.53372e+06	2.43314e+06	2.45483e+06	2.40077e+06	2.16738e+07	2.28869e+07	1.52651e+07	1.53949e+07	8.94698e+06	1.44758e+07		2.90194e+06	4.06572e+07	2.4614e+06	1.64406e+07	1.74245e+06	7.00391e+06	723287	5.12701e+06	69.563	9.29e-11	10.032	1.35e-09	HO24-HO, WT24-HO, WT-HO24, WT24-HO24, WT24-WT
L-alanine	7.23636e+06	7.56815e+06	1.26081e+07	7.19342e+06	1.19541e+07	1.06826e+07	6.20297e+07	4.38801e+07	6.61255e+07	7.83533e+07	5.22979e+07	6.83719e+07	1.40074e+07	1.5768e+07	1.32025e+07	1.76091e+07	1.82516e+07	1.04858e+07	5.90555e+07	5.41467e+07	7.32672e+07	6.19167e+07	6.25806e+07	6.7161e+07		9.54044e+06	6.18431e+07	1.48874e+07	6.30213e+07	2.49991e+06	1.22259e+07	2.91507e+06	6.60325e+06	113.05	1.03e-12	11.985	3e-11	HO24-HO, WT24-HO, WT-HO24, WT24-WT
L-asparagine	9.67259e+06	1.62798e+07	9.61467e+06	2.1886e+06	1.31004e+07	2.20774e+06	9.82171e+06	4.73401e+06	6.99129e+06	6.49016e+06	4.8262e+06	4.80591e+06	1.60151e+07	1.17408e+07	1.41339e+07	1.9954e+07	9.81049e+06	1.25363e+07	7.94458e+06	4.34496e+06	8.01467e+06	5.79941e+06	1.28875e+07	1.14643e+07		8.84397e+06	6.27821e+06	1.40318e+07	8.40924e+06	5.71004e+06	1.98849e+06	3.58669e+06	3.25851e+06		>0.05
L-glutamic acid	3.90022e+07	3.23553e+07	4.6534e+07	4.48134e+07	4.35668e+07	4.42977e+07	1.37469e+07	1.60567e+07	1.37666e+07	1.83291e+07	2.10581e+07	2.01845e+07	5.5818e+07	5.31534e+07	4.84259e+07	4.61262e+07	4.80369e+07	4.01369e+07	2.07679e+07	1.78631e+07	2.19385e+07	2.311e+07	3.05467e+07	1.91152e+07		4.17616e+07	1.71903e+07	4.86162e+07	2.22236e+07	5.25114e+06	3.16498e+06	5.49404e+06	4.49302e+06	12.004	0.00010241	3.9896	0.00022846	HO24-HO, WT24-HO, WT-HO24, WT24-WT
L-glutamine	1.73827e+07	1.20334e+07	1.96267e+07	1.89132e+07	2.07159e+07	2.57291e+07	1.77193e+06	2.01387e+06	3.60207e+06	1.31399e+06	3.16324e+06	1.64403e+06	2.33663e+07	4.0483e+07	2.7365e+07	3.07485e+07	3.34134e+07	3.3099e+07	4.50512e+06	665961	3.38998e+06	4.4318e+06	7.13918e+06	9.40181e+06		1.90668e+07	2.25152e+06	3.14125e+07	4.92231e+06	4.4665e+06	915393	5.84271e+06	3.02852e+06	28.814	1.85e-07	6.7333	7.66e-07	HO24-HO, WT24-HO, WT-HO24, WT24-WT
L-histidine	12090	11045.8	18534.1	14090.9	8625.36	20602.8	30581	22684.5	20855.9	30171.3	30671.7	22064.9	25901.5	28696.9	29651.8	29586.9	32746.6	23498.7	27285	35357.4	29202.9	34829.1	24446.9	30575.8		14164.8	26171.6	28347	30282.8	4588.3	4753.37	3231.27	4259.52	10.84	0.00019184	3.7171	0.00037089	HO24-HO, WT-HO, WT24-HO
L-leucine	2.79977e+06	2.02689e+06	4.01033e+06	3.26199e+06	2.53475e+06	2.92383e+06	1.85886e+06	2.26381e+06	2.21524e+06	1.73785e+06	2.11269e+06	2.05773e+06	2.29269e+06	2.85716e+06	2.42572e+06	3.17162e+06	2.94346e+06	1.83008e+06	1.75312e+06	1.61082e+06	1.77867e+06	1.26958e+06	1.92335e+06	1.76507e+06		2.92626e+06	2.04103e+06	2.58679e+06	1.68344e+06	673215	205183	495457	225697		>0.05
L-lysine	2.77504e+07	3.12339e+07	2.71113e+07	2.57263e+07	2.09214e+07	3.83385e+07	1.43354e+07	1.50341e+07	1.55908e+07	1.31113e+07	1.49434e+07	1.09089e+07	3.18957e+07	2.1796e+07	2.1416e+07	3.34032e+07	2.71669e+07	2.40333e+07	1.21764e+07	1.30929e+07	1.35328e+07	13970942	1.63849e+07	1.32761e+07		2.85136e+07	1.39873e+07	2.66185e+07	1.3739e+07	5.86325e+06	1.72893e+06	5.12226e+06	1.42624e+06	6.2982	0.0034871	2.4575	0.0050563	HO24-HO, WT24-HO
L-phenylalanine	45095307	36814698	51320309	35279192	41362535	44258058	59959123	61347906	62334864	56662343	57645461	58867427	34496566	44291054	54235657	27847197	27681127	42331691	51506964	64164825	60784866	63875844	27537129	61652738		4.2355e+07	5.94695e+07	3.84805e+07	5.49204e+07	5.8865e+06	2.17017e+06	1.04152e+07	1.41906e+07	6.7018	0.0026004	2.585	0.003969	HO24-HO, WT-HO24, WT24-WT
L-proline	809635	1.02401e+06	1.11076e+06	652798	1.40283e+06	1.42417e+06	1.8025e+06	1.73659e+06	2.57684e+06	2.25088e+06	1.60503e+06	1.982e+06	1.8412e+06	3.2911e+06	1.50541e+06	2.01357e+06	1.88588e+06	1.53327e+06	3.08043e+06	1.59405e+06	3.42839e+06	4.455e+06	4.29544e+06	3.1711e+06		1.0707e+06	1.99231e+06	2.01174e+06	3.3374e+06	310429	363330	658332	1.03035e+06	23.648	8.76e-07	6.0576	3.17e-06	HO24-HO, WT-HO, WT24-HO, WT24-WT
L-serine	3.01422e+07	2.6513e+07	3.54769e+07	3.14402e+07	3.07557e+07	3.07082e+07	2.15365e+07	1.91898e+07	1.82496e+07	1.73226e+07	1.73748e+07	1.64323e+07	3.32413e+07	3.42345e+07	3.22683e+07	3.17018e+07	3.54053e+07	3.12761e+07	2.04175e+07	1.68274e+07	2.03329e+07	2.183e+07	2.43571e+07	2.53426e+07		3.08394e+07	1.83509e+07	3.30212e+07	2.15179e+07	2.86689e+06	1.81952e+06	1.58478e+06	3.07906e+06	3.5353	0.033403	1.4762	0.042116	WT-HO24,WT-WT24
L-tryptophan	4.49535e+07	4.37083e+07	4.89282e+07	4.84201e+07	5.07471e+07	5.34609e+07	4.6178e+07	3.85715e+07	5.3376e+07	4.36912e+07	5.03546e+07	3.35998e+07	5.27309e+07	5.59646e+07	4.07826e+07	4.45893e+07	6.1228e+07	4.98611e+07	3.89561e+07	3.0979e+07	3.66232e+07	3.65413e+07	5.97907e+07	4.23186e+07		4.83697e+07	4.42952e+07	5.08594e+07	4.08681e+07	3.61347e+06	7.35172e+06	7.46896e+06	9.98357e+06		>0.05
L-threonine	9.6242e+06	8.83776e+06	9.91901e+06	9.27009e+06	8.36506e+06	1.1313e+07	6.96652e+06	6.57198e+06	7.47003e+06	6.56562e+06	6.93442e+06	6.0092e+06	8.8387e+06	8.88841e+06	7.90721e+06	8.82233e+06	1.00608e+07	8.85149e+06	6.04737e+06	5.59858e+06	6.37899e+06	6.5868e+06	6.96804e+06	6.65758e+06		9.55485e+06	6.75296e+06	8.89482e+06	6.37289e+06	1.02366e+06	492697	684873	487148		>0.05
L-tyrosine	1.19045e+07	9.38588e+06	1.19806e+07	8.55581e+06	7.5363e+06	1.42612e+07	1.91037e+07	1.81449e+07	2.09906e+07	1.58e+07	1.96424e+07	1.4267e+07	6.8072e+06	7.7399e+06	6.15507e+06	1.30167e+07	1.39402e+07	1.31369e+07	1.96925e+07	1.87793e+07	1.87389e+07	2.10182e+07	1.76153e+07	2.05048e+07		1.0604e+07	1.79914e+07	1.01327e+07	1.93915e+07	2.53184e+06	2.51615e+06	3.59015e+06	1.25952e+06	15.111	2.27e-05	4.6436	5.49e-05	HO24-HO, WT24-HO, WT-HO24, WT24-WT
L-valine	1.51895e+07	1.42785e+07	1.84411e+07	1.51791e+07	1.3895e+07	1.62475e+07	9.9923e+06	1.06718e+07	1.16737e+07	9.61383e+06	1.11073e+07	9.10863e+06	1.24223e+07	1.36302e+07	1.29551e+07	1.57959e+07	1.58861e+07	1.20983e+07	8.77523e+06	7.4667e+06	9.47464e+06	1.33547e+07	1.22176e+07	9.51363e+06		1.55384e+07	1.03613e+07	1.3798e+07	1.01337e+07	1.64119e+06	963265	1.66563e+06	2.21334e+06		>0.05
oxidized glutathione	1.74168e+06	1.74932e+06	2.36466e+06	2261469	2.68467e+06	2.11892e+06	342460	261584	362562	360856	1.68326e+06	486739	2.35887e+06	3.67523e+06	1406803	2.4976e+06	1.25205e+06	2.60718e+06	241510	462135	691628	935979	641488	300616		2.15345e+06	582910	2.29962e+06	545559	366754	543863	885904	261675	11.598	0.00012694	3.8964	0.00026295	HO24-HO, WT24-HO, WT-HO24, WT24-WT
putrescine	1.46164e+07	1.20928e+07	1.09455e+07	8.15425e+06	1.07812e+07	8.28527e+06	6.05528e+06	5.958e+06	9.57024e+06	6.88574e+06	6.20696e+06	6.15532e+06	3.06491e+07	1.99455e+07	1.79155e+07	4.44957e+07	2.41687e+07	2.67846e+07	1.15481e+07	9.5485e+06	1.1988e+07	1.16541e+07	2.66571e+07	2.85086e+07		1.08126e+07	6.80526e+06	2.73265e+07	1.66507e+07	2.4323e+06	1.39372e+06	9.5826e+06	8.53136e+06	15.737	1.72e-05	4.7645	4.99e-05	WT-HO, WT24-HO, WT-HO24, WT24-HO24
pyruvic acid	200435	268740	245654	284173	268729	262394	1.7093e+06	2.1863e+06	1.28068e+06	2.26049e+06	2.16299e+06	2.87336e+06	309327	285602	321877	169805	270657	242253	1.01289e+06	1.34278e+06	958499	763264	516821	630810		255021	2.07885e+06	266587	870844	29488	539724	55174	298365	51.063	1.48e-09	8.8308	8.56e-09	HO24-HO, WT24-HO, WT-HO24, WT24-HO24, WT24-WT
shikimic acid	1.94823e+06	2.56983e+06	1.32093e+06	1.82773e+06	1.44737e+06	979310	7.51361e+06	9.38469e+06	3.89068e+06	8.64552e+06	6.81336e+06	7.17266e+06	1.49833e+06	824796	1.31974e+06	2.26773e+06	1.34385e+06	1.59927e+06	5.47666e+06	7.13007e+06	4.2462e+06	3.61118e+06	4.93655e+06	3.37767e+06		1.68223e+06	7.23675e+06	1.47562e+06	4.79639e+06	558491	1.90024e+06	470845	1.38915e+06	31.802	8.3e-08	7.081	4.01e-07	HO24-HO, WT24-HO, WT-HO24, WT24-WT
uric acid	138148	105532	125092	1252.77	1700.72	1918.45	254710	246539	305517	237804	334278	268402	742.097	890.913	88296.2	690.377	1313	1101.23	533909	382102	630688	572285	261684	311022		62273.9	274542	15505.6	448615	67245.3	37663.5	35660.7	151009	19.242	4.12e-06	5.385	1.33e-05	HO24-HO, WT24-HO, WT-HO24, WT24-WT
riboflavin	26338.7	25757.8	31928.4	21580.2	24847	25691.1	66536.4	52577.3	64639.7	52540.3	48608.2	46076.2	27705.3	31542.9	22693.6	29780.8	31694.6	35544.9	41344.9	60526.2	56025.1	51354.8	69262	85442.7		26023.9	55163	29827	60659.3	3354.86	8464.77	4347.76	15292.7		>0.05
malic acid	9894446	12411970	11878358	14455599	11559779	15086857	12692869	15927910	8699544	12895657	12676841	13702372	9297226	8940754	10538246	8459112	10660308	9784010	14102029	12212731	10243294	9506480	10093405	5375637		1.25478e+07	1.27659e+07	9613276	10255596	1.92715e+06	2.34268e+06	879234	2.9335e+06		>0.05
citric acid	10724958	11910290	14855021	16185804	14832952	13512023	12236019	14640066	10489481	15276932	14272114	15982803	13859698	13633387	10633348	12849985	11280870	15202389	17247195	14928233	16416567	17244218	9608503	8074562		1.36702e+07	1.38162e+07	1.29099e+07	1.39199e+07	2.04357e+06	2.06294e+06	1.70418e+06	4.05286e+06		>0.05
