# Supplementary material for: The Hypoxic Proteome and Metabolome of Barley (Hordeum vulgare L.) with and without Phytoglobin Priming
Source: Int J Mol Sci. 2020 Feb 24;21(4):1546. doi: 10.3390/ijms21041546 (PMC7073221; doi:10.3390/ijms21041546)
Supplement: Supplementary file 1 [file ijms-21-01546-s001.zip › ijms-726488-SI-to conversion/Table S5_data for fig 12.xlsx]

## Sheet: Sheet1
																										Average				log ratio				p value
	NAME	WT1	WT2	WT3	WT4	WT5	WT6	HO1	HO2	HO3	HO4	HO5	HO6	WT24-1	WT24-2	WT24-3	WT24-4	WT24-5	WT24-6	HO24-1	HO24-2	HO24-3	HO24-4	HO24-5	HO24-6	WT	HO	WT24	HO24	HO/WT	HO24/WT24	WT24/WT	HO24/HO	HO/WT	HO24/WT24	WT24/WT	HO24/HO
EC 1.1.1.1, EC 1.1.1.2	alcohol dehydrogenase AAG42504.1	8.97327	8.89239	9.67613	9.57875			8.9472	9.33114	9.89845	9.86279			9.8828	10.5433	10.6679	10.6339			10.3602	10.2957	10.7375	10.6855			9.28014	9.5099	10.432	10.5197	0.22976	0.0877375	1.15185	1.00982	0.200122	0.553427	0.000127028	2.35309e-05
EC 1.1.1.1, EC 1.1.1.2	alcohol dehydrogenase AAG42526.1	7.12102	7.23936	7.05094	7.25456			7.24982	7.34961	7.37243	7.05745			7.8586	8.06393	7.49265	7.64241			8.11686	8.08055	7.73268	7.73064			7.16647	7.25733	7.7644	7.91518	0.0908623	0.150782	0.597934	0.657853	0.429333	0.242262	0.00166761	0.000243095
EC 1.1.1.27	L-lactate dehydrogenase A P22988.1	8.62899	8.51649	9.55344	9.52591			8.69905	8.65571	9.82146	9.66142			9.06905	9.51826	10.3111	10.2184			9.19525	9.23362	10.2926	10.377			9.05621	9.20941	9.7792	9.7746	0.153202	-0.00460044	0.722997	0.565194	0.200514	0.602348	0.000127028	0.000202894
EC 1.1.1.27	L-lactate dehydrogenase B P22989.1	8.62899	8.51649	8.96636	8.94778			8.69905	8.65571	9.22135	9.07119			9.06905	9.51826	9.79669	9.70096			9.19525	9.23362	9.74584	9.86248			8.76491	8.91183	9.52124	9.5093	0.146919	-0.0119404	0.756333	0.597473	0.227448	0.620209	0.000127028	0.000171108
EC 1.2.1.9, 1.2.1.12	glyceraldehyde-3-phosphate dehydrogenase A BAK02737.1	12.8494	13.2315	12.376	12.8647			12.9304	12.8779	12.3991	12.5			13.1323	12.6959	12.6024	12.6754			13.0721	13.1309	12.6056	12.6611			12.8304	12.6769	12.7765	12.8674	-0.153563	0.0909149	-0.0539175	0.19056	0.359432	0.576055	0.777328	0.0184285
EC 1.2.4.1	pyruvate decarboxylase 2 BAJ94428.1	11.3415	11.2403	10.5684	10.425			11.3353	11.6247	10.8794	10.6471			12.294	12.4806	11.617	11.5525			12.3855	12.3571	11.6656	11.6395			10.8938	11.1217	11.986	12.0119	0.227836	0.0259092	1.09219	0.890266	0.0836488	0.491092	6.38768e-06	2.62462e-05
EC 1.4.7.1	ferredoxin-dependent glutamate synthase BAJ86767.1	10.8985	11.2403	10.671	11.1053			10.8412	10.6767	10.4472	10.6324			11.1075	10.749	10.8859	10.8462			10.9145	10.825	10.6297	10.8652			10.9788	10.6494	10.8972	10.8086	-0.32939	-0.0885362	-0.0815995	0.159254	0.049289	0.542423	0.713893	0.0415248
EC 1.4.7.1	ferredoxin-dependent glutamate synthase AAC60547.1	12.8749	13.1248	11.9757	12.2427			12.887	12.8019	11.9154	12.0614			13.1279	12.7251	12.0694	12.2113			13.0295	13.0676	12.1353	12.144			12.5545	12.4164	12.5334	12.5941	-0.138105	0.0606758	-0.0211121	0.177668	0.254122	0.601625	0.809209	0.0350893
EC 2.3.3.9	malate synthase BAJ88379.1	10.4329	9.97183	8.53411	7.17991			10.1426	10.0513	7.63154	7.6872			10.0102	10.7556	7.40429	7.08321			9.90629	9.82941	7.36019	7.28448			9.02968	8.87818	8.81333	8.59509	-0.1515	-0.218237	-0.216349	-0.283086	0.515454	0.565771	0.692796	0.025132
EC 2.4.2.18	tryptophan biosynthesis 1 BAJ87749.1	11.2675	10.9647	9.97284	9.59003			10.6863	10.8148	9.48663	9.37003			10.7378	11.9127	9.56434	9.34319			10.9171	10.6448	9.45492	9.22545			10.4488	10.0895	10.3895	10.0605	-0.359309	-0.328958	-0.0592558	-0.0289049	0.0182655	0.459756	0.796386	0.551555
EC 2.6.1.1	aspartate aminotransferase BAJ95363.1	9.19623	9.21529	8.80155	8.74382			9.35028	9.52376	8.89664	8.92452			9.50363	9.74987	8.88203	8.88478			9.3637	9.47289	9.07868	8.92867			8.98922	9.1738	9.25508	9.21099	0.184573	-0.0440919	0.265854	0.0371892	0.131921	0.634	0.0407956	0.280432
EC 2.6.1.4	glutamate-glyoxylate aminotransferase 2 BAJ90574.1	13.4246	13.5438	13.2354	13.4551			13.472	13.2703	13.1922	13.3587			13.4195	13.3316	13.3705	13.3583			13.6077	13.6314	13.4503	13.5251			13.4147	13.3233	13.37	13.5536	-0.0914553	0.183661	-0.0447655	0.230351	0.28492	0.152077	0.699815	0.0121616
EC 2.6.1.42	branched-chain amino acid aminotransferase CAE00460.2	8.32553	8.63807	8.59208	9.03012			7.89905	7.64097	8.30743	8.41785			7.61839	7.93015	8.63009	8.48945			7.98584	7.99322	8.55727	8.75288			8.64645	8.06633	8.16702	8.3223	-0.580125	0.155289	-0.479435	0.255979	0.00139844	0.455849	0.0837405	0.0134312
EC 2.7.1.40	pyruvate kinase BAJ85672.1	12.0921	12.0491	11.6013	11.5025			12.1227	12.3172	11.7849	11.588			12.3006	12.4799	11.7622	11.7593			12.3483	12.3119	11.8345	11.8034			11.8112	11.9532	12.0755	12.0745	0.141938	-0.000963013	0.264236	0.121335	0.135267	0.561103	0.00846439	0.1088
EC 2.7.1.90	pyrophosphate-fructose 6-phosphate 1-phosphotransferase BAJ85819.1	8.36019	8.52082	8.77479	9.01987			8.45615	8.63916	9.20701	8.81025			9.05664	8.81089	10.2823	10.418			8.98043	9.05202	10.5417	10.5438			8.66891	8.77814	9.64194	9.77948	0.109228	0.137542	0.973027	1.00134	0.525114	0.430544	0.0039895	0.000122446
EC 2.7.2.11	delta-1-pyrroline-5-carboxylate synthase-like AER62612.1	8.85456	8.73978	9.09276	8.88661			8.95274	9.20994	9.41743	9.15532			8.85643	9.18908	9.04849	9.11868			8.8141	8.60844	9.16667	8.91229			8.89343	9.18386	9.05317	8.87537	0.290433	-0.177795	0.159743	-0.308485	0.0789459	0.395936	0.352722	0.0256453
EC 4.1.1.1	pyruvate decarboxylase 2 BAK04101.1	9.19402	9.2329	9.07682	8.76022			9.15911	9.70736	9.35535	9.06313			10.5774	10.8304	10.2612	10.1809			10.6943	10.5777	10.3825	10.2234			9.06599	9.32124	10.4625	10.4695	0.255249	0.00701332	1.39647	1.14824	0.102787	0.563177	2.03044e-06	5.68553e-07
EC 4.1.1.32	phosphoenolpyruvate carboxylase BAJ87123.1	8.7039	8.51491	9.53586	9.39296			8.88173	8.88448	9.67154	9.58082			8.68124	8.56567	9.39382	9.44419			8.62205	8.61066	9.58101	9.48643			9.03691	9.25464	9.02123	9.07504	0.217733	0.0538087	-0.0156792	-0.179603	0.0599498	0.490078	0.744174	0.0440433
EC 4.1.1.32	phosphoenolpyruvate carboxylase BAK05294.1	10.2615	10.3563	8.50184	8.34341			10.3496	10.5405	8.77446	8.54612			10.5171	10.5804	8.57554	8.72554			10.6005	10.4194	8.79279	8.45327			9.36577	9.55268	9.59965	9.56649	0.186904	-0.0331592	0.233877	0.013814	0.107875	0.660833	0.0473933	0.420376
EC 4.1.1.32	phosphoenolpyruvate carboxykinase (ATP)-like BAJ93490.1	9.85331	9.6726	9.1576	9.36872			9.71853	9.80268	9.58871	9.29048			9.61802	9.76022	9.03974	9.16038			9.57913	9.5519	8.93929	9.11218			9.51306	9.6001	9.39459	9.29562	0.0870423	-0.0989661	-0.11847	-0.304478	0.391323	0.444672	0.446952	0.044931
EC 4.1.2.13	fructose-bisphosphate aldolase ACO44685.1	13.3954	13.3526	12.9821	12.8575			13.3369	13.4777	12.9841	12.7798			13.5842	13.6304	13.0871	13.1056			13.4942	13.5131	12.9514	13.0345			13.1469	13.1446	13.3518	13.2483	-0.00228833	-0.103532	0.204924	0.10368	0.459765	0.28048	0.0357827	0.155853
EC 4.1.2.13	fructose-bisphosphate aldolase 5 BAJ88466.1	13.1999	13.4954	12.8428	13.2158			13.2055	13.0598	12.6919	12.8897			13.3864	13.0646	12.998	13.0199			13.2729	13.3311	12.9061	13.0505			13.1885	12.9617	13.1172	13.1401	-0.226784	0.0229193	-0.0712484	0.178455	0.165636	0.674115	0.704917	0.0347663
EC 4.1.3.27	anthranilate synthase alpha subunit 2 ACF36172.1	11.0468	10.5849	9.99563	9.07039			10.4643	10.4149	8.76984	8.61581			10.384	11.7538	9.58909	8.97728			10.5479	10.3421	8.5763	8.74046			10.1744	9.56622	10.1761	9.55167	-0.608194	-0.624389	0.00164356	-0.0145514	0.00310275	0.346961	0.834811	0.461246
EC 4.1.3.27	anthranilate synthase beta subunit 1 BAJ96396.1	11.3847	10.8904	11.0899	10.666			10.6239	10.6622	10.4273	10.2968			10.7509	12.0938	10.658	10.6007			10.6847	10.3909	10.3531	10.2252			11.0078	10.5026	11.0258	10.4135	-0.5052	-0.612338	0.0180899	-0.0890487	0.00255271	0.0876398	0.824894	0.39706
EC 6.3.1.2	plastid glutamine synthetase 2 BAJ91545.1	13.7556	14.0108	12.9751	13.2346			13.8271	13.7105	12.8546	13.0636			13.9376	13.6393	13.0834	13.1154			13.9908	13.9747	13.1178	13.2506			13.494	13.3639	13.4439	13.5835	-0.130079	0.139542	-0.0500984	0.219522	0.278409	0.319651	0.741121	0.011878
EC 6.3.5.4, EC 6.3.1.1	asparagine synthetase domain-containing protein 1 BAJ89332.1	6.05094	5.94953	NaN	NaN			6.29278	6.63952	NaN	NaN			6.21529	6.21917	NaN	NaN			5.66107	5.73606	NaN	NaN			6.00024	6.46615	6.21723	5.69856	0.465916	-0.518665	0.216993	-0.767587	0.111973	0.119447	0.469213	0.0340378
EC 6.3.5.4, EC 6.3.1.1	asparagine synthetase 2 AAO39048.1	NaN	NaN	11.1479	10.7024			NaN	NaN	11.083	11.1271			NaN	NaN	10.5273	11.568			NaN	NaN	10.5369	10.4829			10.9252	11.1051	11.0476	10.5099	0.179884	-0.537701	0.12245	-0.595135	0.518902	0.474823	0.793862	0.0131302
EC 1.5.3.17	polyamine oxidase BAJ99865.1	12.4057	12.6258	12.1131	12.2669			12.6591	12.3673	11.9599	12.1545			12.0469	12.0137	11.8235	11.7309			12.8253	12.4896	12.1375	12.1253			12.3529	12.2852	11.9037	12.3944	-0.0676729	0.490676	-0.449124	0.109225	0.47927	0.00114373	0.00227183	0.159366
EC 1.4.3.4	flavin containing polyamine oxidase (PAO) CAC42119.1	12.4057	12.6258	12.3694	12.5395			12.6591	12.3673	12.26	12.4382			12.0469	12.0137	12.1144	12.019			12.8253	12.4896	12.4271	12.4095			12.4851	12.4312	12.0485	12.5379	-0.0539077	0.489379	-0.436587	0.1067	0.512187	0.0011678	0.00288965	0.160274
EC 1.14.17.4	ACC oxidase AFO63022.1	5.40939	5.70044	7.08321	7.30104			5.24413	6.09803	7.59171	7.09908			6.85549	6.95884	8.01179	8.28817			6.27798	6.08746	8.02569	8.13289			6.37352	6.50824	7.52857	7.13101	0.134717	-0.397567	1.15505	0.622768	0.399737	0.284041	0.000127028	0.0319517
metabolites	aspartic acid	7.15567	7.09948	7.04388	6.93817	7.1594	7.05828	6.91107	6.99785	7.04143	7.16248	7.09852	7.07136	6.12507	6.04941	6.19877	6.34899	6.47703	6.0282	5.91611	6.03045	5.80847	5.91316	6.02703	6.12953	7.07581	7.04712	6.20458	5.97079	-0.0929347	-0.840621	-2.81034	-3.55802	0.564205	0.0412735	6.6699e-07	1.17258e-08
metabolites	DL-isoleucine	7.28023	7.32454	7.24431	7.39449	7.32309	7.31814	7.26702	7.21953	7.29411	7.15315	7.20946	7.30372	6.9584	6.8026	6.99663	7.07036	7.22713	7.05556	6.94128	6.9099	7.03137	6.97211	6.9134	6.9178	7.31413	7.24116	7.01845	6.94764	-0.240134	-0.289842	-0.928433	-0.978142	0.0416927	0.213326	0.000215515	7.01578e-06
metabolites	fructose 6-phosphate	4.64261	4.68848	4.58697	4.30176	4.70537	4.57547	4.60888	4.75048	4.66067	4.68247	4.69449	4.67619	4.72306	4.76429	4.74023	4.77474	4.70053	4.72796	4.731	4.59198	4.69018	4.64735	4.80666	4.63979	4.58344	4.67886	4.73847	4.68449	0.26338	-0.162737	0.457012	0.0308947	0.139345	0.165622	0.0105069	0.963823
metabolites	3-phosphoglyceric acid	4.95809	5.00674	5.35678	5.01569	5.10843	5.12404	5.33683	5.35459	5.38216	5.35401	5.28711	5.17414	5.07846	4.59441	4.99519	5.01115	4.90424	5.06956	5.25846	5.32088	5.26306	5.36133	5.21463	5.21444	5.09496	5.31481	4.94217	5.27213	0.675446	1.01942	-0.491686	-0.147713	0.00968769	0.000154775	0.143779	0.295059
metabolites	glycine	6.59288	6.54688	6.47674	6.61992	6.58677	6.50848	6.4678	6.50043	6.56894	6.4547	6.48821	6.63473	6.57626	6.4903	6.57393	6.73725	6.82561	6.61221	6.68779	6.60338	6.64769	6.69128	6.55043	6.59376	6.55528	6.51914	6.63593	6.62906	-0.113671	-0.0627126	0.308335	0.359293	0.372569	0.75393	0.166008	0.0180745
metabolites	L- lactic acid	6.55804	6.12435	6.40376	6.38617	6.39002	6.38035	6.4977	6.38093	6.21669	6.34609	6.23422	6.79807	7.33593	7.35959	7.1837	7.18738	6.95168	7.16064	7.58778	7.64247	7.57309	7.70593	7.47832	7.63373	6.37378	6.41228	7.19649	7.60356	0.237539	1.30625	2.73971	3.80842	0.579965	4.54688e-05	5.97814e-05	1.55482e-07
metabolites	L-alanine	7.14636	7.19778	7.12066	7.24574	7.2613	7.0206	6.85952	6.87899	7.10065	6.85694	7.07752	7.02868	7.77126	7.73357	7.86491	7.79181	7.79644	7.82712	7.7926	7.64227	7.82037	7.89406	7.71848	7.83488	7.1654	6.96705	7.79752	7.78378	-0.641964	-0.0272271	2.08175	2.69648	0.00665186	0.839633	1.53742e-08	1.28776e-06
metabolites	L-asparagine	7.20453	7.0697	7.15026	7.30003	6.99169	7.09817	6.98554	7.21165	6.98293	6.34017	7.11729	6.34395	6.90007	6.63799	6.90389	6.76338	7.11017	7.05935	6.99219	6.67523	6.84456	6.81226	6.68361	6.68178	7.13573	6.83025	6.89581	6.7816	-0.665932	-0.421621	-0.738651	-0.49434	0.0888595	0.201437	0.0174856	0.347554
metabolites	L-glutamic acid	7.74677	7.72553	7.68508	7.66395	7.68158	7.60354	7.59109	7.50995	7.66777	7.65141	7.63916	7.64638	7.31739	7.25196	7.34121	7.3638	7.48496	7.28138	7.1382	7.20566	7.13883	7.26314	7.32342	7.30502	7.68441	7.61762	7.34012	7.22904	-0.219261	-0.370496	-1.12935	-1.28058	0.0516238	0.0487289	3.71348e-06	1.27238e-06
metabolites	L-glutamine	7.36859	7.60727	7.4372	7.48782	7.52392	7.51981	7.24012	7.08039	7.29285	7.27676	7.3163	7.41042	6.65371	5.82345	6.5302	6.64658	6.85365	6.97321	6.24845	6.30403	6.55655	6.11859	6.50013	6.21591	7.49077	7.26947	6.58013	6.32394	-0.720276	-1.12843	-2.67393	-3.08209	0.00210403	0.0655294	1.80876e-06	2.97685e-06
metabolites	L-histidine	4.41332	4.45783	4.47205	4.4711	4.51517	4.37104	4.08243	4.0432	4.26797	4.14894	3.93578	4.31393	4.43592	4.54848	4.46543	4.54194	4.38822	4.48538	4.48545	4.35573	4.31923	4.47959	4.48674	4.3437	4.45009	4.13204	4.47756	4.41174	-1.00089	-0.2105	0.0953027	0.885687	0.000102755	0.145691	0.395965	0.00139018
metabolites	L-leucine	6.36034	6.45593	6.38484	6.50128	6.46886	6.26247	6.44712	6.30683	6.60318	6.51348	6.40394	6.46595	6.24381	6.20705	6.2501	6.10366	6.28406	6.24676	6.26925	6.35484	6.34542	6.24001	6.32484	6.31339	6.40562	6.45675	6.22257	6.30796	0.177897	0.277891	-0.619753	-0.519759	0.343294	0.0166207	0.00227099	0.0100505
metabolites	L-lysine	7.50373	7.33838	7.33074	7.52379	7.43404	7.38081	7.44327	7.49463	7.43315	7.41038	7.32059	7.58364	7.08552	7.11704	7.13139	7.14523	7.21444	7.12307	7.15641	7.17708	7.19287	7.11765	7.17445	7.03778	7.41858	7.44761	7.13611	7.14271	0.099222	0.0258402	-0.954151	-1.02753	0.564266	0.791631	0.000144435	0.000154652
metabolites	L-phenylalanine	7.53778	7.64632	7.73428	7.44478	7.44218	7.62667	7.65413	7.56602	7.71029	7.54752	7.61661	7.64599	7.71187	7.8073	7.7838	7.80534	7.43992	7.78995	7.77786	7.7878	7.79473	7.75329	7.76077	7.76988	7.572	7.62343	7.72303	7.77405	0.138403	0.114808	0.513213	0.489618	0.446029	0.455589	0.045191	3.63434e-05
metabolites	L-serine	7.52168	7.53446	7.50878	7.50108	7.54907	7.49521	7.47917	7.42346	7.54995	7.49749	7.48793	7.48725	7.31	7.22602	7.3082	7.33905	7.38663	7.40385	7.33317	7.28307	7.26125	7.23861	7.23992	7.2157	7.51838	7.48754	7.32896	7.26195	-0.0986219	-0.229685	-0.617857	-0.748921	0.133829	0.0552607	1.01472e-05	3.6087e-06
metabolites	L-threonine	6.94639	6.94882	6.89802	6.94558	7.00263	6.94702	6.98336	6.94634	6.99647	6.96708	6.92247	7.05358	6.78157	6.74808	6.80475	6.81867	6.84311	6.82332	6.84302	6.8177	6.87332	6.81728	6.84101	6.77882	6.94808	6.97822	6.80325	6.82852	0.103267	0.0835716	-0.481017	-0.500713	0.218623	0.208754	2.45335e-05	0.000128819
metabolites	L-tyrosine	6.83297	6.88874	6.78923	7.1145	7.14427	7.11849	7.07571	6.97247	7.07848	6.93226	6.87716	7.15416	7.2943	7.27368	7.27274	7.3226	7.24589	7.31186	7.28112	7.25875	7.32202	7.19866	7.29319	7.15433	6.98137	7.01504	7.28684	7.25135	0.0656004	-0.108114	0.93641	0.762695	0.798019	0.25089	0.000139188	0.000347096
metabolites	L-valine	7.0942	7.1345	7.11244	7.19854	7.20102	7.08272	7.18154	7.15468	7.26579	7.18124	7.14286	7.21079	6.94326	6.87313	6.97656	7.12563	7.08699	6.97835	6.99967	7.02824	7.06721	6.9829	7.04561	6.95945	7.13724	7.18948	6.99732	7.01384	0.171384	0.0320316	-0.445288	-0.584641	0.0982648	0.822071	0.00886677	4.94733e-05
metabolites	putrescine	7.48642	7.29985	7.25323	7.64832	7.38325	7.42788	7.16484	7.08253	7.03923	6.91138	7.03267	6.91831	7.06251	6.97994	7.07875	7.06648	7.42581	7.45498	6.78213	6.7751	6.98092	6.83795	6.79288	6.78925	7.41649	7.02483	7.17808	6.82637	-1.33759	-1.29086	-0.714715	-0.667987	0.00217388	0.019126	0.0688547	0.00294756
metabolites	pyruvic acid	5.49042	5.45576	5.50769	5.22995	5.43242	5.38427	5.30197	5.42933	5.39032	5.45358	5.42931	5.41895	6.00556	6.12801	5.98159	5.88267	5.71334	5.7999	6.23282	6.33971	6.10744	6.3542	6.33505	6.45839	5.41675	5.40391	5.91851	6.3046	-0.0639904	1.2553	1.70781	3.0271	0.660316	0.000725705	0.000643813	9.14349e-06
metabolites	shikimic acid	6.17561	5.91635	6.12049	6.35559	6.12835	6.20392	6.28964	6.4099	6.12088	6.26191	6.16058	5.99092	6.73852	6.85309	6.628	6.55765	6.69342	6.52862	6.87585	6.97242	6.59003	6.93679	6.83336	6.85568	6.15005	6.20564	6.66655	6.84402	0.189057	0.593393	1.70063	2.10497	0.50419	0.0293878	0.000245595	4.00054e-05
metabolites	D-glucose-6-phosphate	5.9135	6.02817	6.02057	5.96621	5.99163	5.79844	6.03138	6.05907	6.01267	6.01354	6.06887	5.87528	6.46663	6.37647	6.30904	6.16512	5.73782	6.05994	6.03847	6.21475	6.12808	6.23149	6.27223	6.3936	5.95309	6.01013	6.18584	6.2131	0.181773	-0.0526271	0.941194	0.706794	0.209641	0.879665	0.0422333	0.00875883
metabolites	gamma-aminobutyric acid GABA	6.94471	6.87799	6.84769	6.7818	6.82513	6.64856	6.88793	6.92504	6.88213	6.91458	7.32654	7.0715	7.4955	7.55062	7.53189	7.54123	7.46307	7.64958	7.47416	7.41271	7.55897	7.54052	7.46121	7.42686	6.82098	7.00129	7.53865	7.47907	0.67897	-0.199761	2.36657	1.48784	0.10103	0.135992	2.10957e-07	3.54431e-05

## Sheet: Sheet2
		WT1	WT2	WT3	WT4	WT5	WT6	HO1	HO2	HO3	HO4	HO5	HO6	WT24-1	WT24-2	WT24-3	WT24-4	WT24-5	WT24-6	HO24-1	HO24-2	HO24-3	HO24-4	HO24-5	HO24-6		WT1	WT2	WT3	WT4	WT5	WT6	HO1	HO2	HO3	HO4	HO5	HO6	WT24-1	WT24-2	WT24-3	WT24-4	WT24-5	WT24-6	HO24-1	HO24-2	HO24-3	HO24-4	HO24-5
metabolites	aspartic acid	1.4311e+07	1.25743e+07	1.10631e+07	8.67303e+06	1.44344e+07	1.14363e+07	8.14829e+06	9.95068e+06	1.10009e+07	1.45373e+07	1.25465e+07	1.1786e+07	1.33373e+06	1.12048e+06	1.5804e+06	2.23354e+06	2.99939e+06	1.06708e+06	824354	1.07264e+06	643390	818766	1.06422e+06	1.34752e+06		7.15567	7.09948	7.04388	6.93817	7.1594	7.05828	6.91107	6.99785	7.04143	7.16248	7.09852	7.07136	6.12507	6.04941	6.19877	6.34899	6.47703	6.0282	5.91611	6.03045	5.80847	5.91316	6.02703
metabolites	DL-isoleucine	1.90645e+07	2.11127e+07	1.75513e+07	2.48024e+07	2.10419e+07	2.08036e+07	1.84934e+07	1.6578e+07	1.96837e+07	1.42281e+07	1.61979e+07	2.01243e+07	9.08654e+06	6.3474e+06	9.92264e+06	1.17588e+07	1.68707e+07	1.13648e+07	8.73527e+06	8.12652e+06	1.0749e+07	9.37799e+06	8.19218e+06	8.27552e+06		7.28023	7.32454	7.24431	7.39449	7.32309	7.31814	7.26702	7.21953	7.29411	7.15315	7.20946	7.30372	6.9584	6.8026	6.99663	7.07036	7.22713	7.05556	6.94128	6.9099	7.03137	6.97211	6.9134
metabolites	fructose 6-phosphate	43914.3	48806.9	38634.3	20033.5	50742	37624.8	40633.1	56296.2	45779.4	48135.8	49486.5	47445.1	52851.7	58115.2	54983.7	59530.1	50180.1	53451.2	53826.4	39082.4	48998	44396.3	64070.8	43630.9		4.64261	4.68848	4.58697	4.30176	4.70537	4.57547	4.60888	4.75048	4.66067	4.68247	4.69449	4.67619	4.72306	4.76429	4.74023	4.77474	4.70053	4.72796	4.731	4.59198	4.69018	4.64735	4.80666
metabolites	3-phosphoglyceric acid	90801.7	101564	227393	103678	128360	133058	217183	226253	241077	225951	193690	149329	119801	39302	98897.6	102600	80212.4	117370	181326	209354	183257	229791	163919	163848		4.95809	5.00674	5.35678	5.01569	5.10843	5.12404	5.33683	5.35459	5.38216	5.35401	5.28711	5.17414	5.07846	4.59441	4.99519	5.01115	4.90424	5.06956	5.25846	5.32088	5.26306	5.36133	5.21463
metabolites	glycine	3.91632e+06	3.52275e+06	2.99737e+06	4.16788e+06	3.86165e+06	3.22466e+06	2.9363e+06	3.16543e+06	3.7063e+06	2.84904e+06	3.07759e+06	4.31252e+06	3.7693e+06	3.09242e+06	3.74916e+06	5.4607e+06	6.69286e+06	4.09457e+06	4.87291e+06	4.01221e+06	4.44318e+06	4.91223e+06	3.55165e+06	3.92431e+06		6.59288	6.54688	6.47674	6.61992	6.58677	6.50848	6.4678	6.50043	6.56894	6.4547	6.48821	6.63473	6.57626	6.4903	6.57393	6.73725	6.82561	6.61221	6.68779	6.60338	6.64769	6.69128	6.55043
metabolites	L- lactic acid	3.61439e+06	1.33154e+06	2.53372e+06	2.43314e+06	2.45483e+06	2.40077e+06	3.14558e+06	2.40398e+06	1.64697e+06	2.21867e+06	1.71481e+06	6.28162e+06	2.16738e+07	2.28869e+07	1.52651e+07	1.53949e+07	8.94698e+06	1.44758e+07	3.87061e+07	4.39009e+07	3.74188e+07	5.08079e+07	3.00832e+07	4.30262e+07		6.55804	6.12435	6.40376	6.38617	6.39002	6.38035	6.4977	6.38093	6.21669	6.34609	6.23422	6.79807	7.33593	7.35959	7.1837	7.18738	6.95168	7.16064	7.58778	7.64247	7.57309	7.70593	7.47832
metabolites	L-alanine	1.40074e+07	1.5768e+07	1.32025e+07	1.76091e+07	1.82516e+07	1.04858e+07	7.23636e+06	7.56815e+06	1.26081e+07	7.19342e+06	1.19541e+07	1.06826e+07	5.90555e+07	5.41467e+07	7.32672e+07	6.19167e+07	6.25806e+07	6.7161e+07	6.20297e+07	4.38801e+07	6.61255e+07	7.83533e+07	5.22979e+07	6.83719e+07		7.14636	7.19778	7.12066	7.24574	7.2613	7.0206	6.85952	6.87899	7.10065	6.85694	7.07752	7.02868	7.77126	7.73357	7.86491	7.79181	7.79644	7.82712	7.7926	7.64227	7.82037	7.89406	7.71848
metabolites	L-asparagine	1.60151e+07	1.17408e+07	1.41339e+07	1.9954e+07	9.81049e+06	1.25363e+07	9.67259e+06	1.62798e+07	9.61467e+06	2.1886e+06	1.31004e+07	2.20774e+06	7.94458e+06	4.34496e+06	8.01467e+06	5.79941e+06	1.28875e+07	1.14643e+07	9.82171e+06	4.73401e+06	6.99129e+06	6.49016e+06	4.8262e+06	4.80591e+06		7.20453	7.0697	7.15026	7.30003	6.99169	7.09817	6.98554	7.21165	6.98293	6.34017	7.11729	6.34395	6.90007	6.63799	6.90389	6.76338	7.11017	7.05935	6.99219	6.67523	6.84456	6.81226	6.68361
metabolites	L-glutamic acid	5.5818e+07	5.31534e+07	4.84259e+07	4.61262e+07	4.80369e+07	4.01369e+07	3.90022e+07	3.23553e+07	4.6534e+07	4.48134e+07	4.35668e+07	4.42977e+07	2.07679e+07	1.78631e+07	2.19385e+07	2.311e+07	3.05467e+07	1.91152e+07	1.37469e+07	1.60567e+07	1.37666e+07	1.83291e+07	2.10581e+07	2.01845e+07		7.74677	7.72553	7.68508	7.66395	7.68158	7.60354	7.59109	7.50995	7.66777	7.65141	7.63916	7.64638	7.31739	7.25196	7.34121	7.3638	7.48496	7.28138	7.1382	7.20566	7.13883	7.26314	7.32342
metabolites	L-glutamine	2.33663e+07	4.0483e+07	2.7365e+07	3.07485e+07	3.34134e+07	3.3099e+07	1.73827e+07	1.20334e+07	1.96267e+07	1.89132e+07	2.07159e+07	2.57291e+07	4.50512e+06	665961	3.38998e+06	4.4318e+06	7.13918e+06	9.40181e+06	1.77193e+06	2.01387e+06	3.60207e+06	1.31399e+06	3.16324e+06	1.64403e+06		7.36859	7.60727	7.4372	7.48782	7.52392	7.51981	7.24012	7.08039	7.29285	7.27676	7.3163	7.41042	6.65371	5.82345	6.5302	6.64658	6.85365	6.97321	6.24845	6.30403	6.55655	6.11859	6.50013
metabolites	L-histidine	25901.5	28696.9	29651.8	29586.9	32746.6	23498.7	12090	11045.8	18534.1	14090.9	8625.36	20602.8	27285	35357.4	29202.9	34829.1	24446.9	30575.8	30581	22684.5	20855.9	30171.3	30671.7	22064.9		4.41332	4.45783	4.47205	4.4711	4.51517	4.37104	4.08243	4.0432	4.26797	4.14894	3.93578	4.31393	4.43592	4.54848	4.46543	4.54194	4.38822	4.48538	4.48545	4.35573	4.31923	4.47959	4.48674
metabolites	L-leucine	2.29269e+06	2.85716e+06	2.42572e+06	3.17162e+06	2.94346e+06	1.83008e+06	2.79977e+06	2.02689e+06	4.01033e+06	3.26199e+06	2.53475e+06	2.92383e+06	1.75312e+06	1.61082e+06	1.77867e+06	1.26958e+06	1.92335e+06	1.76507e+06	1.85886e+06	2.26381e+06	2.21524e+06	1.73785e+06	2.11269e+06	2.05773e+06		6.36034	6.45593	6.38484	6.50128	6.46886	6.26247	6.44712	6.30683	6.60318	6.51348	6.40394	6.46595	6.24381	6.20705	6.2501	6.10366	6.28406	6.24676	6.26925	6.35484	6.34542	6.24001	6.32484
metabolites	L-lysine	3.18957e+07	2.1796e+07	2.1416e+07	3.34032e+07	2.71669e+07	2.40333e+07	2.77504e+07	3.12339e+07	2.71113e+07	2.57263e+07	2.09214e+07	3.83385e+07	1.21764e+07	1.30929e+07	1.35328e+07	13970942	1.63849e+07	1.32761e+07	1.43354e+07	1.50341e+07	1.55908e+07	1.31113e+07	1.49434e+07	1.09089e+07		7.50373	7.33838	7.33074	7.52379	7.43404	7.38081	7.44327	7.49463	7.43315	7.41038	7.32059	7.58364	7.08552	7.11704	7.13139	7.14523	7.21444	7.12307	7.15641	7.17708	7.19287	7.11765	7.17445
metabolites	L-phenylalanine	34496566	44291054	54235657	27847197	27681127	42331691	45095307	36814698	51320309	35279192	41362535	44258058	51506964	64164825	60784866	63875844	27537129	61652738	59959123	61347906	62334864	56662343	57645461	58867427		7.53778	7.64632	7.73428	7.44478	7.44218	7.62667	7.65413	7.56602	7.71029	7.54752	7.61661	7.64599	7.71187	7.8073	7.7838	7.80534	7.43992	7.78995	7.77786	7.7878	7.79473	7.75329	7.76077
metabolites	L-serine	3.32413e+07	3.42345e+07	3.22683e+07	3.17018e+07	3.54053e+07	3.12761e+07	3.01422e+07	2.6513e+07	3.54769e+07	3.14402e+07	3.07557e+07	3.07082e+07	2.04175e+07	1.68274e+07	2.03329e+07	2.183e+07	2.43571e+07	2.53426e+07	2.15365e+07	1.91898e+07	1.82496e+07	1.73226e+07	1.73748e+07	1.64323e+07		7.52168	7.53446	7.50878	7.50108	7.54907	7.49521	7.47917	7.42346	7.54995	7.49749	7.48793	7.48725	7.31	7.22602	7.3082	7.33905	7.38663	7.40385	7.33317	7.28307	7.26125	7.23861	7.23992
metabolites	L-threonine	8.8387e+06	8.88841e+06	7.90721e+06	8.82233e+06	1.00608e+07	8.85149e+06	9.6242e+06	8.83776e+06	9.91901e+06	9.27009e+06	8.36506e+06	1.1313e+07	6.04737e+06	5.59858e+06	6.37899e+06	6.5868e+06	6.96804e+06	6.65758e+06	6.96652e+06	6.57198e+06	7.47003e+06	6.56562e+06	6.93442e+06	6.0092e+06		6.94639	6.94882	6.89802	6.94558	7.00263	6.94702	6.98336	6.94634	6.99647	6.96708	6.92247	7.05358	6.78157	6.74808	6.80475	6.81867	6.84311	6.82332	6.84302	6.8177	6.87332	6.81728	6.84101
metabolites	L-tyrosine	6.8072e+06	7.7399e+06	6.15507e+06	1.30167e+07	1.39402e+07	1.31369e+07	1.19045e+07	9.38588e+06	1.19806e+07	8.55581e+06	7.5363e+06	1.42612e+07	1.96925e+07	1.87793e+07	1.87389e+07	2.10182e+07	1.76153e+07	2.05048e+07	1.91037e+07	1.81449e+07	2.09906e+07	1.58e+07	1.96424e+07	1.4267e+07		6.83297	6.88874	6.78923	7.1145	7.14427	7.11849	7.07571	6.97247	7.07848	6.93226	6.87716	7.15416	7.2943	7.27368	7.27274	7.3226	7.24589	7.31186	7.28112	7.25875	7.32202	7.19866	7.29319
metabolites	L-valine	1.24223e+07	1.36302e+07	1.29551e+07	1.57959e+07	1.58861e+07	1.20983e+07	1.51895e+07	1.42785e+07	1.84411e+07	1.51791e+07	1.3895e+07	1.62475e+07	8.77523e+06	7.4667e+06	9.47464e+06	1.33547e+07	1.22176e+07	9.51363e+06	9.9923e+06	1.06718e+07	1.16737e+07	9.61383e+06	1.11073e+07	9.10863e+06		7.0942	7.1345	7.11244	7.19854	7.20102	7.08272	7.18154	7.15468	7.26579	7.18124	7.14286	7.21079	6.94326	6.87313	6.97656	7.12563	7.08699	6.97835	6.99967	7.02824	7.06721	6.9829	7.04561
metabolites	putrescine	3.06491e+07	1.99455e+07	1.79155e+07	4.44957e+07	2.41687e+07	2.67846e+07	1.46164e+07	1.20928e+07	1.09455e+07	8.15425e+06	1.07812e+07	8.28527e+06	1.15481e+07	9.5485e+06	1.1988e+07	1.16541e+07	2.66571e+07	2.85086e+07	6.05528e+06	5.958e+06	9.57024e+06	6.88574e+06	6.20696e+06	6.15532e+06		7.48642	7.29985	7.25323	7.64832	7.38325	7.42788	7.16484	7.08253	7.03923	6.91138	7.03267	6.91831	7.06251	6.97994	7.07875	7.06648	7.42581	7.45498	6.78213	6.7751	6.98092	6.83795	6.79288
metabolites	pyruvic acid	309327	285602	321877	169805	270657	242253	200435	268740	245654	284173	268729	262394	1.01289e+06	1.34278e+06	958499	763264	516821	630810	1.7093e+06	2.1863e+06	1.28068e+06	2.26049e+06	2.16299e+06	2.87336e+06		5.49042	5.45576	5.50769	5.22995	5.43242	5.38427	5.30197	5.42933	5.39032	5.45358	5.42931	5.41895	6.00556	6.12801	5.98159	5.88267	5.71334	5.7999	6.23282	6.33971	6.10744	6.3542	6.33505
metabolites	shikimic acid	1.49833e+06	824796	1.31974e+06	2.26773e+06	1.34385e+06	1.59927e+06	1.94823e+06	2.56983e+06	1.32093e+06	1.82773e+06	1.44737e+06	979310	5.47666e+06	7.13007e+06	4.2462e+06	3.61118e+06	4.93655e+06	3.37767e+06	7.51361e+06	9.38469e+06	3.89068e+06	8.64552e+06	6.81336e+06	7.17266e+06		6.17561	5.91635	6.12049	6.35559	6.12835	6.20392	6.28964	6.4099	6.12088	6.26191	6.16058	5.99092	6.73852	6.85309	6.628	6.55765	6.69342	6.52862	6.87585	6.97242	6.59003	6.93679	6.83336
metabolites	D-glucose-6-phosphate	819399	1.06702e+06	1.0485e+06	925144	980907	628692	1.07494e+06	1.14569e+06	1.02961e+06	1.03167e+06	1.17183e+06	750381	2.92837e+06	2.37942e+06	2.03724e+06	1.46257e+06	546788	1.14799e+06	1.09263e+06	1.63964e+06	1.34302e+06	1.7041e+06	1.87166e+06	2.47514e+06		5.9135	6.02817	6.02057	5.96621	5.99163	5.79844	6.03138	6.05907	6.01267	6.01354	6.06887	5.87528	6.46663	6.37647	6.30904	6.16512	5.73782	6.05994	6.03847	6.21475	6.12808	6.23149	6.27223
metabolites	gamma-aminobutyric acid GABA	8.80455e+06	7.55081e+06	7.04193e+06	6.05066e+06	6.6855e+06	4.45205e+06	7.72562e+06	8.41474e+06	7.623e+06	8.21452e+06	2.12098e+07	1.17895e+07	3.12971e+07	3.55319e+07	3.40323e+07	3.47724e+07	2.9045e+07	4.46255e+07	2.97963e+07	2.58646e+07	3.62214e+07	3.47152e+07	2.89209e+07	2.67217e+07		6.94471	6.87799	6.84769	6.7818	6.82513	6.64856	6.88793	6.92504	6.88213	6.91458	7.32654	7.0715	7.4955	7.55062	7.53189	7.54123	7.46307	7.64958	7.47416	7.41271	7.55897	7.54052	7.46121
[truncated: 1 more columns]
