# Supplementary material for: The Hypoxic Proteome and Metabolome of Barley (Hordeum vulgare L.) with and without Phytoglobin Priming
Source: Int J Mol Sci. 2020 Feb 24;21(4):1546. doi: 10.3390/ijms21041546 (PMC7073221; doi:10.3390/ijms21041546)
Supplement: Supplementary file 1 [file ijms-21-01546-s001.zip › ijms-726488-SI-to conversion/Table S6_data of histone peptides.xlsx]

## Sheet: Sheet1
	Confidence	Sequence	Modifications	# Protein Groups	# Proteins	# PSMs	Master Protein Accessions	Protein Accessions	# Missed Cleavages	Theo. MH+ [Da]	Abundances (Normalized): F7: 127N, Sample, HO, Control	Abundances (Normalized): F7: 129N, Sample, HO, Control	Abundances (Normalized): F8: 127N, Sample, HO, Control	Abundances (Normalized): F8: 129N, Sample, HO, Control	HO ave	Abundances (Normalized): F7: 127C, Sample, WT, Control	Abundances (Normalized): F7: 129C, Sample, WT, Control	Abundances (Normalized): F8: 127C, Sample, WT, Control	Abundances (Normalized): F8: 129C, Sample, WT, Control	WT ave	Abundances (Normalized): F7: 128N, Sample, HO, Hypoxia	Abundances (Normalized): F7: 130N, Sample, HO, Hypoxia	Abundances (Normalized): F8: 128N, Sample, HO, Hypoxia	Abundances (Normalized): F8: 130N, Sample, HO, Hypoxia	HO24 ave	Abundances (Normalized): F7: 128C, Sample, WT, Hypoxia	Abundances (Normalized): F7: 130C, Sample, WT, Hypoxia	Abundances (Normalized): F8: 128C, Sample, WT, Hypoxia	Abundances (Normalized): F8: 130C, Sample, WT, Hypoxia	WT24 ave	Quan Info	Ions Score Mascot	Confidence Mascot	Charge Mascot	m/z [Da] Mascot	Percolator q-Value Mascot	Percolator PEP Mascot
H1 BAJ99821.1	High	MLSVQLK	1xTMT6plex [M/K]	1	1	1	BAJ99821.1	BAJ99821.1	0	1276.81			238.8	133.9	186.35			195.5	140	167.75			168.6	191.3	179.95			190.1	194.7	192.4	Unique	33	High	2	638.907	0.0004263	0.002662
H1 BAJ99821.1	High	FVEDKHK	TMT6plex [F]	1	1	1	BAJ99821.1	BAJ99821.1	1	1589.96			176.9	95.8	136.35			215.6	132.9	174.25			126.4	151.7	139.05			168.5	126.2	147.35	Unique	14	High	4	398.245	0.00289	0.03348
H1 BAJ99821.1	High	KAPAAAAAPK	TMT6plex [K]	1	1	6	BAJ99821.1	BAJ99821.1	1	1583.02	1279	1171.8	570.9	467.5	872.3	1128.8	1194.8	590.5	456.7	842.7	1383.9	1267.5	617.3	503	942.925	934.5	1304.3	553.3	483.1	818.8	Unique	41	High	3	528.346	0	8.672e-05
H1 BAJ99821.1	High	KLVASGK	TMT6plex [K]	1	1	1	BAJ99821.1	BAJ99821.1	1	1389.94			891.5	553.1	722.3			882.2	651	766.6			651.2	688.9	670.05			758.9	696.8	727.85	Unique	27	High	3	463.985	0.0001579	0.000898
H1 BAJ99821.1	High	LVASGK	1xTMT6plex [L/K]	1	1	1	BAJ99821.1	BAJ99821.1	0	1032.68			217.4	194.9	206.15			206.3	197.9	202.1			187	183.6	185.3			213.3	203	208.15	Unique	19	High	2	516.844	0.009277	0.1086
H1 BAJ99821.1	High	GGSSTIAIAK	1xTMT6plex [G/K]	1	1	4	BAJ99821.1	BAJ99821.1	0	1362.84	1221.9	994.9	528.1	401.1	786.5	1147.3	1021	564.5	423.1	788.975	1161.8	1067.2	461.2	443.4	783.4	939.4	1076.8	493.9	454	741.025	Unique	44	High	2	681.92	0	4.866e-05
H1 BAJ99821.1	High	APAAAAAPK	1xTMT6plex [A/K]	1	1	3	BAJ99821.1	BAJ99821.1	0	1225.77	379.9	342.5	527.2	414.1	415.925	384.5	350.5	526	450	427.75	383.3	374.2	506.8	440.5	426.2	292.7	337	465.3	462.2	389.3	Unique	43	High	2	613.387	3.489e-05	0.0001039
H1 BAJ99821.1	High	TSAKDAPGKK	TMT6plex [T]	1	1	1	BAJ99821.1	BAJ99821.1	2	1919.21			198	148.3	173.15			274.1	231.5	252.8			104.8	211.2	158			322.7	145.5	234.1	Unique	11	High	3	640.407	0.001894	0.02151
H1 BAJ99821.1	High	AKAPAK	TMT6plex [A]	1	1	1	BAJ99821.1	BAJ99821.1	1	1272.86																					NoQuanValues	14	High	3	424.958	0.008812	0.1034
H1 BAJ99821.1	High	AKKPSAPR	TMT6plex [A]	1	1	1	BAJ99821.1	BAJ99821.1	1	1542.01			140.7	94.1	117.4			172.6	111.4	142			120.2	125.1	122.65			162.1	102	132.05	Unique	3	High	4	386.258	0.001838	0.02057
H1 BAJ99821.1	High	AHLPANFR	1xTMT6plex [N-Term]	2	2	2	BAJ99821.1; BAJ92810.1	BAJ99821.1; BAJ92810.1	0	1154.66	62.5	64.1	76	61.4	66	51.7	57.6	68.8	64.3	60.6	62.7	56.4	59.1	56	58.55	55.8	71	61.9	64.2	63.225	NotUnique	25	High	3	385.558	0.0009834	0.007037
H1 BAJ99821.1	High	KAAPAK	TMT6plex [K]	2	3	2	BAJ99821.1; BAJ92810.1	BAJ93018.1; BAJ99821.1; BAJ92810.1	1	1272.86			353.6	281.6	317.6			393.8	305.1	349.45			347.2	316.1	331.65			346.4	336.2	341.3	NotUnique	14	High	3	424.958	0.002595	0.02979
H1 BAJ99821.1	High	AAAKPK	TMT6plex [A]	2	3	2	BAJ99821.1; BAJ92810.1	BAJ94762.1; BAJ99821.1; BAJ92810.1	0	1272.86	675.3	539.2	297	189.7	425.3	600.5	533.1	198.8	168.5	375.225	758.2	608	282.6	222	467.7	381.9	617.3	182.7	180	340.475	NotUnique	20	High	2	636.934	0.006499	0.07674
H1 BAJ85570.1	High	VAAPVEAGAGEEVAVPER	1xTMT6plex [N-Term]	1	1	1	BAJ85570.1	BAJ85570.1	0	1980.06	149.4	144.8			147.1	130.7	126			128.35	133.2	134.9			134.05	119.1	141.6			130.35	Unique	15	High	2	990.536	0.001664	0.02197
H1 BAJ85570.1	High	TTATTNATEK	1xTMT6plex [T/K]	1	1	2	BAJ85570.1	BAJ85570.1	0	1495.84	582.7	334.8	203.2	164.7	321.35	450.1	302.7	195.2	169.6	279.4	471	556.1	205.3	236.8	367.3	324.9	439.2	250.5	208.6	305.8	Unique	62	High	2	748.423	0	3.256e-06
H1 BAJ86953.1	High	EAIAALK	1xTMT6plex [E/K]	1	1	1	BAJ86953.1	BAJ86953.1	0	1173.76			304.1	180.8	242.45			233	214.3	223.65			353.7	259.5	306.6			230.3	225.6	227.95	Unique	31	High	2	587.384	0.0004871	0.003035
H1 BAJ86953.1	High	TGSSSVAIAK	1xTMT6plex [T/K]	1	1	2	BAJ86953.1	BAJ86953.1	0	1378.83	454.8	355.5	475.4	255.5	385.3	478	451.2	365.1	280.4	393.675	621.3	719	635.5	402.8	594.65	601.7	510.9	370.8	321.2	451.15	Unique	58	High	2	689.919	0	3.283e-06
H1 BAJ86953.1	High	AAVKPAKPAAAK	TMT6plex [A]	1	1	1	BAJ86953.1	BAJ86953.1	0	2039.35			477.8	239.5	358.65			331.4	250.8	291.1			397.6	285.4	341.5			256.1	240.9	248.5	Unique	13	High	4	510.593	0	0.0001598
H1 BAJ94804.1	High	WADSAVEMAR	1xTMT6plex [N-Term]; 1xOxidation [M8]	1	1	1	BAJ94804.1	BAJ94804.1	0	1380.68			326	374.3	350.15			294.9	315.4	305.15			328.4	299.9	314.15			325.7	328.9	327.3	Unique	18	High	2	690.843	0.0005674	0.004036
H1 BAJ94804.1	High	QMPAEDDSGK	1xTMT6plex [Q/K]; 1xOxidation [M2]	1	1	2	BAJ94804.1	BAJ94804.1	0	1551.77	189.8	171.5	261.1	237.9	215.075	153.1	131.9	168	141.1	148.525	125.1	107.1	155.2	171.4	139.7	123.2	171.7	149.7	265.1	177.425	Unique	46	High	2	776.391	0	0.0001378
H1 BAJ94804.1	High	AAPAANVVDPK	1xTMT6plex [A/K]	1	1	1	BAJ94804.1	BAJ94804.1	0	1510.9																					NoQuanValues	35	High	3	504.304	0	8.79e-05
H1 BAJ94804.1	High	KPAPAAK	TMT6plex [K]	1	2	1	BAJ94804.1	BAJ98094.1; BAJ94804.1	0	1369.91			336.2	275.8	306			339.3	371	355.15			301.6	348.9	325.25			367.7	343.1	355.4	Unique	25	High	3	457.309	0.0009834	0.007192
H1 BAJ94804.1	High	AAADRESLAER	1xTMT6plex [N-Term]	1	1	1	BAJ94804.1	BAJ94804.1	1	1417.76	213.5	160.1			186.8	237.7	198.9			218.3	143.7	167.4			155.55	111.5	127.8			119.65	Unique	20	High	2	709.383	0.0009112	0.007984
H1 BAJ94804.1	High	FEAGVLTLTVPK	1xTMT6plex [F/K]	1	1	1	BAJ94804.1	BAJ94804.1	0	1733.06			128.8	132.1	130.45			127.2	133.8	130.5			137.8	136.2	137			117.8	142.7	130.25	Unique	21	High	2	867.035	0.0001781	0.001008
H1 BAJ94804.1	High	VAAAMPATMEEK	1xTMT6plex [V/K]; 2xOxidation [M5; M9]	1	1	2	BAJ94804.1	BAJ94804.1	0	1738.91	179.9	161.1	101.1	111	138.275	162.8	139.4	84.5	91	119.425	174.3	145.7	112.9	100	133.225	162.2	158.4	97.8	100.6	129.75	Unique	48	High	2	869.96	0	8.987e-05
H1 BAJ94804.1	High	RMEEEANR	1xTMT6plex [N-Term]; 1xOxidation [M2]	1	1	2	BAJ94804.1	BAJ94804.1	1	1279.63	27.6	20.9	30.2	30.4	27.275	33.9	20.9	24.4	29.8	27.25	21.1	25.5	29.2	29.5	26.325	19.6	19.3	28.9	22.9	22.675	Unique	46	High	3	427.214	0.0004263	0.002639
																				#DIV/0!					#DIV/0!					#DIV/0!
H2A BAJ84992.1	High	NDQELGK	1xTMT6plex [N/K]	1	1	4	BAJ84992.1	BAJ84992.1	0	1261.72	189.5	149.9	780.3	636.1	438.95	168	139.7	727.9	653.5	422.275	184.8	203.5	768.9	712.3	467.375	175.5	161.3	746.7	688.3	442.95	Unique	43	High	2	631.361	0.0004568	0.002784
H2A BAJ84992.1	High	SPAAAEK	1xTMT6plex [S/K]	2	5	3	BAJ84992.1; BAK07505.1	BAK05388.1; BAJ84992.1; BAK07505.1; BAJ97579.1; BAK04939.1	0	1131.68	486.7	433.7	223.9	194.8	334.775	470.4	386.6	236.2	195.9	322.275	435.3	417.3	248.2	214.2	328.75	429.2	445.6	233	197.3	326.275	NotUnique	36	High	2	566.342	0.000423	0.001981
H2A BAJ84992.1	High	KSPAAAEK	TMT6plex [K]	2	5	9	BAJ84992.1; BAK07505.1	BAK05388.1; BAJ84992.1; BAK07505.1; BAJ97579.1; BAK04939.1	1	1488.94	1097.8	784	1031.3	653.5	891.65	1093.9	852.6	1027.7	759.1	933.325	1013.4	1102.3	924	958.5	999.55	919.9	805.4	1029.9	727.6	870.7	NotUnique	37	High	3	496.983	9.546e-05	0.0007332
H2A BAJ84992.1	High	LLAGVTIAHGGVIPNINSVLLPK	1xTMT6plex [L/K]	3	8	2	BAJ95629.1; BAJ84992.1; BAK07505.1	BAJ95629.1; BAK00643.1; BAJ98455.1; BAK05388.1; BAJ84992.1; BAK07505.1; BAJ97579.1; BAK04939.1	0	2754.7	174.9	154.9	88.4	98.2	129.1	119.5	128.2	89.1	76.3	103.275	139.7	181.2	91.5	95.2	126.9	120.2	149.3	73.1	75.1	104.425	NotUnique	46	High	3	918.905	0	3.855e-07
H2A BAJ84992.1	High	AGIQFPVGR	1xTMT6plex [N-Term]	11	18	18	BAK04720.1; BAK08278.1; BAJ95629.1; BAK03725.1; BAJ95543.1; BAJ84992.1; BAJ86067.1; BAK05816.1; BAK07505.1; BAJ87489.1; BAJ90024.1	BAK04720.1; BAK08278.1; BAJ95629.1; BAK03725.1; BAJ95543.1; BAK00643.1; BAJ98455.1; BAK05993.1; BAK05388.1; BAJ84992.1; BAJ86067.1; BAK05816.1; BAK07505.1; BAJ97579.1; BAJ87489.1; BAJ90024.1; BAK04939.1; BAJ99290.1	0	1173.69	465.9	319.9	480.5	337.8	401.025	453.4	349.6	453.4	362.5	404.725	422.9	406.3	424.6	432.3	421.525	390.7	319.4	435.8	336.3	370.55	NotUnique	41	High	3	391.903	9.546e-05	0.0004867
H2A BAJ84992.1	High	HLLLAVR	1xTMT6plex [N-Term]	7	14	12	BAK04720.1; BAK08278.1; BAJ96803.1; BAJ95629.1; BAJ84992.1; BAJ86067.1; BAK07505.1	BAK04720.1; BAK08278.1; BAJ96803.1; BAJ95629.1; BAK00643.1; BAK07726.1; BAJ98455.1; BAK05993.1; BAK05388.1; BAJ84992.1; BAJ86067.1; BAK07505.1; BAJ97579.1; BAK04939.1	0	1050.7	874.6	681	251.5	171.8	494.725	690.1	588.4	210.7	162.8	413	838.7	888.8	232	222.1	545.4	637	600	188.6	156.1	395.425	NotUnique	44	High	3	350.904	0.0006048	0.00409
H2A BAK07505.1	High	KAAATK	TMT6plex [K]	1	1	1	BAK07505.1	BAK07505.1	1	1276.86			185.3	129.2	157.25			177.3	143.9	160.6			152.2	172.8	162.5			195.3	160.1	177.7	Unique	14	High	3	426.29	0.008752	0.1028
H2A BAK07505.1	High	KAAATKE	TMT6plex [K]	1	1	1	BAK07505.1	BAK07505.1	2	1405.9			376.2	195.1	285.65			390	278.1	334.05			288.5	359.8	324.15			403.3	251.2	327.25	Unique	10	High	2	703.452	0.009206	0.1079
H2A BAK07505.1	High	SPAAAEK	1xTMT6plex [S/K]	2	5	3	BAJ84992.1; BAK07505.1	BAK05388.1; BAJ84992.1; BAK07505.1; BAJ97579.1; BAK04939.1	0	1131.68	486.7	433.7	223.9	194.8	334.775	470.4	386.6	236.2	195.9	322.275	435.3	417.3	248.2	214.2	328.75	429.2	445.6	233	197.3	326.275	NotUnique	36	High	2	566.342	0.000423	0.001981
H2A BAK07505.1	High	KSPAAAEK	TMT6plex [K]	2	5	9	BAJ84992.1; BAK07505.1	BAK05388.1; BAJ84992.1; BAK07505.1; BAJ97579.1; BAK04939.1	1	1488.94	1097.8	784	1031.3	653.5	891.65	1093.9	852.6	1027.7	759.1	933.325	1013.4	1102.3	924	958.5	999.55	919.9	805.4	1029.9	727.6	870.7	NotUnique	37	High	3	496.983	9.546e-05	0.0007332
H2A BAK07505.1	High	EATKSPK	TMT6plex [E]	2	5	2	BAJ95629.1; BAK07505.1	BAJ95629.1; BAK00643.1; BAJ98455.1; BAK05388.1; BAK07505.1	1	1447.91	368.3	194.1	226	104.5	223.225	600.2	328.8	277	236.3	360.575	244.3	316.9	92.6	239.4	223.3	288.1	203.7	283.7	120.1	223.9	NotUnique	21	High	2	724.457	0.001183	0.01014
H2A BAK07505.1	High	LLAGVTIAHGGVIPNINSVLLPK	1xTMT6plex [L/K]	3	8	2	BAJ95629.1; BAJ84992.1; BAK07505.1	BAJ95629.1; BAK00643.1; BAJ98455.1; BAK05388.1; BAJ84992.1; BAK07505.1; BAJ97579.1; BAK04939.1	0	2754.7	174.9	154.9	88.4	98.2	129.1	119.5	128.2	89.1	76.3	103.275	139.7	181.2	91.5	95.2	126.9	120.2	149.3	73.1	75.1	104.425	NotUnique	46	High	3	918.905	0	3.855e-07
H2A BAK07505.1	High	NDQELGR	1xTMT6plex [N-Term]	3	8	7	BAJ96803.1; BAJ95629.1; BAK07505.1	BAJ96803.1; BAJ95629.1; BAK00643.1; BAJ98455.1; BAK05388.1; BAK07505.1; BAJ97579.1; BAK04939.1	0	1060.56	599.4	445.5	277.8	186.8	377.375	532.7	454.5	270.2	189	361.6	487	504.3	247.2	253.2	372.925	480.2	446.5	257.1	184.4	342.05	NotUnique	30	High	3	354.191	0.0009112	0.007938
H2A BAK07505.1	High	HLLLAVR	1xTMT6plex [N-Term]	7	14	12	BAK04720.1; BAK08278.1; BAJ96803.1; BAJ95629.1; BAJ84992.1; BAJ86067.1; BAK07505.1	BAK04720.1; BAK08278.1; BAJ96803.1; BAJ95629.1; BAK00643.1; BAK07726.1; BAJ98455.1; BAK05993.1; BAK05388.1; BAJ84992.1; BAJ86067.1; BAK07505.1; BAJ97579.1; BAK04939.1	0	1050.7	874.6	681	251.5	171.8	494.725	690.1	588.4	210.7	162.8	413	838.7	888.8	232	222.1	545.4	637	600	188.6	156.1	395.425	NotUnique	44	High	3	350.904	0.0006048	0.00409
H2A BAK07505.1	High	AGIQFPVGR	1xTMT6plex [N-Term]	11	18	18	BAK04720.1; BAK08278.1; BAJ95629.1; BAK03725.1; BAJ95543.1; BAJ84992.1; BAJ86067.1; BAK05816.1; BAK07505.1; BAJ87489.1; BAJ90024.1	BAK04720.1; BAK08278.1; BAJ95629.1; BAK03725.1; BAJ95543.1; BAK00643.1; BAJ98455.1; BAK05993.1; BAK05388.1; BAJ84992.1; BAJ86067.1; BAK05816.1; BAK07505.1; BAJ97579.1; BAJ87489.1; BAJ90024.1; BAK04939.1; BAJ99290.1	0	1173.69	465.9	319.9	480.5	337.8	401.025	453.4	349.6	453.4	362.5	404.725	422.9	406.3	424.6	432.3	421.525	390.7	319.4	435.8	336.3	370.55	NotUnique	41	High	3	391.903	9.546e-05	0.0004867
H2A BAK05388.1	High	SPAAAEK	1xTMT6plex [S/K]	2	5	3	BAJ84992.1; BAK07505.1	BAK05388.1; BAJ84992.1; BAK07505.1; BAJ97579.1; BAK04939.1	0	1131.68	486.7	433.7	223.9	194.8	334.775	470.4	386.6	236.2	195.9	322.275	435.3	417.3	248.2	214.2	328.75	429.2	445.6	233	197.3	326.275	NotUnique	36	High	2	566.342	0.000423	0.001981
H2A BAK05388.1	High	KSPAAAEK	TMT6plex [K]	2	5	9	BAJ84992.1; BAK07505.1	BAK05388.1; BAJ84992.1; BAK07505.1; BAJ97579.1; BAK04939.1	1	1488.94	1097.8	784	1031.3	653.5	891.65	1093.9	852.6	1027.7	759.1	933.325	1013.4	1102.3	924	958.5	999.55	919.9	805.4	1029.9	727.6	870.7	NotUnique	37	High	3	496.983	9.546e-05	0.0007332
H2A BAK05388.1	High	LLAGVTIAHGGVIPNINSVLLPK	1xTMT6plex [L/K]	3	8	2	BAJ95629.1; BAJ84992.1; BAK07505.1	BAJ95629.1; BAK00643.1; BAJ98455.1; BAK05388.1; BAJ84992.1; BAK07505.1; BAJ97579.1; BAK04939.1	0	2754.7	174.9	154.9	88.4	98.2	129.1	119.5	128.2	89.1	76.3	103.275	139.7	181.2	91.5	95.2	126.9	120.2	149.3	73.1	75.1	104.425	NotUnique	46	High	3	918.905	0	3.855e-07
H2A BAK05388.1	High	EATKSPK	TMT6plex [E]	2	5	2	BAJ95629.1; BAK07505.1	BAJ95629.1; BAK00643.1; BAJ98455.1; BAK05388.1; BAK07505.1	1	1447.91	368.3	194.1	226	104.5	223.225	600.2	328.8	277	236.3	360.575	244.3	316.9	92.6	239.4	223.3	288.1	203.7	283.7	120.1	223.9	NotUnique	21	High	2	724.457	0.001183	0.01014
H2A BAK05388.1	High	NDQELGR	1xTMT6plex [N-Term]	3	8	7	BAJ96803.1; BAJ95629.1; BAK07505.1	BAJ96803.1; BAJ95629.1; BAK00643.1; BAJ98455.1; BAK05388.1; BAK07505.1; BAJ97579.1; BAK04939.1	0	1060.56	599.4	445.5	277.8	186.8	377.375	532.7	454.5	270.2	189	361.6	487	504.3	247.2	253.2	372.925	480.2	446.5	257.1	184.4	342.05	NotUnique	30	High	3	354.191	0.0009112	0.007938
H2A BAK05388.1	High	AGIQFPVGR	1xTMT6plex [N-Term]	11	18	18	BAK04720.1; BAK08278.1; BAJ95629.1; BAK03725.1; BAJ95543.1; BAJ84992.1; BAJ86067.1; BAK05816.1; BAK07505.1; BAJ87489.1; BAJ90024.1	BAK04720.1; BAK08278.1; BAJ95629.1; BAK03725.1; BAJ95543.1; BAK00643.1; BAJ98455.1; BAK05993.1; BAK05388.1; BAJ84992.1; BAJ86067.1; BAK05816.1; BAK07505.1; BAJ97579.1; BAJ87489.1; BAJ90024.1; BAK04939.1; BAJ99290.1	0	1173.69	465.9	319.9	480.5	337.8	401.025	453.4	349.6	453.4	362.5	404.725	422.9	406.3	424.6	432.3	421.525	390.7	319.4	435.8	336.3	370.55	NotUnique	41	High	3	391.903	9.546e-05	0.0004867
H2A BAK05388.1	High	HLLLAVR	1xTMT6plex [N-Term]	7	14	12	BAK04720.1; BAK08278.1; BAJ96803.1; BAJ95629.1; BAJ84992.1; BAJ86067.1; BAK07505.1	BAK04720.1; BAK08278.1; BAJ96803.1; BAJ95629.1; BAK00643.1; BAK07726.1; BAJ98455.1; BAK05993.1; BAK05388.1; BAJ84992.1; BAJ86067.1; BAK07505.1; BAJ97579.1; BAK04939.1	0	1050.7	874.6	681	251.5	171.8	494.725	690.1	588.4	210.7	162.8	413	838.7	888.8	232	222.1	545.4	637	600	188.6	156.1	395.425	NotUnique	44	High	3	350.904	0.0006048	0.00409
H2A BAJ95629.1	High	SAAAAEK	1xTMT6plex [S/K]	1	3	4	BAJ95629.1	BAJ95629.1; BAK00643.1; BAJ98455.1	0	1105.66	453.3	380.2	994.9	638.6	616.75	417.3	386.3	926.9	725.2	613.925	433.2	402.9	965.3	869.2	667.65	401.2	378.1	857.1	717	588.35	Unique	46	High	2	553.334	0.0002074	0.001015
H2A BAJ95629.1	High	SAAAAEKEATK	TMT6plex [S]	1	3	1	BAJ95629.1	BAJ95629.1; BAK00643.1; BAJ98455.1	1	1764.05					0					#DIV/0!					#DIV/0!					#DIV/0!	NoQuanValues	14	High	3	588.686	9.398e-05	0.0006957
H2A BAJ95629.1	High	KAPATKE	TMT6plex [K]	1	2	1	BAJ95629.1	BAJ95629.1; BAJ97579.1	2	1431.91	395.4	244.7			320.05	378.5	306.5			342.5	343.7	377			360.35	321.8	267.8			294.8	Unique	12	High	3	477.976	0.002381	0.03395
H2A BAJ95629.1	High	KSAAAAEKEATK	TMT6plex [K]	1	3	2	BAJ95629.1	BAJ95629.1; BAK00643.1; BAJ98455.1	2	2121.3			694.8	347	520.9			810.4	675.5	742.95			316	663.6	489.8			805.9	359.4	582.65	Unique	11	High	4	531.081	0.003631	0.04116
H2A BAJ95629.1	High	KSAAAAEK	TMT6plex [K]	1	3	4	BAJ95629.1	BAJ95629.1; BAK00643.1; BAJ98455.1	1	1462.92	518	361.7	406.9	271.5	389.525	534.1	386.5	389.5	319.5	407.4	486.2	518	351.8	394.6	437.65	436.2	410.1	453.6	264.6	391.125	Unique	38	High	2	731.964	3.489e-05	0.0002825
H2A BAJ95629.1	High	KKAPATK	TMT6plex [K]	1	2	1	BAJ95629.1	BAJ95629.1; BAJ97579.1	2	1660.13			436	341.3	388.65			409.1	303.9	356.5			435.6	419.1	427.35			416.3	345.6	380.95	Unique	4	High	4	415.788	0.000954	0.006876
H2A BAJ95629.1	High	LLAGVTIAHGGVIPNINSVLLPK	1xTMT6plex [L/K]	3	8	2	BAJ95629.1; BAJ84992.1; BAK07505.1	BAJ95629.1; BAK00643.1; BAJ98455.1; BAK05388.1; BAJ84992.1; BAK07505.1; BAJ97579.1; BAK04939.1	0	2754.7	174.9	154.9	88.4	98.2	129.1	119.5	128.2	89.1	76.3	103.275	139.7	181.2	91.5	95.2	126.9	120.2	149.3	73.1	75.1	104.425	NotUnique	46	High	3	918.905	0	3.855e-07
H2A BAJ95629.1	High	EATKSPK	TMT6plex [E]	2	5	2	BAJ95629.1; BAK07505.1	BAJ95629.1; BAK00643.1; BAJ98455.1; BAK05388.1; BAK07505.1	1	1447.91	368.3	194.1	226	104.5	223.225	600.2	328.8	277	236.3	360.575	244.3	316.9	92.6	239.4	223.3	288.1	203.7	283.7	120.1	223.9	NotUnique	21	High	2	724.457	0.001183	0.01014
H2A BAJ95629.1	High	NDQELGR	1xTMT6plex [N-Term]	3	8	7	BAJ96803.1; BAJ95629.1; BAK07505.1	BAJ96803.1; BAJ95629.1; BAK00643.1; BAJ98455.1; BAK05388.1; BAK07505.1; BAJ97579.1; BAK04939.1	0	1060.56	599.4	445.5	277.8	186.8	377.375	532.7	454.5	270.2	189	361.6	487	504.3	247.2	253.2	372.925	480.2	446.5	257.1	184.4	342.05	NotUnique	30	High	3	354.191	0.0009112	0.007938
H2A BAJ95629.1	High	AGIQFPVGR	1xTMT6plex [N-Term]	11	18	18	BAK04720.1; BAK08278.1; BAJ95629.1; BAK03725.1; BAJ95543.1; BAJ84992.1; BAJ86067.1; BAK05816.1; BAK07505.1; BAJ87489.1; BAJ90024.1	BAK04720.1; BAK08278.1; BAJ95629.1; BAK03725.1; BAJ95543.1; BAK00643.1; BAJ98455.1; BAK05993.1; BAK05388.1; BAJ84992.1; BAJ86067.1; BAK05816.1; BAK07505.1; BAJ97579.1; BAJ87489.1; BAJ90024.1; BAK04939.1; BAJ99290.1	0	1173.69	465.9	319.9	480.5	337.8	401.025	453.4	349.6	453.4	362.5	404.725	422.9	406.3	424.6	432.3	421.525	390.7	319.4	435.8	336.3	370.55	NotUnique	41	High	3	391.903	9.546e-05	0.0004867
H2A BAJ95629.1	High	HLLLAVR	1xTMT6plex [N-Term]	7	14	12	BAK04720.1; BAK08278.1; BAJ96803.1; BAJ95629.1; BAJ84992.1; BAJ86067.1; BAK07505.1	BAK04720.1; BAK08278.1; BAJ96803.1; BAJ95629.1; BAK00643.1; BAK07726.1; BAJ98455.1; BAK05993.1; BAK05388.1; BAJ84992.1; BAJ86067.1; BAK07505.1; BAJ97579.1; BAK04939.1	0	1050.7	874.6	681	251.5	171.8	494.725	690.1	588.4	210.7	162.8	413	838.7	888.8	232	222.1	545.4	637	600	188.6	156.1	395.425	NotUnique	44	High	3	350.904	0.0006048	0.00409
H2A BAK00643.1	High	SAAAAEK	1xTMT6plex [S/K]	1	3	4	BAK00643.1	BAJ95629.1; BAK00643.1; BAJ98455.1	0	1105.66	453.3	380.2	994.9	638.6	616.75	417.3	386.3	926.9	725.2	613.925	433.2	402.9	965.3	869.2	667.65	401.2	378.1	857.1	717	588.35	Unique	46	High	2	553.334	0.0002074	0.001015
H2A BAK00643.1	High	SAAAAEKEATK	TMT6plex [S]	1	3	1	BAK00643.1	BAJ95629.1; BAK00643.1; BAJ98455.1	1	1764.05					0					#DIV/0!					#DIV/0!					#DIV/0!	NoQuanValues	14	High	3	588.686	9.398e-05	0.0006957
H2A BAK00643.1	High	KSAAAAEKEATK	TMT6plex [K]	1	3	2	BAK00643.1	BAJ95629.1; BAK00643.1; BAJ98455.1	2	2121.3			694.8	347	520.9			810.4	675.5	742.95			316	663.6	489.8			805.9	359.4	582.65	Unique	11	High	4	531.081	0.003631	0.04116
H2A BAK00643.1	High	KSAAAAEK	TMT6plex [K]	1	3	4	BAK00643.1	BAJ95629.1; BAK00643.1; BAJ98455.1	1	1462.92	518	361.7	406.9	271.5	389.525	534.1	386.5	389.5	319.5	407.4	486.2	518	351.8	394.6	437.65	436.2	410.1	453.6	264.6	391.125	Unique	38	High	2	731.964	3.489e-05	0.0002825
H2A BAK00643.1	High	LLAGVTIAHGGVIPNINSVLLPK	1xTMT6plex [L/K]	3	8	2	BAJ95629.1; BAJ84992.1; BAK07505.1	BAJ95629.1; BAK00643.1; BAJ98455.1; BAK05388.1; BAJ84992.1; BAK07505.1; BAJ97579.1; BAK04939.1	0	2754.7	174.9	154.9	88.4	98.2	129.1	119.5	128.2	89.1	76.3	103.275	139.7	181.2	91.5	95.2	126.9	120.2	149.3	73.1	75.1	104.425	NotUnique	46	High	3	918.905	0	3.855e-07
H2A BAK00643.1	High	EATKSPK	TMT6plex [E]	2	5	2	BAJ95629.1; BAK07505.1	BAJ95629.1; BAK00643.1; BAJ98455.1; BAK05388.1; BAK07505.1	1	1447.91	368.3	194.1	226	104.5	223.225	600.2	328.8	277	236.3	360.575	244.3	316.9	92.6	239.4	223.3	288.1	203.7	283.7	120.1	223.9	NotUnique	21	High	2	724.457	0.001183	0.01014
H2A BAK00643.1	High	NDQELGR	1xTMT6plex [N-Term]	3	8	7	BAJ96803.1; BAJ95629.1; BAK07505.1	BAJ96803.1; BAJ95629.1; BAK00643.1; BAJ98455.1; BAK05388.1; BAK07505.1; BAJ97579.1; BAK04939.1	0	1060.56	599.4	445.5	277.8	186.8	377.375	532.7	454.5	270.2	189	361.6	487	504.3	247.2	253.2	372.925	480.2	446.5	257.1	184.4	342.05	NotUnique	30	High	3	354.191	0.0009112	0.007938
H2A BAK00643.1	High	AGIQFPVGR	1xTMT6plex [N-Term]	11	18	18	BAK04720.1; BAK08278.1; BAJ95629.1; BAK03725.1; BAJ95543.1; BAJ84992.1; BAJ86067.1; BAK05816.1; BAK07505.1; BAJ87489.1; BAJ90024.1	BAK04720.1; BAK08278.1; BAJ95629.1; BAK03725.1; BAJ95543.1; BAK00643.1; BAJ98455.1; BAK05993.1; BAK05388.1; BAJ84992.1; BAJ86067.1; BAK05816.1; BAK07505.1; BAJ97579.1; BAJ87489.1; BAJ90024.1; BAK04939.1; BAJ99290.1	0	1173.69	465.9	319.9	480.5	337.8	401.025	453.4	349.6	453.4	362.5	404.725	422.9	406.3	424.6	432.3	421.525	390.7	319.4	435.8	336.3	370.55	NotUnique	41	High	3	391.903	9.546e-05	0.0004867
H2A BAK00643.1	High	HLLLAVR	1xTMT6plex [N-Term]	7	14	12	BAK04720.1; BAK08278.1; BAJ96803.1; BAJ95629.1; BAJ84992.1; BAJ86067.1; BAK07505.1	BAK04720.1; BAK08278.1; BAJ96803.1; BAJ95629.1; BAK00643.1; BAK07726.1; BAJ98455.1; BAK05993.1; BAK05388.1; BAJ84992.1; BAJ86067.1; BAK07505.1; BAJ97579.1; BAK04939.1	0	1050.7	874.6	681	251.5	171.8	494.725	690.1	588.4	210.7	162.8	413	838.7	888.8	232	222.1	545.4	637	600	188.6	156.1	395.425	NotUnique	44	High	3	350.904	0.0006048	0.00409
H2A BAK00739.1	High	AGLQFPVSR	1xTMT6plex [N-Term]	1	2	2	BAK00739.1	BAK00739.1; BAK07726.1	0	1203.7	163.7	122.8	85.4	50.5	105.6	162.4	119.1	92.6	59.8	108.475	162.8	168.6	71.3	73.8	119.125	127.9	124.5	75.7	60	97.025	Unique	22	High	2	602.356	0.003272	0.03705
H2A BAK00739.1	High	HLLLAIR	1xTMT6plex [N-Term]	1	1	6	BAK00739.1	BAK00739.1	0	1064.71	363.7	292.4	399.4	284	334.875	291	261.2	398.5	238.9	297.4	389.5	409.8	397.9	385.3	395.625	345	294.9	341.3	267.6	312.2	Unique	28	High	2	532.861	0.001076	0.008856
H2A BAK00739.1	High	NDEELGK	1xTMT6plex [N/K]	4	6	4	BAK04720.1; BAK08278.1; BAK00739.1; BAJ86067.1	BAK04720.1; BAK08278.1; BAK00739.1; BAK07726.1; BAK05993.1; BAJ86067.1	0	1262.7			675.1	411.1	543.1			572.2	381.2	476.7			604.4	537	570.7			511.6	443.1	477.35	NotUnique	34	High	2	631.853	0.0004871	0.003025
H2A BAJ96803.1	High	RTAEKEPK	TMT6plex [R]	1	1	2	BAJ96803.1	BAJ96803.1	2	1646.02	414.7	209.9	236.5	152.1	253.3	426.9	280.7	250.8	159.2	279.4	315.5	380.5	185.8	222.7	276.125	284.3	225.6	231.8	146.3	222	Unique	15	High	2	823.514	0.0005331	0.003607
H2A BAJ96803.1	High	TAEKEPK	TMT6plex [T]	1	2	3	BAJ96803.1	BAJ96803.1; BAK07726.1	1	1489.92	1300.1	899.3	314	195.7	677.275	1289.4	975.5	338.1	240.8	710.95	1192.2	1301.5	278.9	311	770.9	1041.4	980.5	283.6	216.9	630.6	Unique	16	High	2	745.463	0.00172	0.02331
H2A BAJ96803.1	High	LLAGVTIAHGGVLPNINPVLLPK	1xTMT6plex [L/K]	1	1	1	BAJ96803.1	BAJ96803.1	0	2764.72	174.7	155.6			165.15	131.9	158.2			145.05	173.8	211.2			192.5	121.6	168.1			144.85	Unique	39	High	3	922.245	0	8.329e-06
H2A BAJ96803.1	High	NDQELGR	1xTMT6plex [N-Term]	3	8	7	BAJ96803.1; BAJ95629.1; BAK07505.1	BAJ96803.1; BAJ95629.1; BAK00643.1; BAJ98455.1; BAK05388.1; BAK07505.1; BAJ97579.1; BAK04939.1	0	1060.56	599.4	445.5	277.8	186.8	377.375	532.7	454.5	270.2	189	361.6	487	504.3	247.2	253.2	372.925	480.2	446.5	257.1	184.4	342.05	NotUnique	30	High	3	354.191	0.0009112	0.007938
H2A BAJ96803.1	High	HLLLAVR	1xTMT6plex [N-Term]	7	14	12	BAK04720.1; BAK08278.1; BAJ96803.1; BAJ95629.1; BAJ84992.1; BAJ86067.1; BAK07505.1	BAK04720.1; BAK08278.1; BAJ96803.1; BAJ95629.1; BAK00643.1; BAK07726.1; BAJ98455.1; BAK05993.1; BAK05388.1; BAJ84992.1; BAJ86067.1; BAK07505.1; BAJ97579.1; BAK04939.1	0	1050.7	874.6	681	251.5	171.8	494.725	690.1	588.4	210.7	162.8	413	838.7	888.8	232	222.1	545.4	637	600	188.6	156.1	395.425	NotUnique	44	High	3	350.904	0.0006048	0.00409
H2A BAJ86067.1	High	LLAGVTIAHGGVVPNINTVLLPK	1xTMT6plex [L/K]	1	1	2	BAJ86067.1	BAJ86067.1	0	2754.7	161.3	147.7			154.5	150.2	145.1			147.65	148.3	153.9			151.1	126.2	148.9			137.55	Unique	46	High	3	918.905	0	1.119e-06
H2A BAJ86067.1	High	KAATPK	TMT6plex [K]	1	2	2	BAJ86067.1	BAJ86067.1; BAK02770.1	1	1302.87			149.1	68.5	108.8			122.2	56.1	89.15			115.1	95	105.05			83.9	56.1	70	Unique	15	High	2	651.939	0.005293	0.0613
H2A BAJ86067.1	High	TAEKEGK	TMT6plex [T]	2	3	1	BAK04720.1; BAJ86067.1	BAK04720.1; BAK05993.1; BAJ86067.1	1	1449.89					0																NoQuanValues	13	High	2	725.448	0.0009112	0.007691
H2A BAJ86067.1	High	AGIQFPVGR	1xTMT6plex [N-Term]	11	18	18	BAK04720.1; BAK08278.1; BAJ95629.1; BAK03725.1; BAJ95543.1; BAJ84992.1; BAJ86067.1; BAK05816.1; BAK07505.1; BAJ87489.1; BAJ90024.1	BAK04720.1; BAK08278.1; BAJ95629.1; BAK03725.1; BAJ95543.1; BAK00643.1; BAJ98455.1; BAK05993.1; BAK05388.1; BAJ84992.1; BAJ86067.1; BAK05816.1; BAK07505.1; BAJ97579.1; BAJ87489.1; BAJ90024.1; BAK04939.1; BAJ99290.1	0	1173.69	465.9	319.9	480.5	337.8	401.025	453.4	349.6	453.4	362.5	404.725	422.9	406.3	424.6	432.3	421.525	390.7	319.4	435.8	336.3	370.55	NotUnique	41	High	3	391.903	9.546e-05	0.0004867
H2A BAJ86067.1	High	HLLLAVR	1xTMT6plex [N-Term]	7	14	12	BAK04720.1; BAK08278.1; BAJ96803.1; BAJ95629.1; BAJ84992.1; BAJ86067.1; BAK07505.1	BAK04720.1; BAK08278.1; BAJ96803.1; BAJ95629.1; BAK00643.1; BAK07726.1; BAJ98455.1; BAK05993.1; BAK05388.1; BAJ84992.1; BAJ86067.1; BAK07505.1; BAJ97579.1; BAK04939.1	0	1050.7	874.6	681	251.5	171.8	494.725	690.1	588.4	210.7	162.8	413	838.7	888.8	232	222.1	545.4	637	600	188.6	156.1	395.425	NotUnique	44	High	3	350.904	0.0006048	0.00409
H2A BAJ86067.1	High	NDEELGK	1xTMT6plex [N/K]	4	6	4	BAK04720.1; BAK08278.1; BAK00739.1; BAJ86067.1	BAK04720.1; BAK08278.1; BAK00739.1; BAK07726.1; BAK05993.1; BAJ86067.1	0	1262.7			675.1	411.1	543.1			572.2	381.2	476.7			604.4	537	570.7			511.6	443.1	477.35	NotUnique	34	High	2	631.853	0.0004871	0.003025
H2A BAK04720.1	High	LLAGVTIAHGGVIPK	1xTMT6plex [L/K]	1	2	6	BAK04720.1	BAK04720.1; BAK05993.1	0	1904.21	451.2	393.3	859	634.2	584.425	398.1	367.8	785.7	559	527.65	460.2	555.7	885.6	860.7	690.55	423.7	391.3	684.7	617.1	529.2	Unique	99	High	2	952.609	0	1.939e-11
H2A BAK04720.1	High	TAEKEGK	TMT6plex [T]	2	3	1	BAK04720.1; BAJ86067.1	BAK04720.1; BAK05993.1; BAJ86067.1	1	1449.89																					NoQuanValues	13	High	2	725.448	0.0009112	0.007691
H2A BAK04720.1	High	INPVLLPK	1xTMT6plex [I/K]	2	3	10	BAK04720.1; BAK08278.1	BAK04720.1; BAK08278.1; BAK05993.1	0	1351.91	1213.4	920.9	788.2	544.1	866.65	1188.8	1053	813.2	619.2	918.55	1162.4	1214.8	698.1	718.1	948.35	1021.9	969.9	766.5	610.9	842.3	NotUnique	42	High	2	676.459	0.0002536	0.001432
H2A BAK04720.1	High	AGIQFPVGR	1xTMT6plex [N-Term]	11	18	18	BAK04720.1; BAK08278.1; BAJ95629.1; BAK03725.1; BAJ95543.1; BAJ84992.1; BAJ86067.1; BAK05816.1; BAK07505.1; BAJ87489.1; BAJ90024.1	BAK04720.1; BAK08278.1; BAJ95629.1; BAK03725.1; BAJ95543.1; BAK00643.1; BAJ98455.1; BAK05993.1; BAK05388.1; BAJ84992.1; BAJ86067.1; BAK05816.1; BAK07505.1; BAJ97579.1; BAJ87489.1; BAJ90024.1; BAK04939.1; BAJ99290.1	0	1173.69	465.9	319.9	480.5	337.8	401.025	453.4	349.6	453.4	362.5	404.725	422.9	406.3	424.6	432.3	421.525	390.7	319.4	435.8	336.3	370.55	NotUnique	41	High	3	391.903	9.546e-05	0.0004867
H2A BAK04720.1	High	HLLLAVR	1xTMT6plex [N-Term]	7	14	12	BAK04720.1; BAK08278.1; BAJ96803.1; BAJ95629.1; BAJ84992.1; BAJ86067.1; BAK07505.1	BAK04720.1; BAK08278.1; BAJ96803.1; BAJ95629.1; BAK00643.1; BAK07726.1; BAJ98455.1; BAK05993.1; BAK05388.1; BAJ84992.1; BAJ86067.1; BAK07505.1; BAJ97579.1; BAK04939.1	0	1050.7	874.6	681	251.5	171.8	494.725	690.1	588.4	210.7	162.8	413	838.7	888.8	232	222.1	545.4	637	600	188.6	156.1	395.425	NotUnique	44	High	3	350.904	0.0006048	0.00409
H2A BAK04720.1	High	NDEELGK	1xTMT6plex [N/K]	4	6	4	BAK04720.1; BAK08278.1; BAK00739.1; BAJ86067.1	BAK04720.1; BAK08278.1; BAK00739.1; BAK07726.1; BAK05993.1; BAJ86067.1	0	1262.7			675.1	411.1	543.1			572.2	381.2	476.7			604.4	537	570.7			511.6	443.1	477.35	NotUnique	34	High	2	631.853	0.0004871	0.003025
H2A.Z-like BAJ90024.1	High	GKAIGAGAVK	TMT6plex [G]	1	1	1	BAJ90024.1	BAJ90024.1	1	1559.02																					NoQuanValues	10	High	3	520.347	0.0006271	0.004516
H2A.Z-like BAJ90024.1	High	NDEELTK	1xTMT6plex [N/K]	1	1	2	BAJ90024.1	BAJ90024.1	0	1306.73	256.7	202.2	238.4	208.4	226.425	236.7	221.8	253.2	230.9	235.65	221.5	219	242.2	237.9	230.15	246.5	225.9	250.5	218.5	235.35	Unique	38	High	2	653.867	0.0004871	0.003098
H2A.Z-like BAJ90024.1	High	LLGGATIASGGVMPNIHQHLLPK	1xTMT6plex [L/K]; 1xOxidation [M13]	1	1	1	BAJ90024.1	BAJ90024.1	0	2798.61			59.1	52	55.55			58.9	54.8	56.85			58.3	52.7	55.5			55.9	61.3	58.6	Unique	38	High	4	700.409	0	8.016e-07
H2A.Z-like BAJ90024.1	High	AIGAGAVK	1xTMT6plex [A/K]	1	1	3	BAJ90024.1	BAJ90024.1	0	1144.75	434.4	359.2	252.4	230.3	319.075	493.5	389.7	220.8	220.2	331.05	397.7	395.9	265.4	244.8	325.95	399.3	415.3	245.9	230.3	322.7	Unique	46	High	2	572.876	3.489e-05	0.0003491
H2A.Z-like BAJ90024.1	High	ASTVDDDDN	1xTMT6plex [N-Term]	1	1	4	BAJ90024.1	BAJ90024.1	0	1180.52	130.2	102.9	275.9	249.7	189.675	126.9	106.1	307.3	273.8	203.525	105.2	107.7	259.1	274.3	186.575	111.6	102.2	292.5	269.9	194.05	Unique	55	High	2	590.762	9.398e-05	0.0004351
H2A.Z-like BAJ90024.1	High	HIQLAVR	1xTMT6plex [N-Term]	4	5	7	BAK03725.1; BAJ95543.1; BAK05816.1; BAJ90024.1	BAK03725.1; BAJ95543.1; AAY34257.1; BAK05816.1; BAJ90024.1	0	1065.67	343.1	275.1	372.2	288.4	319.7	357.4	302.6	383.6	325.7	342.325	339.1	348.6	350.9	370.5	352.275	352.3	328.7	406.3	306.6	348.475	NotUnique	46	High	3	355.896	0.0002074	0.00111
H2A.Z-like BAJ90024.1	High	AGIQFPVGR	1xTMT6plex [N-Term]	11	18	18	BAK04720.1; BAK08278.1; BAJ95629.1; BAK03725.1; BAJ95543.1; BAJ84992.1; BAJ86067.1; BAK05816.1; BAK07505.1; BAJ87489.1; BAJ90024.1	BAK04720.1; BAK08278.1; BAJ95629.1; BAK03725.1; BAJ95543.1; BAK00643.1; BAJ98455.1; BAK05993.1; BAK05388.1; BAJ84992.1; BAJ86067.1; BAK05816.1; BAK07505.1; BAJ97579.1; BAJ87489.1; BAJ90024.1; BAK04939.1; BAJ99290.1	0	1173.69	465.9	319.9	480.5	337.8	401.025	453.4	349.6	453.4	362.5	404.725	422.9	406.3	424.6	432.3	421.525	390.7	319.4	435.8	336.3	370.55	NotUnique	41	High	3	391.903	9.546e-05	0.0004867
H2A.Z-like BAK03725.1	High	AIGSGAAKK	TMT6plex [A]	1	1	1	BAK03725.1	BAK03725.1	1	1489.97			262.4	197.7	230.05			326.8	325.6	326.2			168.3	289.5	228.9			327.3	203.8	265.55	Unique	4	High	3	497.327	0.009673	0.1121
H2A.Z-like BAK03725.1	High	AGGSAK	1xTMT6plex [A/K]	1	1	1	BAK03725.1	BAK03725.1	0	948.588	321.5	239.6			280.55	304.2	268.5			286.35	260.4	268.1			264.25	302	266.7			284.35	Unique	25	High	2	474.798	0.009512	0.1201
H2A.Z-like BAK03725.1	High	AIGSGAAK	1xTMT6plex [A/K]	1	1	4	BAK03725.1	BAK03725.1	0	1132.71	194.4	133	556.4	508.8	348.15	227.2	180.1	568.4	528.7	376.1	163.7	189.4	507.1	545.1	351.325	201.8	155	555.4	538.4	362.65	Unique	38	High	2	566.857	0.0006425	0.004889
H2A.Z-like BAK03725.1	High	AAAADDDS	1xTMT6plex [N-Term]	1	1	3	BAK03725.1	BAK03725.1	0	964.442	50	37.4	75.2	66.9	57.375	58.4	40.3	63.4	71.6	58.425	45.2	43.4	70.1	64.3	55.75	48.7	48.2	76.4	67	60.075	Unique	56	High	2	482.725	0.0001961	0.001197
H2A.Z-like BAK03725.1	High	KAGGSAK	TMT6plex [K]	1	1	5	BAK03725.1	BAK03725.1	1	1305.85	1208.6	804	760.3	514.5	821.85	1365.7	1027	868.7	775.6	1009.25	981.7	1111.1	611.2	745.3	862.325	1149.8	892	794.4	654	872.55	Unique	24	High	3	435.953	0.0004104	0.001702
H2A.Z-like BAK03725.1	High	HIQLAVRNDEELSR	1xTMT6plex [N-Term]	3	3	1	BAK03725.1; BAJ95543.1; BAK05816.1	BAK03725.1; BAJ95543.1; BAK05816.1	1	1909.05			128.8	127.3	128.05			142.7	132	137.35			103.8	129	116.4			151.6	123.6	137.6	NotUnique	25	High	4	478.016	0	0.0001611
H2A.Z-like BAK03725.1	High	NDEELSR	1xTMT6plex [N-Term]	3	3	6	BAK03725.1; BAJ95543.1; BAK05816.1	BAK03725.1; BAJ95543.1; BAK05816.1	0	1091.55	168.2	135.5	331.2	279.7	228.65	170.7	145.2	333	323	242.975	141	142.1	315.9	314.8	228.45	172.5	138.1	358	324.2	248.2	NotUnique	36	High	2	546.281	0.0004389	0.002461
H2A.Z-like BAK03725.1	High	HIQLAVR	1xTMT6plex [N-Term]	4	5	7	BAK03725.1; BAJ95543.1; BAK05816.1; BAJ90024.1	BAK03725.1; BAJ95543.1; AAY34257.1; BAK05816.1; BAJ90024.1	0	1065.67	343.1	275.1	372.2	288.4	319.7	357.4	302.6	383.6	325.7	342.325	339.1	348.6	350.9	370.5	352.275	352.3	328.7	406.3	306.6	348.475	NotUnique	46	High	3	355.896	0.0002074	0.00111
H2A.Z-like BAK03725.1	High	AGIQFPVGR	1xTMT6plex [N-Term]	11	18	18	BAK04720.1; BAK08278.1; BAJ95629.1; BAK03725.1; BAJ95543.1; BAJ84992.1; BAJ86067.1; BAK05816.1; BAK07505.1; BAJ87489.1; BAJ90024.1	BAK04720.1; BAK08278.1; BAJ95629.1; BAK03725.1; BAJ95543.1; BAK00643.1; BAJ98455.1; BAK05993.1; BAK05388.1; BAJ84992.1; BAJ86067.1; BAK05816.1; BAK07505.1; BAJ97579.1; BAJ87489.1; BAJ90024.1; BAK04939.1; BAJ99290.1	0	1173.69	465.9	319.9	480.5	337.8	401.025	453.4	349.6	453.4	362.5	404.725	422.9	406.3	424.6	432.3	421.525	390.7	319.4	435.8	336.3	370.55	NotUnique	41	High	3	391.903	9.546e-05	0.0004867
H2A.Z-like BAK05816.1	High	AKGDIGSASQEF	1xTMT6plex [A/K]	1	1	2	BAK05816.1	BAK05816.1	1	1667.9	379	321.5	293.6	261.1	313.8	379	345.8	287.7	268.5	320.25	265.8	297.7	247.6	234.7	261.45	335.6	348.2	297	261.6	310.6	Unique	32	High
H2A.Z-like BAK05816.1	High	AKPAASAK	TMT6plex [A]	1	1	3	BAK05816.1	BAK05816.1	0	1430.93	431.6	473.5	498.8	400	450.975	515.9	489.7	521	506.2	508.2	440.7	431.4	439.3	387	424.6	519.1	515.3	568.4	477.7	520.125	Unique	28	High
H2A.Z-like BAK05816.1	High	HIQLAVRNDEELSR	1xTMT6plex [N-Term]	3	3	1	BAK03725.1; BAJ95543.1; BAK05816.1	BAK03725.1; BAJ95543.1; BAK05816.1	1	1909.05			128.8	127.3	128.05			142.7	132	137.35			103.8	129	116.4			151.6	123.6	137.6	NotUnique	25	High	4	478.016	0	0.0001611
H2A.Z-like BAK05816.1	High	NDEELSR	1xTMT6plex [N-Term]	3	3	6	BAK03725.1; BAJ95543.1; BAK05816.1	BAK03725.1; BAJ95543.1; BAK05816.1	0	1091.55	168.2	135.5	331.2	279.7	228.65	170.7	145.2	333	323	242.975	141	142.1	315.9	314.8	228.45	172.5	138.1	358	324.2	248.2	NotUnique	36	High	2	546.281	0.0004389	0.002461
H2A.Z-like BAK05816.1	High	HIQLAVR	1xTMT6plex [N-Term]	4	5	7	BAK03725.1; BAJ95543.1; BAK05816.1; BAJ90024.1	BAK03725.1; BAJ95543.1; AAY34257.1; BAK05816.1; BAJ90024.1	0	1065.67	343.1	275.1	372.2	288.4	319.7	357.4	302.6	383.6	325.7	342.325	339.1	348.6	350.9	370.5	352.275	352.3	328.7	406.3	306.6	348.475	NotUnique	46	High	3	355.896	0.0002074	0.00111
H2A.Z-like BAK05816.1	High	AGIQFPVGR	1xTMT6plex [N-Term]	11	18	18	BAK04720.1; BAK08278.1; BAJ95629.1; BAK03725.1; BAJ95543.1; BAJ84992.1; BAJ86067.1; BAK05816.1; BAK07505.1; BAJ87489.1; BAJ90024.1	BAK04720.1; BAK08278.1; BAJ95629.1; BAK03725.1; BAJ95543.1; BAK00643.1; BAJ98455.1; BAK05993.1; BAK05388.1; BAJ84992.1; BAJ86067.1; BAK05816.1; BAK07505.1; BAJ97579.1; BAJ87489.1; BAJ90024.1; BAK04939.1; BAJ99290.1	0	1173.69	465.9	319.9	480.5	337.8	401.025	453.4	349.6	453.4	362.5	404.725	422.9	406.3	424.6	432.3	421.525	390.7	319.4	435.8	336.3	370.55	NotUnique	41	High	3	391.903	9.546e-05	0.0004867
H2A.Z-like BAJ94187.1	High	HLQLAIR	1xTMT6plex [N-Term]	1	2	3	BAJ87489.1	BAJ94187.1; BAJ87489.1	0	1079.69	74.1	78.3	310.4	275.8	184.65	75.2	103.5	293.9	259.8	183.1	83	117.4	294.4	297.1	197.975	94.9	77.2	302.7	284	189.7	Unique	37	High	3	360.567	0.0004444	0.002743
H2A.Z-like BAJ95543.1	High	AAAGTGGSASQSQEF	1xTMT6plex [N-Term]	1	1	4	BAJ95543.1	BAJ95543.1	0	1597.77	284.2	269.5	245.6	212	252.825	286.7	255.3	227.4	222.4	247.95	255.2	278.8	203	216.3	238.325	279	226.8	228.9	223.4	239.525	Unique	76	High	2	799.386	0	8.889e-07
H2A.Z-like BAJ95543.1	High	ATAAGGGGR	1xTMT6plex [N-Term]	1	1	1	BAJ95543.1	BAJ95543.1	0	946.527			164.6	130	147.3			161.9	134.2	148.05			139.8	141.6	140.7			166.4	140.1	153.25	Unique	45	High	2	473.767	0	0.0001043
H2A.Z-like BAJ95543.1	High	HIQLAVRNDEELSR	1xTMT6plex [N-Term]	3	3	1	BAK03725.1; BAJ95543.1; BAK05816.1	BAK03725.1; BAJ95543.1; BAK05816.1	1	1909.05			128.8	127.3	128.05			142.7	132	137.35			103.8	129	116.4			151.6	123.6	137.6	NotUnique	25	High	4	478.016	0	0.0001611
H2A.Z-like BAJ95543.1	High	NDEELSR	1xTMT6plex [N-Term]	3	3	6	BAK03725.1; BAJ95543.1; BAK05816.1	BAK03725.1; BAJ95543.1; BAK05816.1	0	1091.55	168.2	135.5	331.2	279.7	228.65	170.7	145.2	333	323	242.975	141	142.1	315.9	314.8	228.45	172.5	138.1	358	324.2	248.2	NotUnique	36	High	2	546.281	0.0004389	0.002461
H2A.Z-like BAJ95543.1	High	HIQLAVR	1xTMT6plex [N-Term]	4	5	7	BAK03725.1; BAJ95543.1; BAK05816.1; BAJ90024.1	BAK03725.1; BAJ95543.1; AAY34257.1; BAK05816.1; BAJ90024.1	0	1065.67	343.1	275.1	372.2	288.4	319.7	357.4	302.6	383.6	325.7	342.325	339.1	348.6	350.9	370.5	352.275	352.3	328.7	406.3	306.6	348.475	NotUnique	46	High	3	355.896	0.0002074	0.00111
H2A.Z-like BAJ95543.1	High	AGIQFPVGR	1xTMT6plex [N-Term]	11	18	18	BAK04720.1; BAK08278.1; BAJ95629.1; BAK03725.1; BAJ95543.1; BAJ84992.1; BAJ86067.1; BAK05816.1; BAK07505.1; BAJ87489.1; BAJ90024.1	BAK04720.1; BAK08278.1; BAJ95629.1; BAK03725.1; BAJ95543.1; BAK00643.1; BAJ98455.1; BAK05993.1; BAK05388.1; BAJ84992.1; BAJ86067.1; BAK05816.1; BAK07505.1; BAJ97579.1; BAJ87489.1; BAJ90024.1; BAK04939.1; BAJ99290.1	0	1173.69	465.9	319.9	480.5	337.8	401.025	453.4	349.6	453.4	362.5	404.725	422.9	406.3	424.6	432.3	421.525	390.7	319.4	435.8	336.3	370.55	NotUnique	41	High	3	391.903	9.546e-05	0.0004867
H2A.Z-like BAJ87489.1	High	GDEELDTLIK	1xTMT6plex [G/K]	1	1	6	BAJ87489.1	BAJ87489.1	0	1590.9	560.7	546.6	448.7	450.2	501.55	535.8	507	454.2	429.5	481.625	563.2	528.9	483	455.2	507.575	612.3	537.9	441.4	436.6	507.05	Unique	63	High	2	795.954	0	9.355e-06
H2A.Z-like BAJ87489.1	High	HLQLAIR	1xTMT6plex [N-Term]	1	2	3	BAJ87489.1	BAJ94187.1; BAJ87489.1	0	1079.69	74.1	78.3	310.4	275.8	184.65	75.2	103.5	293.9	259.8	183.1	83	117.4	294.4	297.1	197.975	94.9	77.2	302.7	284	189.7	Unique	37	High	3	360.567	0.0004444	0.002743
H2A.Z-like BAJ87489.1	High	GLLAAK	1xTMT6plex [G/K]	1	1	3	BAJ87489.1	BAJ87489.1	0	1030.7	246.9	198.9	449.2	321.6	304.15	271.1	209.1	427.9	386	323.525	212.6	231.9	390.8	422.4	314.425	199.6	180	450.5	364.7	298.7	Unique	30	High	2	515.855	0.003651	0.04192
H2A.Z-like BAJ87489.1	High	GTIAGGGVIPHIHK	1xTMT6plex [G/K]	1	1	3	BAJ87489.1	BAJ87489.1	0	1815.1	74.2	60.9	179.7	152.8	116.9	64.4	61.4	170.7	141.4	109.475	71.4	96.8	169.7	188.1	131.5	79.2	59.5	167.9	146.3	113.225	Unique	52	High	4	454.53	0	5.559e-06
H2A.Z-like BAJ87489.1	High	AGIQFPVGR	1xTMT6plex [N-Term]	11	18	18	BAK04720.1; BAK08278.1; BAJ95629.1; BAK03725.1; BAJ95543.1; BAJ84992.1; BAJ86067.1; BAK05816.1; BAK07505.1; BAJ87489.1; BAJ90024.1	BAK04720.1; BAK08278.1; BAJ95629.1; BAK03725.1; BAJ95543.1; BAK00643.1; BAJ98455.1; BAK05993.1; BAK05388.1; BAJ84992.1; BAJ86067.1; BAK05816.1; BAK07505.1; BAJ97579.1; BAJ87489.1; BAJ90024.1; BAK04939.1; BAJ99290.1	0	1173.69	465.9	319.9	480.5	337.8	401.025	453.4	349.6	453.4	362.5	404.725	422.9	406.3	424.6	432.3	421.525	390.7	319.4	435.8	336.3	370.55	NotUnique	41	High	3	391.903	9.546e-05	0.0004867
H2B BAJ87490.1	High	RLPAGK	1xTMT6plex [R/K]	4	4	1	BAJ87396.1; BAJ87490.1; BAK06478.1; BAK01750.1	BAJ87396.1; BAJ87490.1; BAK06478.1; BAK01750.1	1	1099.74	210.8	124.9			167.85	201.6	124.7			163.15	206.8	203.2			205	130.3	124.1			127.2	NotUnique	14	High	3	367.249	0.005051	0.06657
H2B BAJ87490.1	High	EIQTSVR	1xTMT6plex [N-Term]	10	13	5	BAJ87396.1; BAK01633.1; BAJ87490.1; BAK06188.1; BAK06478.1; BAK07641.1; BAK01750.1; BAJ94839.1; BAK04637.1; BAK06534.1	BAJ87396.1; BAK01633.1; BAJ87490.1; BAK06188.1; BAK06478.1; BAK07641.1; BAJ97285.1; BAK01750.1; BAJ96869.1; BAJ94839.1; BAK04637.1; BAK06534.1; BAJ88080.1	0	1061.62	120.7	74.6	460.7	289.8	236.45	120.5	82.2	397.8	265.9	216.6	133.8	121.7	410.5	357.2	255.8	77.6	65.6	315.4	263.8	180.6	NotUnique	33	High	2	531.311	0.0005481	0.003505
H2B BAJ87490.1	High	HAVSEGTK	1xTMT6plex [H/K]	11	15	9	BAJ87396.1; BAK01633.1; BAJ87490.1; BAK06188.1; BAK06478.1; BAK07641.1; BAK01750.1; BAJ94839.1; BAK06939.1; BAK04637.1; BAK06534.1	BAJ87396.1; BAK01633.1; BAJ87490.1; BAK06188.1; BAK06478.1; BAK07641.1; BAJ97285.1; BAK01750.1; BAJ96869.1; BAJ94839.1; BAJ98393.1; BAK06939.1; BAK04637.1; BAK06534.1; BAJ88080.1	0	1286.75	1651.5	1213.2	491.2	278.8	908.675	1676.6	1293.9	435	281	921.625	1635.2	2419.9	524.3	494.8	1268.55	1163	1188.9	345.6	243	735.125	NotUnique	35	High	2	643.877	0.0001961	0.001067
H2B BAJ87490.1	High	LVLPGELAK	1xTMT6plex [L/K]	11	14	11	BAJ87396.1; BAK01633.1; BAJ87490.1; BAK06188.1; BAK06478.1; BAK07641.1; BAK01750.1; BAJ94839.1; BAK06939.1; BAK04637.1; BAK06534.1	BAJ87396.1; BAK01633.1; BAJ87490.1; BAK06188.1; BAK06478.1; BAK07641.1; BAJ97285.1; BAK01750.1; BAJ96869.1; BAJ94839.1; BAK06939.1; BAK04637.1; BAK06534.1; BAJ88080.1	0	1397.91	971	757.8	740.9	369.3	709.75	876.3	642.7	593.9	339.2	613.025	971.7	1097.5	633.1	600.5	825.7	673.9	640.7	478.7	304.8	524.525	NotUnique	58	High	2	699.46	0	8.195e-05
H2B BAJ87490.1	High	QVHPDIGISSK	1xTMT6plex [Q/K]	10	14	7	BAJ87396.1; BAK01633.1; BAJ87490.1; BAK06188.1; BAK06478.1; BAK07641.1; BAK01750.1; BAJ94839.1; BAK06939.1; BAK06534.1	BAJ87396.1; BAK01633.1; BAJ87490.1; BAK06188.1; BAK06478.1; BAK07641.1; BAJ97285.1; BAK01750.1; BAJ96869.1; BAJ94839.1; BAJ98393.1; BAK06939.1; BAK06534.1; BAJ88080.1	0	1638.96	1090.8	897.2	976.9	506.7	867.9	997.4	738.8	758	452.3	736.625	1221.9	1491.7	827.8	790.7	1083.03	716.6	696	589.1	424.9	606.65	NotUnique	49	High	2	819.983	3.489e-05	0.0001492
H2B BAJ87490.1	High	KPAAENKVEK	TMT6plex [K]	1	1	5	BAJ87490.1	BAJ87490.1	1	2030.28	1711.2	1272.6	621	347.3	988.025	1523.4	1178.1	561.4	351.9	903.7	1904.3	2024.5	579.1	569.4	1269.33	1355.3	1151.1	443.5	310.8	815.175	Unique	23	High	2	1015.64	0	5.267e-05
H2B BAJ87490.1	High	EAGGEAK	1xTMT6plex [E/K]	1	1	2	BAJ87490.1	BAJ87490.1	0	1119.64	291.5	198.4	410.9	277.9	294.675	233.4	156.9	384.5	267.7	260.625	258.8	275.6	340.1	360.4	308.725	166.5	166.5	319.3	260.2	228.125	Unique	33	High	2	560.324	0.0005331	0.003519
H2B BAJ87490.1	High	TASKEAGGEAK	TMT6plex [T]	1	1	1	BAJ87490.1	BAJ87490.1	1	1736.02																					NoQuanValues	9	High	3	579.343	0.0003064	0.001646
H2B BAJ87490.1	High	ADKKPAAENKVEK	TMT6plex [A]	1	1	1	BAJ87490.1	BAJ87490.1	2	2573.6	383.8	259.2			321.5	367.4	259.9			313.65	371.6	465.4			418.5	304.4	226.8			265.6	Unique	5	High	3	858.54	9.546e-05	0.0006407
H2B BAJ87490.1	High	KPAAENK	TMT6plex [K]	1	1	3	BAJ87490.1	BAJ87490.1	0	1444.91	188.6	160.5	348.2	242.2	234.875	156.4	146	296	192.6	197.75	214.9	213.1	342.2	287.6	264.45	150.5	155.7	253.4	201.7	190.325	Unique	27	High	3	482.307	0.0006271	0.004452
H2B BAJ87490.1	High	ADKKPAAENK	TMT6plex [A]	1	1	3	BAJ87490.1	BAJ87490.1	1	1988.23	673.9	594.7	1005.5	704.9	744.75	524.2	475.3	843.5	607.5	612.625	777.2	736.8	1051.4	860.7	856.525	551.1	535.8	760.4	633.9	620.3	Unique	12	High	3	663.415	0.000274	0.001507
H2B BAJ87490.1	High	AAEKTPAGK	TMT6plex [A]	2	2	1	BAJ87490.1; BAK04637.1	BAJ87490.1; BAK04637.1	1	1559.97																					NoQuanValues	6	High	3	520.662	0.0005331	0.003756
H2B BAJ87490.1	High	AMSIMNSFINDIFEK	1xTMT6plex [A/K]; 2xOxidation [M2; M5]	9	12	4	BAK01633.1; BAJ87490.1; BAK06188.1; BAK06478.1; BAK01750.1; BAJ94839.1; BAK06939.1; BAK04637.1; BAK06534.1	BAK01633.1; BAJ87490.1; BAK06188.1; BAK06478.1; BAJ97285.1; BAK01750.1; BAJ96869.1; BAJ94839.1; BAK06939.1; BAK04637.1; BAK06534.1; BAJ88080.1	0	2250.16	2350.5	2071.8	523.9	352	1324.55	2012.8	1761.1	445	278.7	1124.4	2740.6	2642.7	510.9	419.1	1578.32	1679.2	1654.5	296	257.6	971.825	NotUnique	84	High	2	1125.58	0	9.453e-07
H2B BAJ87490.1	High	YNKKPTITSR	TMT6plex [Y]	9	12	4	BAK01633.1; BAJ87490.1; BAK06188.1; BAK06478.1; BAK07641.1; BAK01750.1; BAJ94839.1; BAK06939.1; BAK06534.1	BAK01633.1; BAJ87490.1; BAK06188.1; BAK06478.1; BAK07641.1; BAJ97285.1; BAK01750.1; BAJ96869.1; BAJ94839.1; BAK06939.1; BAK06534.1; BAJ88080.1	1	1895.17	731.1	395.4	584.7	266.2	494.35	759.3	454.6	565.8	342.3	530.5	599.7	836.7	369.5	562.3	592.05	392.3	322.2	437.1	232.2	345.95	NotUnique	13	High	4	474.547	0.0004568	0.00298
H2B BAJ87490.1	High	KPTITSR	1xTMT6plex [K]	9	12	2	BAK01633.1; BAJ87490.1; BAK06188.1; BAK06478.1; BAK07641.1; BAK01750.1; BAJ94839.1; BAK06939.1; BAK06534.1	BAK01633.1; BAJ87490.1; BAK06188.1; BAK06478.1; BAK07641.1; BAJ97285.1; BAK01750.1; BAJ96869.1; BAJ94839.1; BAK06939.1; BAK06534.1; BAJ88080.1	0	1260.8	104.2	71.4	119.9	72.5	92	77.2	55.6	83.7	44	65.125	117	103.8	122.7	89.7	108.3	66.1	59.2	67.8	49.1	60.55	NotUnique	15	High	3	420.939	0.008946	0.1097
H2B BAJ87490.1	High	LAGESAK	1xTMT6plex [L/K]	8	11	4	BAK01633.1; BAJ87490.1; BAK06188.1; BAK07641.1; BAJ94839.1; BAK06939.1; BAK04637.1; BAK06534.1	BAK01633.1; BAJ87490.1; BAK06188.1; BAK07641.1; BAJ97285.1; BAJ96869.1; BAJ94839.1; BAK06939.1; BAK04637.1; BAK06534.1; BAJ88080.1	0	1133.69	426	362.6	313.1	193.4	323.775	361	296.3	250.2	166.6	268.525	478.9	445.3	344.3	258.8	381.825	327.2	314.1	200.2	171.1	253.15	NotUnique	39	High	2	567.35	0.0009106	0.006426
H2B BAJ87490.1	High	SVETYKIYIFK	TMT6plex [S]	8	12	1	BAK01633.1; BAJ87490.1; BAK06478.1; BAK07641.1; BAK01750.1; BAJ94839.1; BAK06939.1; BAK06534.1	BAK01633.1; BAJ87490.1; BAK06478.1; BAK07641.1; BAJ97285.1; BAK01750.1; BAJ96869.1; BAJ94839.1; BAJ98393.1; BAK06939.1; BAK06534.1; BAJ88080.1	1	2078.25			648.8	260.1	454.45			717.9	372.8	545.35			374.1	658	516.05			475.4	231.1	353.25	NotUnique	22	High	3	693.423	0	6.467e-05
H2B BAJ87490.1	High	SVETYK	1xTMT6plex [S/K]	8	12	3	BAK01633.1; BAJ87490.1; BAK06478.1; BAK07641.1; BAK01750.1; BAJ94839.1; BAK06939.1; BAK06534.1	BAK01633.1; BAJ87490.1; BAK06478.1; BAK07641.1; BAJ97285.1; BAK01750.1; BAJ96869.1; BAJ94839.1; BAJ98393.1; BAK06939.1; BAK06534.1; BAJ88080.1	0	1184.69	495.2	382.7	269	105.9	313.2	467.7	313.5	189.4	84.9	263.875	562.3	610	236.8	191.3	400.1	362.2	309.1	139.1	79.1	222.375	NotUnique	25	High	2	592.85	0.00248	0.03609
H2B BAJ87490.1	High	KSVETYK	TMT6plex [K]	8	12	5	BAK01633.1; BAJ87490.1; BAK06478.1; BAK07641.1; BAK01750.1; BAJ94839.1; BAK06939.1; BAK06534.1	BAK01633.1; BAJ87490.1; BAK06478.1; BAK07641.1; BAJ97285.1; BAK01750.1; BAJ96869.1; BAJ94839.1; BAJ98393.1; BAK06939.1; BAK06534.1; BAJ88080.1	1	1541.95	1153.5	817.3	730.7	312.3	753.45	936.7	632.3	544	255.4	592.1	1315.9	1454.2	671.4	548.9	997.6	768.4	632.9	388	244.7	508.5	NotUnique	20	High	3	514.655	0.006018	0.06866
H2B BAJ87490.1	High	KSVETYKIYIFK	TMT6plex [K]	8	12	1	BAK01633.1; BAJ87490.1; BAK06478.1; BAK07641.1; BAK01750.1; BAJ94839.1; BAK06939.1; BAK06534.1	BAK01633.1; BAJ87490.1; BAK06478.1; BAK07641.1; BAJ97285.1; BAK01750.1; BAJ96869.1; BAJ94839.1; BAJ98393.1; BAK06939.1; BAK06534.1; BAJ88080.1	2	2435.51			388.8	257.2	323			412	258.8	335.4			283	420.8	351.9			316.5	229.4	272.95	NotUnique	10	High	4	609.632	0	4.971e-05
H2B BAK06939.1	High	HAVSEGTK	1xTMT6plex [H/K]	11	15	9	BAJ87396.1; BAK01633.1; BAJ87490.1; BAK06188.1; BAK06478.1; BAK07641.1; BAK01750.1; BAJ94839.1; BAK06939.1; BAK04637.1; BAK06534.1	BAJ87396.1; BAK01633.1; BAJ87490.1; BAK06188.1; BAK06478.1; BAK07641.1; BAJ97285.1; BAK01750.1; BAJ96869.1; BAJ94839.1; BAJ98393.1; BAK06939.1; BAK04637.1; BAK06534.1; BAJ88080.1	0	1286.75	1651.5	1213.2	491.2	278.8	908.675	1676.6	1293.9	435	281	921.625	1635.2	2419.9	524.3	494.8	1268.55	1163	1188.9	345.6	243	735.125	NotUnique	35	High	2	643.877	0.0001961	0.001067
H2B BAK06939.1	High	LVLPGELAK	1xTMT6plex [L/K]	11	14	11	BAJ87396.1; BAK01633.1; BAJ87490.1; BAK06188.1; BAK06478.1; BAK07641.1; BAK01750.1; BAJ94839.1; BAK06939.1; BAK04637.1; BAK06534.1	BAJ87396.1; BAK01633.1; BAJ87490.1; BAK06188.1; BAK06478.1; BAK07641.1; BAJ97285.1; BAK01750.1; BAJ96869.1; BAJ94839.1; BAK06939.1; BAK04637.1; BAK06534.1; BAJ88080.1	0	1397.91	971	757.8	740.9	369.3	709.75	876.3	642.7	593.9	339.2	613.025	971.7	1097.5	633.1	600.5	825.7	673.9	640.7	478.7	304.8	524.525	NotUnique	58	High	2	699.46	0	8.195e-05
H2B BAK06939.1	High	QVHPDIGISSK	1xTMT6plex [Q/K]	10	14	7	BAJ87396.1; BAK01633.1; BAJ87490.1; BAK06188.1; BAK06478.1; BAK07641.1; BAK01750.1; BAJ94839.1; BAK06939.1; BAK06534.1	BAJ87396.1; BAK01633.1; BAJ87490.1; BAK06188.1; BAK06478.1; BAK07641.1; BAJ97285.1; BAK01750.1; BAJ96869.1; BAJ94839.1; BAJ98393.1; BAK06939.1; BAK06534.1; BAJ88080.1	0	1638.96	1090.8	897.2	976.9	506.7	867.9	997.4	738.8	758	452.3	736.625	1221.9	1491.7	827.8	790.7	1083.03	716.6	696	589.1	424.9	606.65	NotUnique	49	High	2	819.983	3.489e-05	0.0001492
H2B BAK06939.1	High	AMSIMNSFINDIFEK	1xTMT6plex [A/K]; 2xOxidation [M2; M5]	9	12	4	BAK01633.1; BAJ87490.1; BAK06188.1; BAK06478.1; BAK01750.1; BAJ94839.1; BAK06939.1; BAK04637.1; BAK06534.1	BAK01633.1; BAJ87490.1; BAK06188.1; BAK06478.1; BAJ97285.1; BAK01750.1; BAJ96869.1; BAJ94839.1; BAK06939.1; BAK04637.1; BAK06534.1; BAJ88080.1	0	2250.16	2350.5	2071.8	523.9	352	1324.55	2012.8	1761.1	445	278.7	1124.4	2740.6	2642.7	510.9	419.1	1578.32	1679.2	1654.5	296	257.6	971.825	NotUnique	84	High	2	1125.58	0	9.453e-07
H2B BAK06939.1	High	YNKKPTITSR	TMT6plex [Y]	9	12	4	BAK01633.1; BAJ87490.1; BAK06188.1; BAK06478.1; BAK07641.1; BAK01750.1; BAJ94839.1; BAK06939.1; BAK06534.1	BAK01633.1; BAJ87490.1; BAK06188.1; BAK06478.1; BAK07641.1; BAJ97285.1; BAK01750.1; BAJ96869.1; BAJ94839.1; BAK06939.1; BAK06534.1; BAJ88080.1	1	1895.17	731.1	395.4	584.7	266.2	494.35	759.3	454.6	565.8	342.3	530.5	599.7	836.7	369.5	562.3	592.05	392.3	322.2	437.1	232.2	345.95	NotUnique	13	High	4	474.547	0.0004568	0.00298
H2B BAK06939.1	High	KPTITSR	1xTMT6plex [K]	9	12	2	BAK01633.1; BAJ87490.1; BAK06188.1; BAK06478.1; BAK07641.1; BAK01750.1; BAJ94839.1; BAK06939.1; BAK06534.1	BAK01633.1; BAJ87490.1; BAK06188.1; BAK06478.1; BAK07641.1; BAJ97285.1; BAK01750.1; BAJ96869.1; BAJ94839.1; BAK06939.1; BAK06534.1; BAJ88080.1	0	1260.8	104.2	71.4	119.9	72.5	92	77.2	55.6	83.7	44	65.125	117	103.8	122.7	89.7	108.3	66.1	59.2	67.8	49.1	60.55	NotUnique	15	High	3	420.939	0.008946	0.1097
H2B BAK06939.1	High	LAGESAK	1xTMT6plex [L/K]	8	11	4	BAK01633.1; BAJ87490.1; BAK06188.1; BAK07641.1; BAJ94839.1; BAK06939.1; BAK04637.1; BAK06534.1	BAK01633.1; BAJ87490.1; BAK06188.1; BAK07641.1; BAJ97285.1; BAJ96869.1; BAJ94839.1; BAK06939.1; BAK04637.1; BAK06534.1; BAJ88080.1	0	1133.69	426	362.6	313.1	193.4	323.775	361	296.3	250.2	166.6	268.525	478.9	445.3	344.3	258.8	381.825	327.2	314.1	200.2	171.1	253.15	NotUnique	39	High	2	567.35	0.0009106	0.006426
H2B BAK06939.1	High	SVETYKIYIFK	TMT6plex [S]	8	12	1	BAK01633.1; BAJ87490.1; BAK06478.1; BAK07641.1; BAK01750.1; BAJ94839.1; BAK06939.1; BAK06534.1	BAK01633.1; BAJ87490.1; BAK06478.1; BAK07641.1; BAJ97285.1; BAK01750.1; BAJ96869.1; BAJ94839.1; BAJ98393.1; BAK06939.1; BAK06534.1; BAJ88080.1	1	2078.25			648.8	260.1	454.45			717.9	372.8	545.35			374.1	658	516.05			475.4	231.1	353.25	NotUnique	22	High	3	693.423	0	6.467e-05
H2B BAK06939.1	High	SVETYK	1xTMT6plex [S/K]	8	12	3	BAK01633.1; BAJ87490.1; BAK06478.1; BAK07641.1; BAK01750.1; BAJ94839.1; BAK06939.1; BAK06534.1	BAK01633.1; BAJ87490.1; BAK06478.1; BAK07641.1; BAJ97285.1; BAK01750.1; BAJ96869.1; BAJ94839.1; BAJ98393.1; BAK06939.1; BAK06534.1; BAJ88080.1	0	1184.69	495.2	382.7	269	105.9	313.2	467.7	313.5	189.4	84.9	263.875	562.3	610	236.8	191.3	400.1	362.2	309.1	139.1	79.1	222.375	NotUnique	25	High	2	592.85	0.00248	0.03609
H2B BAK06939.1	High	KSVETYK	TMT6plex [K]	8	12	5	BAK01633.1; BAJ87490.1; BAK06478.1; BAK07641.1; BAK01750.1; BAJ94839.1; BAK06939.1; BAK06534.1	BAK01633.1; BAJ87490.1; BAK06478.1; BAK07641.1; BAJ97285.1; BAK01750.1; BAJ96869.1; BAJ94839.1; BAJ98393.1; BAK06939.1; BAK06534.1; BAJ88080.1	1	1541.95	1153.5	817.3	730.7	312.3	753.45	936.7	632.3	544	255.4	592.1	1315.9	1454.2	671.4	548.9	997.6	768.4	632.9	388	244.7	508.5	NotUnique	20	High	3	514.655	0.006018	0.06866
H2B BAK06939.1	High	KSVETYKIYIFK	TMT6plex [K]	8	12	1	BAK01633.1; BAJ87490.1; BAK06478.1; BAK07641.1; BAK01750.1; BAJ94839.1; BAK06939.1; BAK06534.1	BAK01633.1; BAJ87490.1; BAK06478.1; BAK07641.1; BAJ97285.1; BAK01750.1; BAJ96869.1; BAJ94839.1; BAJ98393.1; BAK06939.1; BAK06534.1; BAJ88080.1	2	2435.51			388.8	257.2	323			412	258.8	335.4			283	420.8	351.9			316.5	229.4	272.95	NotUnique	10	High	4	609.632	0	4.971e-05
H2B BAK06939.1	High	KPAAEK	TMT6plex [K]	2	2	2	BAK06188.1; BAK06939.1	BAK06188.1; BAK06939.1	0	1330.87	531.6	387.7			459.65	481.3	372			426.65	605.9	634.8			620.35	378.2	363.4			370.8	NotUnique	20	High	2	665.937	0.00496	0.06567
H2B BAK06939.1	High	KPVEAEK	TMT6plex [K]	1	1	4	BAK06939.1	BAK06939.1	0	1487.94	371.2	346.3	133.9	87.4	234.7	383.1	308.3	109.6	80.7	220.425	382.6	435.5	131.2	126.8	269.025	314.6	311.5	104.1	76.4	201.65	Unique	34	High	3	496.652	0.000423	0.001933
H2B BAK06188.1	High	EIQTSVR	1xTMT6plex [N-Term]	10	13	5	BAJ87396.1; BAK01633.1; BAJ87490.1; BAK06188.1; BAK06478.1; BAK07641.1; BAK01750.1; BAJ94839.1; BAK04637.1; BAK06534.1	BAJ87396.1; BAK01633.1; BAJ87490.1; BAK06188.1; BAK06478.1; BAK07641.1; BAJ97285.1; BAK01750.1; BAJ96869.1; BAJ94839.1; BAK04637.1; BAK06534.1; BAJ88080.1	0	1061.62	120.7	74.6	460.7	289.8	236.45	120.5	82.2	397.8	265.9	216.6	133.8	121.7	410.5	357.2	255.8	77.6	65.6	315.4	263.8	180.6	NotUnique	33	High	2	531.311	0.0005481	0.003505
H2B BAK06188.1	High	HAVSEGTK	1xTMT6plex [H/K]	11	15	9	BAJ87396.1; BAK01633.1; BAJ87490.1; BAK06188.1; BAK06478.1; BAK07641.1; BAK01750.1; BAJ94839.1; BAK06939.1; BAK04637.1; BAK06534.1	BAJ87396.1; BAK01633.1; BAJ87490.1; BAK06188.1; BAK06478.1; BAK07641.1; BAJ97285.1; BAK01750.1; BAJ96869.1; BAJ94839.1; BAJ98393.1; BAK06939.1; BAK04637.1; BAK06534.1; BAJ88080.1	0	1286.75	1651.5	1213.2	491.2	278.8	908.675	1676.6	1293.9	435	281	921.625	1635.2	2419.9	524.3	494.8	1268.55	1163	1188.9	345.6	243	735.125	NotUnique	35	High	2	643.877	0.0001961	0.001067
H2B BAK06188.1	High	LVLPGELAK	1xTMT6plex [L/K]	11	14	11	BAJ87396.1; BAK01633.1; BAJ87490.1; BAK06188.1; BAK06478.1; BAK07641.1; BAK01750.1; BAJ94839.1; BAK06939.1; BAK04637.1; BAK06534.1	BAJ87396.1; BAK01633.1; BAJ87490.1; BAK06188.1; BAK06478.1; BAK07641.1; BAJ97285.1; BAK01750.1; BAJ96869.1; BAJ94839.1; BAK06939.1; BAK04637.1; BAK06534.1; BAJ88080.1	0	1397.91	971	757.8	740.9	369.3	709.75	876.3	642.7	593.9	339.2	613.025	971.7	1097.5	633.1	600.5	825.7	673.9	640.7	478.7	304.8	524.525	NotUnique	58	High	2	699.46	0	8.195e-05
H2B BAK06188.1	High	QVHPDIGISSK	1xTMT6plex [Q/K]	10	14	7	BAJ87396.1; BAK01633.1; BAJ87490.1; BAK06188.1; BAK06478.1; BAK07641.1; BAK01750.1; BAJ94839.1; BAK06939.1; BAK06534.1	BAJ87396.1; BAK01633.1; BAJ87490.1; BAK06188.1; BAK06478.1; BAK07641.1; BAJ97285.1; BAK01750.1; BAJ96869.1; BAJ94839.1; BAJ98393.1; BAK06939.1; BAK06534.1; BAJ88080.1	0	1638.96	1090.8	897.2	976.9	506.7	867.9	997.4	738.8	758	452.3	736.625	1221.9	1491.7	827.8	790.7	1083.03	716.6	696	589.1	424.9	606.65	NotUnique	49	High	2	819.983	3.489e-05	0.0001492
H2B BAK06188.1	High	AMSIMNSFINDIFEK	1xTMT6plex [A/K]; 2xOxidation [M2; M5]	9	12	4	BAK01633.1; BAJ87490.1; BAK06188.1; BAK06478.1; BAK01750.1; BAJ94839.1; BAK06939.1; BAK04637.1; BAK06534.1	BAK01633.1; BAJ87490.1; BAK06188.1; BAK06478.1; BAJ97285.1; BAK01750.1; BAJ96869.1; BAJ94839.1; BAK06939.1; BAK04637.1; BAK06534.1; BAJ88080.1	0	2250.16	2350.5	2071.8	523.9	352	1324.55	2012.8	1761.1	445	278.7	1124.4	2740.6	2642.7	510.9	419.1	1578.32	1679.2	1654.5	296	257.6	971.825	NotUnique	84	High	2	1125.58	0	9.453e-07
H2B BAK06188.1	High	YNKKPTITSR	TMT6plex [Y]	9	12	4	BAK01633.1; BAJ87490.1; BAK06188.1; BAK06478.1; BAK07641.1; BAK01750.1; BAJ94839.1; BAK06939.1; BAK06534.1	BAK01633.1; BAJ87490.1; BAK06188.1; BAK06478.1; BAK07641.1; BAJ97285.1; BAK01750.1; BAJ96869.1; BAJ94839.1; BAK06939.1; BAK06534.1; BAJ88080.1	1	1895.17	731.1	395.4	584.7	266.2	494.35	759.3	454.6	565.8	342.3	530.5	599.7	836.7	369.5	562.3	592.05	392.3	322.2	437.1	232.2	345.95	NotUnique	13	High	4	474.547	0.0004568	0.00298
H2B BAK06188.1	High	KPTITSR	1xTMT6plex [K]	9	12	2	BAK01633.1; BAJ87490.1; BAK06188.1; BAK06478.1; BAK07641.1; BAK01750.1; BAJ94839.1; BAK06939.1; BAK06534.1	BAK01633.1; BAJ87490.1; BAK06188.1; BAK06478.1; BAK07641.1; BAJ97285.1; BAK01750.1; BAJ96869.1; BAJ94839.1; BAK06939.1; BAK06534.1; BAJ88080.1	0	1260.8	104.2	71.4	119.9	72.5	92	77.2	55.6	83.7	44	65.125	117	103.8	122.7	89.7	108.3	66.1	59.2	67.8	49.1	60.55	NotUnique	15	High	3	420.939	0.008946	0.1097
H2B BAK06188.1	High	LAGESAK	1xTMT6plex [L/K]	8	11	4	BAK01633.1; BAJ87490.1; BAK06188.1; BAK07641.1; BAJ94839.1; BAK06939.1; BAK04637.1; BAK06534.1	BAK01633.1; BAJ87490.1; BAK06188.1; BAK07641.1; BAJ97285.1; BAJ96869.1; BAJ94839.1; BAK06939.1; BAK04637.1; BAK06534.1; BAJ88080.1	0	1133.69	426	362.6	313.1	193.4	323.775	361	296.3	250.2	166.6	268.525	478.9	445.3	344.3	258.8	381.825	327.2	314.1	200.2	171.1	253.15	NotUnique	39	High	2	567.35	0.0009106	0.006426
H2B BAK06188.1	High	KPAPEK	TMT6plex [K]	1	1	2	BAK06188.1	BAK06188.1	0	1356.88	329.8	285.5	156.8	107.6	219.925	323.1	256.5	130.9	90	200.125	366	358.2	150.3	141.1	253.9	301.1	286.6	119.9	108.6	204.05	Unique	27	High	3	452.965	0.001246	0.01101
H2B BAK06188.1	High	KPAPEKTPAAK	TMT6plex [K]	1	1	3	BAK06188.1	BAK06188.1	1	2054.31			511.5	289.6	400.55			569.6	408.8	489.2			281.8	511.5	396.65			491	258.3	374.65	Unique	9	High	3	685.442	0.0004568	0.002804
H2B BAK06188.1	High	KPAAEK	TMT6plex [K]	2	2	2	BAK06188.1; BAK06939.1	BAK06188.1; BAK06939.1	0	1330.87	531.6	387.7			459.65	481.3	372			426.65	605.9	634.8			620.35	378.2	363.4			370.8	NotUnique	20	High	2	665.937	0.00496	0.06567
H2B BAK07641.1	High	EIQTSVR	1xTMT6plex [N-Term]	10	13	5	BAJ87396.1; BAK01633.1; BAJ87490.1; BAK06188.1; BAK06478.1; BAK07641.1; BAK01750.1; BAJ94839.1; BAK04637.1; BAK06534.1	BAJ87396.1; BAK01633.1; BAJ87490.1; BAK06188.1; BAK06478.1; BAK07641.1; BAJ97285.1; BAK01750.1; BAJ96869.1; BAJ94839.1; BAK04637.1; BAK06534.1; BAJ88080.1	0	1061.62	120.7	74.6	460.7	289.8	236.45	120.5	82.2	397.8	265.9	216.6	133.8	121.7	410.5	357.2	255.8	77.6	65.6	315.4	263.8	180.6	NotUnique	33	High	2	531.311	0.0005481	0.003505
H2B BAK07641.1	High	HAVSEGTK	1xTMT6plex [H/K]	11	15	9	BAJ87396.1; BAK01633.1; BAJ87490.1; BAK06188.1; BAK06478.1; BAK07641.1; BAK01750.1; BAJ94839.1; BAK06939.1; BAK04637.1; BAK06534.1	BAJ87396.1; BAK01633.1; BAJ87490.1; BAK06188.1; BAK06478.1; BAK07641.1; BAJ97285.1; BAK01750.1; BAJ96869.1; BAJ94839.1; BAJ98393.1; BAK06939.1; BAK04637.1; BAK06534.1; BAJ88080.1	0	1286.75	1651.5	1213.2	491.2	278.8	908.675	1676.6	1293.9	435	281	921.625	1635.2	2419.9	524.3	494.8	1268.55	1163	1188.9	345.6	243	735.125	NotUnique	35	High	2	643.877	0.0001961	0.001067
H2B BAK07641.1	High	LVLPGELAK	1xTMT6plex [L/K]	11	14	11	BAJ87396.1; BAK01633.1; BAJ87490.1; BAK06188.1; BAK06478.1; BAK07641.1; BAK01750.1; BAJ94839.1; BAK06939.1; BAK04637.1; BAK06534.1	BAJ87396.1; BAK01633.1; BAJ87490.1; BAK06188.1; BAK06478.1; BAK07641.1; BAJ97285.1; BAK01750.1; BAJ96869.1; BAJ94839.1; BAK06939.1; BAK04637.1; BAK06534.1; BAJ88080.1	0	1397.91	971	757.8	740.9	369.3	709.75	876.3	642.7	593.9	339.2	613.025	971.7	1097.5	633.1	600.5	825.7	673.9	640.7	478.7	304.8	524.525	NotUnique	58	High	2	699.46	0	8.195e-05
H2B BAK07641.1	High	QVHPDIGISSK	1xTMT6plex [Q/K]	10	14	7	BAJ87396.1; BAK01633.1; BAJ87490.1; BAK06188.1; BAK06478.1; BAK07641.1; BAK01750.1; BAJ94839.1; BAK06939.1; BAK06534.1	BAJ87396.1; BAK01633.1; BAJ87490.1; BAK06188.1; BAK06478.1; BAK07641.1; BAJ97285.1; BAK01750.1; BAJ96869.1; BAJ94839.1; BAJ98393.1; BAK06939.1; BAK06534.1; BAJ88080.1	0	1638.96	1090.8	897.2	976.9	506.7	867.9	997.4	738.8	758	452.3	736.625	1221.9	1491.7	827.8	790.7	1083.03	716.6	696	589.1	424.9	606.65	NotUnique	49	High	2	819.983	3.489e-05	0.0001492
H2B BAK07641.1	High	YNKKPTITSR	TMT6plex [Y]	9	12	4	BAK01633.1; BAJ87490.1; BAK06188.1; BAK06478.1; BAK07641.1; BAK01750.1; BAJ94839.1; BAK06939.1; BAK06534.1	BAK01633.1; BAJ87490.1; BAK06188.1; BAK06478.1; BAK07641.1; BAJ97285.1; BAK01750.1; BAJ96869.1; BAJ94839.1; BAK06939.1; BAK06534.1; BAJ88080.1	1	1895.17	731.1	395.4	584.7	266.2	494.35	759.3	454.6	565.8	342.3	530.5	599.7	836.7	369.5	562.3	592.05	392.3	322.2	437.1	232.2	345.95	NotUnique	13	High	4	474.547	0.0004568	0.00298
H2B BAK07641.1	High	KPTITSR	1xTMT6plex [K]	9	12	2	BAK01633.1; BAJ87490.1; BAK06188.1; BAK06478.1; BAK07641.1; BAK01750.1; BAJ94839.1; BAK06939.1; BAK06534.1	BAK01633.1; BAJ87490.1; BAK06188.1; BAK06478.1; BAK07641.1; BAJ97285.1; BAK01750.1; BAJ96869.1; BAJ94839.1; BAK06939.1; BAK06534.1; BAJ88080.1	0	1260.8	104.2	71.4	119.9	72.5	92	77.2	55.6	83.7	44	65.125	117	103.8	122.7	89.7	108.3	66.1	59.2	67.8	49.1	60.55	NotUnique	15	High	3	420.939	0.008946	0.1097
H2B BAK07641.1	High	LAGESAK	1xTMT6plex [L/K]	8	11	4	BAK01633.1; BAJ87490.1; BAK06188.1; BAK07641.1; BAJ94839.1; BAK06939.1; BAK04637.1; BAK06534.1	BAK01633.1; BAJ87490.1; BAK06188.1; BAK07641.1; BAJ97285.1; BAJ96869.1; BAJ94839.1; BAK06939.1; BAK04637.1; BAK06534.1; BAJ88080.1	0	1133.69	426	362.6	313.1	193.4	323.775	361	296.3	250.2	166.6	268.525	478.9	445.3	344.3	258.8	381.825	327.2	314.1	200.2	171.1	253.15	NotUnique	39	High	2	567.35	0.0009106	0.006426
H2B BAK07641.1	High	SVETYKIYIFK	TMT6plex [S]	8	12	1	BAK01633.1; BAJ87490.1; BAK06478.1; BAK07641.1; BAK01750.1; BAJ94839.1; BAK06939.1; BAK06534.1	BAK01633.1; BAJ87490.1; BAK06478.1; BAK07641.1; BAJ97285.1; BAK01750.1; BAJ96869.1; BAJ94839.1; BAJ98393.1; BAK06939.1; BAK06534.1; BAJ88080.1	1	2078.25			648.8	260.1	454.45			717.9	372.8	545.35			374.1	658	516.05			475.4	231.1	353.25	NotUnique	22	High	3	693.423	0	6.467e-05
H2B BAK07641.1	High	SVETYK	1xTMT6plex [S/K]	8	12	3	BAK01633.1; BAJ87490.1; BAK06478.1; BAK07641.1; BAK01750.1; BAJ94839.1; BAK06939.1; BAK06534.1	BAK01633.1; BAJ87490.1; BAK06478.1; BAK07641.1; BAJ97285.1; BAK01750.1; BAJ96869.1; BAJ94839.1; BAJ98393.1; BAK06939.1; BAK06534.1; BAJ88080.1	0	1184.69	495.2	382.7	269	105.9	313.2	467.7	313.5	189.4	84.9	263.875	562.3	610	236.8	191.3	400.1	362.2	309.1	139.1	79.1	222.375	NotUnique	25	High	2	592.85	0.00248	0.03609
H2B BAK07641.1	High	KSVETYK	TMT6plex [K]	8	12	5	BAK01633.1; BAJ87490.1; BAK06478.1; BAK07641.1; BAK01750.1; BAJ94839.1; BAK06939.1; BAK06534.1	BAK01633.1; BAJ87490.1; BAK06478.1; BAK07641.1; BAJ97285.1; BAK01750.1; BAJ96869.1; BAJ94839.1; BAJ98393.1; BAK06939.1; BAK06534.1; BAJ88080.1	1	1541.95	1153.5	817.3	730.7	312.3	753.45	936.7	632.3	544	255.4	592.1	1315.9	1454.2	671.4	548.9	997.6	768.4	632.9	388	244.7	508.5	NotUnique	20	High	3	514.655	0.006018	0.06866
H2B BAK07641.1	High	KSVETYKIYIFK	TMT6plex [K]	8	12	1	BAK01633.1; BAJ87490.1; BAK06478.1; BAK07641.1; BAK01750.1; BAJ94839.1; BAK06939.1; BAK06534.1	BAK01633.1; BAJ87490.1; BAK06478.1; BAK07641.1; BAJ97285.1; BAK01750.1; BAJ96869.1; BAJ94839.1; BAJ98393.1; BAK06939.1; BAK06534.1; BAJ88080.1	2	2435.51			388.8	257.2	323			412	258.8	335.4			283	420.8	351.9			316.5	229.4	272.95	NotUnique	10	High	4	609.632	0	4.971e-05
H2B BAK07641.1	High	KPVAEKTPAAEK	TMT6plex [K]	1	1	1	BAK07641.1	BAK07641.1	1	2185.37			430.3	182.4	306.35			390.3	248.4	319.35			206.3	340.3	273.3			291.9	203.9	247.9	Unique	6	High	4	547.099	0.0005233	0.003461
H2B BAK07641.1	High	SKEGGEK	TMT6plex [S]	1	1	1	BAK07641.1	BAK07641.1	1	1421.86			316.1	103.7	209.9			210.3	85.7	148			234.3	197.4	215.85			134.8	77.1	105.95	Unique	12	High	2	711.432	0.00604	0.06931
H2B BAK07641.1	High	KPVAEK	TMT6plex [K]	2	3	7	BAK07641.1; BAK06534.1	BAK07641.1; BAJ97285.1; BAK06534.1	0	1358.9	1418.4	1135.1	740.5	331.4	906.35	1141.5	904.9	518.9	268.9	708.55	1775.1	1852.8	644.8	522.2	1198.72	1002.8	915.9	372.3	256.5	636.875	NotUnique	22	High	3	453.637	0.00127	0.01633
H2B BAK04637.1	High	EIQTSVR	1xTMT6plex [N-Term]	10	13	5	BAJ87396.1; BAK01633.1; BAJ87490.1; BAK06188.1; BAK06478.1; BAK07641.1; BAK01750.1; BAJ94839.1; BAK04637.1; BAK06534.1	BAJ87396.1; BAK01633.1; BAJ87490.1; BAK06188.1; BAK06478.1; BAK07641.1; BAJ97285.1; BAK01750.1; BAJ96869.1; BAJ94839.1; BAK04637.1; BAK06534.1; BAJ88080.1	0	1061.62	120.7	74.6	460.7	289.8	236.45	120.5	82.2	397.8	265.9	216.6	133.8	121.7	410.5	357.2	255.8	77.6	65.6	315.4	263.8	180.6	NotUnique	33	High	2	531.311	0.0005481	0.003505
H2B BAK04637.1	High	HAVSEGTK	1xTMT6plex [H/K]	11	15	9	BAJ87396.1; BAK01633.1; BAJ87490.1; BAK06188.1; BAK06478.1; BAK07641.1; BAK01750.1; BAJ94839.1; BAK06939.1; BAK04637.1; BAK06534.1	BAJ87396.1; BAK01633.1; BAJ87490.1; BAK06188.1; BAK06478.1; BAK07641.1; BAJ97285.1; BAK01750.1; BAJ96869.1; BAJ94839.1; BAJ98393.1; BAK06939.1; BAK04637.1; BAK06534.1; BAJ88080.1	0	1286.75	1651.5	1213.2	491.2	278.8	908.675	1676.6	1293.9	435	281	921.625	1635.2	2419.9	524.3	494.8	1268.55	1163	1188.9	345.6	243	735.125	NotUnique	35	High	2	643.877	0.0001961	0.001067
H2B BAK04637.1	High	LVLPGELAK	1xTMT6plex [L/K]	11	14	11	BAJ87396.1; BAK01633.1; BAJ87490.1; BAK06188.1; BAK06478.1; BAK07641.1; BAK01750.1; BAJ94839.1; BAK06939.1; BAK04637.1; BAK06534.1	BAJ87396.1; BAK01633.1; BAJ87490.1; BAK06188.1; BAK06478.1; BAK07641.1; BAJ97285.1; BAK01750.1; BAJ96869.1; BAJ94839.1; BAK06939.1; BAK04637.1; BAK06534.1; BAJ88080.1	0	1397.91	971	757.8	740.9	369.3	709.75	876.3	642.7	593.9	339.2	613.025	971.7	1097.5	633.1	600.5	825.7	673.9	640.7	478.7	304.8	524.525	NotUnique	58	High	2	699.46	0	8.195e-05
H2B BAK04637.1	High	AAEKTPAGK	TMT6plex [A]	2	2	1	BAJ87490.1; BAK04637.1	BAJ87490.1; BAK04637.1	1	1559.97					0					#DIV/0!					#DIV/0!					#DIV/0!	NoQuanValues	6	High	3	520.662	0.0005331	0.003756
H2B BAK04637.1	High	AMSIMNSFINDIFEK	1xTMT6plex [A/K]; 2xOxidation [M2; M5]	9	12	4	BAK01633.1; BAJ87490.1; BAK06188.1; BAK06478.1; BAK01750.1; BAJ94839.1; BAK06939.1; BAK04637.1; BAK06534.1	BAK01633.1; BAJ87490.1; BAK06188.1; BAK06478.1; BAJ97285.1; BAK01750.1; BAJ96869.1; BAJ94839.1; BAK06939.1; BAK04637.1; BAK06534.1; BAJ88080.1	0	2250.16	2350.5	2071.8	523.9	352	1324.55	2012.8	1761.1	445	278.7	1124.4	2740.6	2642.7	510.9	419.1	1578.32	1679.2	1654.5	296	257.6	971.825	NotUnique	84	High	2	1125.58	0	9.453e-07
H2B BAK04637.1	High	LAGESAK	1xTMT6plex [L/K]	8	11	4	BAK01633.1; BAJ87490.1; BAK06188.1; BAK07641.1; BAJ94839.1; BAK06939.1; BAK04637.1; BAK06534.1	BAK01633.1; BAJ87490.1; BAK06188.1; BAK07641.1; BAJ97285.1; BAJ96869.1; BAJ94839.1; BAK06939.1; BAK04637.1; BAK06534.1; BAJ88080.1	0	1133.69	426	362.6	313.1	193.4	323.775	361	296.3	250.2	166.6	268.525	478.9	445.3	344.3	258.8	381.825	327.2	314.1	200.2	171.1	253.15	NotUnique	39	High	2	567.35	0.0009106	0.006426
H2B BAK04637.1	High	SAETYK	1xTMT6plex [S/K]	1	1	1	BAK04637.1	BAK04637.1	0	1156.66	328.6	264.1			296.35	294.3	251.3			272.8	340.8	353.7			347.25	296.8	267.2			282	Unique	12	High	2	578.834	0.009418	0.1178
H2B BAK04637.1	High	ADKKPAAESK	TMT6plex [A]	1	1	1	BAK04637.1	BAK04637.1	1	1961.22			959.2	678.6	818.9			814.1	623.6	718.85			922.7	936.1	929.4			803.6	632.2	717.9	Unique	8	High	4	491.061	0.0003064	0.001738
H2B BAK06534.1	High	EIQTSVR	1xTMT6plex [N-Term]	10	13	5	BAJ87396.1; BAK01633.1; BAJ87490.1; BAK06188.1; BAK06478.1; BAK07641.1; BAK01750.1; BAJ94839.1; BAK04637.1; BAK06534.1	BAJ87396.1; BAK01633.1; BAJ87490.1; BAK06188.1; BAK06478.1; BAK07641.1; BAJ97285.1; BAK01750.1; BAJ96869.1; BAJ94839.1; BAK04637.1; BAK06534.1; BAJ88080.1	0	1061.62	120.7	74.6	460.7	289.8	236.45	120.5	82.2	397.8	265.9	216.6	133.8	121.7	410.5	357.2	255.8	77.6	65.6	315.4	263.8	180.6	NotUnique	33	High	2	531.311	0.0005481	0.003505
H2B BAK06534.1	High	HAVSEGTK	1xTMT6plex [H/K]	11	15	9	BAJ87396.1; BAK01633.1; BAJ87490.1; BAK06188.1; BAK06478.1; BAK07641.1; BAK01750.1; BAJ94839.1; BAK06939.1; BAK04637.1; BAK06534.1	BAJ87396.1; BAK01633.1; BAJ87490.1; BAK06188.1; BAK06478.1; BAK07641.1; BAJ97285.1; BAK01750.1; BAJ96869.1; BAJ94839.1; BAJ98393.1; BAK06939.1; BAK04637.1; BAK06534.1; BAJ88080.1	0	1286.75	1651.5	1213.2	491.2	278.8	908.675	1676.6	1293.9	435	281	921.625	1635.2	2419.9	524.3	494.8	1268.55	1163	1188.9	345.6	243	735.125	NotUnique	35	High	2	643.877	0.0001961	0.001067
H2B BAK06534.1	High	LVLPGELAK	1xTMT6plex [L/K]	11	14	11	BAJ87396.1; BAK01633.1; BAJ87490.1; BAK06188.1; BAK06478.1; BAK07641.1; BAK01750.1; BAJ94839.1; BAK06939.1; BAK04637.1; BAK06534.1	BAJ87396.1; BAK01633.1; BAJ87490.1; BAK06188.1; BAK06478.1; BAK07641.1; BAJ97285.1; BAK01750.1; BAJ96869.1; BAJ94839.1; BAK06939.1; BAK04637.1; BAK06534.1; BAJ88080.1	0	1397.91	971	757.8	740.9	369.3	709.75	876.3	642.7	593.9	339.2	613.025	971.7	1097.5	633.1	600.5	825.7	673.9	640.7	478.7	304.8	524.525	NotUnique	58	High	2	699.46	0	8.195e-05
H2B BAK06534.1	High	QVHPDIGISSK	1xTMT6plex [Q/K]	10	14	7	BAJ87396.1; BAK01633.1; BAJ87490.1; BAK06188.1; BAK06478.1; BAK07641.1; BAK01750.1; BAJ94839.1; BAK06939.1; BAK06534.1	BAJ87396.1; BAK01633.1; BAJ87490.1; BAK06188.1; BAK06478.1; BAK07641.1; BAJ97285.1; BAK01750.1; BAJ96869.1; BAJ94839.1; BAJ98393.1; BAK06939.1; BAK06534.1; BAJ88080.1	0	1638.96	1090.8	897.2	976.9	506.7	867.9	997.4	738.8	758	452.3	736.625	1221.9	1491.7	827.8	790.7	1083.03	716.6	696	589.1	424.9	606.65	NotUnique	49	High	2	819.983	3.489e-05	0.0001492
H2B BAK06534.1	High	AMSIMNSFINDIFEK	1xTMT6plex [A/K]; 2xOxidation [M2; M5]	9	12	4	BAK01633.1; BAJ87490.1; BAK06188.1; BAK06478.1; BAK01750.1; BAJ94839.1; BAK06939.1; BAK04637.1; BAK06534.1	BAK01633.1; BAJ87490.1; BAK06188.1; BAK06478.1; BAJ97285.1; BAK01750.1; BAJ96869.1; BAJ94839.1; BAK06939.1; BAK04637.1; BAK06534.1; BAJ88080.1	0	2250.16	2350.5	2071.8	523.9	352	1324.55	2012.8	1761.1	445	278.7	1124.4	2740.6	2642.7	510.9	419.1	1578.32	1679.2	1654.5	296	257.6	971.825	NotUnique	84	High	2	1125.58	0	9.453e-07
H2B BAK06534.1	High	YNKKPTITSR	TMT6plex [Y]	9	12	4	BAK01633.1; BAJ87490.1; BAK06188.1; BAK06478.1; BAK07641.1; BAK01750.1; BAJ94839.1; BAK06939.1; BAK06534.1	BAK01633.1; BAJ87490.1; BAK06188.1; BAK06478.1; BAK07641.1; BAJ97285.1; BAK01750.1; BAJ96869.1; BAJ94839.1; BAK06939.1; BAK06534.1; BAJ88080.1	1	1895.17	731.1	395.4	584.7	266.2	494.35	759.3	454.6	565.8	342.3	530.5	599.7	836.7	369.5	562.3	592.05	392.3	322.2	437.1	232.2	345.95	NotUnique	13	High	4	474.547	0.0004568	0.00298
H2B BAK06534.1	High	KPTITSR	1xTMT6plex [K]	9	12	2	BAK01633.1; BAJ87490.1; BAK06188.1; BAK06478.1; BAK07641.1; BAK01750.1; BAJ94839.1; BAK06939.1; BAK06534.1	BAK01633.1; BAJ87490.1; BAK06188.1; BAK06478.1; BAK07641.1; BAJ97285.1; BAK01750.1; BAJ96869.1; BAJ94839.1; BAK06939.1; BAK06534.1; BAJ88080.1	0	1260.8	104.2	71.4	119.9	72.5	92	77.2	55.6	83.7	44	65.125	117	103.8	122.7	89.7	108.3	66.1	59.2	67.8	49.1	60.55	NotUnique	15	High	3	420.939	0.008946	0.1097
H2B BAK06534.1	High	LAGESAK	1xTMT6plex [L/K]	8	11	4	BAK01633.1; BAJ87490.1; BAK06188.1; BAK07641.1; BAJ94839.1; BAK06939.1; BAK04637.1; BAK06534.1	BAK01633.1; BAJ87490.1; BAK06188.1; BAK07641.1; BAJ97285.1; BAJ96869.1; BAJ94839.1; BAK06939.1; BAK04637.1; BAK06534.1; BAJ88080.1	0	1133.69	426	362.6	313.1	193.4	323.775	361	296.3	250.2	166.6	268.525	478.9	445.3	344.3	258.8	381.825	327.2	314.1	200.2	171.1	253.15	NotUnique	39	High	2	567.35	0.0009106	0.006426
H2B BAK06534.1	High	SVETYKIYIFK	TMT6plex [S]	8	12	1	BAK01633.1; BAJ87490.1; BAK06478.1; BAK07641.1; BAK01750.1; BAJ94839.1; BAK06939.1; BAK06534.1	BAK01633.1; BAJ87490.1; BAK06478.1; BAK07641.1; BAJ97285.1; BAK01750.1; BAJ96869.1; BAJ94839.1; BAJ98393.1; BAK06939.1; BAK06534.1; BAJ88080.1	1	2078.25			648.8	260.1	454.45			717.9	372.8	545.35			374.1	658	516.05			475.4	231.1	353.25	NotUnique	22	High	3	693.423	0	6.467e-05
H2B BAK06534.1	High	SVETYK	1xTMT6plex [S/K]	8	12	3	BAK01633.1; BAJ87490.1; BAK06478.1; BAK07641.1; BAK01750.1; BAJ94839.1; BAK06939.1; BAK06534.1	BAK01633.1; BAJ87490.1; BAK06478.1; BAK07641.1; BAJ97285.1; BAK01750.1; BAJ96869.1; BAJ94839.1; BAJ98393.1; BAK06939.1; BAK06534.1; BAJ88080.1	0	1184.69	495.2	382.7	269	105.9	313.2	467.7	313.5	189.4	84.9	263.875	562.3	610	236.8	191.3	400.1	362.2	309.1	139.1	79.1	222.375	NotUnique	25	High	2	592.85	0.00248	0.03609
H2B BAK06534.1	High	KSVETYK	TMT6plex [K]	8	12	5	BAK01633.1; BAJ87490.1; BAK06478.1; BAK07641.1; BAK01750.1; BAJ94839.1; BAK06939.1; BAK06534.1	BAK01633.1; BAJ87490.1; BAK06478.1; BAK07641.1; BAJ97285.1; BAK01750.1; BAJ96869.1; BAJ94839.1; BAJ98393.1; BAK06939.1; BAK06534.1; BAJ88080.1	1	1541.95	1153.5	817.3	730.7	312.3	753.45	936.7	632.3	544	255.4	592.1	1315.9	1454.2	671.4	548.9	997.6	768.4	632.9	388	244.7	508.5	NotUnique	20	High	3	514.655	0.006018	0.06866
H2B BAK06534.1	High	KSVETYKIYIFK	TMT6plex [K]	8	12	1	BAK01633.1; BAJ87490.1; BAK06478.1; BAK07641.1; BAK01750.1; BAJ94839.1; BAK06939.1; BAK06534.1	BAK01633.1; BAJ87490.1; BAK06478.1; BAK07641.1; BAJ97285.1; BAK01750.1; BAJ96869.1; BAJ94839.1; BAJ98393.1; BAK06939.1; BAK06534.1; BAJ88080.1	2	2435.51			388.8	257.2	323			412	258.8	335.4			283	420.8	351.9			316.5	229.4	272.95	NotUnique	10	High	4	609.632	0	4.971e-05
H2B BAK06534.1	High	STAGKK	TMT6plex [S]	1	1	1	BAK06534.1	BAK06534.1	1	1278.83	738.6	408.8			573.7	815.3	458.6			636.95	642.6	884.5			763.55	449.7	390.6			420.15	Unique	17	High	2	639.921	0.007007	0.08576
H2B BAK06534.1	High	RPPASK	1xTMT6plex [R/K]	1	3	2	BAK06534.1	BAK08095.1; BAJ97285.1; BAK06534.1	0	1113.71	294.7	201.2	151.3	54.5	175.425	264.6	156.5	96.5	45	140.65	349.5	373.3	112	100.5	233.825	162.8	144.9	70.2	45.6	105.875	Unique	21	High	3	371.909	0.003969	0.05614
H2B BAK06534.1	High	KPVAEKAEK	TMT6plex [K]	1	2	1	BAK06534.1	BAJ97285.1; BAK06534.1	1	1916.24	576.1	283.2			429.65	768.5	388.5			578.5	392.7	615.8			504.25	353.6	262.6			308.1	Unique	3	High	3	639.416	0.004868	0.06524
H2B BAK06534.1	High	KPVAEK	TMT6plex [K]	2	3	7	BAK07641.1; BAK06534.1	BAK07641.1; BAJ97285.1; BAK06534.1	0	1358.9	1418.4	1135.1	740.5	331.4	906.35	1141.5	904.9	518.9	268.9	708.55	1775.1	1852.8	644.8	522.2	1198.72	1002.8	915.9	372.3	256.5	636.875	NotUnique	22	High	3	453.637	0.00127	0.01633
H2B BAJ97285.1	High	EIQTSVR	1xTMT6plex [N-Term]	10	13	5	BAJ87396.1; BAK01633.1; BAJ87490.1; BAK06188.1; BAK06478.1; BAK07641.1; BAK01750.1; BAJ94839.1; BAK04637.1; BAK06534.1	BAJ87396.1; BAK01633.1; BAJ87490.1; BAK06188.1; BAK06478.1; BAK07641.1; BAJ97285.1; BAK01750.1; BAJ96869.1; BAJ94839.1; BAK04637.1; BAK06534.1; BAJ88080.1	0	1061.62	120.7	74.6	460.7	289.8	236.45	120.5	82.2	397.8	265.9	216.6	133.8	121.7	410.5	357.2	255.8	77.6	65.6	315.4	263.8	180.6	NotUnique	33	High	2	531.311	0.0005481	0.003505
H2B BAJ97285.1	High	HAVSEGTK	1xTMT6plex [H/K]	11	15	9	BAJ87396.1; BAK01633.1; BAJ87490.1; BAK06188.1; BAK06478.1; BAK07641.1; BAK01750.1; BAJ94839.1; BAK06939.1; BAK04637.1; BAK06534.1	BAJ87396.1; BAK01633.1; BAJ87490.1; BAK06188.1; BAK06478.1; BAK07641.1; BAJ97285.1; BAK01750.1; BAJ96869.1; BAJ94839.1; BAJ98393.1; BAK06939.1; BAK04637.1; BAK06534.1; BAJ88080.1	0	1286.75	1651.5	1213.2	491.2	278.8	908.675	1676.6	1293.9	435	281	921.625	1635.2	2419.9	524.3	494.8	1268.55	1163	1188.9	345.6	243	735.125	NotUnique	35	High	2	643.877	0.0001961	0.001067
H2B BAJ97285.1	High	LVLPGELAK	1xTMT6plex [L/K]	11	14	11	BAJ87396.1; BAK01633.1; BAJ87490.1; BAK06188.1; BAK06478.1; BAK07641.1; BAK01750.1; BAJ94839.1; BAK06939.1; BAK04637.1; BAK06534.1	BAJ87396.1; BAK01633.1; BAJ87490.1; BAK06188.1; BAK06478.1; BAK07641.1; BAJ97285.1; BAK01750.1; BAJ96869.1; BAJ94839.1; BAK06939.1; BAK04637.1; BAK06534.1; BAJ88080.1	0	1397.91	971	757.8	740.9	369.3	709.75	876.3	642.7	593.9	339.2	613.025	971.7	1097.5	633.1	600.5	825.7	673.9	640.7	478.7	304.8	524.525	NotUnique	58	High	2	699.46	0	8.195e-05
H2B BAJ97285.1	High	QVHPDIGISSK	1xTMT6plex [Q/K]	10	14	7	BAJ87396.1; BAK01633.1; BAJ87490.1; BAK06188.1; BAK06478.1; BAK07641.1; BAK01750.1; BAJ94839.1; BAK06939.1; BAK06534.1	BAJ87396.1; BAK01633.1; BAJ87490.1; BAK06188.1; BAK06478.1; BAK07641.1; BAJ97285.1; BAK01750.1; BAJ96869.1; BAJ94839.1; BAJ98393.1; BAK06939.1; BAK06534.1; BAJ88080.1	0	1638.96	1090.8	897.2	976.9	506.7	867.9	997.4	738.8	758	452.3	736.625	1221.9	1491.7	827.8	790.7	1083.03	716.6	696	589.1	424.9	606.65	NotUnique	49	High	2	819.983	3.489e-05	0.0001492
H2B BAJ97285.1	High	AMSIMNSFINDIFEK	1xTMT6plex [A/K]; 2xOxidation [M2; M5]	9	12	4	BAK01633.1; BAJ87490.1; BAK06188.1; BAK06478.1; BAK01750.1; BAJ94839.1; BAK06939.1; BAK04637.1; BAK06534.1	BAK01633.1; BAJ87490.1; BAK06188.1; BAK06478.1; BAJ97285.1; BAK01750.1; BAJ96869.1; BAJ94839.1; BAK06939.1; BAK04637.1; BAK06534.1; BAJ88080.1	0	2250.16	2350.5	2071.8	523.9	352	1324.55	2012.8	1761.1	445	278.7	1124.4	2740.6	2642.7	510.9	419.1	1578.32	1679.2	1654.5	296	257.6	971.825	NotUnique	84	High	2	1125.58	0	9.453e-07
H2B BAJ97285.1	High	YNKKPTITSR	TMT6plex [Y]	9	12	4	BAK01633.1; BAJ87490.1; BAK06188.1; BAK06478.1; BAK07641.1; BAK01750.1; BAJ94839.1; BAK06939.1; BAK06534.1	BAK01633.1; BAJ87490.1; BAK06188.1; BAK06478.1; BAK07641.1; BAJ97285.1; BAK01750.1; BAJ96869.1; BAJ94839.1; BAK06939.1; BAK06534.1; BAJ88080.1	1	1895.17	731.1	395.4	584.7	266.2	494.35	759.3	454.6	565.8	342.3	530.5	599.7	836.7	369.5	562.3	592.05	392.3	322.2	437.1	232.2	345.95	NotUnique	13	High	4	474.547	0.0004568	0.00298
H2B BAJ97285.1	High	KPTITSR	1xTMT6plex [K]	9	12	2	BAK01633.1; BAJ87490.1; BAK06188.1; BAK06478.1; BAK07641.1; BAK01750.1; BAJ94839.1; BAK06939.1; BAK06534.1	BAK01633.1; BAJ87490.1; BAK06188.1; BAK06478.1; BAK07641.1; BAJ97285.1; BAK01750.1; BAJ96869.1; BAJ94839.1; BAK06939.1; BAK06534.1; BAJ88080.1	0	1260.8	104.2	71.4	119.9	72.5	92	77.2	55.6	83.7	44	65.125	117	103.8	122.7	89.7	108.3	66.1	59.2	67.8	49.1	60.55	NotUnique	15	High	3	420.939	0.008946	0.1097
H2B BAJ97285.1	High	LAGESAK	1xTMT6plex [L/K]	8	11	4	BAK01633.1; BAJ87490.1; BAK06188.1; BAK07641.1; BAJ94839.1; BAK06939.1; BAK04637.1; BAK06534.1	BAK01633.1; BAJ87490.1; BAK06188.1; BAK07641.1; BAJ97285.1; BAJ96869.1; BAJ94839.1; BAK06939.1; BAK04637.1; BAK06534.1; BAJ88080.1	0	1133.69	426	362.6	313.1	193.4	323.775	361	296.3	250.2	166.6	268.525	478.9	445.3	344.3	258.8	381.825	327.2	314.1	200.2	171.1	253.15	NotUnique	39	High	2	567.35	0.0009106	0.006426
H2B BAJ97285.1	High	SVETYKIYIFK	TMT6plex [S]	8	12	1	BAK01633.1; BAJ87490.1; BAK06478.1; BAK07641.1; BAK01750.1; BAJ94839.1; BAK06939.1; BAK06534.1	BAK01633.1; BAJ87490.1; BAK06478.1; BAK07641.1; BAJ97285.1; BAK01750.1; BAJ96869.1; BAJ94839.1; BAJ98393.1; BAK06939.1; BAK06534.1; BAJ88080.1	1	2078.25			648.8	260.1	454.45			717.9	372.8	545.35			374.1	658	516.05			475.4	231.1	353.25	NotUnique	22	High	3	693.423	0	6.467e-05
H2B BAJ97285.1	High	SVETYK	1xTMT6plex [S/K]	8	12	3	BAK01633.1; BAJ87490.1; BAK06478.1; BAK07641.1; BAK01750.1; BAJ94839.1; BAK06939.1; BAK06534.1	BAK01633.1; BAJ87490.1; BAK06478.1; BAK07641.1; BAJ97285.1; BAK01750.1; BAJ96869.1; BAJ94839.1; BAJ98393.1; BAK06939.1; BAK06534.1; BAJ88080.1	0	1184.69	495.2	382.7	269	105.9	313.2	467.7	313.5	189.4	84.9	263.875	562.3	610	236.8	191.3	400.1	362.2	309.1	139.1	79.1	222.375	NotUnique	25	High	2	592.85	0.00248	0.03609
H2B BAJ97285.1	High	KSVETYK	TMT6plex [K]	8	12	5	BAK01633.1; BAJ87490.1; BAK06478.1; BAK07641.1; BAK01750.1; BAJ94839.1; BAK06939.1; BAK06534.1	BAK01633.1; BAJ87490.1; BAK06478.1; BAK07641.1; BAJ97285.1; BAK01750.1; BAJ96869.1; BAJ94839.1; BAJ98393.1; BAK06939.1; BAK06534.1; BAJ88080.1	1	1541.95	1153.5	817.3	730.7	312.3	753.45	936.7	632.3	544	255.4	592.1	1315.9	1454.2	671.4	548.9	997.6	768.4	632.9	388	244.7	508.5	NotUnique	20	High	3	514.655	0.006018	0.06866
H2B BAJ97285.1	High	KSVETYKIYIFK	TMT6plex [K]	8	12	1	BAK01633.1; BAJ87490.1; BAK06478.1; BAK07641.1; BAK01750.1; BAJ94839.1; BAK06939.1; BAK06534.1	BAK01633.1; BAJ87490.1; BAK06478.1; BAK07641.1; BAJ97285.1; BAK01750.1; BAJ96869.1; BAJ94839.1; BAJ98393.1; BAK06939.1; BAK06534.1; BAJ88080.1	2	2435.51			388.8	257.2	323			412	258.8	335.4			283	420.8	351.9			316.5	229.4	272.95	NotUnique	10	High	4	609.632	0	4.971e-05
H2B BAJ97285.1	High	RPPASK	1xTMT6plex [R/K]	1	3	2	BAK06534.1	BAK08095.1; BAJ97285.1; BAK06534.1	0	1113.71	294.7	201.2	151.3	54.5	175.425	264.6	156.5	96.5	45	140.65	349.5	373.3	112	100.5	233.825	162.8	144.9	70.2	45.6	105.875	Unique	21	High	3	371.909	0.003969	0.05614
H2B BAJ97285.1	High	KPVAEKAEK	TMT6plex [K]	1	2	1	BAK06534.1	BAJ97285.1; BAK06534.1	1	1916.24	576.1	283.2			429.65	768.5	388.5			578.5	392.7	615.8			504.25	353.6	262.6			308.1	Unique	3	High	3	639.416	0.004868	0.06524
H2B BAJ97285.1	High	KPVAEK	TMT6plex [K]	2	3	7	BAK07641.1; BAK06534.1	BAK07641.1; BAJ97285.1; BAK06534.1	0	1358.9	1418.4	1135.1	740.5	331.4	906.35	1141.5	904.9	518.9	268.9	708.55	1775.1	1852.8	644.8	522.2	1198.72	1002.8	915.9	372.3	256.5	636.875	NotUnique	22	High	3	453.637	0.00127	0.01633
H2B BAJ96869.1	High	EIQTSVR	1xTMT6plex [N-Term]	10	13	5	BAJ87396.1; BAK01633.1; BAJ87490.1; BAK06188.1; BAK06478.1; BAK07641.1; BAK01750.1; BAJ94839.1; BAK04637.1; BAK06534.1	BAJ87396.1; BAK01633.1; BAJ87490.1; BAK06188.1; BAK06478.1; BAK07641.1; BAJ97285.1; BAK01750.1; BAJ96869.1; BAJ94839.1; BAK04637.1; BAK06534.1; BAJ88080.1	0	1061.62	120.7	74.6	460.7	289.8	236.45	120.5	82.2	397.8	265.9	216.6	133.8	121.7	410.5	357.2	255.8	77.6	65.6	315.4	263.8	180.6	NotUnique	33	High	2	531.311	0.0005481	0.003505
H2B BAJ96869.1	High	HAVSEGTK	1xTMT6plex [H/K]	11	15	9	BAJ87396.1; BAK01633.1; BAJ87490.1; BAK06188.1; BAK06478.1; BAK07641.1; BAK01750.1; BAJ94839.1; BAK06939.1; BAK04637.1; BAK06534.1	BAJ87396.1; BAK01633.1; BAJ87490.1; BAK06188.1; BAK06478.1; BAK07641.1; BAJ97285.1; BAK01750.1; BAJ96869.1; BAJ94839.1; BAJ98393.1; BAK06939.1; BAK04637.1; BAK06534.1; BAJ88080.1	0	1286.75	1651.5	1213.2	491.2	278.8	908.675	1676.6	1293.9	435	281	921.625	1635.2	2419.9	524.3	494.8	1268.55	1163	1188.9	345.6	243	735.125	NotUnique	35	High	2	643.877	0.0001961	0.001067
H2B BAJ96869.1	High	LVLPGELAK	1xTMT6plex [L/K]	11	14	11	BAJ87396.1; BAK01633.1; BAJ87490.1; BAK06188.1; BAK06478.1; BAK07641.1; BAK01750.1; BAJ94839.1; BAK06939.1; BAK04637.1; BAK06534.1	BAJ87396.1; BAK01633.1; BAJ87490.1; BAK06188.1; BAK06478.1; BAK07641.1; BAJ97285.1; BAK01750.1; BAJ96869.1; BAJ94839.1; BAK06939.1; BAK04637.1; BAK06534.1; BAJ88080.1	0	1397.91	971	757.8	740.9	369.3	709.75	876.3	642.7	593.9	339.2	613.025	971.7	1097.5	633.1	600.5	825.7	673.9	640.7	478.7	304.8	524.525	NotUnique	58	High	2	699.46	0	8.195e-05
H2B BAJ96869.1	High	QVHPDIGISSK	1xTMT6plex [Q/K]	10	14	7	BAJ87396.1; BAK01633.1; BAJ87490.1; BAK06188.1; BAK06478.1; BAK07641.1; BAK01750.1; BAJ94839.1; BAK06939.1; BAK06534.1	BAJ87396.1; BAK01633.1; BAJ87490.1; BAK06188.1; BAK06478.1; BAK07641.1; BAJ97285.1; BAK01750.1; BAJ96869.1; BAJ94839.1; BAJ98393.1; BAK06939.1; BAK06534.1; BAJ88080.1	0	1638.96	1090.8	897.2	976.9	506.7	867.9	997.4	738.8	758	452.3	736.625	1221.9	1491.7	827.8	790.7	1083.03	716.6	696	589.1	424.9	606.65	NotUnique	49	High	2	819.983	3.489e-05	0.0001492
H2B BAJ96869.1	High	AMSIMNSFINDIFEK	1xTMT6plex [A/K]; 2xOxidation [M2; M5]	9	12	4	BAK01633.1; BAJ87490.1; BAK06188.1; BAK06478.1; BAK01750.1; BAJ94839.1; BAK06939.1; BAK04637.1; BAK06534.1	BAK01633.1; BAJ87490.1; BAK06188.1; BAK06478.1; BAJ97285.1; BAK01750.1; BAJ96869.1; BAJ94839.1; BAK06939.1; BAK04637.1; BAK06534.1; BAJ88080.1	0	2250.16	2350.5	2071.8	523.9	352	1324.55	2012.8	1761.1	445	278.7	1124.4	2740.6	2642.7	510.9	419.1	1578.32	1679.2	1654.5	296	257.6	971.825	NotUnique	84	High	2	1125.58	0	9.453e-07
H2B BAJ96869.1	High	YNKKPTITSR	TMT6plex [Y]	9	12	4	BAK01633.1; BAJ87490.1; BAK06188.1; BAK06478.1; BAK07641.1; BAK01750.1; BAJ94839.1; BAK06939.1; BAK06534.1	BAK01633.1; BAJ87490.1; BAK06188.1; BAK06478.1; BAK07641.1; BAJ97285.1; BAK01750.1; BAJ96869.1; BAJ94839.1; BAK06939.1; BAK06534.1; BAJ88080.1	1	1895.17	731.1	395.4	584.7	266.2	494.35	759.3	454.6	565.8	342.3	530.5	599.7	836.7	369.5	562.3	592.05	392.3	322.2	437.1	232.2	345.95	NotUnique	13	High	4	474.547	0.0004568	0.00298
H2B BAJ96869.1	High	KPTITSR	1xTMT6plex [K]	9	12	2	BAK01633.1; BAJ87490.1; BAK06188.1; BAK06478.1; BAK07641.1; BAK01750.1; BAJ94839.1; BAK06939.1; BAK06534.1	BAK01633.1; BAJ87490.1; BAK06188.1; BAK06478.1; BAK07641.1; BAJ97285.1; BAK01750.1; BAJ96869.1; BAJ94839.1; BAK06939.1; BAK06534.1; BAJ88080.1	0	1260.8	104.2	71.4	119.9	72.5	92	77.2	55.6	83.7	44	65.125	117	103.8	122.7	89.7	108.3	66.1	59.2	67.8	49.1	60.55	NotUnique	15	High	3	420.939	0.008946	0.1097
H2B BAJ96869.1	High	LAGESAK	1xTMT6plex [L/K]	8	11	4	BAK01633.1; BAJ87490.1; BAK06188.1; BAK07641.1; BAJ94839.1; BAK06939.1; BAK04637.1; BAK06534.1	BAK01633.1; BAJ87490.1; BAK06188.1; BAK07641.1; BAJ97285.1; BAJ96869.1; BAJ94839.1; BAK06939.1; BAK04637.1; BAK06534.1; BAJ88080.1	0	1133.69	426	362.6	313.1	193.4	323.775	361	296.3	250.2	166.6	268.525	478.9	445.3	344.3	258.8	381.825	327.2	314.1	200.2	171.1	253.15	NotUnique	39	High	2	567.35	0.0009106	0.006426
H2B BAJ96869.1	High	SVETYKIYIFK	TMT6plex [S]	8	12	1	BAK01633.1; BAJ87490.1; BAK06478.1; BAK07641.1; BAK01750.1; BAJ94839.1; BAK06939.1; BAK06534.1	BAK01633.1; BAJ87490.1; BAK06478.1; BAK07641.1; BAJ97285.1; BAK01750.1; BAJ96869.1; BAJ94839.1; BAJ98393.1; BAK06939.1; BAK06534.1; BAJ88080.1	1	2078.25			648.8	260.1	454.45			717.9	372.8	545.35			374.1	658	516.05			475.4	231.1	353.25	NotUnique	22	High	3	693.423	0	6.467e-05
H2B BAJ96869.1	High	SVETYK	1xTMT6plex [S/K]	8	12	3	BAK01633.1; BAJ87490.1; BAK06478.1; BAK07641.1; BAK01750.1; BAJ94839.1; BAK06939.1; BAK06534.1	BAK01633.1; BAJ87490.1; BAK06478.1; BAK07641.1; BAJ97285.1; BAK01750.1; BAJ96869.1; BAJ94839.1; BAJ98393.1; BAK06939.1; BAK06534.1; BAJ88080.1	0	1184.69	495.2	382.7	269	105.9	313.2	467.7	313.5	189.4	84.9	263.875	562.3	610	236.8	191.3	400.1	362.2	309.1	139.1	79.1	222.375	NotUnique	25	High	2	592.85	0.00248	0.03609
H2B BAJ96869.1	High	KSVETYK	TMT6plex [K]	8	12	5	BAK01633.1; BAJ87490.1; BAK06478.1; BAK07641.1; BAK01750.1; BAJ94839.1; BAK06939.1; BAK06534.1	BAK01633.1; BAJ87490.1; BAK06478.1; BAK07641.1; BAJ97285.1; BAK01750.1; BAJ96869.1; BAJ94839.1; BAJ98393.1; BAK06939.1; BAK06534.1; BAJ88080.1	1	1541.95	1153.5	817.3	730.7	312.3	753.45	936.7	632.3	544	255.4	592.1	1315.9	1454.2	671.4	548.9	997.6	768.4	632.9	388	244.7	508.5	NotUnique	20	High	3	514.655	0.006018	0.06866
H2B BAJ96869.1	High	KSVETYKIYIFK	TMT6plex [K]	8	12	1	BAK01633.1; BAJ87490.1; BAK06478.1; BAK07641.1; BAK01750.1; BAJ94839.1; BAK06939.1; BAK06534.1	BAK01633.1; BAJ87490.1; BAK06478.1; BAK07641.1; BAJ97285.1; BAK01750.1; BAJ96869.1; BAJ94839.1; BAJ98393.1; BAK06939.1; BAK06534.1; BAJ88080.1	2	2435.51			388.8	257.2	323			412	258.8	335.4			283	420.8	351.9			316.5	229.4	272.95	NotUnique	10	High	4	609.632	0	4.971e-05
H2B BAJ96869.1	High	AAEKKPVEK	TMT6plex [A]	2	5	2	BAK01633.1; BAJ94839.1	BAK01633.1; BAJ96869.1; BAJ94839.1; BAJ98393.1; BAJ88080.1	1	1916.24			646.2	247.2	446.7			676.1	427.2	551.65			270.4	491.3	380.85			500.4	232.9	366.65	NotUnique	8	High	4	479.814	0.000954	0.006867
H2B BAJ96869.1	High	KVPASK	TMT6plex [K]	2	5	4	BAK01633.1; BAJ94839.1	BAK01633.1; BAJ96869.1; BAJ94839.1; BAJ98393.1; BAJ88080.1	1	1316.89	137.4	133.7	696.7	477.2	361.25	116.2	102.8	562.9	445.8	306.925	150.3	183.6	1125	572.2	507.775	108.1	87.9	507.6	379.7	270.825	NotUnique	27	High	3	439.634	0.002195	0.02529
H2B BAJ94839.1	High	EIQTSVR	1xTMT6plex [N-Term]	10	13	5	BAJ87396.1; BAK01633.1; BAJ87490.1; BAK06188.1; BAK06478.1; BAK07641.1; BAK01750.1; BAJ94839.1; BAK04637.1; BAK06534.1	BAJ87396.1; BAK01633.1; BAJ87490.1; BAK06188.1; BAK06478.1; BAK07641.1; BAJ97285.1; BAK01750.1; BAJ96869.1; BAJ94839.1; BAK04637.1; BAK06534.1; BAJ88080.1	0	1061.62	120.7	74.6	460.7	289.8	236.45	120.5	82.2	397.8	265.9	216.6	133.8	121.7	410.5	357.2	255.8	77.6	65.6	315.4	263.8	180.6	NotUnique	33	High	2	531.311	0.0005481	0.003505
H2B BAJ94839.1	High	HAVSEGTK	1xTMT6plex [H/K]	11	15	9	BAJ87396.1; BAK01633.1; BAJ87490.1; BAK06188.1; BAK06478.1; BAK07641.1; BAK01750.1; BAJ94839.1; BAK06939.1; BAK04637.1; BAK06534.1	BAJ87396.1; BAK01633.1; BAJ87490.1; BAK06188.1; BAK06478.1; BAK07641.1; BAJ97285.1; BAK01750.1; BAJ96869.1; BAJ94839.1; BAJ98393.1; BAK06939.1; BAK04637.1; BAK06534.1; BAJ88080.1	0	1286.75	1651.5	1213.2	491.2	278.8	908.675	1676.6	1293.9	435	281	921.625	1635.2	2419.9	524.3	494.8	1268.55	1163	1188.9	345.6	243	735.125	NotUnique	35	High	2	643.877	0.0001961	0.001067
H2B BAJ94839.1	High	LVLPGELAK	1xTMT6plex [L/K]	11	14	11	BAJ87396.1; BAK01633.1; BAJ87490.1; BAK06188.1; BAK06478.1; BAK07641.1; BAK01750.1; BAJ94839.1; BAK06939.1; BAK04637.1; BAK06534.1	BAJ87396.1; BAK01633.1; BAJ87490.1; BAK06188.1; BAK06478.1; BAK07641.1; BAJ97285.1; BAK01750.1; BAJ96869.1; BAJ94839.1; BAK06939.1; BAK04637.1; BAK06534.1; BAJ88080.1	0	1397.91	971	757.8	740.9	369.3	709.75	876.3	642.7	593.9	339.2	613.025	971.7	1097.5	633.1	600.5	825.7	673.9	640.7	478.7	304.8	524.525	NotUnique	58	High	2	699.46	0	8.195e-05
H2B BAJ94839.1	High	QVHPDIGISSK	1xTMT6plex [Q/K]	10	14	7	BAJ87396.1; BAK01633.1; BAJ87490.1; BAK06188.1; BAK06478.1; BAK07641.1; BAK01750.1; BAJ94839.1; BAK06939.1; BAK06534.1	BAJ87396.1; BAK01633.1; BAJ87490.1; BAK06188.1; BAK06478.1; BAK07641.1; BAJ97285.1; BAK01750.1; BAJ96869.1; BAJ94839.1; BAJ98393.1; BAK06939.1; BAK06534.1; BAJ88080.1	0	1638.96	1090.8	897.2	976.9	506.7	867.9	997.4	738.8	758	452.3	736.625	1221.9	1491.7	827.8	790.7	1083.03	716.6	696	589.1	424.9	606.65	NotUnique	49	High	2	819.983	3.489e-05	0.0001492
H2B BAJ94839.1	High	EGAGGEK	1xTMT6plex [E/K]	1	1	1	BAJ94839.1	BAJ94839.1	0	1105.63			222	101.6	161.8			149.7	75.6	112.65			173.2	149.2	161.2			110.8	75.8	93.3	Unique	35	High	2	553.316	0.00106	0.008647
H2B BAJ94839.1	High	EGAGGEKK	TMT6plex [E]	1	1	1	BAJ94839.1	BAJ94839.1	1	1462.88			491.2	249.4	370.3			437	237.1	337.05			403.8	412.9	408.35			319	190.3	254.65	Unique	17	High	2	731.946	0.0006271	0.004517
H2B BAJ94839.1	High	AMSIMNSFINDIFEK	1xTMT6plex [A/K]; 2xOxidation [M2; M5]	9	12	4	BAK01633.1; BAJ87490.1; BAK06188.1; BAK06478.1; BAK01750.1; BAJ94839.1; BAK06939.1; BAK04637.1; BAK06534.1	BAK01633.1; BAJ87490.1; BAK06188.1; BAK06478.1; BAJ97285.1; BAK01750.1; BAJ96869.1; BAJ94839.1; BAK06939.1; BAK04637.1; BAK06534.1; BAJ88080.1	0	2250.16	2350.5	2071.8	523.9	352	1324.55	2012.8	1761.1	445	278.7	1124.4	2740.6	2642.7	510.9	419.1	1578.32	1679.2	1654.5	296	257.6	971.825	NotUnique	84	High	2	1125.58	0	9.453e-07
H2B BAJ94839.1	High	YNKKPTITSR	TMT6plex [Y]	9	12	4	BAK01633.1; BAJ87490.1; BAK06188.1; BAK06478.1; BAK07641.1; BAK01750.1; BAJ94839.1; BAK06939.1; BAK06534.1	BAK01633.1; BAJ87490.1; BAK06188.1; BAK06478.1; BAK07641.1; BAJ97285.1; BAK01750.1; BAJ96869.1; BAJ94839.1; BAK06939.1; BAK06534.1; BAJ88080.1	1	1895.17	731.1	395.4	584.7	266.2	494.35	759.3	454.6	565.8	342.3	530.5	599.7	836.7	369.5	562.3	592.05	392.3	322.2	437.1	232.2	345.95	NotUnique	13	High	4	474.547	0.0004568	0.00298
H2B BAJ94839.1	High	KPTITSR	1xTMT6plex [K]	9	12	2	BAK01633.1; BAJ87490.1; BAK06188.1; BAK06478.1; BAK07641.1; BAK01750.1; BAJ94839.1; BAK06939.1; BAK06534.1	BAK01633.1; BAJ87490.1; BAK06188.1; BAK06478.1; BAK07641.1; BAJ97285.1; BAK01750.1; BAJ96869.1; BAJ94839.1; BAK06939.1; BAK06534.1; BAJ88080.1	0	1260.8	104.2	71.4	119.9	72.5	92	77.2	55.6	83.7	44	65.125	117	103.8	122.7	89.7	108.3	66.1	59.2	67.8	49.1	60.55	NotUnique	15	High	3	420.939	0.008946	0.1097
H2B BAJ94839.1	High	LAGESAK	1xTMT6plex [L/K]	8	11	4	BAK01633.1; BAJ87490.1; BAK06188.1; BAK07641.1; BAJ94839.1; BAK06939.1; BAK04637.1; BAK06534.1	BAK01633.1; BAJ87490.1; BAK06188.1; BAK07641.1; BAJ97285.1; BAJ96869.1; BAJ94839.1; BAK06939.1; BAK04637.1; BAK06534.1; BAJ88080.1	0	1133.69	426	362.6	313.1	193.4	323.775	361	296.3	250.2	166.6	268.525	478.9	445.3	344.3	258.8	381.825	327.2	314.1	200.2	171.1	253.15	NotUnique	39	High	2	567.35	0.0009106	0.006426
H2B BAJ94839.1	High	SVETYKIYIFK	TMT6plex [S]	8	12	1	BAK01633.1; BAJ87490.1; BAK06478.1; BAK07641.1; BAK01750.1; BAJ94839.1; BAK06939.1; BAK06534.1	BAK01633.1; BAJ87490.1; BAK06478.1; BAK07641.1; BAJ97285.1; BAK01750.1; BAJ96869.1; BAJ94839.1; BAJ98393.1; BAK06939.1; BAK06534.1; BAJ88080.1	1	2078.25			648.8	260.1	454.45			717.9	372.8	545.35			374.1	658	516.05			475.4	231.1	353.25	NotUnique	22	High	3	693.423	0	6.467e-05
H2B BAJ94839.1	High	SVETYK	1xTMT6plex [S/K]	8	12	3	BAK01633.1; BAJ87490.1; BAK06478.1; BAK07641.1; BAK01750.1; BAJ94839.1; BAK06939.1; BAK06534.1	BAK01633.1; BAJ87490.1; BAK06478.1; BAK07641.1; BAJ97285.1; BAK01750.1; BAJ96869.1; BAJ94839.1; BAJ98393.1; BAK06939.1; BAK06534.1; BAJ88080.1	0	1184.69	495.2	382.7	269	105.9	313.2	467.7	313.5	189.4	84.9	263.875	562.3	610	236.8	191.3	400.1	362.2	309.1	139.1	79.1	222.375	NotUnique	25	High	2	592.85	0.00248	0.03609
H2B BAJ94839.1	High	KSVETYK	TMT6plex [K]	8	12	5	BAK01633.1; BAJ87490.1; BAK06478.1; BAK07641.1; BAK01750.1; BAJ94839.1; BAK06939.1; BAK06534.1	BAK01633.1; BAJ87490.1; BAK06478.1; BAK07641.1; BAJ97285.1; BAK01750.1; BAJ96869.1; BAJ94839.1; BAJ98393.1; BAK06939.1; BAK06534.1; BAJ88080.1	1	1541.95	1153.5	817.3	730.7	312.3	753.45	936.7	632.3	544	255.4	592.1	1315.9	1454.2	671.4	548.9	997.6	768.4	632.9	388	244.7	508.5	NotUnique	20	High	3	514.655	0.006018	0.06866
H2B BAJ94839.1	High	KSVETYKIYIFK	TMT6plex [K]	8	12	1	BAK01633.1; BAJ87490.1; BAK06478.1; BAK07641.1; BAK01750.1; BAJ94839.1; BAK06939.1; BAK06534.1	BAK01633.1; BAJ87490.1; BAK06478.1; BAK07641.1; BAJ97285.1; BAK01750.1; BAJ96869.1; BAJ94839.1; BAJ98393.1; BAK06939.1; BAK06534.1; BAJ88080.1	2	2435.51			388.8	257.2	323			412	258.8	335.4			283	420.8	351.9			316.5	229.4	272.95	NotUnique	10	High	4	609.632	0	4.971e-05
H2B BAJ94839.1	High	AAEKKPVEK	TMT6plex [A]	2	5	2	BAK01633.1; BAJ94839.1	BAK01633.1; BAJ96869.1; BAJ94839.1; BAJ98393.1; BAJ88080.1	1	1916.24			646.2	247.2	446.7			676.1	427.2	551.65			270.4	491.3	380.85			500.4	232.9	366.65	NotUnique	8	High	4	479.814	0.000954	0.006867
H2B BAJ94839.1	High	KVPASK	TMT6plex [K]	2	5	4	BAK01633.1; BAJ94839.1	BAK01633.1; BAJ96869.1; BAJ94839.1; BAJ98393.1; BAJ88080.1	1	1316.89	137.4	133.7	696.7	477.2	361.25	116.2	102.8	562.9	445.8	306.925	150.3	183.6	1125	572.2	507.775	108.1	87.9	507.6	379.7	270.825	NotUnique	27	High	3	439.634	0.002195	0.02529
H2B BAJ87396.1	High	LAAESAK	1xTMT6plex [L/K]	1	1	2	BAJ87396.1	BAJ87396.1	0	1147.71	248	189.1	219	139.7	198.95	238	165	191.5	132.6	181.775	196.7	182	160.5	143.5	170.675	159.8	187.3	158.9	162.7	167.175	Unique	36	High	2	574.358	0.0005674	0.00403
H2B BAJ87396.1	High	AMSIMNSFVNDIFEK	1xTMT6plex [A/K]	1	1	2	BAJ87396.1	BAJ87396.1	0	2204.15	393.2	349.4			371.3	307.6	267.4			287.5	461.5	513.9			487.7	350.6	297.9			324.25	Unique	69	High	2	1102.58	0	1.411e-06
H2B BAJ87396.1	High	AAAENKVEK	TMT6plex [A]	1	1	2	BAJ87396.1	BAJ87396.1	1	1647			1155	618.2	886.6			1118.1	678.4	898.25			921.2	965	943.1			849.4	554	701.7	Unique	41	High	2	824.006	0	2.522e-05
H2B BAJ87396.1	High	EGAGGEAK	1xTMT6plex [E/K]	1	1	2	BAJ87396.1	BAJ87396.1	0	1176.66	231.4	164.9	235.5	117.8	187.4	230.7	148.9	231.3	117.4	182.075	210.6	237.4	184.5	193.9	206.6	162.2	141.3	173.7	115.7	148.225	Unique	39	High	2	588.835	0.000423	0.002182
H2B BAJ87396.1	High	RLPAGK	1xTMT6plex [R/K]	4	4	1	BAJ87396.1; BAJ87490.1; BAK06478.1; BAK01750.1	BAJ87396.1; BAJ87490.1; BAK06478.1; BAK01750.1	1	1099.74	210.8	124.9			167.85	201.6	124.7			163.15	206.8	203.2			205	130.3	124.1			127.2	NotUnique	14	High	3	367.249	0.005051	0.06657
H2B BAJ87396.1	High	EIQTSVR	1xTMT6plex [N-Term]	10	13	5	BAJ87396.1; BAK01633.1; BAJ87490.1; BAK06188.1; BAK06478.1; BAK07641.1; BAK01750.1; BAJ94839.1; BAK04637.1; BAK06534.1	BAJ87396.1; BAK01633.1; BAJ87490.1; BAK06188.1; BAK06478.1; BAK07641.1; BAJ97285.1; BAK01750.1; BAJ96869.1; BAJ94839.1; BAK04637.1; BAK06534.1; BAJ88080.1	0	1061.62	120.7	74.6	460.7	289.8	236.45	120.5	82.2	397.8	265.9	216.6	133.8	121.7	410.5	357.2	255.8	77.6	65.6	315.4	263.8	180.6	NotUnique	33	High	2	531.311	0.0005481	0.003505
H2B BAJ87396.1	High	HAVSEGTK	1xTMT6plex [H/K]	11	15	9	BAJ87396.1; BAK01633.1; BAJ87490.1; BAK06188.1; BAK06478.1; BAK07641.1; BAK01750.1; BAJ94839.1; BAK06939.1; BAK04637.1; BAK06534.1	BAJ87396.1; BAK01633.1; BAJ87490.1; BAK06188.1; BAK06478.1; BAK07641.1; BAJ97285.1; BAK01750.1; BAJ96869.1; BAJ94839.1; BAJ98393.1; BAK06939.1; BAK04637.1; BAK06534.1; BAJ88080.1	0	1286.75	1651.5	1213.2	491.2	278.8	908.675	1676.6	1293.9	435	281	921.625	1635.2	2419.9	524.3	494.8	1268.55	1163	1188.9	345.6	243	735.125	NotUnique	35	High	2	643.877	0.0001961	0.001067
H2B BAJ87396.1	High	LVLPGELAK	1xTMT6plex [L/K]	11	14	11	BAJ87396.1; BAK01633.1; BAJ87490.1; BAK06188.1; BAK06478.1; BAK07641.1; BAK01750.1; BAJ94839.1; BAK06939.1; BAK04637.1; BAK06534.1	BAJ87396.1; BAK01633.1; BAJ87490.1; BAK06188.1; BAK06478.1; BAK07641.1; BAJ97285.1; BAK01750.1; BAJ96869.1; BAJ94839.1; BAK06939.1; BAK04637.1; BAK06534.1; BAJ88080.1	0	1397.91	971	757.8	740.9	369.3	709.75	876.3	642.7	593.9	339.2	613.025	971.7	1097.5	633.1	600.5	825.7	673.9	640.7	478.7	304.8	524.525	NotUnique	58	High	2	699.46	0	8.195e-05
H2B BAJ87396.1	High	QVHPDIGISSK	1xTMT6plex [Q/K]	10	14	7	BAJ87396.1; BAK01633.1; BAJ87490.1; BAK06188.1; BAK06478.1; BAK07641.1; BAK01750.1; BAJ94839.1; BAK06939.1; BAK06534.1	BAJ87396.1; BAK01633.1; BAJ87490.1; BAK06188.1; BAK06478.1; BAK07641.1; BAJ97285.1; BAK01750.1; BAJ96869.1; BAJ94839.1; BAJ98393.1; BAK06939.1; BAK06534.1; BAJ88080.1	0	1638.96	1090.8	897.2	976.9	506.7	867.9	997.4	738.8	758	452.3	736.625	1221.9	1491.7	827.8	790.7	1083.03	716.6	696	589.1	424.9	606.65	NotUnique	49	High	2	819.983	3.489e-05	0.0001492
H2B BAJ88080.1	High	EIQTSVR	1xTMT6plex [N-Term]	10	13	5	BAJ87396.1; BAK01633.1; BAJ87490.1; BAK06188.1; BAK06478.1; BAK07641.1; BAK01750.1; BAJ94839.1; BAK04637.1; BAK06534.1	BAJ87396.1; BAK01633.1; BAJ87490.1; BAK06188.1; BAK06478.1; BAK07641.1; BAJ97285.1; BAK01750.1; BAJ96869.1; BAJ94839.1; BAK04637.1; BAK06534.1; BAJ88080.1	0	1061.62	120.7	74.6	460.7	289.8	236.45	120.5	82.2	397.8	265.9	216.6	133.8	121.7	410.5	357.2	255.8	77.6	65.6	315.4	263.8	180.6	NotUnique	33	High	2	531.311	0.0005481	0.003505
H2B BAJ88080.1	High	HAVSEGTK	1xTMT6plex [H/K]	11	15	9	BAJ87396.1; BAK01633.1; BAJ87490.1; BAK06188.1; BAK06478.1; BAK07641.1; BAK01750.1; BAJ94839.1; BAK06939.1; BAK04637.1; BAK06534.1	BAJ87396.1; BAK01633.1; BAJ87490.1; BAK06188.1; BAK06478.1; BAK07641.1; BAJ97285.1; BAK01750.1; BAJ96869.1; BAJ94839.1; BAJ98393.1; BAK06939.1; BAK04637.1; BAK06534.1; BAJ88080.1	0	1286.75	1651.5	1213.2	491.2	278.8	908.675	1676.6	1293.9	435	281	921.625	1635.2	2419.9	524.3	494.8	1268.55	1163	1188.9	345.6	243	735.125	NotUnique	35	High	2	643.877	0.0001961	0.001067
H2B BAJ88080.1	High	LVLPGELAK	1xTMT6plex [L/K]	11	14	11	BAJ87396.1; BAK01633.1; BAJ87490.1; BAK06188.1; BAK06478.1; BAK07641.1; BAK01750.1; BAJ94839.1; BAK06939.1; BAK04637.1; BAK06534.1	BAJ87396.1; BAK01633.1; BAJ87490.1; BAK06188.1; BAK06478.1; BAK07641.1; BAJ97285.1; BAK01750.1; BAJ96869.1; BAJ94839.1; BAK06939.1; BAK04637.1; BAK06534.1; BAJ88080.1	0	1397.91	971	757.8	740.9	369.3	709.75	876.3	642.7	593.9	339.2	613.025	971.7	1097.5	633.1	600.5	825.7	673.9	640.7	478.7	304.8	524.525	NotUnique	58	High	2	699.46	0	8.195e-05
H2B BAJ88080.1	High	QVHPDIGISSK	1xTMT6plex [Q/K]	10	14	7	BAJ87396.1; BAK01633.1; BAJ87490.1; BAK06188.1; BAK06478.1; BAK07641.1; BAK01750.1; BAJ94839.1; BAK06939.1; BAK06534.1	BAJ87396.1; BAK01633.1; BAJ87490.1; BAK06188.1; BAK06478.1; BAK07641.1; BAJ97285.1; BAK01750.1; BAJ96869.1; BAJ94839.1; BAJ98393.1; BAK06939.1; BAK06534.1; BAJ88080.1	0	1638.96	1090.8	897.2	976.9	506.7	867.9	997.4	738.8	758	452.3	736.625	1221.9	1491.7	827.8	790.7	1083.03	716.6	696	589.1	424.9	606.65	NotUnique	49	High	2	819.983	3.489e-05	0.0001492
H2B BAJ88080.1	High	AMSIMNSFINDIFEK	1xTMT6plex [A/K]; 2xOxidation [M2; M5]	9	12	4	BAK01633.1; BAJ87490.1; BAK06188.1; BAK06478.1; BAK01750.1; BAJ94839.1; BAK06939.1; BAK04637.1; BAK06534.1	BAK01633.1; BAJ87490.1; BAK06188.1; BAK06478.1; BAJ97285.1; BAK01750.1; BAJ96869.1; BAJ94839.1; BAK06939.1; BAK04637.1; BAK06534.1; BAJ88080.1	0	2250.16	2350.5	2071.8	523.9	352	1324.55	2012.8	1761.1	445	278.7	1124.4	2740.6	2642.7	510.9	419.1	1578.32	1679.2	1654.5	296	257.6	971.825	NotUnique	84	High	2	1125.58	0	9.453e-07
H2B BAJ88080.1	High	YNKKPTITSR	TMT6plex [Y]	9	12	4	BAK01633.1; BAJ87490.1; BAK06188.1; BAK06478.1; BAK07641.1; BAK01750.1; BAJ94839.1; BAK06939.1; BAK06534.1	BAK01633.1; BAJ87490.1; BAK06188.1; BAK06478.1; BAK07641.1; BAJ97285.1; BAK01750.1; BAJ96869.1; BAJ94839.1; BAK06939.1; BAK06534.1; BAJ88080.1	1	1895.17	731.1	395.4	584.7	266.2	494.35	759.3	454.6	565.8	342.3	530.5	599.7	836.7	369.5	562.3	592.05	392.3	322.2	437.1	232.2	345.95	NotUnique	13	High	4	474.547	0.0004568	0.00298
H2B BAJ88080.1	High	KPTITSR	1xTMT6plex [K]	9	12	2	BAK01633.1; BAJ87490.1; BAK06188.1; BAK06478.1; BAK07641.1; BAK01750.1; BAJ94839.1; BAK06939.1; BAK06534.1	BAK01633.1; BAJ87490.1; BAK06188.1; BAK06478.1; BAK07641.1; BAJ97285.1; BAK01750.1; BAJ96869.1; BAJ94839.1; BAK06939.1; BAK06534.1; BAJ88080.1	0	1260.8	104.2	71.4	119.9	72.5	92	77.2	55.6	83.7	44	65.125	117	103.8	122.7	89.7	108.3	66.1	59.2	67.8	49.1	60.55	NotUnique	15	High	3	420.939	0.008946	0.1097
H2B BAJ88080.1	High	LAGESAK	1xTMT6plex [L/K]	8	11	4	BAK01633.1; BAJ87490.1; BAK06188.1; BAK07641.1; BAJ94839.1; BAK06939.1; BAK04637.1; BAK06534.1	BAK01633.1; BAJ87490.1; BAK06188.1; BAK07641.1; BAJ97285.1; BAJ96869.1; BAJ94839.1; BAK06939.1; BAK04637.1; BAK06534.1; BAJ88080.1	0	1133.69	426	362.6	313.1	193.4	323.775	361	296.3	250.2	166.6	268.525	478.9	445.3	344.3	258.8	381.825	327.2	314.1	200.2	171.1	253.15	NotUnique	39	High	2	567.35	0.0009106	0.006426
H2B BAJ88080.1	High	SVETYKIYIFK	TMT6plex [S]	8	12	1	BAK01633.1; BAJ87490.1; BAK06478.1; BAK07641.1; BAK01750.1; BAJ94839.1; BAK06939.1; BAK06534.1	BAK01633.1; BAJ87490.1; BAK06478.1; BAK07641.1; BAJ97285.1; BAK01750.1; BAJ96869.1; BAJ94839.1; BAJ98393.1; BAK06939.1; BAK06534.1; BAJ88080.1	1	2078.25			648.8	260.1	454.45			717.9	372.8	545.35			374.1	658	516.05			475.4	231.1	353.25	NotUnique	22	High	3	693.423	0	6.467e-05
H2B BAJ88080.1	High	SVETYK	1xTMT6plex [S/K]	8	12	3	BAK01633.1; BAJ87490.1; BAK06478.1; BAK07641.1; BAK01750.1; BAJ94839.1; BAK06939.1; BAK06534.1	BAK01633.1; BAJ87490.1; BAK06478.1; BAK07641.1; BAJ97285.1; BAK01750.1; BAJ96869.1; BAJ94839.1; BAJ98393.1; BAK06939.1; BAK06534.1; BAJ88080.1	0	1184.69	495.2	382.7	269	105.9	313.2	467.7	313.5	189.4	84.9	263.875	562.3	610	236.8	191.3	400.1	362.2	309.1	139.1	79.1	222.375	NotUnique	25	High	2	592.85	0.00248	0.03609
H2B BAJ88080.1	High	KSVETYK	TMT6plex [K]	8	12	5	BAK01633.1; BAJ87490.1; BAK06478.1; BAK07641.1; BAK01750.1; BAJ94839.1; BAK06939.1; BAK06534.1	BAK01633.1; BAJ87490.1; BAK06478.1; BAK07641.1; BAJ97285.1; BAK01750.1; BAJ96869.1; BAJ94839.1; BAJ98393.1; BAK06939.1; BAK06534.1; BAJ88080.1	1	1541.95	1153.5	817.3	730.7	312.3	753.45	936.7	632.3	544	255.4	592.1	1315.9	1454.2	671.4	548.9	997.6	768.4	632.9	388	244.7	508.5	NotUnique	20	High	3	514.655	0.006018	0.06866
H2B BAJ88080.1	High	KSVETYKIYIFK	TMT6plex [K]	8	12	1	BAK01633.1; BAJ87490.1; BAK06478.1; BAK07641.1; BAK01750.1; BAJ94839.1; BAK06939.1; BAK06534.1	BAK01633.1; BAJ87490.1; BAK06478.1; BAK07641.1; BAJ97285.1; BAK01750.1; BAJ96869.1; BAJ94839.1; BAJ98393.1; BAK06939.1; BAK06534.1; BAJ88080.1	2	2435.51			388.8	257.2	323			412	258.8	335.4			283	420.8	351.9			316.5	229.4	272.95	NotUnique	10	High	4	609.632	0	4.971e-05
H2B BAJ88080.1	High	AAEKKPVEK	TMT6plex [A]	2	5	2	BAK01633.1; BAJ94839.1	BAK01633.1; BAJ96869.1; BAJ94839.1; BAJ98393.1; BAJ88080.1	1	1916.24			646.2	247.2	446.7			676.1	427.2	551.65			270.4	491.3	380.85			500.4	232.9	366.65	NotUnique	8	High	4	479.814	0.000954	0.006867
H2B BAJ88080.1	High	KVPASK	TMT6plex [K]	2	5	4	BAK01633.1; BAJ94839.1	BAK01633.1; BAJ96869.1; BAJ94839.1; BAJ98393.1; BAJ88080.1	1	1316.89	137.4	133.7	696.7	477.2	361.25	116.2	102.8	562.9	445.8	306.925	150.3	183.6	1125	572.2	507.775	108.1	87.9	507.6	379.7	270.825	NotUnique	27	High	3	439.634	0.002195	0.02529
H2B BAK01750.1	High	RLPAGK	1xTMT6plex [R/K]	4	4	1	BAJ87396.1; BAJ87490.1; BAK06478.1; BAK01750.1	BAJ87396.1; BAJ87490.1; BAK06478.1; BAK01750.1	1	1099.74	210.8	124.9			167.85	201.6	124.7			163.15	206.8	203.2			205	130.3	124.1			127.2	NotUnique	14	High	3	367.249	0.005051	0.06657
H2B BAK01750.1	High	EIQTSVR	1xTMT6plex [N-Term]	10	13	5	BAJ87396.1; BAK01633.1; BAJ87490.1; BAK06188.1; BAK06478.1; BAK07641.1; BAK01750.1; BAJ94839.1; BAK04637.1; BAK06534.1	BAJ87396.1; BAK01633.1; BAJ87490.1; BAK06188.1; BAK06478.1; BAK07641.1; BAJ97285.1; BAK01750.1; BAJ96869.1; BAJ94839.1; BAK04637.1; BAK06534.1; BAJ88080.1	0	1061.62	120.7	74.6	460.7	289.8	236.45	120.5	82.2	397.8	265.9	216.6	133.8	121.7	410.5	357.2	255.8	77.6	65.6	315.4	263.8	180.6	NotUnique	33	High	2	531.311	0.0005481	0.003505
H2B BAK01750.1	High	HAVSEGTK	1xTMT6plex [H/K]	11	15	9	BAJ87396.1; BAK01633.1; BAJ87490.1; BAK06188.1; BAK06478.1; BAK07641.1; BAK01750.1; BAJ94839.1; BAK06939.1; BAK04637.1; BAK06534.1	BAJ87396.1; BAK01633.1; BAJ87490.1; BAK06188.1; BAK06478.1; BAK07641.1; BAJ97285.1; BAK01750.1; BAJ96869.1; BAJ94839.1; BAJ98393.1; BAK06939.1; BAK04637.1; BAK06534.1; BAJ88080.1	0	1286.75	1651.5	1213.2	491.2	278.8	908.675	1676.6	1293.9	435	281	921.625	1635.2	2419.9	524.3	494.8	1268.55	1163	1188.9	345.6	243	735.125	NotUnique	35	High	2	643.877	0.0001961	0.001067
H2B BAK01750.1	High	LVLPGELAK	1xTMT6plex [L/K]	11	14	11	BAJ87396.1; BAK01633.1; BAJ87490.1; BAK06188.1; BAK06478.1; BAK07641.1; BAK01750.1; BAJ94839.1; BAK06939.1; BAK04637.1; BAK06534.1	BAJ87396.1; BAK01633.1; BAJ87490.1; BAK06188.1; BAK06478.1; BAK07641.1; BAJ97285.1; BAK01750.1; BAJ96869.1; BAJ94839.1; BAK06939.1; BAK04637.1; BAK06534.1; BAJ88080.1	0	1397.91	971	757.8	740.9	369.3	709.75	876.3	642.7	593.9	339.2	613.025	971.7	1097.5	633.1	600.5	825.7	673.9	640.7	478.7	304.8	524.525	NotUnique	58	High	2	699.46	0	8.195e-05
H2B BAK01750.1	High	QVHPDIGISSK	1xTMT6plex [Q/K]	10	14	7	BAJ87396.1; BAK01633.1; BAJ87490.1; BAK06188.1; BAK06478.1; BAK07641.1; BAK01750.1; BAJ94839.1; BAK06939.1; BAK06534.1	BAJ87396.1; BAK01633.1; BAJ87490.1; BAK06188.1; BAK06478.1; BAK07641.1; BAJ97285.1; BAK01750.1; BAJ96869.1; BAJ94839.1; BAJ98393.1; BAK06939.1; BAK06534.1; BAJ88080.1	0	1638.96	1090.8	897.2	976.9	506.7	867.9	997.4	738.8	758	452.3	736.625	1221.9	1491.7	827.8	790.7	1083.03	716.6	696	589.1	424.9	606.65	NotUnique	49	High	2	819.983	3.489e-05	0.0001492
H2B BAK01750.1	High	AMSIMNSFINDIFEK	1xTMT6plex [A/K]; 2xOxidation [M2; M5]	9	12	4	BAK01633.1; BAJ87490.1; BAK06188.1; BAK06478.1; BAK01750.1; BAJ94839.1; BAK06939.1; BAK04637.1; BAK06534.1	BAK01633.1; BAJ87490.1; BAK06188.1; BAK06478.1; BAJ97285.1; BAK01750.1; BAJ96869.1; BAJ94839.1; BAK06939.1; BAK04637.1; BAK06534.1; BAJ88080.1	0	2250.16	2350.5	2071.8	523.9	352	1324.55	2012.8	1761.1	445	278.7	1124.4	2740.6	2642.7	510.9	419.1	1578.32	1679.2	1654.5	296	257.6	971.825	NotUnique	84	High	2	1125.58	0	9.453e-07
H2B BAK01750.1	High	YNKKPTITSR	TMT6plex [Y]	9	12	4	BAK01633.1; BAJ87490.1; BAK06188.1; BAK06478.1; BAK07641.1; BAK01750.1; BAJ94839.1; BAK06939.1; BAK06534.1	BAK01633.1; BAJ87490.1; BAK06188.1; BAK06478.1; BAK07641.1; BAJ97285.1; BAK01750.1; BAJ96869.1; BAJ94839.1; BAK06939.1; BAK06534.1; BAJ88080.1	1	1895.17	731.1	395.4	584.7	266.2	494.35	759.3	454.6	565.8	342.3	530.5	599.7	836.7	369.5	562.3	592.05	392.3	322.2	437.1	232.2	345.95	NotUnique	13	High	4	474.547	0.0004568	0.00298
H2B BAK01750.1	High	KPTITSR	1xTMT6plex [K]	9	12	2	BAK01633.1; BAJ87490.1; BAK06188.1; BAK06478.1; BAK07641.1; BAK01750.1; BAJ94839.1; BAK06939.1; BAK06534.1	BAK01633.1; BAJ87490.1; BAK06188.1; BAK06478.1; BAK07641.1; BAJ97285.1; BAK01750.1; BAJ96869.1; BAJ94839.1; BAK06939.1; BAK06534.1; BAJ88080.1	0	1260.8	104.2	71.4	119.9	72.5	92	77.2	55.6	83.7	44	65.125	117	103.8	122.7	89.7	108.3	66.1	59.2	67.8	49.1	60.55	NotUnique	15	High	3	420.939	0.008946	0.1097
H2B BAK01750.1	High	SVETYKIYIFK	TMT6plex [S]	8	12	1	BAK01633.1; BAJ87490.1; BAK06478.1; BAK07641.1; BAK01750.1; BAJ94839.1; BAK06939.1; BAK06534.1	BAK01633.1; BAJ87490.1; BAK06478.1; BAK07641.1; BAJ97285.1; BAK01750.1; BAJ96869.1; BAJ94839.1; BAJ98393.1; BAK06939.1; BAK06534.1; BAJ88080.1	1	2078.25			648.8	260.1	454.45			717.9	372.8	545.35			374.1	658	516.05			475.4	231.1	353.25	NotUnique	22	High	3	693.423	0	6.467e-05
H2B BAK01750.1	High	SVETYK	1xTMT6plex [S/K]	8	12	3	BAK01633.1; BAJ87490.1; BAK06478.1; BAK07641.1; BAK01750.1; BAJ94839.1; BAK06939.1; BAK06534.1	BAK01633.1; BAJ87490.1; BAK06478.1; BAK07641.1; BAJ97285.1; BAK01750.1; BAJ96869.1; BAJ94839.1; BAJ98393.1; BAK06939.1; BAK06534.1; BAJ88080.1	0	1184.69	495.2	382.7	269	105.9	313.2	467.7	313.5	189.4	84.9	263.875	562.3	610	236.8	191.3	400.1	362.2	309.1	139.1	79.1	222.375	NotUnique	25	High	2	592.85	0.00248	0.03609
H2B BAK01750.1	High	KSVETYK	TMT6plex [K]	8	12	5	BAK01633.1; BAJ87490.1; BAK06478.1; BAK07641.1; BAK01750.1; BAJ94839.1; BAK06939.1; BAK06534.1	BAK01633.1; BAJ87490.1; BAK06478.1; BAK07641.1; BAJ97285.1; BAK01750.1; BAJ96869.1; BAJ94839.1; BAJ98393.1; BAK06939.1; BAK06534.1; BAJ88080.1	1	1541.95	1153.5	817.3	730.7	312.3	753.45	936.7	632.3	544	255.4	592.1	1315.9	1454.2	671.4	548.9	997.6	768.4	632.9	388	244.7	508.5	NotUnique	20	High	3	514.655	0.006018	0.06866
H2B BAK01750.1	High	KSVETYKIYIFK	TMT6plex [K]	8	12	1	BAK01633.1; BAJ87490.1; BAK06478.1; BAK07641.1; BAK01750.1; BAJ94839.1; BAK06939.1; BAK06534.1	BAK01633.1; BAJ87490.1; BAK06478.1; BAK07641.1; BAJ97285.1; BAK01750.1; BAJ96869.1; BAJ94839.1; BAJ98393.1; BAK06939.1; BAK06534.1; BAJ88080.1	2	2435.51			388.8	257.2	323			412	258.8	335.4			283	420.8	351.9			316.5	229.4	272.95	NotUnique	10	High	4	609.632	0	4.971e-05
H2B BAK01750.1	High	KPVEEEPAAEK	TMT6plex [K]	1	1	9	BAK01750.1	BAK01750.1	0	1914.12	1902.5	1611.7	2227.5	1392.6	1783.57	1527.4	1337.1	1709.2	1069.1	1410.7	2115.3	2155.2	2005.5	1702.1	1994.53	1366.4	1486.5	1273.7	1155.9	1320.62	Unique	51	High	3	638.709	0	1.408e-07
H2B BAK01750.1	High	KPVEEEPAAEKAEK	TMT6plex [K]	1	1	6	BAK01750.1	BAK01750.1	1	2471.45	1138.9	653.4	1231.5	543.2	891.75	1191.4	743.8	1270.2	673.5	969.725	968.4	1276.9	853.9	1227.2	1081.6	767.8	566.4	874.2	489.1	674.375	Unique	33	High	3	824.489	0	4.33e-06
H2B BAK01750.1	High	LAGEAAK	1xTMT6plex [L/K]	2	2	2	BAK06478.1; BAK01750.1	BAK06478.1; BAK01750.1	0	1117.7	584.7	488.5			536.6	463.8	391.1			427.45	669.3	666.9			668.1	445.4	405.1			425.25	NotUnique	30	High	2	559.352	0.0007486	0.006008
H2B BAK01633.1	High	EIQTSVR	1xTMT6plex [N-Term]	10	13	5	BAJ87396.1; BAK01633.1; BAJ87490.1; BAK06188.1; BAK06478.1; BAK07641.1; BAK01750.1; BAJ94839.1; BAK04637.1; BAK06534.1	BAJ87396.1; BAK01633.1; BAJ87490.1; BAK06188.1; BAK06478.1; BAK07641.1; BAJ97285.1; BAK01750.1; BAJ96869.1; BAJ94839.1; BAK04637.1; BAK06534.1; BAJ88080.1	0	1061.62	120.7	74.6	460.7	289.8	236.45	120.5	82.2	397.8	265.9	216.6	133.8	121.7	410.5	357.2	255.8	77.6	65.6	315.4	263.8	180.6	NotUnique	33	High	2	531.311	0.0005481	0.003505
H2B BAK01633.1	High	HAVSEGTK	1xTMT6plex [H/K]	11	15	9	BAJ87396.1; BAK01633.1; BAJ87490.1; BAK06188.1; BAK06478.1; BAK07641.1; BAK01750.1; BAJ94839.1; BAK06939.1; BAK04637.1; BAK06534.1	BAJ87396.1; BAK01633.1; BAJ87490.1; BAK06188.1; BAK06478.1; BAK07641.1; BAJ97285.1; BAK01750.1; BAJ96869.1; BAJ94839.1; BAJ98393.1; BAK06939.1; BAK04637.1; BAK06534.1; BAJ88080.1	0	1286.75	1651.5	1213.2	491.2	278.8	908.675	1676.6	1293.9	435	281	921.625	1635.2	2419.9	524.3	494.8	1268.55	1163	1188.9	345.6	243	735.125	NotUnique	35	High	2	643.877	0.0001961	0.001067
H2B BAK01633.1	High	LVLPGELAK	1xTMT6plex [L/K]	11	14	11	BAJ87396.1; BAK01633.1; BAJ87490.1; BAK06188.1; BAK06478.1; BAK07641.1; BAK01750.1; BAJ94839.1; BAK06939.1; BAK04637.1; BAK06534.1	BAJ87396.1; BAK01633.1; BAJ87490.1; BAK06188.1; BAK06478.1; BAK07641.1; BAJ97285.1; BAK01750.1; BAJ96869.1; BAJ94839.1; BAK06939.1; BAK04637.1; BAK06534.1; BAJ88080.1	0	1397.91	971	757.8	740.9	369.3	709.75	876.3	642.7	593.9	339.2	613.025	971.7	1097.5	633.1	600.5	825.7	673.9	640.7	478.7	304.8	524.525	NotUnique	58	High	2	699.46	0	8.195e-05
H2B BAK01633.1	High	QVHPDIGISSK	1xTMT6plex [Q/K]	10	14	7	BAJ87396.1; BAK01633.1; BAJ87490.1; BAK06188.1; BAK06478.1; BAK07641.1; BAK01750.1; BAJ94839.1; BAK06939.1; BAK06534.1	BAJ87396.1; BAK01633.1; BAJ87490.1; BAK06188.1; BAK06478.1; BAK07641.1; BAJ97285.1; BAK01750.1; BAJ96869.1; BAJ94839.1; BAJ98393.1; BAK06939.1; BAK06534.1; BAJ88080.1	0	1638.96	1090.8	897.2	976.9	506.7	867.9	997.4	738.8	758	452.3	736.625	1221.9	1491.7	827.8	790.7	1083.03	716.6	696	589.1	424.9	606.65	NotUnique	49	High	2	819.983	3.489e-05	0.0001492
H2B BAK01633.1	High	EGGGGEK	1xTMT6plex [E/K]	1	1	2	BAK01633.1	BAK01633.1	0	1091.61	602.8	529.6	320.3	176.2	407.225	569.7	556.2	261.4	132.5	379.95	664.8	697.9	277.4	253.2	473.325	448.5	510.5	184.4	151.6	323.75	Unique	27	High	2	546.308	0.0008405	0.005634
H2B BAK01633.1	High	AMSIMNSFINDIFEK	1xTMT6plex [A/K]; 2xOxidation [M2; M5]	9	12	4	BAK01633.1; BAJ87490.1; BAK06188.1; BAK06478.1; BAK01750.1; BAJ94839.1; BAK06939.1; BAK04637.1; BAK06534.1	BAK01633.1; BAJ87490.1; BAK06188.1; BAK06478.1; BAJ97285.1; BAK01750.1; BAJ96869.1; BAJ94839.1; BAK06939.1; BAK04637.1; BAK06534.1; BAJ88080.1	0	2250.16	2350.5	2071.8	523.9	352	1324.55	2012.8	1761.1	445	278.7	1124.4	2740.6	2642.7	510.9	419.1	1578.32	1679.2	1654.5	296	257.6	971.825	NotUnique	84	High	2	1125.58	0	9.453e-07
H2B BAK01633.1	High	YNKKPTITSR	TMT6plex [Y]	9	12	4	BAK01633.1; BAJ87490.1; BAK06188.1; BAK06478.1; BAK07641.1; BAK01750.1; BAJ94839.1; BAK06939.1; BAK06534.1	BAK01633.1; BAJ87490.1; BAK06188.1; BAK06478.1; BAK07641.1; BAJ97285.1; BAK01750.1; BAJ96869.1; BAJ94839.1; BAK06939.1; BAK06534.1; BAJ88080.1	1	1895.17	731.1	395.4	584.7	266.2	494.35	759.3	454.6	565.8	342.3	530.5	599.7	836.7	369.5	562.3	592.05	392.3	322.2	437.1	232.2	345.95	NotUnique	13	High	4	474.547	0.0004568	0.00298
H2B BAK01633.1	High	KPTITSR	1xTMT6plex [K]	9	12	2	BAK01633.1; BAJ87490.1; BAK06188.1; BAK06478.1; BAK07641.1; BAK01750.1; BAJ94839.1; BAK06939.1; BAK06534.1	BAK01633.1; BAJ87490.1; BAK06188.1; BAK06478.1; BAK07641.1; BAJ97285.1; BAK01750.1; BAJ96869.1; BAJ94839.1; BAK06939.1; BAK06534.1; BAJ88080.1	0	1260.8	104.2	71.4	119.9	72.5	92	77.2	55.6	83.7	44	65.125	117	103.8	122.7	89.7	108.3	66.1	59.2	67.8	49.1	60.55	NotUnique	15	High	3	420.939	0.008946	0.1097
H2B BAK01633.1	High	LAGESAK	1xTMT6plex [L/K]	8	11	4	BAK01633.1; BAJ87490.1; BAK06188.1; BAK07641.1; BAJ94839.1; BAK06939.1; BAK04637.1; BAK06534.1	BAK01633.1; BAJ87490.1; BAK06188.1; BAK07641.1; BAJ97285.1; BAJ96869.1; BAJ94839.1; BAK06939.1; BAK04637.1; BAK06534.1; BAJ88080.1	0	1133.69	426	362.6	313.1	193.4	323.775	361	296.3	250.2	166.6	268.525	478.9	445.3	344.3	258.8	381.825	327.2	314.1	200.2	171.1	253.15	NotUnique	39	High	2	567.35	0.0009106	0.006426
H2B BAK01633.1	High	SVETYKIYIFK	TMT6plex [S]	8	12	1	BAK01633.1; BAJ87490.1; BAK06478.1; BAK07641.1; BAK01750.1; BAJ94839.1; BAK06939.1; BAK06534.1	BAK01633.1; BAJ87490.1; BAK06478.1; BAK07641.1; BAJ97285.1; BAK01750.1; BAJ96869.1; BAJ94839.1; BAJ98393.1; BAK06939.1; BAK06534.1; BAJ88080.1	1	2078.25			648.8	260.1	454.45			717.9	372.8	545.35			374.1	658	516.05			475.4	231.1	353.25	NotUnique	22	High	3	693.423	0	6.467e-05
H2B BAK01633.1	High	SVETYK	1xTMT6plex [S/K]	8	12	3	BAK01633.1; BAJ87490.1; BAK06478.1; BAK07641.1; BAK01750.1; BAJ94839.1; BAK06939.1; BAK06534.1	BAK01633.1; BAJ87490.1; BAK06478.1; BAK07641.1; BAJ97285.1; BAK01750.1; BAJ96869.1; BAJ94839.1; BAJ98393.1; BAK06939.1; BAK06534.1; BAJ88080.1	0	1184.69	495.2	382.7	269	105.9	313.2	467.7	313.5	189.4	84.9	263.875	562.3	610	236.8	191.3	400.1	362.2	309.1	139.1	79.1	222.375	NotUnique	25	High	2	592.85	0.00248	0.03609
H2B BAK01633.1	High	KSVETYK	TMT6plex [K]	8	12	5	BAK01633.1; BAJ87490.1; BAK06478.1; BAK07641.1; BAK01750.1; BAJ94839.1; BAK06939.1; BAK06534.1	BAK01633.1; BAJ87490.1; BAK06478.1; BAK07641.1; BAJ97285.1; BAK01750.1; BAJ96869.1; BAJ94839.1; BAJ98393.1; BAK06939.1; BAK06534.1; BAJ88080.1	1	1541.95	1153.5	817.3	730.7	312.3	753.45	936.7	632.3	544	255.4	592.1	1315.9	1454.2	671.4	548.9	997.6	768.4	632.9	388	244.7	508.5	NotUnique	20	High	3	514.655	0.006018	0.06866
H2B BAK01633.1	High	KSVETYKIYIFK	TMT6plex [K]	8	12	1	BAK01633.1; BAJ87490.1; BAK06478.1; BAK07641.1; BAK01750.1; BAJ94839.1; BAK06939.1; BAK06534.1	BAK01633.1; BAJ87490.1; BAK06478.1; BAK07641.1; BAJ97285.1; BAK01750.1; BAJ96869.1; BAJ94839.1; BAJ98393.1; BAK06939.1; BAK06534.1; BAJ88080.1	2	2435.51			388.8	257.2	323			412	258.8	335.4			283	420.8	351.9			316.5	229.4	272.95	NotUnique	10	High	4	609.632	0	4.971e-05
H2B BAK01633.1	High	AAEKKPVEK	TMT6plex [A]	2	5	2	BAK01633.1; BAJ94839.1	BAK01633.1; BAJ96869.1; BAJ94839.1; BAJ98393.1; BAJ88080.1	1	1916.24			646.2	247.2	446.7			676.1	427.2	551.65			270.4	491.3	380.85			500.4	232.9	366.65	NotUnique	8	High	4	479.814	0.000954	0.006867
H2B BAK01633.1	High	KVPASK	TMT6plex [K]	2	5	4	BAK01633.1; BAJ94839.1	BAK01633.1; BAJ96869.1; BAJ94839.1; BAJ98393.1; BAJ88080.1	1	1316.89	137.4	133.7	696.7	477.2	361.25	116.2	102.8	562.9	445.8	306.925	150.3	183.6	1125	572.2	507.775	108.1	87.9	507.6	379.7	270.825	NotUnique	27	High	3	439.634	0.002195	0.02529
H2B BAK06478.1	High	RLPAGK	1xTMT6plex [R/K]	4	4	1	BAJ87396.1; BAJ87490.1; BAK06478.1; BAK01750.1	BAJ87396.1; BAJ87490.1; BAK06478.1; BAK01750.1	1	1099.74	210.8	124.9			167.85	201.6	124.7			163.15	206.8	203.2			205	130.3	124.1			127.2	NotUnique	14	High	3	367.249	0.005051	0.06657
H2B BAK06478.1	High	EIQTSVR	1xTMT6plex [N-Term]	10	13	5	BAJ87396.1; BAK01633.1; BAJ87490.1; BAK06188.1; BAK06478.1; BAK07641.1; BAK01750.1; BAJ94839.1; BAK04637.1; BAK06534.1	BAJ87396.1; BAK01633.1; BAJ87490.1; BAK06188.1; BAK06478.1; BAK07641.1; BAJ97285.1; BAK01750.1; BAJ96869.1; BAJ94839.1; BAK04637.1; BAK06534.1; BAJ88080.1	0	1061.62	120.7	74.6	460.7	289.8	236.45	120.5	82.2	397.8	265.9	216.6	133.8	121.7	410.5	357.2	255.8	77.6	65.6	315.4	263.8	180.6	NotUnique	33	High	2	531.311	0.0005481	0.003505
H2B BAK06478.1	High	HAVSEGTK	1xTMT6plex [H/K]	11	15	9	BAJ87396.1; BAK01633.1; BAJ87490.1; BAK06188.1; BAK06478.1; BAK07641.1; BAK01750.1; BAJ94839.1; BAK06939.1; BAK04637.1; BAK06534.1	BAJ87396.1; BAK01633.1; BAJ87490.1; BAK06188.1; BAK06478.1; BAK07641.1; BAJ97285.1; BAK01750.1; BAJ96869.1; BAJ94839.1; BAJ98393.1; BAK06939.1; BAK04637.1; BAK06534.1; BAJ88080.1	0	1286.75	1651.5	1213.2	491.2	278.8	908.675	1676.6	1293.9	435	281	921.625	1635.2	2419.9	524.3	494.8	1268.55	1163	1188.9	345.6	243	735.125	NotUnique	35	High	2	643.877	0.0001961	0.001067
H2B BAK06478.1	High	LVLPGELAK	1xTMT6plex [L/K]	11	14	11	BAJ87396.1; BAK01633.1; BAJ87490.1; BAK06188.1; BAK06478.1; BAK07641.1; BAK01750.1; BAJ94839.1; BAK06939.1; BAK04637.1; BAK06534.1	BAJ87396.1; BAK01633.1; BAJ87490.1; BAK06188.1; BAK06478.1; BAK07641.1; BAJ97285.1; BAK01750.1; BAJ96869.1; BAJ94839.1; BAK06939.1; BAK04637.1; BAK06534.1; BAJ88080.1	0	1397.91	971	757.8	740.9	369.3	709.75	876.3	642.7	593.9	339.2	613.025	971.7	1097.5	633.1	600.5	825.7	673.9	640.7	478.7	304.8	524.525	NotUnique	58	High	2	699.46	0	8.195e-05
H2B BAK06478.1	High	QVHPDIGISSK	1xTMT6plex [Q/K]	10	14	7	BAJ87396.1; BAK01633.1; BAJ87490.1; BAK06188.1; BAK06478.1; BAK07641.1; BAK01750.1; BAJ94839.1; BAK06939.1; BAK06534.1	BAJ87396.1; BAK01633.1; BAJ87490.1; BAK06188.1; BAK06478.1; BAK07641.1; BAJ97285.1; BAK01750.1; BAJ96869.1; BAJ94839.1; BAJ98393.1; BAK06939.1; BAK06534.1; BAJ88080.1	0	1638.96	1090.8	897.2	976.9	506.7	867.9	997.4	738.8	758	452.3	736.625	1221.9	1491.7	827.8	790.7	1083.03	716.6	696	589.1	424.9	606.65	NotUnique	49	High	2	819.983	3.489e-05	0.0001492
H2B BAK06478.1	High	AMSIMNSFINDIFEK	1xTMT6plex [A/K]; 2xOxidation [M2; M5]	9	12	4	BAK01633.1; BAJ87490.1; BAK06188.1; BAK06478.1; BAK01750.1; BAJ94839.1; BAK06939.1; BAK04637.1; BAK06534.1	BAK01633.1; BAJ87490.1; BAK06188.1; BAK06478.1; BAJ97285.1; BAK01750.1; BAJ96869.1; BAJ94839.1; BAK06939.1; BAK04637.1; BAK06534.1; BAJ88080.1	0	2250.16	2350.5	2071.8	523.9	352	1324.55	2012.8	1761.1	445	278.7	1124.4	2740.6	2642.7	510.9	419.1	1578.32	1679.2	1654.5	296	257.6	971.825	NotUnique	84	High	2	1125.58	0	9.453e-07
H2B BAK06478.1	High	YNKKPTITSR	TMT6plex [Y]	9	12	4	BAK01633.1; BAJ87490.1; BAK06188.1; BAK06478.1; BAK07641.1; BAK01750.1; BAJ94839.1; BAK06939.1; BAK06534.1	BAK01633.1; BAJ87490.1; BAK06188.1; BAK06478.1; BAK07641.1; BAJ97285.1; BAK01750.1; BAJ96869.1; BAJ94839.1; BAK06939.1; BAK06534.1; BAJ88080.1	1	1895.17	731.1	395.4	584.7	266.2	494.35	759.3	454.6	565.8	342.3	530.5	599.7	836.7	369.5	562.3	592.05	392.3	322.2	437.1	232.2	345.95	NotUnique	13	High	4	474.547	0.0004568	0.00298
H2B BAK06478.1	High	KPTITSR	1xTMT6plex [K]	9	12	2	BAK01633.1; BAJ87490.1; BAK06188.1; BAK06478.1; BAK07641.1; BAK01750.1; BAJ94839.1; BAK06939.1; BAK06534.1	BAK01633.1; BAJ87490.1; BAK06188.1; BAK06478.1; BAK07641.1; BAJ97285.1; BAK01750.1; BAJ96869.1; BAJ94839.1; BAK06939.1; BAK06534.1; BAJ88080.1	0	1260.8	104.2	71.4	119.9	72.5	92	77.2	55.6	83.7	44	65.125	117	103.8	122.7	89.7	108.3	66.1	59.2	67.8	49.1	60.55	NotUnique	15	High	3	420.939	0.008946	0.1097
H2B BAK06478.1	High	SVETYKIYIFK	TMT6plex [S]	8	12	1	BAK01633.1; BAJ87490.1; BAK06478.1; BAK07641.1; BAK01750.1; BAJ94839.1; BAK06939.1; BAK06534.1	BAK01633.1; BAJ87490.1; BAK06478.1; BAK07641.1; BAJ97285.1; BAK01750.1; BAJ96869.1; BAJ94839.1; BAJ98393.1; BAK06939.1; BAK06534.1; BAJ88080.1	1	2078.25			648.8	260.1	454.45			717.9	372.8	545.35			374.1	658	516.05			475.4	231.1	353.25	NotUnique	22	High	3	693.423	0	6.467e-05
H2B BAK06478.1	High	SVETYK	1xTMT6plex [S/K]	8	12	3	BAK01633.1; BAJ87490.1; BAK06478.1; BAK07641.1; BAK01750.1; BAJ94839.1; BAK06939.1; BAK06534.1	BAK01633.1; BAJ87490.1; BAK06478.1; BAK07641.1; BAJ97285.1; BAK01750.1; BAJ96869.1; BAJ94839.1; BAJ98393.1; BAK06939.1; BAK06534.1; BAJ88080.1	0	1184.69	495.2	382.7	269	105.9	313.2	467.7	313.5	189.4	84.9	263.875	562.3	610	236.8	191.3	400.1	362.2	309.1	139.1	79.1	222.375	NotUnique	25	High	2	592.85	0.00248	0.03609
H2B BAK06478.1	High	KSVETYK	TMT6plex [K]	8	12	5	BAK01633.1; BAJ87490.1; BAK06478.1; BAK07641.1; BAK01750.1; BAJ94839.1; BAK06939.1; BAK06534.1	BAK01633.1; BAJ87490.1; BAK06478.1; BAK07641.1; BAJ97285.1; BAK01750.1; BAJ96869.1; BAJ94839.1; BAJ98393.1; BAK06939.1; BAK06534.1; BAJ88080.1	1	1541.95	1153.5	817.3	730.7	312.3	753.45	936.7	632.3	544	255.4	592.1	1315.9	1454.2	671.4	548.9	997.6	768.4	632.9	388	244.7	508.5	NotUnique	20	High	3	514.655	0.006018	0.06866
H2B BAK06478.1	High	KSVETYKIYIFK	TMT6plex [K]	8	12	1	BAK01633.1; BAJ87490.1; BAK06478.1; BAK07641.1; BAK01750.1; BAJ94839.1; BAK06939.1; BAK06534.1	BAK01633.1; BAJ87490.1; BAK06478.1; BAK07641.1; BAJ97285.1; BAK01750.1; BAJ96869.1; BAJ94839.1; BAJ98393.1; BAK06939.1; BAK06534.1; BAJ88080.1	2	2435.51			388.8	257.2	323			412	258.8	335.4			283	420.8	351.9			316.5	229.4	272.95	NotUnique	10	High	4	609.632	0	4.971e-05
H2B BAK06478.1	High	TASKEGGEK	TMT6plex [T]	1	1	1	BAK06478.1	BAK06478.1	1	1593.94			672.1	250	461.05			713.1	511.3	612.2			257.9	518.7	388.3			601.8	243.3	422.55	Unique	6	High	3	531.985	0.001624	0.01679
H2B BAK06478.1	High	AEKAPAAK	TMT6plex [A]	1	1	1	BAK06478.1	BAK06478.1	1	1472.94			378.6	226.2	302.4			335.2	249.3	292.25			258.4	359.7	309.05			325.8	219.8	272.8	Unique	10	High	3	491.651	0.007475	0.08914
H2B BAK06478.1	High	KPAEEEPTTEK	TMT6plex [K]	1	1	6	BAK06478.1	BAK06478.1	0	1946.1	1383.3	1151.4	1356.8	970.4	1215.47	1192.4	976	1189.6	803.7	1040.42	1589.8	1560.3	1308.7	1230.8	1422.4	1074	1048.7	1024.5	884.9	1008.02	Unique	52	High	3	649.373	0	7.56e-07
H2B BAK06478.1	High	KPAEEEPTTEKAEK	TMT6plex [K]	1	1	2	BAK06478.1	BAK06478.1	1	2503.44	985.5	592.3			788.9	967.9	667.1			817.5	870.7	1135.2			1002.95	646	554.9			600.45	Unique	21	High	3	835.154	0	2.537e-05
H2B BAK06478.1	High	LAGEAAK	1xTMT6plex [L/K]	2	2	2	BAK06478.1; BAK01750.1	BAK06478.1; BAK01750.1	0	1117.7	584.7	488.5			536.6	463.8	391.1			427.45	669.3	666.9			668.1	445.4	405.1			425.25	NotUnique	30	High	2	559.352	0.0007486	0.006008
H2B BAJ98393.1	High	HAVSEGTK	1xTMT6plex [H/K]	11	15	9	BAJ87396.1; BAK01633.1; BAJ87490.1; BAK06188.1; BAK06478.1; BAK07641.1; BAK01750.1; BAJ94839.1; BAK06939.1; BAK04637.1; BAK06534.1	BAJ87396.1; BAK01633.1; BAJ87490.1; BAK06188.1; BAK06478.1; BAK07641.1; BAJ97285.1; BAK01750.1; BAJ96869.1; BAJ94839.1; BAJ98393.1; BAK06939.1; BAK04637.1; BAK06534.1; BAJ88080.1	0	1286.75	1651.5	1213.2	491.2	278.8	908.675	1676.6	1293.9	435	281	921.625	1635.2	2419.9	524.3	494.8	1268.55	1163	1188.9	345.6	243	735.125	NotUnique	35	High	2	643.877	0.0001961	0.001067
H2B BAJ98393.1	High	QVHPDIGISSK	1xTMT6plex [Q/K]	10	14	7	BAJ87396.1; BAK01633.1; BAJ87490.1; BAK06188.1; BAK06478.1; BAK07641.1; BAK01750.1; BAJ94839.1; BAK06939.1; BAK06534.1	BAJ87396.1; BAK01633.1; BAJ87490.1; BAK06188.1; BAK06478.1; BAK07641.1; BAJ97285.1; BAK01750.1; BAJ96869.1; BAJ94839.1; BAJ98393.1; BAK06939.1; BAK06534.1; BAJ88080.1	0	1638.96	1090.8	897.2	976.9	506.7	867.9	997.4	738.8	758	452.3	736.625	1221.9	1491.7	827.8	790.7	1083.03	716.6	696	589.1	424.9	606.65	NotUnique	49	High	2	819.983	3.489e-05	0.0001492
H2B BAJ98393.1	High	SVETYKIYIFK	TMT6plex [S]	8	12	1	BAK01633.1; BAJ87490.1; BAK06478.1; BAK07641.1; BAK01750.1; BAJ94839.1; BAK06939.1; BAK06534.1	BAK01633.1; BAJ87490.1; BAK06478.1; BAK07641.1; BAJ97285.1; BAK01750.1; BAJ96869.1; BAJ94839.1; BAJ98393.1; BAK06939.1; BAK06534.1; BAJ88080.1	1	2078.25			648.8	260.1	454.45			717.9	372.8	545.35			374.1	658	516.05			475.4	231.1	353.25	NotUnique	22	High	3	693.423	0	6.467e-05
H2B BAJ98393.1	High	SVETYK	1xTMT6plex [S/K]	8	12	3	BAK01633.1; BAJ87490.1; BAK06478.1; BAK07641.1; BAK01750.1; BAJ94839.1; BAK06939.1; BAK06534.1	BAK01633.1; BAJ87490.1; BAK06478.1; BAK07641.1; BAJ97285.1; BAK01750.1; BAJ96869.1; BAJ94839.1; BAJ98393.1; BAK06939.1; BAK06534.1; BAJ88080.1	0	1184.69	495.2	382.7	269	105.9	313.2	467.7	313.5	189.4	84.9	263.875	562.3	610	236.8	191.3	400.1	362.2	309.1	139.1	79.1	222.375	NotUnique	25	High	2	592.85	0.00248	0.03609
H2B BAJ98393.1	High	KSVETYK	TMT6plex [K]	8	12	5	BAK01633.1; BAJ87490.1; BAK06478.1; BAK07641.1; BAK01750.1; BAJ94839.1; BAK06939.1; BAK06534.1	BAK01633.1; BAJ87490.1; BAK06478.1; BAK07641.1; BAJ97285.1; BAK01750.1; BAJ96869.1; BAJ94839.1; BAJ98393.1; BAK06939.1; BAK06534.1; BAJ88080.1	1	1541.95	1153.5	817.3	730.7	312.3	753.45	936.7	632.3	544	255.4	592.1	1315.9	1454.2	671.4	548.9	997.6	768.4	632.9	388	244.7	508.5	NotUnique	20	High	3	514.655	0.006018	0.06866
H2B BAJ98393.1	High	KSVETYKIYIFK	TMT6plex [K]	8	12	1	BAK01633.1; BAJ87490.1; BAK06478.1; BAK07641.1; BAK01750.1; BAJ94839.1; BAK06939.1; BAK06534.1	BAK01633.1; BAJ87490.1; BAK06478.1; BAK07641.1; BAJ97285.1; BAK01750.1; BAJ96869.1; BAJ94839.1; BAJ98393.1; BAK06939.1; BAK06534.1; BAJ88080.1	2	2435.51			388.8	257.2	323			412	258.8	335.4			283	420.8	351.9			316.5	229.4	272.95	NotUnique	10	High	4	609.632	0	4.971e-05
H2B BAJ98393.1	High	AAEKKPVEK	TMT6plex [A]	2	5	2	BAK01633.1; BAJ94839.1	BAK01633.1; BAJ96869.1; BAJ94839.1; BAJ98393.1; BAJ88080.1	1	1916.24			646.2	247.2	446.7			676.1	427.2	551.65			270.4	491.3	380.85			500.4	232.9	366.65	NotUnique	8	High	4	479.814	0.000954	0.006867
H2B BAJ98393.1	High	KVPASK	TMT6plex [K]	2	5	4	BAK01633.1; BAJ94839.1	BAK01633.1; BAJ96869.1; BAJ94839.1; BAJ98393.1; BAJ88080.1	1	1316.89	137.4	133.7	696.7	477.2	361.25	116.2	102.8	562.9	445.8	306.925	150.3	183.6	1125	572.2	507.775	108.1	87.9	507.6	379.7	270.825	NotUnique	27	High	3	439.634	0.002195	0.02529
															#DIV/0!
H3 BAJ92605.1	High	SAPTTGGVK	1xTMT6plex [S/K]	1	3	3	BAJ87590.1	BAJ85229.1; BAJ87590.1; BAJ92605.1	0	1275.77	733.8	654.3	116.4	120.3	406.2	664.1	733	97.8	107.7	400.65	699.8	749	108.4	102.8	415	648.9	705.2	112	116.1	395.55	Unique	47	High	2	638.387	3.489e-05	0.0001169
H3 BAJ92605.1	High	YRPGTVALR	1xTMT6plex [N-Term]	1	4	2	BAJ87590.1	BAJ85229.1; AAB03541.1; BAJ87590.1; BAJ92605.1	0	1261.76	61.6	49.9	85.2	69.6	66.575	51.8	52	80.3	75.6	64.925	59.7	60.8	99.2	95.2	78.725	44.6	50.2	91.8	76	65.65	Unique	46	High	3	421.257	0.0003064	0.001549
H3 BAJ92605.1	High	KSAPTTGGVK	TMT6plex [K]	1	3	5	BAJ87590.1	BAJ85229.1; BAJ87590.1; BAJ92605.1	1	1633.03	427.2	356.4	692.7	586.6	515.725	482.4	467	678.8	713.1	585.325	407.7	434.3	721.8	692.6	564.1	438	398.4	725.8	599.3	540.375	Unique	58	High	3	545.013	0	2.366e-05
H3 BAJ92605.1	High	RVTIMPK	1xTMT6plex [R/K]	2	7	4	BAK01074.1; BAJ87590.1	P06353.1; BAJ96321.1; BAK01074.1; AAB03541.1; BAJ87590.1; BAJ92605.1; BAK05326.1	1	1302.83	798	656.4	204.8	144.2	450.85	801.6	795.9	191.5	159.8	487.2	804.2	872.2	190.5	200.8	516.925	660.5	711.6	179.4	150.6	425.525	NotUnique	18	High	2	651.921	0.005442	0.06352
H3 BAJ92605.1	High	VTIMPK	1xTMT6plex [V/K]; 1xOxidation [M4]	2	7	6	BAK01074.1; BAJ87590.1	P06353.1; BAJ96321.1; BAK01074.1; AAB03541.1; BAJ87590.1; BAJ92605.1; BAK05326.1	0	1162.73	404.4	360.5	595.6	510.4	467.725	420.7	380.8	588.7	628.6	504.7	398.7	337.8	566.8	546.2	462.375	445.1	385.3	633.9	575.8	510.025	NotUnique	30	High	2	581.867	0.002488	0.02802
H3 BAJ92605.1	High	STELLIR	1xTMT6plex [N-Term]	2	8	7	BAK01074.1; BAJ87590.1	P06353.1; BAJ96321.1; BAK01074.1; BAJ85229.1; AAB03541.1; BAJ87590.1; BAJ92605.1; BAK05326.1	0	1060.66	350.4	297.3	319.2	280.7	311.9	377.4	344.6	345.9	331.2	349.775	316.7	319.8	310.9	295.2	310.65	356.7	318.6	388.3	329.9	348.375	NotUnique	39	High	2	530.832	0.0005481	0.003488
H3 BAJ92605.1	High	EIAQDFK	1xTMT6plex [E/K]	2	8	14	BAK01074.1; BAJ87590.1	P06353.1; BAJ96321.1; BAK01074.1; BAJ85229.1; AAB03541.1; BAJ87590.1; BAJ92605.1; BAK05326.1	0	1308.76	1818.3	1910.1	1865.6	1795.3	1847.33	1771.5	1804.2	1802.5	1844.1	1805.57	1839	1904.8	2028.6	1832.7	1901.27	1873.5	1916.9	1993.2	1927.6	1927.8	NotUnique	38	High	2	654.882	0.0004104	0.001778
H3 BAJ92605.1	High	RVTIMPK	1xTMT6plex [R/K]; 1xOxidation [M5]	2	7	2	BAK01074.1; BAJ87590.1	P06353.1; BAJ96321.1; BAK01074.1; AAB03541.1; BAJ87590.1; BAJ92605.1; BAK05326.1	1	1318.83	143.4	118.4	201.6	153.7	154.275	136.7	129.5	201.6	180.3	162.025	120.5	114.7	173.8	200.8	152.45	178.3	119	223.9	160.4	170.4	NotUnique	13	High	2	659.918	0.008963	0.1055
H3 BAJ92605.1	High	DIQLAR	1xTMT6plex [N-Term]	2	5	2	BAK01074.1; BAJ87590.1	P06353.1; BAK01074.1; BAJ87590.1; BAJ92605.1; BAK05326.1	0	944.573	259.2	219.7			239.45	291.6	275			283.3	233.1	255.7			244.4	262.7	247.2			254.95	NotUnique	28	High	2	472.79	0.005782	0.07256
H3 BAJ92605.1	High	EIAQDFKTDLR	1xTMT6plex [E/K]	2	7	5	BAK01074.1; BAJ87590.1	P06353.1; BAJ96321.1; BAK01074.1; AAB03541.1; BAJ87590.1; BAJ92605.1; BAK05326.1	1	1794.02	937	425.3	232.6	132.1	431.75	1323	863.9	292.2	320.3	699.85	487.7	743	98.4	271.2	400.075	601.7	437.9	310.4	165.6	378.9	NotUnique	42	High	3	598.677	9.398e-05	0.0003642
H3 BAJ92605.1	High	KQLATK	TMT6plex [K]	2	6	6	BAK01074.1; BAJ87590.1	BAJ96321.1; BAK01074.1; BAJ85229.1; BAJ87590.1; BAJ92605.1; BAK05326.1	1	1375.92	1004.7	626.2	726	504.7	715.4	1136.7	891.8	882	762.1	918.15	824.1	912.8	655	684	768.975	767.9	720.8	767.3	609.1	716.275	NotUnique	23	High	3	459.313	0.003703	0.04284
H3 BAJ96321.1	High	RVTIMPK	1xTMT6plex [R/K]	2	7	4	BAK01074.1; BAJ87590.1	P06353.1; BAJ96321.1; BAK01074.1; AAB03541.1; BAJ87590.1; BAJ92605.1; BAK05326.1	1	1302.83	798	656.4	204.8	144.2	450.85	801.6	795.9	191.5	159.8	487.2	804.2	872.2	190.5	200.8	516.925	660.5	711.6	179.4	150.6	425.525	NotUnique	18	High	2	651.921	0.005442	0.06352
H3 BAJ96321.1	High	VTIMPK	1xTMT6plex [V/K]; 1xOxidation [M4]	2	7	6	BAK01074.1; BAJ87590.1	P06353.1; BAJ96321.1; BAK01074.1; AAB03541.1; BAJ87590.1; BAJ92605.1; BAK05326.1	0	1162.73	404.4	360.5	595.6	510.4	467.725	420.7	380.8	588.7	628.6	504.7	398.7	337.8	566.8	546.2	462.375	445.1	385.3	633.9	575.8	510.025	NotUnique	30	High	2	581.867	0.002488	0.02802
H3 BAJ96321.1	High	STELLIR	1xTMT6plex [N-Term]	2	8	7	BAK01074.1; BAJ87590.1	P06353.1; BAJ96321.1; BAK01074.1; BAJ85229.1; AAB03541.1; BAJ87590.1; BAJ92605.1; BAK05326.1	0	1060.66	350.4	297.3	319.2	280.7	311.9	377.4	344.6	345.9	331.2	349.775	316.7	319.8	310.9	295.2	310.65	356.7	318.6	388.3	329.9	348.375	NotUnique	39	High	2	530.832	0.0005481	0.003488
H3 BAJ96321.1	High	EIAQDFK	1xTMT6plex [E/K]	2	8	14	BAK01074.1; BAJ87590.1	P06353.1; BAJ96321.1; BAK01074.1; BAJ85229.1; AAB03541.1; BAJ87590.1; BAJ92605.1; BAK05326.1	0	1308.76	1818.3	1910.1	1865.6	1795.3	1847.33	1771.5	1804.2	1802.5	1844.1	1805.57	1839	1904.8	2028.6	1832.7	1901.27	1873.5	1916.9	1993.2	1927.6	1927.8	NotUnique	38	High	2	654.882	0.0004104	0.001778
H3 BAJ96321.1	High	RVTIMPK	1xTMT6plex [R/K]; 1xOxidation [M5]	2	7	2	BAK01074.1; BAJ87590.1	P06353.1; BAJ96321.1; BAK01074.1; AAB03541.1; BAJ87590.1; BAJ92605.1; BAK05326.1	1	1318.83	143.4	118.4	201.6	153.7	154.275	136.7	129.5	201.6	180.3	162.025	120.5	114.7	173.8	200.8	152.45	178.3	119	223.9	160.4	170.4	NotUnique	13	High	2	659.918	0.008963	0.1055
H3 BAJ96321.1	High	EIAQDFKTDLR	1xTMT6plex [E/K]	2	7	5	BAK01074.1; BAJ87590.1	P06353.1; BAJ96321.1; BAK01074.1; AAB03541.1; BAJ87590.1; BAJ92605.1; BAK05326.1	1	1794.02	937	425.3	232.6	132.1	431.75	1323	863.9	292.2	320.3	699.85	487.7	743	98.4	271.2	400.075	601.7	437.9	310.4	165.6	378.9	NotUnique	42	High	3	598.677	9.398e-05	0.0003642
H3 BAJ96321.1	High	KQLATK	TMT6plex [K]	2	6	6	BAK01074.1; BAJ87590.1	BAJ96321.1; BAK01074.1; BAJ85229.1; BAJ87590.1; BAJ92605.1; BAK05326.1	1	1375.92	1004.7	626.2	726	504.7	715.4	1136.7	891.8	882	762.1	918.15	824.1	912.8	655	684	768.975	767.9	720.8	767.3	609.1	716.275	NotUnique	23	High	3	459.313	0.003703	0.04284
H3 AAB03541.1	High	YRPGTVALR	1xTMT6plex [N-Term]	1	4	2	BAJ87590.1	BAJ85229.1; AAB03541.1; BAJ87590.1; BAJ92605.1	0	1261.76	61.6	49.9	85.2	69.6	66.575	51.8	52	80.3	75.6	64.925	59.7	60.8	99.2	95.2	78.725	44.6	50.2	91.8	76	65.65	Unique	46	High	3	421.257	0.0003064	0.001549
H3 AAB03541.1	High	RVTIMPK	1xTMT6plex [R/K]	2	7	4	BAK01074.1; BAJ87590.1	P06353.1; BAJ96321.1; BAK01074.1; AAB03541.1; BAJ87590.1; BAJ92605.1; BAK05326.1	1	1302.83	798	656.4	204.8	144.2	450.85	801.6	795.9	191.5	159.8	487.2	804.2	872.2	190.5	200.8	516.925	660.5	711.6	179.4	150.6	425.525	NotUnique	18	High	2	651.921	0.005442	0.06352
H3 AAB03541.1	High	VTIMPK	1xTMT6plex [V/K]; 1xOxidation [M4]	2	7	6	BAK01074.1; BAJ87590.1	P06353.1; BAJ96321.1; BAK01074.1; AAB03541.1; BAJ87590.1; BAJ92605.1; BAK05326.1	0	1162.73	404.4	360.5	595.6	510.4	467.725	420.7	380.8	588.7	628.6	504.7	398.7	337.8	566.8	546.2	462.375	445.1	385.3	633.9	575.8	510.025	NotUnique	30	High	2	581.867	0.002488	0.02802
H3 AAB03541.1	High	STELLIR	1xTMT6plex [N-Term]	2	8	7	BAK01074.1; BAJ87590.1	P06353.1; BAJ96321.1; BAK01074.1; BAJ85229.1; AAB03541.1; BAJ87590.1; BAJ92605.1; BAK05326.1	0	1060.66	350.4	297.3	319.2	280.7	311.9	377.4	344.6	345.9	331.2	349.775	316.7	319.8	310.9	295.2	310.65	356.7	318.6	388.3	329.9	348.375	NotUnique	39	High	2	530.832	0.0005481	0.003488
H3 AAB03541.1	High	EIAQDFK	1xTMT6plex [E/K]	2	8	14	BAK01074.1; BAJ87590.1	P06353.1; BAJ96321.1; BAK01074.1; BAJ85229.1; AAB03541.1; BAJ87590.1; BAJ92605.1; BAK05326.1	0	1308.76	1818.3	1910.1	1865.6	1795.3	1847.33	1771.5	1804.2	1802.5	1844.1	1805.57	1839	1904.8	2028.6	1832.7	1901.27	1873.5	1916.9	1993.2	1927.6	1927.8	NotUnique	38	High	2	654.882	0.0004104	0.001778
H3 AAB03541.1	High	RVTIMPK	1xTMT6plex [R/K]; 1xOxidation [M5]	2	7	2	BAK01074.1; BAJ87590.1	P06353.1; BAJ96321.1; BAK01074.1; AAB03541.1; BAJ87590.1; BAJ92605.1; BAK05326.1	1	1318.83	143.4	118.4	201.6	153.7	154.275	136.7	129.5	201.6	180.3	162.025	120.5	114.7	173.8	200.8	152.45	178.3	119	223.9	160.4	170.4	NotUnique	13	High	2	659.918	0.008963	0.1055
H3 AAB03541.1	High	EIAQDFKTDLR	1xTMT6plex [E/K]	2	7	5	BAK01074.1; BAJ87590.1	P06353.1; BAJ96321.1; BAK01074.1; AAB03541.1; BAJ87590.1; BAJ92605.1; BAK05326.1	1	1794.02	937	425.3	232.6	132.1	431.75	1323	863.9	292.2	320.3	699.85	487.7	743	98.4	271.2	400.075	601.7	437.9	310.4	165.6	378.9	NotUnique	42	High	3	598.677	9.398e-05	0.0003642
H3 AEK21392.1	High	RQETDGAGTSETPR	1xTMT6plex [N-Term]	1	1	5	AEK21392.1	AEK21392.1	1	1733.86	197.7	207.6	82.1	70.2	139.4	216.2	176.8	74.5	63.2	132.675	188.2	184	64.5	64.5	125.3	182.1	195.6	61.7	64.3	125.925	Unique	51	High	3	578.625	0	8.617e-06
H3 AEK21392.1	High	FRPGTVALR	1xTMT6plex [N-Term]	2	4	6	AEK21392.1; BAK01074.1	AEK21392.1; BAK01074.1; AEK21393.1; BAK05326.1	0	1245.76	114.7	88	789.4	621.7	403.45	109.9	110.7	767.7	654.8	410.775	112.7	129.9	757.2	757.1	439.225	107.5	101.7	737.5	645.2	397.975	NotUnique	45	High	3	415.925	0.0005698	0.0038
H3 AEK21393.1	High	FRPGTVALR	1xTMT6plex [N-Term]	2	4	6	AEK21392.1; BAK01074.1	AEK21392.1; BAK01074.1; AEK21393.1; BAK05326.1	0	1245.76	114.7	88	789.4	621.7	403.45	109.9	110.7	767.7	654.8	410.775	112.7	129.9	757.2	757.1	439.225	107.5	101.7	737.5	645.2	397.975	NotUnique	45	High	3	415.925	0.0005698	0.0038
H3 P06353.1	High	RVTIMPK	1xTMT6plex [R/K]	2	7	4	BAK01074.1; BAJ87590.1	P06353.1; BAJ96321.1; BAK01074.1; AAB03541.1; BAJ87590.1; BAJ92605.1; BAK05326.1	1	1302.83	798	656.4	204.8	144.2	450.85	801.6	795.9	191.5	159.8	487.2	804.2	872.2	190.5	200.8	516.925	660.5	711.6	179.4	150.6	425.525	NotUnique	18	High	2	651.921	0.005442	0.06352
H3 P06353.1	High	VTIMPK	1xTMT6plex [V/K]; 1xOxidation [M4]	2	7	6	BAK01074.1; BAJ87590.1	P06353.1; BAJ96321.1; BAK01074.1; AAB03541.1; BAJ87590.1; BAJ92605.1; BAK05326.1	0	1162.73	404.4	360.5	595.6	510.4	467.725	420.7	380.8	588.7	628.6	504.7	398.7	337.8	566.8	546.2	462.375	445.1	385.3	633.9	575.8	510.025	NotUnique	30	High	2	581.867	0.002488	0.02802
H3 P06353.1	High	STELLIR	1xTMT6plex [N-Term]	2	8	7	BAK01074.1; BAJ87590.1	P06353.1; BAJ96321.1; BAK01074.1; BAJ85229.1; AAB03541.1; BAJ87590.1; BAJ92605.1; BAK05326.1	0	1060.66	350.4	297.3	319.2	280.7	311.9	377.4	344.6	345.9	331.2	349.775	316.7	319.8	310.9	295.2	310.65	356.7	318.6	388.3	329.9	348.375	NotUnique	39	High	2	530.832	0.0005481	0.003488
H3 P06353.1	High	EIAQDFK	1xTMT6plex [E/K]	2	8	14	BAK01074.1; BAJ87590.1	P06353.1; BAJ96321.1; BAK01074.1; BAJ85229.1; AAB03541.1; BAJ87590.1; BAJ92605.1; BAK05326.1	0	1308.76	1818.3	1910.1	1865.6	1795.3	1847.33	1771.5	1804.2	1802.5	1844.1	1805.57	1839	1904.8	2028.6	1832.7	1901.27	1873.5	1916.9	1993.2	1927.6	1927.8	NotUnique	38	High	2	654.882	0.0004104	0.001778
H3 P06353.1	High	RVTIMPK	1xTMT6plex [R/K]; 1xOxidation [M5]	2	7	2	BAK01074.1; BAJ87590.1	P06353.1; BAJ96321.1; BAK01074.1; AAB03541.1; BAJ87590.1; BAJ92605.1; BAK05326.1	1	1318.83	143.4	118.4	201.6	153.7	154.275	136.7	129.5	201.6	180.3	162.025	120.5	114.7	173.8	200.8	152.45	178.3	119	223.9	160.4	170.4	NotUnique	13	High	2	659.918	0.008963	0.1055
H3 P06353.1	High	DIQLAR	1xTMT6plex [N-Term]	2	5	2	BAK01074.1; BAJ87590.1	P06353.1; BAK01074.1; BAJ87590.1; BAJ92605.1; BAK05326.1	0	944.573	259.2	219.7			239.45	291.6	275			283.3	233.1	255.7			244.4	262.7	247.2			254.95	NotUnique	28	High	2	472.79	0.005782	0.07256
H3 P06353.1	High	EIAQDFKTDLR	1xTMT6plex [E/K]	2	7	5	BAK01074.1; BAJ87590.1	P06353.1; BAJ96321.1; BAK01074.1; AAB03541.1; BAJ87590.1; BAJ92605.1; BAK05326.1	1	1794.02	937	425.3	232.6	132.1	431.75	1323	863.9	292.2	320.3	699.85	487.7	743	98.4	271.2	400.075	601.7	437.9	310.4	165.6	378.9	NotUnique	42	High	3	598.677	9.398e-05	0.0003642
H4 BAK03333.1	High	KTVTAMDVVYALK	TMT6plex [K]	1	4	2	BAK03333.1	BAK03333.1; BAJ94028.1; BAK02764.1; BAK00005.1	1	2126.29			259.5	178.2	218.85			484.9	257.2	371.05			202.9	259.6	231.25			417.1	317.7	367.4	Unique	32	High	3	709.435	0	4.852e-07
H4 BAK03333.1	High	DNIQGITKPAIR	1xTMT6plex [D/K]	1	3	11	BAK03333.1	BAK03333.1; BAJ94028.1; BAK02764.1	0	1784.08	1469.9	1257.3	355.5	303.2	846.475	1417.7	1468	338	352.6	894.075	1491.9	1606.2	391.4	400.8	972.575	1392	1335.1	376.8	337.1	860.25	Unique	51	High	2	892.543	0	1.648e-05
H4 BAK03333.1	High	IFLENVIRDAVTYTEHAR	1xTMT6plex [N-Term]	1	3	1	BAK03333.1	BAK03333.1; BAJ94028.1; BAK02764.1	1	2376.29	74	54.4			64.2	64.7	56.7			60.7	62	93.7			77.85	62.5	57.8			60.15	Unique	51	High	4	594.828	0	3.43e-07
H4 BAK03333.1	High	DNIQGITKPAIRR	1xTMT6plex [D/K]	1	3	1	BAK03333.1	BAK03333.1; BAJ94028.1; BAK02764.1	1	1940.18			132.6	91.8	112.2			132.2	137.9	135.05			76.7	116.2	96.45			117.7	84.4	101.05	Unique	18	High	4	485.8	0.0005981	0.004297
H4 BAK03333.1	High	VLRDNIQGITKPAIR	1xTMT6plex [V/K]	1	3	1	BAK03333.1	BAK03333.1; BAJ94028.1; BAK02764.1	1	2152.33			228.4	132.3	180.35			235.6	235.2	235.4			124.6	217.8	171.2			243	184.5	213.75	Unique	25	High	3	718.116	0.0003064	0.001639
H4 BAK03333.1	High	ISGLIYEETR	1xTMT6plex [N-Term]	1	3	7	BAK03333.1	BAK03333.1; BAJ94028.1; BAK02764.1	0	1409.78	575.6	571.5	247.4	217.4	402.975	569.7	567.1	198.8	186.4	380.5	605.3	641.8	245.8	225	429.475	646.3	544.9	215	212.4	404.65	Unique	49	High	2	705.396	0	7.314e-05
H4 BAK03333.1	High	DAVTYTEHAR	1xTMT6plex [N-Term]	1	4	5	BAK03333.1	BAK03333.1; BAJ94028.1; BAK02764.1; BAK00005.1	0	1391.71	207	181.3	357.6	301.3	261.8	197.4	202.6	321.4	284	251.35	201.3	206.3	374.2	342.7	281.125	193.9	189.6	326.6	325.9	259	Unique	52	High	2	696.359	0	6.15e-06
H4 BAK03333.1	High	KTVTAMDVVYALKR	TMT6plex [K]; 1xOxidation [M6]	1	4	2	BAK03333.1	BAK03333.1; BAJ94028.1; BAK02764.1; BAK00005.1	2	2298.38			274.1	203	238.55			484	291.9	387.95			156.5	189.6	173.05			398.2	253.4	325.8	Unique	15	High	4	575.351	0	1.747e-05
H4 BAK03333.1	High	RISGLIYEETR	1xTMT6plex [N-Term]	1	3	4	BAK03333.1	BAK03333.1; BAJ94028.1; BAK02764.1	1	1565.88	451.1	421.2	352.2	332	389.125	457.8	453.2	294.5	317.8	380.825	487.4	504	378.3	336.6	426.575	442.8	455.8	319.6	322.7	385.225	Unique	37	High	2	783.446	2.773e-05	0.0002634
H4 BAK03333.1	High	TIYGFGG	1xTMT6plex [N-Term]	1	4	6	BAK03333.1	BAK03333.1; BAJ94028.1; BAK02764.1; BAK00005.1	0	943.509	139	123.2	47.5	41	87.675	179	125.8	50.5	44	99.825	122.6	137.8	47.3	45.3	88.25	139.4	132.6	48.2	51.2	92.85	Unique	31	High	2	472.258	0.005069	0.06674
H4 BAK03333.1	High	ISGLIYEETRGVLK	1xTMT6plex [I/K]	1	3	1	BAK03333.1	BAK03333.1; BAJ94028.1; BAK02764.1	1	2036.22			259.4	216	237.7			262.9	267.5	265.2			251.9	320.3	286.1			265.8	210.9	238.35	Unique	36	High	3	679.413	0	1.825e-05
H4 BAK03333.1	High	TVTAMDVVYALK	1xTMT6plex [T/K]; 1xOxidation [M5]	1	4	12	BAK03333.1	BAK03333.1; BAJ94028.1; BAK02764.1; BAK00005.1	0	1785.02	1367.2	1268	738	620.9	998.525	1719.8	1421.4	1178.1	660.7	1245	1325.1	1199	614.1	588.4	931.65	2465.6	1583.1	1009	850.9	1477.15	Unique	76	High	2	893.015	0	2.047e-06
H4 BAK03333.1	High	IFLENVIR	1xTMT6plex [N-Term]	1	3	6	BAK03333.1	BAK03333.1; BAJ94028.1; BAK02764.1	0	1232.76	627.4	601.6	380.6	308.7	479.575	593.2	606.5	332.5	293.7	456.475	674.6	618.6	357.2	361.4	502.95	649.9	625.5	318.4	311.2	476.25	Unique	47	High	2	616.882	9.398e-05	0.0006497
H4 BAK03333.1	High	TVTAMDVVYALKR	1xTMT6plex [T/K]; 1xOxidation [M5]	1	4	8	BAK03333.1	BAK03333.1; BAJ94028.1; BAK02764.1; BAK00005.1	1	1941.12	568.2	487.5	540.3	378.8	493.7	867	593.6	930.4	579.1	742.525	449.4	445.9	341.8	436.6	418.425	811	540.7	757.1	504.9	653.425	Unique	47	High	2	971.065	0	9.314e-05
H4 BAK00005.1	High	KTVTAMDVVYALK	TMT6plex [K]	1	4	2	BAK03333.1	BAK03333.1; BAJ94028.1; BAK02764.1; BAK00005.1	1	2126.29			259.5	178.2	218.85			484.9	257.2	371.05			202.9	259.6	231.25			417.1	317.7	367.4	Unique	32	High	3	709.435	0	4.852e-07
H4 BAK00005.1	High	DAVTYTEHAR	1xTMT6plex [N-Term]	1	4	5	BAK03333.1	BAK03333.1; BAJ94028.1; BAK02764.1; BAK00005.1	0	1391.71	207	181.3	357.6	301.3	261.8	197.4	202.6	321.4	284	251.35	201.3	206.3	374.2	342.7	281.125	193.9	189.6	326.6	325.9	259	Unique	52	High	2	696.359	0	6.15e-06
H4 BAK00005.1	High	KTVTAMDVVYALKR	TMT6plex [K]; 1xOxidation [M6]	1	4	2	BAK03333.1	BAK03333.1; BAJ94028.1; BAK02764.1; BAK00005.1	2	2298.38			274.1	203	238.55			484	291.9	387.95			156.5	189.6	173.05			398.2	253.4	325.8	Unique	15	High	4	575.351	0	1.747e-05
H4 BAK00005.1	High	TIYGFGG	1xTMT6plex [N-Term]	1	4	6	BAK03333.1	BAK03333.1; BAJ94028.1; BAK02764.1; BAK00005.1	0	943.509	139	123.2	47.5	41	87.675	179	125.8	50.5	44	99.825	122.6	137.8	47.3	45.3	88.25	139.4	132.6	48.2	51.2	92.85	Unique	31	High	2	472.258	0.005069	0.06674
H4 BAK00005.1	High	TVTAMDVVYALK	1xTMT6plex [T/K]; 1xOxidation [M5]	1	4	12	BAK03333.1	BAK03333.1; BAJ94028.1; BAK02764.1; BAK00005.1	0	1785.02	1367.2	1268	738	620.9	998.525	1719.8	1421.4	1178.1	660.7	1245	1325.1	1199	614.1	588.4	931.65	2465.6	1583.1	1009	850.9	1477.15	Unique	76	High	2	893.015	0	2.047e-06
H4 BAK00005.1	High	TVTAMDVVYALKR	1xTMT6plex [T/K]; 1xOxidation [M5]	1	4	8	BAK03333.1	BAK03333.1; BAJ94028.1; BAK02764.1; BAK00005.1	1	1941.12	568.2	487.5	540.3	378.8	493.7	867	593.6	930.4	579.1	742.525	445.9	341.8	436.6	811	508.825	540.7	757.1	504.9	Unique	600.9	47	High	2	971.065	0	9.314e-05
